# Supplementary material for: Weighted Gene Correlation Network Meta-Analysis Reveals Functional Candidate Genes Associated with High- and Sub-Fertile Reproductive Performance in Beef Cattle
Source: Genes (Basel). 2020 May 12;11(5):543. doi: 10.3390/genes11050543 (PMC7290847; doi:10.3390/genes11050543)
Supplement: Supplementary file 1 [file genes-11-00543-s001.zip › Supplementary_Table1.xlsx]

## Sheet: align_stats_GSE81449
Sample name	Read count	Paired, mapped pairs %	Paired, broken pairs %	Paired, not mapped %
SRR3505350	74851170	89.75	7.49	2.76
SRR3505351	71920542	89.26	8.21	2.53
SRR3505352	78621184	89.35	8.05	2.59
SRR3505353	71852096	88.85	8.6	2.56
SRR3505354	70231170	89.58	7.72	2.7
SRR3505355	59745780	87.97	8.65	3.38
SRR3505356	66450276	90.05	6.58	3.36
SRR3505357	61830684	85.99	11.27	2.74
SRR3505358	89617698	91.49	5.86	2.65
SRR3505359	68166982	88.62	7.95	3.43

## Sheet: align_stats_GSE107891
Sample name	Read count	Paired, mapped pairs %	Paired, broken pairs %	Paired, not mapped %
SRX3460994	42101320	89.73	8.21	2.06
SRX3460998	37054068	89.35	8.85	1.81
SRX3460999	42342296	92.16	6.1	1.74
SRX3461001	32773654	87.47	10.68	1.86
SRX3461003	31412264	91.14	7.11	1.75
SRX3461007	41209222	89.4	8.49	2.1
SRX3461010	40795498	91.5	6.63	1.86
SRX3461012	48691876	91.53	6.79	1.68
SRX3461013	43571392	90.65	7.64	1.71
SRX3461016	48607974	90.38	7.78	1.83
