# Supplementary material for: Weighted Gene Correlation Network Meta-Analysis Reveals Functional Candidate Genes Associated with High- and Sub-Fertile Reproductive Performance in Beef Cattle
Source: Genes (Basel). 2020 May 12;11(5):543. doi: 10.3390/genes11050543 (PMC7290847; doi:10.3390/genes11050543)
Supplement: Supplementary file 1 [file genes-11-00543-s001.zip › Supplementary_Table2.xlsx]

## Sheet: HF_fixed_variants
Uploaded_variation	Location	Allele	Consequence	IMPACT	SYMBOL	Gene	Feature_type	Feature	BIOTYPE	EXON	INTRON	HGVSc	HGVSp	cDNA_position	CDS_position	Protein_position	Amino_acids	Codons	Existing_variation	DISTANCE	STRAND	FLAGS	SYMBOL_SOURCE	HGNC_ID	TSL	APPRIS	ENSP	SWISSPROT	TREMBL	UNIPARC	SIFT	CLIN_SIG	SOMATIC	PHENO
.	16:818003-818003	A	downstream_gene_variant	MODIFIER	-	ENSBTAG00000049875	Transcript	ENSBTAT00000069618	protein_coding	-	-	-	-	-	-	-	-	-	-	143	-1	-	-	-	-	-	ENSBTAP00000071367	-	-	-	-	-	-	-
.	16:818003-818003	A	downstream_gene_variant	MODIFIER	-	ENSBTAG00000048925	Transcript	ENSBTAT00000072630	protein_coding	-	-	-	-	-	-	-	-	-	-	1137	-1	-	-	-	-	-	ENSBTAP00000069693	-	-	-	-	-	-	-
.	16:818003-818003	A	downstream_gene_variant	MODIFIER	-	ENSBTAG00000050274	Transcript	ENSBTAT00000077679	protein_coding	-	-	-	-	-	-	-	-	-	-	2701	-1	-	-	-	-	-	ENSBTAP00000072159	-	-	-	-	-	-	-
.	16:820654-820654	A	upstream_gene_variant	MODIFIER	-	ENSBTAG00000049875	Transcript	ENSBTAT00000069618	protein_coding	-	-	-	-	-	-	-	-	-	rs456562742	2302	-1	-	-	-	-	-	ENSBTAP00000071367	-	-	-	-	-	-	-
.	16:820654-820654	A	upstream_gene_variant	MODIFIER	-	ENSBTAG00000048925	Transcript	ENSBTAT00000072630	protein_coding	-	-	-	-	-	-	-	-	-	rs456562742	1218	-1	-	-	-	-	-	ENSBTAP00000069693	-	-	-	-	-	-	-
.	16:820654-820654	A	downstream_gene_variant	MODIFIER	-	ENSBTAG00000050274	Transcript	ENSBTAT00000077679	protein_coding	-	-	-	-	-	-	-	-	-	rs456562742	50	-1	-	-	-	-	-	ENSBTAP00000072159	-	-	-	-	-	-	-
.	16:820722-820722	A	upstream_gene_variant	MODIFIER	-	ENSBTAG00000049875	Transcript	ENSBTAT00000069618	protein_coding	-	-	-	-	-	-	-	-	-	rs447190032	2370	-1	-	-	-	-	-	ENSBTAP00000071367	-	-	-	-	-	-	-
.	16:820722-820722	A	upstream_gene_variant	MODIFIER	-	ENSBTAG00000048925	Transcript	ENSBTAT00000072630	protein_coding	-	-	-	-	-	-	-	-	-	rs447190032	1286	-1	-	-	-	-	-	ENSBTAP00000069693	-	-	-	-	-	-	-
.	16:820722-820722	A	synonymous_variant	LOW	-	ENSBTAG00000050274	Transcript	ENSBTAT00000077679	protein_coding	2019-01-01	-	-	-	246	246	82	Y	taC/taT	rs447190032	-	-1	-	-	-	-	-	ENSBTAP00000072159	-	-	-	-	-	-	-
.	16:820736-820736	G	upstream_gene_variant	MODIFIER	-	ENSBTAG00000049875	Transcript	ENSBTAT00000069618	protein_coding	-	-	-	-	-	-	-	-	-	rs461888916	2384	-1	-	-	-	-	-	ENSBTAP00000071367	-	-	-	-	-	-	-
.	16:820736-820736	G	upstream_gene_variant	MODIFIER	-	ENSBTAG00000048925	Transcript	ENSBTAT00000072630	protein_coding	-	-	-	-	-	-	-	-	-	rs461888916	1300	-1	-	-	-	-	-	ENSBTAP00000069693	-	-	-	-	-	-	-
.	16:820736-820736	G	synonymous_variant	LOW	-	ENSBTAG00000050274	Transcript	ENSBTAT00000077679	protein_coding	2019-01-01	-	-	-	232	232	78	L	Tta/Cta	rs461888916	-	-1	-	-	-	-	-	ENSBTAP00000072159	-	-	-	-	-	-	-
.	16:821540-821540	C	upstream_gene_variant	MODIFIER	-	ENSBTAG00000049875	Transcript	ENSBTAT00000069618	protein_coding	-	-	-	-	-	-	-	-	-	rs209570012	3188	-1	-	-	-	-	-	ENSBTAP00000071367	-	-	-	-	-	-	-
.	16:821540-821540	C	upstream_gene_variant	MODIFIER	-	ENSBTAG00000048925	Transcript	ENSBTAT00000072630	protein_coding	-	-	-	-	-	-	-	-	-	rs209570012	2104	-1	-	-	-	-	-	ENSBTAP00000069693	-	-	-	-	-	-	-
.	16:821540-821540	C	upstream_gene_variant	MODIFIER	-	ENSBTAG00000050274	Transcript	ENSBTAT00000077679	protein_coding	-	-	-	-	-	-	-	-	-	rs209570012	573	-1	-	-	-	-	-	ENSBTAP00000072159	-	-	-	-	-	-	-
.	16:821546-821546	G	upstream_gene_variant	MODIFIER	-	ENSBTAG00000049875	Transcript	ENSBTAT00000069618	protein_coding	-	-	-	-	-	-	-	-	-	rs208770922	3194	-1	-	-	-	-	-	ENSBTAP00000071367	-	-	-	-	-	-	-
.	16:821546-821546	G	upstream_gene_variant	MODIFIER	-	ENSBTAG00000048925	Transcript	ENSBTAT00000072630	protein_coding	-	-	-	-	-	-	-	-	-	rs208770922	2110	-1	-	-	-	-	-	ENSBTAP00000069693	-	-	-	-	-	-	-
.	16:821546-821546	G	upstream_gene_variant	MODIFIER	-	ENSBTAG00000050274	Transcript	ENSBTAT00000077679	protein_coding	-	-	-	-	-	-	-	-	-	rs208770922	579	-1	-	-	-	-	-	ENSBTAP00000072159	-	-	-	-	-	-	-
.	16:822316-822317	AC	upstream_gene_variant	MODIFIER	-	ENSBTAG00000049875	Transcript	ENSBTAT00000069618	protein_coding	-	-	-	-	-	-	-	-	-	-	3964	-1	-	-	-	-	-	ENSBTAP00000071367	-	-	-	-	-	-	-
.	16:822316-822317	AC	upstream_gene_variant	MODIFIER	-	ENSBTAG00000048925	Transcript	ENSBTAT00000072630	protein_coding	-	-	-	-	-	-	-	-	-	-	2880	-1	-	-	-	-	-	ENSBTAP00000069693	-	-	-	-	-	-	-
.	16:822316-822317	AC	upstream_gene_variant	MODIFIER	-	ENSBTAG00000050274	Transcript	ENSBTAT00000077679	protein_coding	-	-	-	-	-	-	-	-	-	-	1349	-1	-	-	-	-	-	ENSBTAP00000072159	-	-	-	-	-	-	-
.	16:822591-822591	T	upstream_gene_variant	MODIFIER	-	ENSBTAG00000049875	Transcript	ENSBTAT00000069618	protein_coding	-	-	-	-	-	-	-	-	-	-	4239	-1	-	-	-	-	-	ENSBTAP00000071367	-	-	-	-	-	-	-
.	16:822591-822591	T	upstream_gene_variant	MODIFIER	-	ENSBTAG00000048925	Transcript	ENSBTAT00000072630	protein_coding	-	-	-	-	-	-	-	-	-	-	3155	-1	-	-	-	-	-	ENSBTAP00000069693	-	-	-	-	-	-	-
.	16:822591-822591	T	upstream_gene_variant	MODIFIER	-	ENSBTAG00000050274	Transcript	ENSBTAT00000077679	protein_coding	-	-	-	-	-	-	-	-	-	-	1624	-1	-	-	-	-	-	ENSBTAP00000072159	-	-	-	-	-	-	-
.	16:822774-822774	G	upstream_gene_variant	MODIFIER	-	ENSBTAG00000049875	Transcript	ENSBTAT00000069618	protein_coding	-	-	-	-	-	-	-	-	-	-	4422	-1	-	-	-	-	-	ENSBTAP00000071367	-	-	-	-	-	-	-
.	16:822774-822774	G	upstream_gene_variant	MODIFIER	-	ENSBTAG00000048925	Transcript	ENSBTAT00000072630	protein_coding	-	-	-	-	-	-	-	-	-	-	3338	-1	-	-	-	-	-	ENSBTAP00000069693	-	-	-	-	-	-	-
.	16:822774-822774	G	upstream_gene_variant	MODIFIER	-	ENSBTAG00000050274	Transcript	ENSBTAT00000077679	protein_coding	-	-	-	-	-	-	-	-	-	-	1807	-1	-	-	-	-	-	ENSBTAP00000072159	-	-	-	-	-	-	-
.	16:823533-823533	T	upstream_gene_variant	MODIFIER	-	ENSBTAG00000048925	Transcript	ENSBTAT00000072630	protein_coding	-	-	-	-	-	-	-	-	-	rs451547187	4097	-1	-	-	-	-	-	ENSBTAP00000069693	-	-	-	-	-	-	-
.	16:823533-823533	T	upstream_gene_variant	MODIFIER	-	ENSBTAG00000050274	Transcript	ENSBTAT00000077679	protein_coding	-	-	-	-	-	-	-	-	-	rs451547187	2566	-1	-	-	-	-	-	ENSBTAP00000072159	-	-	-	-	-	-	-
.	16:823889-823889	A	upstream_gene_variant	MODIFIER	-	ENSBTAG00000048925	Transcript	ENSBTAT00000072630	protein_coding	-	-	-	-	-	-	-	-	-	rs483168788	4453	-1	-	-	-	-	-	ENSBTAP00000069693	-	-	-	-	-	-	-
.	16:823889-823889	A	upstream_gene_variant	MODIFIER	-	ENSBTAG00000050274	Transcript	ENSBTAT00000077679	protein_coding	-	-	-	-	-	-	-	-	-	rs483168788	2922	-1	-	-	-	-	-	ENSBTAP00000072159	-	-	-	-	-	-	-
.	16:823898-823898	A	upstream_gene_variant	MODIFIER	-	ENSBTAG00000048925	Transcript	ENSBTAT00000072630	protein_coding	-	-	-	-	-	-	-	-	-	rs447352504	4462	-1	-	-	-	-	-	ENSBTAP00000069693	-	-	-	-	-	-	-
.	16:823898-823898	A	upstream_gene_variant	MODIFIER	-	ENSBTAG00000050274	Transcript	ENSBTAT00000077679	protein_coding	-	-	-	-	-	-	-	-	-	rs447352504	2931	-1	-	-	-	-	-	ENSBTAP00000072159	-	-	-	-	-	-	-
.	16:824319-824319	G	upstream_gene_variant	MODIFIER	-	ENSBTAG00000048925	Transcript	ENSBTAT00000072630	protein_coding	-	-	-	-	-	-	-	-	-	rs876002319	4883	-1	-	-	-	-	-	ENSBTAP00000069693	-	-	-	-	-	-	-
.	16:824319-824319	G	upstream_gene_variant	MODIFIER	-	ENSBTAG00000050274	Transcript	ENSBTAT00000077679	protein_coding	-	-	-	-	-	-	-	-	-	rs876002319	3352	-1	-	-	-	-	-	ENSBTAP00000072159	-	-	-	-	-	-	-
.	16:824337-824337	G	upstream_gene_variant	MODIFIER	-	ENSBTAG00000048925	Transcript	ENSBTAT00000072630	protein_coding	-	-	-	-	-	-	-	-	-	rs210541579	4901	-1	-	-	-	-	-	ENSBTAP00000069693	-	-	-	-	-	-	-
.	16:824337-824337	G	upstream_gene_variant	MODIFIER	-	ENSBTAG00000050274	Transcript	ENSBTAT00000077679	protein_coding	-	-	-	-	-	-	-	-	-	rs210541579	3370	-1	-	-	-	-	-	ENSBTAP00000072159	-	-	-	-	-	-	-
.	16:824570-824571	AA	upstream_gene_variant	MODIFIER	-	ENSBTAG00000050274	Transcript	ENSBTAT00000077679	protein_coding	-	-	-	-	-	-	-	-	-	-	3603	-1	-	-	-	-	-	ENSBTAP00000072159	-	-	-	-	-	-	-
.	16:825102-825102	C	upstream_gene_variant	MODIFIER	-	ENSBTAG00000050274	Transcript	ENSBTAT00000077679	protein_coding	-	-	-	-	-	-	-	-	-	-	4135	-1	-	-	-	-	-	ENSBTAP00000072159	-	-	-	-	-	-	-
.	16:825698-825698	G	upstream_gene_variant	MODIFIER	-	ENSBTAG00000050274	Transcript	ENSBTAT00000077679	protein_coding	-	-	-	-	-	-	-	-	-	-	4731	-1	-	-	-	-	-	ENSBTAP00000072159	-	-	-	-	-	-	-
.	16:828154-828154	C	intergenic_variant	MODIFIER	-	-	-	-	-	-	-	-	-	-	-	-	-	-	-	-	-	-	-	-	-	-	-	-	-	-	-	-	-	-
.	16:828176-828177	-	intergenic_variant	MODIFIER	-	-	-	-	-	-	-	-	-	-	-	-	-	-	-	-	-	-	-	-	-	-	-	-	-	-	-	-	-	-
.	16:828181-828181	TA	intergenic_variant	MODIFIER	-	-	-	-	-	-	-	-	-	-	-	-	-	-	-	-	-	-	-	-	-	-	-	-	-	-	-	-	-	-
.	16:828214-828214	A	intergenic_variant	MODIFIER	-	-	-	-	-	-	-	-	-	-	-	-	-	-	-	-	-	-	-	-	-	-	-	-	-	-	-	-	-	-
.	16:828218-828218	A	intergenic_variant	MODIFIER	-	-	-	-	-	-	-	-	-	-	-	-	-	-	-	-	-	-	-	-	-	-	-	-	-	-	-	-	-	-
.	16:828224-828224	G	intergenic_variant	MODIFIER	-	-	-	-	-	-	-	-	-	-	-	-	-	-	-	-	-	-	-	-	-	-	-	-	-	-	-	-	-	-
.	16:828251-828251	G	intergenic_variant	MODIFIER	-	-	-	-	-	-	-	-	-	-	-	-	-	-	-	-	-	-	-	-	-	-	-	-	-	-	-	-	-	-
.	16:828689-828689	T	intergenic_variant	MODIFIER	-	-	-	-	-	-	-	-	-	-	-	-	-	-	-	-	-	-	-	-	-	-	-	-	-	-	-	-	-	-
.	16:829382-829382	T	intergenic_variant	MODIFIER	-	-	-	-	-	-	-	-	-	-	-	-	-	-	rs436093105	-	-	-	-	-	-	-	-	-	-	-	-	-	-	-
.	16:829389-829390	AA	intergenic_variant	MODIFIER	-	-	-	-	-	-	-	-	-	-	-	-	-	-	-	-	-	-	-	-	-	-	-	-	-	-	-	-	-	-
.	16:829393-829395	GTC	intergenic_variant	MODIFIER	-	-	-	-	-	-	-	-	-	-	-	-	-	-	-	-	-	-	-	-	-	-	-	-	-	-	-	-	-	-
.	16:2155343-2155343	T	missense_variant	MODERATE	PPP1R15B	ENSBTAG00000013074	Transcript	ENSBTAT00000017382	protein_coding	2019-02-01	-	-	-	1304	1304	435	V/E	gTg/gAg	rs41794657	-	-1	-	VGNC	-	-	-	ENSBTAP00000017382	-	E1BKX2	UPI000D5371F1	tolerated(1)	-	-	-
.	16:2164701-2164701	C	3_prime_UTR_variant	MODIFIER	PIK3C2B	ENSBTAG00000024633	Transcript	ENSBTAT00000017388	protein_coding	33/33	-	-	-	6623	-	-	-	-	rs41794652	-	-1	-	VGNC	-	-	-	ENSBTAP00000017388	-	F1MBU9	UPI000D53B376	-	-	-	-
.	16:3736693-3736693	T	intron_variant	MODIFIER	RAB7B	ENSBTAG00000012774	Transcript	ENSBTAT00000016976	protein_coding	-	2019-05-05	-	-	-	-	-	-	-	rs519014342	-	-1	-	VGNC	-	-	-	ENSBTAP00000016976	Q08DE8	-	UPI0000618FA9	-	-	-	-
.	16:3736756-3736756	G	intron_variant	MODIFIER	RAB7B	ENSBTAG00000012774	Transcript	ENSBTAT00000016976	protein_coding	-	2019-05-05	-	-	-	-	-	-	-	rs42331962	-	-1	-	VGNC	-	-	-	ENSBTAP00000016976	Q08DE8	-	UPI0000618FA9	-	-	-	-
.	16:3737153-3737153	G	intron_variant	MODIFIER	RAB7B	ENSBTAG00000012774	Transcript	ENSBTAT00000016976	protein_coding	-	2019-05-05	-	-	-	-	-	-	-	rs42331971	-	-1	-	VGNC	-	-	-	ENSBTAP00000016976	Q08DE8	-	UPI0000618FA9	-	-	-	-
.	16:6028620-6028620	T	intron_variant	MODIFIER	-	ENSBTAG00000040409	Transcript	ENSBTAT00000055302	protein_coding	-	2019-07-07	-	-	-	-	-	-	-	-	-	-1	-	-	-	-	-	ENSBTAP00000047973	-	F1MW79	-	-	-	-	-
.	16:6028620-6028620	T	missense_variant	MODERATE	-	ENSBTAG00000040409	Transcript	ENSBTAT00000067262	protein_coding	2019-07-07	-	-	-	1175	1050	350	H/Q	caT/caA	-	-	-1	-	-	-	-	-	ENSBTAP00000062518	-	-	-	tolerated(0.66)	-	-	-
.	16:6028620-6028620	T	intron_variant	MODIFIER	-	ENSBTAG00000040409	Transcript	ENSBTAT00000082596	protein_coding	-	2019-07-06	-	-	-	-	-	-	-	-	-	-1	-	-	-	-	-	ENSBTAP00000068407	-	-	-	-	-	-	-
.	16:17679217-17679217	A	intergenic_variant	MODIFIER	-	-	-	-	-	-	-	-	-	-	-	-	-	-	rs208560931	-	-	-	-	-	-	-	-	-	-	-	-	-	-	-
.	16:17683147-17683147	C	intergenic_variant	MODIFIER	-	-	-	-	-	-	-	-	-	-	-	-	-	-	rs109284779	-	-	-	-	-	-	-	-	-	-	-	-	-	-	-
.	16:17685163-17685163	A	intergenic_variant	MODIFIER	-	-	-	-	-	-	-	-	-	-	-	-	-	-	rs109328960	-	-	-	-	-	-	-	-	-	-	-	-	-	-	-
.	16:17690252-17690252	C	intergenic_variant	MODIFIER	-	-	-	-	-	-	-	-	-	-	-	-	-	-	rs109924362	-	-	-	-	-	-	-	-	-	-	-	-	-	-	-
.	16:17690344-17690344	C	intergenic_variant	MODIFIER	-	-	-	-	-	-	-	-	-	-	-	-	-	-	rs136371519	-	-	-	-	-	-	-	-	-	-	-	-	-	-	-
.	16:17691992-17691992	C	intergenic_variant	MODIFIER	-	-	-	-	-	-	-	-	-	-	-	-	-	-	rs110781686	-	-	-	-	-	-	-	-	-	-	-	-	-	-	-
.	16:17692668-17692668	C	intergenic_variant	MODIFIER	-	-	-	-	-	-	-	-	-	-	-	-	-	-	rs110832830	-	-	-	-	-	-	-	-	-	-	-	-	-	-	-
.	16:23573777-23573777	T	intron_variant	MODIFIER	BPNT1	ENSBTAG00000004064	Transcript	ENSBTAT00000005311	protein_coding	-	2019-08-03	-	-	-	-	-	-	-	rs136234733	-	-1	-	EntrezGene	-	-	-	ENSBTAP00000005311	Q3ZCK3	-	UPI00005993D9	-	-	-	-
.	16:23573777-23573777	T	intron_variant	MODIFIER	BPNT1	ENSBTAG00000004064	Transcript	ENSBTAT00000068481	protein_coding	-	2019-09-03	-	-	-	-	-	-	-	rs136234733	-	-1	-	EntrezGene	-	-	-	ENSBTAP00000071964	-	-	UPI00005BE5A7	-	-	-	-
.	16:24780436-24780436	T	intergenic_variant	MODIFIER	-	-	-	-	-	-	-	-	-	-	-	-	-	-	-	-	-	-	-	-	-	-	-	-	-	-	-	-	-	-
.	16:26356582-26356582	G	intron_variant	MODIFIER	DISP1	ENSBTAG00000049277	Transcript	ENSBTAT00000077374	protein_coding	-	2019-07-01	-	-	-	-	-	-	-	rs133321780	-	1	-	EntrezGene	-	-	-	ENSBTAP00000071627	-	-	-	-	-	-	-
.	16:26356582-26356582	G	intron_variant	MODIFIER	-	ENSBTAG00000049777	Transcript	ENSBTAT00000085503	protein_coding	-	2019-01-01	-	-	-	-	-	-	-	rs133321780	-	1	-	-	-	-	-	ENSBTAP00000068994	-	-	-	-	-	-	-
.	16:26356726-26356726	G	intron_variant	MODIFIER	DISP1	ENSBTAG00000049277	Transcript	ENSBTAT00000077374	protein_coding	-	2019-07-01	-	-	-	-	-	-	-	rs134959938	-	1	-	EntrezGene	-	-	-	ENSBTAP00000071627	-	-	-	-	-	-	-
.	16:26356726-26356726	G	intron_variant	MODIFIER	-	ENSBTAG00000049777	Transcript	ENSBTAT00000085503	protein_coding	-	2019-01-01	-	-	-	-	-	-	-	rs134959938	-	1	-	-	-	-	-	ENSBTAP00000068994	-	-	-	-	-	-	-
.	16:30410590-30410590	A	5_prime_UTR_variant	MODIFIER	AHCTF1	ENSBTAG00000013949	Transcript	ENSBTAT00000018538	protein_coding	1937-01-01	-	-	-	400	-	-	-	-	rs42399637	-	1	-	VGNC	-	-	-	ENSBTAP00000018538	-	F1MNL8	-	-	-	-	-
.	16:43335149-43335149	G	intron_variant	MODIFIER	-	ENSBTAG00000054239	Transcript	ENSBTAT00000083891	protein_coding	-	2020-01-01	-	-	-	-	-	-	-	-	-	-1	-	-	-	-	-	ENSBTAP00000059670	-	-	UPI000383C992	-	-	-	-
.	16:43335149-43335149	G	intron_variant	MODIFIER	-	ENSBTAG00000054239	Transcript	ENSBTAT00000086287	protein_coding	-	2021-01-01	-	-	-	-	-	-	-	-	-	-1	-	-	-	-	-	ENSBTAP00000073585	-	-	UPI000D5331FD	-	-	-	-
.	16:45276720-45276720	C	intergenic_variant	MODIFIER	-	-	-	-	-	-	-	-	-	-	-	-	-	-	-	-	-	-	-	-	-	-	-	-	-	-	-	-	-	-
.	16:46777222-46777222	G	downstream_gene_variant	MODIFIER	THAP3	ENSBTAG00000011214	Transcript	ENSBTAT00000014893	protein_coding	-	-	-	-	-	-	-	-	-	rs43719810	746	-1	-	VGNC	-	-	-	ENSBTAP00000014893	Q0P5B4	-	UPI0000580993	-	-	-	-
.	16:46777222-46777222	G	3_prime_UTR_variant	MODIFIER	DNAJC11	ENSBTAG00000011217	Transcript	ENSBTAT00000014899	protein_coding	16/16	-	-	-	2593	-	-	-	-	rs43719810	-	1	-	EntrezGene	-	-	-	ENSBTAP00000014899	Q2NL21	-	UPI000067D633	-	-	-	-
.	16:46786521-46786521	A	upstream_gene_variant	MODIFIER	THAP3	ENSBTAG00000011214	Transcript	ENSBTAT00000014893	protein_coding	-	-	-	-	-	-	-	-	-	rs109972925	2843	-1	-	VGNC	-	-	-	ENSBTAP00000014893	Q0P5B4	-	UPI0000580993	-	-	-	-
.	16:46786521-46786521	A	3_prime_UTR_variant	MODIFIER	PHF13	ENSBTAG00000015384	Transcript	ENSBTAT00000020441	protein_coding	2019-04-04	-	-	-	1276	-	-	-	-	rs109972925	-	-1	-	VGNC	-	-	-	ENSBTAP00000020441	-	F1MJH9	UPI00004F29FB	-	-	-	-
.	16:46816971-46816971	C	downstream_gene_variant	MODIFIER	KLHL21	ENSBTAG00000008350	Transcript	ENSBTAT00000010998	protein_coding	-	-	-	-	-	-	-	-	-	-	3652	1	-	VGNC	-	-	-	ENSBTAP00000010998	-	F1MEK2	UPI0000F31A72	-	-	-	-
.	16:46816971-46816971	C	synonymous_variant	LOW	ZBTB48	ENSBTAG00000016735	Transcript	ENSBTAT00000022249	protein_coding	2019-10-06	-	-	-	1969	1281	427	A	gcA/gcG	-	-	-1	-	VGNC	-	-	-	ENSBTAP00000022249	-	E1BPM6	UPI00005BE673	-	-	-	-
.	16:46816971-46816971	C	synonymous_variant	LOW	ZBTB48	ENSBTAG00000016735	Transcript	ENSBTAT00000070680	protein_coding	2019-11-07	-	-	-	1376	1281	427	A	gcA/gcG	-	-	-1	-	VGNC	-	-	-	ENSBTAP00000069050	-	-	UPI00005BE673	-	-	-	-
.	16:50346364-50346364	T	intron_variant	MODIFIER	PANK4	ENSBTAG00000002479	Transcript	ENSBTAT00000003219	protein_coding	-	2018-01-01	-	-	-	-	-	-	-	rs41808045	-	1	-	VGNC	-	-	-	ENSBTAP00000003219	-	F1MLD0	UPI0000EBD90F	-	-	-	-
.	16:56221718-56221718	C	downstream_gene_variant	MODIFIER	-	ENSBTAG00000024482	Transcript	ENSBTAT00000033990	protein_coding	-	-	-	-	-	-	-	-	-	rs41823885	2219	1	-	-	-	-	-	ENSBTAP00000033892	-	A7YY30	UPI00015C7082	-	-	-	-
.	16:58537430-58537430	G	synonymous_variant	LOW	BRINP2	ENSBTAG00000013715	Transcript	ENSBTAT00000018227	protein_coding	2019-07-03	-	-	-	639	639	213	L	ctA/ctG	rs42905684	-	1	-	HGNC	HGNC:13746	-	-	ENSBTAP00000018227	-	E1B9Z7	UPI000D537655	-	-	-	-
.	16:59152177-59152177	G	intergenic_variant	MODIFIER	-	-	-	-	-	-	-	-	-	-	-	-	-	-	rs43315965	-	-	-	-	-	-	-	-	-	-	-	-	-	-	-
.	16:59334170-59334170	T	missense_variant	MODERATE	SEC16B	ENSBTAG00000000854	Transcript	ENSBTAT00000001137	protein_coding	16/26	-	-	-	2088	1957	653	V/I	Gtt/Att	rs42733252	-	-1	-	VGNC	-	-	-	ENSBTAP00000001137	-	F1MTY4	UPI000D5320E2	tolerated(1)	-	-	-
.	16:59334170-59334170	T	missense_variant	MODERATE	SEC16B	ENSBTAG00000000854	Transcript	ENSBTAT00000074983	protein_coding	16/26	-	-	-	2513	1957	653	V/I	Gtt/Att	rs42733252	-	-1	-	VGNC	-	-	-	ENSBTAP00000063964	-	-	UPI000D5320E2	tolerated(1)	-	-	-
.	16:59334170-59334170	T	missense_variant	MODERATE	SEC16B	ENSBTAG00000000854	Transcript	ENSBTAT00000078167	protein_coding	16/26	-	-	-	2913	1957	653	V/I	Gtt/Att	rs42733252	-	-1	-	VGNC	-	-	-	ENSBTAP00000063268	-	-	UPI000D5320E2	tolerated(1)	-	-	-
.	16:59334170-59334170	T	missense_variant	MODERATE	SEC16B	ENSBTAG00000000854	Transcript	ENSBTAT00000080953	protein_coding	15/25	-	-	-	1918	1918	640	V/I	Gtt/Att	rs42733252	-	-1	-	VGNC	-	-	-	ENSBTAP00000066074	-	-	-	tolerated(1)	-	-	-
.	16:64137107-64137107	T	synonymous_variant	LOW	LAMC1	ENSBTAG00000011966	Transcript	ENSBTAT00000015881	protein_coding	2028-02-01	-	-	-	438	438	146	Y	taC/taT	rs42762560	-	1	-	VGNC	-	-	-	ENSBTAP00000015881	-	F1MD77	UPI0001D57ACC	-	-	-	-
.	16:67435119-67435119	A	intergenic_variant	MODIFIER	-	-	-	-	-	-	-	-	-	-	-	-	-	-	-	-	-	-	-	-	-	-	-	-	-	-	-	-	-	-
.	16:67442018-67442018	G	intergenic_variant	MODIFIER	-	-	-	-	-	-	-	-	-	-	-	-	-	-	-	-	-	-	-	-	-	-	-	-	-	-	-	-	-	-
.	16:67442984-67442984	A	intergenic_variant	MODIFIER	-	-	-	-	-	-	-	-	-	-	-	-	-	-	-	-	-	-	-	-	-	-	-	-	-	-	-	-	-	-
.	16:67445842-67445842	T	upstream_gene_variant	MODIFIER	-	ENSBTAG00000047559	Transcript	ENSBTAT00000065135	protein_coding	-	-	-	-	-	-	-	-	-	-	2571	1	-	-	-	-	-	ENSBTAP00000055625	-	G5E6I9	UPI0000EBD897	-	-	-	-
.	16:70683895-70683895	T	intron_variant	MODIFIER	FLVCR1	ENSBTAG00000015974	Transcript	ENSBTAT00000021251	protein_coding	-	2019-09-05	-	-	-	-	-	-	-	rs110588963	-	-1	-	EntrezGene	-	-	-	ENSBTAP00000021251	-	E1B7A6	UPI0000615046	-	-	-	-
.	16:70683895-70683895	T	intron_variant	MODIFIER	FLVCR1	ENSBTAG00000015974	Transcript	ENSBTAT00000073819	protein_coding	-	2019-08-04	-	-	-	-	-	-	-	rs110588963	-	-1	-	EntrezGene	-	-	-	ENSBTAP00000068595	-	-	-	-	-	-	-
.	16:72634182-72634182	T	intron_variant	MODIFIER	KCNH1	ENSBTAG00000008710	Transcript	ENSBTAT00000011477	protein_coding	-	2019-10-10	-	-	-	-	-	-	-	rs41829295	-	1	-	VGNC	-	-	-	ENSBTAP00000011477	O18965	E1BF56	UPI000012DC9E	-	-	-	-
.	16:72649559-72649559	C	downstream_gene_variant	MODIFIER	HHAT	ENSBTAG00000048628	Transcript	ENSBTAT00000078869	protein_coding	-	-	-	-	-	-	-	-	-	-	1809	-1	-	HGNC	HGNC:18270	-	-	ENSBTAP00000070051	-	-	UPI0000580D1B	-	-	-	-
.	16:73033922-73033922	C	intergenic_variant	MODIFIER	-	-	-	-	-	-	-	-	-	-	-	-	-	-	-	-	-	-	-	-	-	-	-	-	-	-	-	-	-	-
.	16:73845208-73845208	A	downstream_gene_variant	MODIFIER	-	ENSBTAG00000048816	Transcript	ENSBTAT00000084272	lncRNA	-	-	-	-	-	-	-	-	-	rs135486065	3874	-1	-	-	-	-	-	-	-	-	-	-	-	-	-
.	16:76846957-76846957	G	upstream_gene_variant	MODIFIER	C1orf53	ENSBTAG00000051004	Transcript	ENSBTAT00000075498	protein_coding	-	-	-	-	-	-	-	-	-	rs41826008	313	1	-	HGNC	HGNC:30003	-	-	ENSBTAP00000061890	-	-	-	-	-	-	-
.	16:76847868-76847868	T	intron_variant	MODIFIER	C1orf53	ENSBTAG00000051004	Transcript	ENSBTAT00000075498	protein_coding	-	2019-02-01	-	-	-	-	-	-	-	rs41826010	-	1	-	HGNC	HGNC:30003	-	-	ENSBTAP00000061890	-	-	-	-	-	-	-
.	16:79547354-79547354	C	downstream_gene_variant	MODIFIER	KIF21B	ENSBTAG00000047274	Transcript	ENSBTAT00000063330	protein_coding	-	-	-	-	-	-	-	-	-	rs385829564	1801	-1	-	HGNC	HGNC:29442	-	-	ENSBTAP00000054200	-	G3MXD5	-	-	-	-	-
.	16:79547354-79547354	C	downstream_gene_variant	MODIFIER	KIF21B	ENSBTAG00000047274	Transcript	ENSBTAT00000066756	protein_coding	-	-	-	-	-	-	-	-	-	rs385829564	1143	-1	-	HGNC	HGNC:29442	-	-	ENSBTAP00000059442	-	-	-	-	-	-	-
.	16:79547354-79547354	C	downstream_gene_variant	MODIFIER	KIF21B	ENSBTAG00000047274	Transcript	ENSBTAT00000067799	protein_coding	-	-	-	-	-	-	-	-	-	rs385829564	1143	-1	-	HGNC	HGNC:29442	-	-	ENSBTAP00000071757	-	-	-	-	-	-	-
.	16:79547354-79547354	C	downstream_gene_variant	MODIFIER	KIF21B	ENSBTAG00000047274	Transcript	ENSBTAT00000073200	protein_coding	-	-	-	-	-	-	-	-	-	rs385829564	1692	-1	-	HGNC	HGNC:29442	-	-	ENSBTAP00000066795	-	-	-	-	-	-	-
.	16:79547354-79547354	C	downstream_gene_variant	MODIFIER	KIF21B	ENSBTAG00000047274	Transcript	ENSBTAT00000074175	protein_coding	-	-	-	-	-	-	-	-	-	rs385829564	1257	-1	-	HGNC	HGNC:29442	-	-	ENSBTAP00000064775	-	-	-	-	-	-	-
.	16:79547354-79547354	C	downstream_gene_variant	MODIFIER	KIF21B	ENSBTAG00000047274	Transcript	ENSBTAT00000074664	protein_coding	-	-	-	-	-	-	-	-	-	rs385829564	1143	-1	-	HGNC	HGNC:29442	-	-	ENSBTAP00000069143	-	-	-	-	-	-	-
.	16:79547354-79547354	C	downstream_gene_variant	MODIFIER	KIF21B	ENSBTAG00000047274	Transcript	ENSBTAT00000086561	protein_coding	-	-	-	-	-	-	-	-	-	rs385829564	1143	-1	-	HGNC	HGNC:29442	-	-	ENSBTAP00000060986	-	-	-	-	-	-	-
.	NKLS02002208.1:8732112-8732113	-	5_prime_UTR_variant	MODIFIER	FHL1	ENSBTAG00000018513	Transcript	ENSBTAT00000024644	protein_coding	2019-06-02	-	-	-	144	-	-	-	-	-	-	-1	-	VGNC	-	-	-	ENSBTAP00000024644	-	Q3T173	UPI000057D3E7	-	-	-	-
.	NKLS02000910.1:7708-7708	C	missense_variant	MODERATE	-	ENSBTAG00000045751	Transcript	ENSBTAT00000069590	protein_coding	2026-04-01	-	-	-	428	428	143	V/A	gTg/gCg	-	-	1	-	-	-	-	-	ENSBTAP00000065890	-	-	-	tolerated(1)	-	-	-
.	NKLS02000910.1:7708-7708	C	missense_variant	MODERATE	-	ENSBTAG00000045751	Transcript	ENSBTAT00000069831	protein_coding	2027-04-01	-	-	-	431	431	144	V/A	gTg/gCg	-	-	1	-	-	-	-	-	ENSBTAP00000068499	-	-	-	tolerated(1)	-	-	-
.	NKLS02000910.1:7708-7708	C	missense_variant	MODERATE	-	ENSBTAG00000045751	Transcript	ENSBTAT00000086789	protein_coding	2023-04-01	-	-	-	437	437	146	V/A	gTg/gCg	-	-	1	-	-	-	-	-	ENSBTAP00000056827	-	-	-	tolerated(1)	-	-	-
.	NKLS02000910.1:258545-258546	TC	intergenic_variant	MODIFIER	-	-	-	-	-	-	-	-	-	-	-	-	-	-	-	-	-	-	-	-	-	-	-	-	-	-	-	-	-	-
.	NKLS02000910.1:516227-516227	G	intergenic_variant	MODIFIER	-	-	-	-	-	-	-	-	-	-	-	-	-	-	-	-	-	-	-	-	-	-	-	-	-	-	-	-	-	-
.	NKLS02000910.1:516656-516656	C	intergenic_variant	MODIFIER	-	-	-	-	-	-	-	-	-	-	-	-	-	-	-	-	-	-	-	-	-	-	-	-	-	-	-	-	-	-
.	NKLS02000910.1:516668-516668	A	intergenic_variant	MODIFIER	-	-	-	-	-	-	-	-	-	-	-	-	-	-	-	-	-	-	-	-	-	-	-	-	-	-	-	-	-	-
.	NKLS02000910.1:704339-704339	C	missense_variant	MODERATE	-	ENSBTAG00000051896	Transcript	ENSBTAT00000072850	protein_coding	1930-05-01	-	-	-	419	419	140	A/G	gCg/gGg	-	-	-1	-	-	-	-	-	ENSBTAP00000071747	-	-	-	tolerated(1)	-	-	-
.	NKLS02001064.1:457030-457030	G	intergenic_variant	MODIFIER	-	-	-	-	-	-	-	-	-	-	-	-	-	-	-	-	-	-	-	-	-	-	-	-	-	-	-	-	-	-
.	NKLS02001494.1:487599-487599	C	intron_variant	MODIFIER	-	ENSBTAG00000047764	Transcript	ENSBTAT00000069098	protein_coding	-	22/26	-	-	-	-	-	-	-	-	-	-1	-	-	-	-	-	ENSBTAP00000063443	-	-	-	-	-	-	-
.	NKLS02001494.1:487599-487599	C	intron_variant	MODIFIER	-	ENSBTAG00000047764	Transcript	ENSBTAT00000069301	protein_coding	-	26/29	-	-	-	-	-	-	-	-	-	-1	-	-	-	-	-	ENSBTAP00000058914	-	-	-	-	-	-	-
.	NKLS02001494.1:487599-487599	C	intron_variant	MODIFIER	-	ENSBTAG00000047764	Transcript	ENSBTAT00000074789	protein_coding	-	25/28	-	-	-	-	-	-	-	-	-	-1	-	-	-	-	-	ENSBTAP00000059644	-	-	-	-	-	-	-
.	NKLS02001494.1:487599-487599	C	non_coding_transcript_exon_variant	MODIFIER	-	ENSBTAG00000049896	Transcript	ENSBTAT00000080599	pseudogene	2019-05-05	-	-	-	1844	-	-	-	-	-	-	-1	-	-	-	-	-	-	-	-	-	-	-	-	-
.	NKLS02001494.1:487658-487658	G	intron_variant	MODIFIER	-	ENSBTAG00000047764	Transcript	ENSBTAT00000069098	protein_coding	-	22/26	-	-	-	-	-	-	-	rs384456968	-	-1	-	-	-	-	-	ENSBTAP00000063443	-	-	-	-	-	-	-
.	NKLS02001494.1:487658-487658	G	intron_variant	MODIFIER	-	ENSBTAG00000047764	Transcript	ENSBTAT00000069301	protein_coding	-	26/29	-	-	-	-	-	-	-	rs384456968	-	-1	-	-	-	-	-	ENSBTAP00000058914	-	-	-	-	-	-	-
.	NKLS02001494.1:487658-487658	G	intron_variant	MODIFIER	-	ENSBTAG00000047764	Transcript	ENSBTAT00000074789	protein_coding	-	25/28	-	-	-	-	-	-	-	rs384456968	-	-1	-	-	-	-	-	ENSBTAP00000059644	-	-	-	-	-	-	-
.	NKLS02001494.1:487658-487658	G	non_coding_transcript_exon_variant	MODIFIER	-	ENSBTAG00000049896	Transcript	ENSBTAT00000080599	pseudogene	2019-05-05	-	-	-	1785	-	-	-	-	rs384456968	-	-1	-	-	-	-	-	-	-	-	-	-	-	-	-
.	NKLS02001494.1:487703-487703	C	intron_variant	MODIFIER	-	ENSBTAG00000047764	Transcript	ENSBTAT00000069098	protein_coding	-	22/26	-	-	-	-	-	-	-	-	-	-1	-	-	-	-	-	ENSBTAP00000063443	-	-	-	-	-	-	-
.	NKLS02001494.1:487703-487703	C	intron_variant	MODIFIER	-	ENSBTAG00000047764	Transcript	ENSBTAT00000069301	protein_coding	-	26/29	-	-	-	-	-	-	-	-	-	-1	-	-	-	-	-	ENSBTAP00000058914	-	-	-	-	-	-	-
.	NKLS02001494.1:487703-487703	C	intron_variant	MODIFIER	-	ENSBTAG00000047764	Transcript	ENSBTAT00000074789	protein_coding	-	25/28	-	-	-	-	-	-	-	-	-	-1	-	-	-	-	-	ENSBTAP00000059644	-	-	-	-	-	-	-
.	NKLS02001494.1:487703-487703	C	non_coding_transcript_exon_variant	MODIFIER	-	ENSBTAG00000049896	Transcript	ENSBTAT00000080599	pseudogene	2019-05-05	-	-	-	1740	-	-	-	-	-	-	-1	-	-	-	-	-	-	-	-	-	-	-	-	-
.	NKLS02001494.1:488270-488270	T	intron_variant	MODIFIER	-	ENSBTAG00000047764	Transcript	ENSBTAT00000069098	protein_coding	-	22/26	-	-	-	-	-	-	-	-	-	-1	-	-	-	-	-	ENSBTAP00000063443	-	-	-	-	-	-	-
.	NKLS02001494.1:488270-488270	T	intron_variant	MODIFIER	-	ENSBTAG00000047764	Transcript	ENSBTAT00000069301	protein_coding	-	26/29	-	-	-	-	-	-	-	-	-	-1	-	-	-	-	-	ENSBTAP00000058914	-	-	-	-	-	-	-
.	NKLS02001494.1:488270-488270	T	intron_variant	MODIFIER	-	ENSBTAG00000047764	Transcript	ENSBTAT00000074789	protein_coding	-	25/28	-	-	-	-	-	-	-	-	-	-1	-	-	-	-	-	ENSBTAP00000059644	-	-	-	-	-	-	-
.	NKLS02001494.1:488270-488270	T	non_coding_transcript_exon_variant	MODIFIER	-	ENSBTAG00000049896	Transcript	ENSBTAT00000080599	pseudogene	2019-05-04	-	-	-	1214	-	-	-	-	-	-	-1	-	-	-	-	-	-	-	-	-	-	-	-	-
.	NKLS02002206.1:122169-122169	C	3_prime_UTR_variant	MODIFIER	-	ENSBTAG00000046047	Transcript	ENSBTAT00000086305	protein_coding	2019-08-07	-	-	-	1501	-	-	-	-	-	-	-1	-	-	-	-	-	ENSBTAP00000073025	-	-	-	-	-	-	-
.	NKLS02000591.1:35519-35519	G	intergenic_variant	MODIFIER	-	-	-	-	-	-	-	-	-	-	-	-	-	-	-	-	-	-	-	-	-	-	-	-	-	-	-	-	-	-
.	NKLS02000591.1:35536-35536	A	intergenic_variant	MODIFIER	-	-	-	-	-	-	-	-	-	-	-	-	-	-	-	-	-	-	-	-	-	-	-	-	-	-	-	-	-	-
.	NKLS02000591.1:35570-35572	-	intergenic_variant	MODIFIER	-	-	-	-	-	-	-	-	-	-	-	-	-	-	-	-	-	-	-	-	-	-	-	-	-	-	-	-	-	-
.	NKLS02000591.1:35577-35577	G	intergenic_variant	MODIFIER	-	-	-	-	-	-	-	-	-	-	-	-	-	-	-	-	-	-	-	-	-	-	-	-	-	-	-	-	-	-
.	NKLS02001139.1:11609-11609	C	intergenic_variant	MODIFIER	-	-	-	-	-	-	-	-	-	-	-	-	-	-	-	-	-	-	-	-	-	-	-	-	-	-	-	-	-	-
.	NKLS02001139.1:11621-11624	TGTT	intergenic_variant	MODIFIER	-	-	-	-	-	-	-	-	-	-	-	-	-	-	-	-	-	-	-	-	-	-	-	-	-	-	-	-	-	-
.	NKLS02001139.1:16527-16527	G	intergenic_variant	MODIFIER	-	-	-	-	-	-	-	-	-	-	-	-	-	-	-	-	-	-	-	-	-	-	-	-	-	-	-	-	-	-
.	NKLS02001139.1:16543-16543	T	intergenic_variant	MODIFIER	-	-	-	-	-	-	-	-	-	-	-	-	-	-	-	-	-	-	-	-	-	-	-	-	-	-	-	-	-	-
.	NKLS02001139.1:93046-93047	-	intergenic_variant	MODIFIER	-	-	-	-	-	-	-	-	-	-	-	-	-	-	-	-	-	-	-	-	-	-	-	-	-	-	-	-	-	-
.	NKLS02001139.1:93108-93109	-	intergenic_variant	MODIFIER	-	-	-	-	-	-	-	-	-	-	-	-	-	-	-	-	-	-	-	-	-	-	-	-	-	-	-	-	-	-
.	NKLS02001545.1:173045-173045	C	intergenic_variant	MODIFIER	-	-	-	-	-	-	-	-	-	-	-	-	-	-	-	-	-	-	-	-	-	-	-	-	-	-	-	-	-	-
.	NKLS02001545.1:173050-173050	C	intergenic_variant	MODIFIER	-	-	-	-	-	-	-	-	-	-	-	-	-	-	-	-	-	-	-	-	-	-	-	-	-	-	-	-	-	-
.	NKLS02001524.1:46473-46473	T	upstream_gene_variant	MODIFIER	-	ENSBTAG00000022922	Transcript	ENSBTAT00000055503	protein_coding	-	-	-	-	-	-	-	-	-	-	4789	1	-	-	-	-	-	ENSBTAP00000050230	-	E1BDU5	-	-	-	-	-
.	NKLS02001524.1:46473-46473	T	upstream_gene_variant	MODIFIER	-	ENSBTAG00000022922	Transcript	ENSBTAT00000076828	protein_coding	-	-	-	-	-	-	-	-	-	-	4645	1	-	-	-	-	-	ENSBTAP00000073004	-	-	-	-	-	-	-
.	NKLS02001524.1:83698-83699	-	downstream_gene_variant	MODIFIER	-	ENSBTAG00000022922	Transcript	ENSBTAT00000055503	protein_coding	-	-	-	-	-	-	-	-	-	-	2851	1	-	-	-	-	-	ENSBTAP00000050230	-	E1BDU5	-	-	-	-	-
.	NKLS02001524.1:83698-83699	-	downstream_gene_variant	MODIFIER	-	ENSBTAG00000022922	Transcript	ENSBTAT00000076828	protein_coding	-	-	-	-	-	-	-	-	-	-	2714	1	-	-	-	-	-	ENSBTAP00000073004	-	-	-	-	-	-	-
.	NKLS02001524.1:83757-83757	C	downstream_gene_variant	MODIFIER	-	ENSBTAG00000022922	Transcript	ENSBTAT00000055503	protein_coding	-	-	-	-	-	-	-	-	-	-	2909	1	-	-	-	-	-	ENSBTAP00000050230	-	E1BDU5	-	-	-	-	-
.	NKLS02001524.1:83757-83757	C	downstream_gene_variant	MODIFIER	-	ENSBTAG00000022922	Transcript	ENSBTAT00000076828	protein_coding	-	-	-	-	-	-	-	-	-	-	2772	1	-	-	-	-	-	ENSBTAP00000073004	-	-	-	-	-	-	-
.	NKLS02002111.1:1476-1476	A	upstream_gene_variant	MODIFIER	RF00002	ENSBTAG00000052217	Transcript	ENSBTAT00000072075	rRNA	-	-	-	-	-	-	-	-	-	-	334	-1	-	RFAM	-	-	-	-	-	-	-	-	-	-	-
.	NKLS02000056.1:5662-5662	A	downstream_gene_variant	MODIFIER	-	ENSBTAG00000052194	Transcript	ENSBTAT00000064909	protein_coding	-	-	-	-	-	-	-	-	-	-	719	-1	-	-	-	-	-	ENSBTAP00000055530	-	G3N108	-	-	-	-	-
.	NKLS02000056.1:5662-5662	A	downstream_gene_variant	MODIFIER	-	ENSBTAG00000052194	Transcript	ENSBTAT00000077552	protein_coding	-	-	-	-	-	-	-	-	-	-	719	-1	-	-	-	-	-	ENSBTAP00000065910	-	-	-	-	-	-	-
.	NKLS02001198.1:5728-5729	-	intergenic_variant	MODIFIER	-	-	-	-	-	-	-	-	-	-	-	-	-	-	-	-	-	-	-	-	-	-	-	-	-	-	-	-	-	-
.	NKLS02001198.1:5731-5731	T	intergenic_variant	MODIFIER	-	-	-	-	-	-	-	-	-	-	-	-	-	-	-	-	-	-	-	-	-	-	-	-	-	-	-	-	-	-
.	1:346670-346670	G	synonymous_variant	LOW	-	ENSBTAG00000006648	Transcript	ENSBTAT00000007786	protein_coding	2019-04-02	-	-	-	255	255	85	T	acT/acC	-	-	-1	-	-	-	-	-	ENSBTAP00000007786	-	F1N1D7	-	-	-	-	-
.	1:346670-346670	G	synonymous_variant	LOW	-	ENSBTAG00000006648	Transcript	ENSBTAT00000008737	protein_coding	2019-04-02	-	-	-	378	378	126	T	acT/acC	-	-	-1	-	-	-	-	-	ENSBTAP00000008737	-	F1MCW1	-	-	-	-	-
.	1:1046463-1046463	C	synonymous_variant	LOW	KCNE1	ENSBTAG00000001150	Transcript	ENSBTAT00000001530	protein_coding	2019-03-03	-	-	-	241	24	8	A	gcT/gcC	rs109756895	-	1	-	EntrezGene	-	-	-	ENSBTAP00000001530	-	Q2KHV0	UPI00004F173D	-	-	-	-
.	1:2191730-2191730	G	intron_variant	MODIFIER	IFNAR1	ENSBTAG00000021819	Transcript	ENSBTAT00000029080	protein_coding	-	2019-10-10	-	-	-	-	-	-	-	rs384678723	-	-1	-	VGNC	-	-	-	ENSBTAP00000029080	Q04790	-	UPI000012D698	-	-	-	-
.	1:2218520-2218520	A	upstream_gene_variant	MODIFIER	IFNAR1	ENSBTAG00000021819	Transcript	ENSBTAT00000029080	protein_coding	-	-	-	-	-	-	-	-	-	rs110526274	176	-1	-	VGNC	-	-	-	ENSBTAP00000029080	Q04790	-	UPI000012D698	-	-	-	-
.	1:2289566-2289566	T	intron_variant	MODIFIER	IL10RB	ENSBTAG00000019404	Transcript	ENSBTAT00000025852	protein_coding	-	2019-06-06	-	-	-	-	-	-	-	rs798332614	-	-1	-	VGNC	-	-	-	ENSBTAP00000025852	-	Q58CP3,Q08DU4	UPI00004ED41D	-	-	-	-
.	1:2289566-2289566	T	intron_variant	MODIFIER	IL10RB	ENSBTAG00000019404	Transcript	ENSBTAT00000073488	protein_coding	-	2019-06-06	-	-	-	-	-	-	-	rs798332614	-	-1	-	VGNC	-	-	-	ENSBTAP00000061242	-	-	-	-	-	-	-
.	1:2289566-2289566	T	intron_variant	MODIFIER	IL10RB	ENSBTAG00000019404	Transcript	ENSBTAT00000078494	protein_coding	-	2019-06-06	-	-	-	-	-	-	-	rs798332614	-	-1	-	VGNC	-	-	-	ENSBTAP00000070603	-	-	-	-	-	-	-
.	1:2292214-2292214	G	intron_variant	MODIFIER	IL10RB	ENSBTAG00000019404	Transcript	ENSBTAT00000025852	protein_coding	-	2019-06-06	-	-	-	-	-	-	-	rs383703153	-	-1	-	VGNC	-	-	-	ENSBTAP00000025852	-	Q58CP3,Q08DU4	UPI00004ED41D	-	-	-	-
.	1:2292214-2292214	G	intron_variant	MODIFIER	IL10RB	ENSBTAG00000019404	Transcript	ENSBTAT00000073488	protein_coding	-	2019-06-06	-	-	-	-	-	-	-	rs383703153	-	-1	-	VGNC	-	-	-	ENSBTAP00000061242	-	-	-	-	-	-	-
.	1:2292214-2292214	G	intron_variant	MODIFIER	IL10RB	ENSBTAG00000019404	Transcript	ENSBTAT00000078494	protein_coding	-	2019-06-06	-	-	-	-	-	-	-	rs383703153	-	-1	-	VGNC	-	-	-	ENSBTAP00000070603	-	-	-	-	-	-	-
.	1:6450306-6450306	T	synonymous_variant	LOW	GRIK1	ENSBTAG00000034854	Transcript	ENSBTAT00000026817	protein_coding	2014-04-01	-	-	-	559	537	179	T	acG/acT	rs43380642	-	1	-	VGNC	-	-	-	ENSBTAP00000026817	-	A4FV91,F6QCU7	UPI0000F57A7D	-	-	-	-
.	1:6450306-6450306	T	synonymous_variant	LOW	GRIK1	ENSBTAG00000034854	Transcript	ENSBTAT00000026819	protein_coding	2017-06-01	-	-	-	726	726	242	T	acG/acT	rs43380642	-	1	-	VGNC	-	-	-	ENSBTAP00000026819	-	F1N246	-	-	-	-	-
.	1:6450306-6450306	T	synonymous_variant	LOW	GRIK1	ENSBTAG00000034854	Transcript	ENSBTAT00000070796	protein_coding	2016-05-01	-	-	-	750	750	250	T	acG/acT	rs43380642	-	1	-	VGNC	-	-	-	ENSBTAP00000059749	-	A2VE57	UPI0000F26585	-	-	-	-
.	1:18712336-18712336	C	downstream_gene_variant	MODIFIER	CHODL	ENSBTAG00000000588	Transcript	ENSBTAT00000000782	protein_coding	-	-	-	-	-	-	-	-	-	rs43216625	253	-1	-	VGNC	-	-	-	ENSBTAP00000000782	-	A6QLI4	UPI00005BB8FA	-	-	-	-
.	1:18712336-18712336	C	downstream_gene_variant	MODIFIER	TMPRSS15	ENSBTAG00000000597	Transcript	ENSBTAT00000000788	protein_coding	-	-	-	-	-	-	-	-	-	rs43216625	1361	1	-	VGNC	-	-	-	ENSBTAP00000000788	P98072	-	-	-	-	-	-
.	1:18712336-18712336	C	downstream_gene_variant	MODIFIER	TMPRSS15	ENSBTAG00000000597	Transcript	ENSBTAT00000064206	protein_coding	-	-	-	-	-	-	-	-	-	rs43216625	2004	1	-	VGNC	-	-	-	ENSBTAP00000054149	P98072	-	-	-	-	-	-
.	1:18712336-18712336	C	downstream_gene_variant	MODIFIER	TMPRSS15	ENSBTAG00000000597	Transcript	ENSBTAT00000071409	protein_coding	-	-	-	-	-	-	-	-	-	rs43216625	2004	1	-	VGNC	-	-	-	ENSBTAP00000068256	-	-	-	-	-	-	-
.	1:18712336-18712336	C	downstream_gene_variant	MODIFIER	CHODL	ENSBTAG00000000588	Transcript	ENSBTAT00000076152	protein_coding	-	-	-	-	-	-	-	-	-	rs43216625	1564	-1	-	VGNC	-	-	-	ENSBTAP00000060460	-	-	-	-	-	-	-
.	1:24876422-24876422	T	splice_acceptor_variant	HIGH	ROBO2	ENSBTAG00000010462	Transcript	ENSBTAT00000048830	protein_coding	-	2026-01-01	-	-	-	-	-	-	-	-	-	1	-	VGNC	-	-	-	ENSBTAP00000045807	-	F1N199	-	-	-	-	-
.	1:24876422-24876422	T	5_prime_UTR_variant	MODIFIER	ROBO2	ENSBTAG00000010462	Transcript	ENSBTAT00000078916	protein_coding	2026-01-01	-	-	-	246	-	-	-	-	-	-	1	-	VGNC	-	-	-	ENSBTAP00000065195	-	-	-	-	-	-	-
.	1:24876422-24876422	T	5_prime_UTR_variant	MODIFIER	ROBO2	ENSBTAG00000010462	Transcript	ENSBTAT00000079296	protein_coding	2025-01-01	-	-	-	246	-	-	-	-	-	-	1	-	VGNC	-	-	-	ENSBTAP00000074570	-	-	-	-	-	-	-
.	1:29107518-29107518	T	3_prime_UTR_variant	MODIFIER	GBE1	ENSBTAG00000036262	Transcript	ENSBTAT00000050765	protein_coding	15/15	-	-	-	2644	-	-	-	-	rs43220862	-	-1	-	VGNC	-	-	-	ENSBTAP00000047423	-	F1MZP0	-	-	-	-	-
.	1:29107518-29107518	T	3_prime_UTR_variant	MODIFIER	GBE1	ENSBTAG00000036262	Transcript	ENSBTAT00000083071	protein_coding	16/16	-	-	-	2770	-	-	-	-	rs43220862	-	-1	-	VGNC	-	-	-	ENSBTAP00000071553	-	-	-	-	-	-	-
.	1:33424266-33424266	C	intergenic_variant	MODIFIER	-	-	-	-	-	-	-	-	-	-	-	-	-	-	rs43224754	-	-	-	-	-	-	-	-	-	-	-	-	-	-	-
.	1:34428470-34428470	A	intergenic_variant	MODIFIER	-	-	-	-	-	-	-	-	-	-	-	-	-	-	-	-	-	-	-	-	-	-	-	-	-	-	-	-	-	-
.	1:37921234-37921234	C	intergenic_variant	MODIFIER	-	-	-	-	-	-	-	-	-	-	-	-	-	-	rs468936663	-	-	-	-	-	-	-	-	-	-	-	-	-	-	-
.	1:43318607-43318607	G	intergenic_variant	MODIFIER	-	-	-	-	-	-	-	-	-	-	-	-	-	-	rs379413033	-	-	-	-	-	-	-	-	-	-	-	-	-	-	-
.	1:45237704-45237704	T	intergenic_variant	MODIFIER	-	-	-	-	-	-	-	-	-	-	-	-	-	-	-	-	-	-	-	-	-	-	-	-	-	-	-	-	-	-
.	1:53349519-53349520	-	upstream_gene_variant	MODIFIER	DZIP3	ENSBTAG00000006158	Transcript	ENSBTAT00000008099	protein_coding	-	-	-	-	-	-	-	-	-	-	3683	1	-	VGNC	-	-	-	ENSBTAP00000008099	-	Q17R11	-	-	-	-	-
.	1:54850998-54850998	T	downstream_gene_variant	MODIFIER	-	ENSBTAG00000055085	Transcript	ENSBTAT00000082372	pseudogene	-	-	-	-	-	-	-	-	-	-	1423	1	-	-	-	-	-	-	-	-	-	-	-	-	-
.	1:55966887-55966887	T	downstream_gene_variant	MODIFIER	NECTIN3	ENSBTAG00000013769	Transcript	ENSBTAT00000032332	protein_coding	-	-	-	-	-	-	-	-	-	rs109639940	3194	1	-	HGNC	HGNC:17664	-	-	ENSBTAP00000032266	-	F1MUF6	UPI000D537381	-	-	-	-
.	1:55966887-55966887	T	intron_variant	MODIFIER	NECTIN3	ENSBTAG00000013769	Transcript	ENSBTAT00000076938	protein_coding	-	2019-08-05	-	-	-	-	-	-	-	rs109639940	-	1	-	HGNC	HGNC:17664	-	-	ENSBTAP00000073972	-	-	UPI000D5330D8	-	-	-	-
.	1:55966887-55966887	T	intron_variant	MODIFIER	NECTIN3	ENSBTAG00000013769	Transcript	ENSBTAT00000083965	protein_coding	-	2019-08-05	-	-	-	-	-	-	-	rs109639940	-	1	-	HGNC	HGNC:17664	-	-	ENSBTAP00000057887	-	-	UPI000D53A221	-	-	-	-
.	1:56035661-56035661	G	intron_variant	MODIFIER	NECTIN3	ENSBTAG00000013769	Transcript	ENSBTAT00000076938	protein_coding	-	2019-08-08	-	-	-	-	-	-	-	rs110134603	-	1	-	HGNC	HGNC:17664	-	-	ENSBTAP00000073972	-	-	UPI000D5330D8	-	-	-	-
.	1:56036413-56036413	A	intron_variant	MODIFIER	NECTIN3	ENSBTAG00000013769	Transcript	ENSBTAT00000076938	protein_coding	-	2019-08-08	-	-	-	-	-	-	-	rs110647586	-	1	-	HGNC	HGNC:17664	-	-	ENSBTAP00000073972	-	-	UPI000D5330D8	-	-	-	-
.	1:56320227-56320227	A	synonymous_variant	LOW	CD96	ENSBTAG00000014441	Transcript	ENSBTAT00000019209	protein_coding	2014-03-01	-	-	-	526	432	144	E	gaG/gaA	rs109486690	-	1	-	VGNC	-	-	-	ENSBTAP00000019209	-	F1N360	UPI000179F517	-	-	-	-
.	1:56923047-56923047	A	downstream_gene_variant	MODIFIER	C1H3orf52	ENSBTAG00000016554	Transcript	ENSBTAT00000022018	protein_coding	-	-	-	-	-	-	-	-	-	rs109107642	4727	1	-	VGNC	-	-	-	ENSBTAP00000022018	-	E1B7W5	-	-	-	-	-
.	1:57153864-57153864	G	intergenic_variant	MODIFIER	-	-	-	-	-	-	-	-	-	-	-	-	-	-	rs109181459	-	-	-	-	-	-	-	-	-	-	-	-	-	-	-
.	1:57409992-57409992	G	synonymous_variant	LOW	CCDC80	ENSBTAG00000010793	Transcript	ENSBTAT00000014293	protein_coding	2019-08-02	-	-	-	2219	1365	455	S	tcT/tcC	rs110774293	-	-1	-	VGNC	-	-	-	ENSBTAP00000014293	-	A5PKA3	UPI00005C0BAB	-	-	-	-
.	1:57409992-57409992	G	synonymous_variant	LOW	CCDC80	ENSBTAG00000010793	Transcript	ENSBTAT00000070376	protein_coding	2019-09-02	-	-	-	2219	1365	455	S	tcT/tcC	rs110774293	-	-1	-	VGNC	-	-	-	ENSBTAP00000063543	-	-	-	-	-	-	-
.	1:57409992-57409992	G	synonymous_variant	LOW	CCDC80	ENSBTAG00000010793	Transcript	ENSBTAT00000070413	protein_coding	2019-09-02	-	-	-	2219	1365	455	S	tcT/tcC	rs110774293	-	-1	-	VGNC	-	-	-	ENSBTAP00000068063	-	-	-	-	-	-	-
.	1:57409992-57409992	G	synonymous_variant	LOW	CCDC80	ENSBTAG00000010793	Transcript	ENSBTAT00000086193	protein_coding	2019-08-02	-	-	-	1679	1416	472	S	tcT/tcC	rs110774293	-	-1	-	VGNC	-	-	-	ENSBTAP00000068294	-	-	UPI000D538917	-	-	-	-
.	1:57723649-57723649	C	downstream_gene_variant	MODIFIER	NEPRO	ENSBTAG00000005723	Transcript	ENSBTAT00000007523	protein_coding	-	-	-	-	-	-	-	-	-	rs137572117	1822	-1	-	VGNC	-	-	-	ENSBTAP00000007523	-	F1N1N1	UPI00005BBA7F	-	-	-	-
.	1:57723649-57723649	C	downstream_gene_variant	MODIFIER	GTPBP8	ENSBTAG00000006534	Transcript	ENSBTAT00000032325	protein_coding	-	-	-	-	-	-	-	-	-	rs137572117	1797	1	-	VGNC	-	-	-	ENSBTAP00000032259	Q0P5E7	-	UPI00005BBA80	-	-	-	-
.	1:57723649-57723649	C	intron_variant	MODIFIER	GTPBP8	ENSBTAG00000006534	Transcript	ENSBTAT00000071466	protein_coding	-	2019-05-05	-	-	-	-	-	-	-	rs137572117	-	1	-	VGNC	-	-	-	ENSBTAP00000065490	-	-	-	-	-	-	-
.	1:57944376-57944376	C	upstream_gene_variant	MODIFIER	BOC	ENSBTAG00000013909	Transcript	ENSBTAT00000018474	protein_coding	-	-	-	-	-	-	-	-	-	rs110229446	637	1	-	VGNC	-	-	-	ENSBTAP00000018474	-	E1BB93	UPI00005C18BC	-	-	-	-
.	1:58160853-58160853	C	intron_variant	MODIFIER	SPICE1	ENSBTAG00000013937	Transcript	ENSBTAT00000057527	protein_coding	-	2017-10-01	-	-	-	-	-	-	-	rs134526172	-	-1	-	VGNC	-	-	-	ENSBTAP00000049245	-	F1MIU6	UPI00005BD830	-	-	-	-
.	1:58160853-58160853	C	intron_variant	MODIFIER	SPICE1	ENSBTAG00000013937	Transcript	ENSBTAT00000068129	protein_coding	-	2016-09-01	-	-	-	-	-	-	-	rs134526172	-	-1	-	VGNC	-	-	-	ENSBTAP00000071535	-	-	-	-	-	-	-
.	1:58160853-58160853	C	intron_variant	MODIFIER	SPICE1	ENSBTAG00000013937	Transcript	ENSBTAT00000074373	protein_coding	-	2017-10-01	-	-	-	-	-	-	-	rs134526172	-	-1	-	VGNC	-	-	-	ENSBTAP00000074451	-	-	-	-	-	-	-
.	1:64204041-64204041	C	downstream_gene_variant	MODIFIER	ARHGAP31	ENSBTAG00000000210	Transcript	ENSBTAT00000000253	protein_coding	-	-	-	-	-	-	-	-	-	rs43242678	3085	1	-	VGNC	-	-	-	ENSBTAP00000000253	-	F1MCL8	-	-	-	-	-
.	1:64204041-64204041	C	downstream_gene_variant	MODIFIER	ARHGAP31	ENSBTAG00000000210	Transcript	ENSBTAT00000067971	protein_coding	-	-	-	-	-	-	-	-	-	rs43242678	735	1	-	VGNC	-	-	-	ENSBTAP00000074599	-	-	-	-	-	-	-
.	1:64204041-64204041	C	downstream_gene_variant	MODIFIER	ARHGAP31	ENSBTAG00000000210	Transcript	ENSBTAT00000071475	protein_coding	-	-	-	-	-	-	-	-	-	rs43242678	1829	1	-	VGNC	-	-	-	ENSBTAP00000058416	-	-	UPI0000EBC27B	-	-	-	-
.	1:64430820-64430820	A	intron_variant	MODIFIER	COX17	ENSBTAG00000002182	Transcript	ENSBTAT00000002828	protein_coding	-	2019-02-02	-	-	-	-	-	-	-	rs43233300	-	-1	-	VGNC	-	-	-	ENSBTAP00000002828	-	F6QD94	UPI0005775AE0	-	-	-	-
.	1:66985838-66985838	C	upstream_gene_variant	MODIFIER	DTX3L	ENSBTAG00000009933	Transcript	ENSBTAT00000013108	protein_coding	-	-	-	-	-	-	-	-	-	-	2219	1	-	VGNC	-	-	-	ENSBTAP00000013108	-	E1BH71	UPI00005BBAAA	-	-	-	-
.	1:66985838-66985838	C	intron_variant	MODIFIER	PARP9	ENSBTAG00000021791	Transcript	ENSBTAT00000029045	protein_coding	-	2019-09-01	-	-	-	-	-	-	-	-	-	-1	-	VGNC	-	-	-	ENSBTAP00000029045	-	Q08DN9	-	-	-	-	-
.	1:66985838-66985838	C	upstream_gene_variant	MODIFIER	DTX3L	ENSBTAG00000009933	Transcript	ENSBTAT00000077678	protein_coding	-	-	-	-	-	-	-	-	-	-	2659	1	-	VGNC	-	-	-	ENSBTAP00000057092	-	-	-	-	-	-	-
.	1:69126102-69126102	T	upstream_gene_variant	MODIFIER	UMPS	ENSBTAG00000013727	Transcript	ENSBTAT00000018248	protein_coding	-	-	-	-	-	-	-	-	-	rs110125863	1761	1	-	VGNC	-	-	-	ENSBTAP00000018248	-	A0A140T887	UPI00005801DA	-	-	-	-
.	1:70121891-70121891	AAG	downstream_gene_variant	MODIFIER	LMLN	ENSBTAG00000044172	Transcript	ENSBTAT00000061181	protein_coding	-	-	-	-	-	-	-	-	-	-	3625	-1	-	VGNC	-	-	-	ENSBTAP00000053696	-	F1N725	UPI000D53BFA5	-	-	-	-
.	1:70172078-70172078	G	downstream_gene_variant	MODIFIER	RPL35A	ENSBTAG00000014208	Transcript	ENSBTAT00000018888	protein_coding	-	-	-	-	-	-	-	-	-	rs109715703	4611	-1	-	VGNC	-	-	-	ENSBTAP00000018888	Q56JY1	-	UPI00004F9654	-	-	-	-
.	1:70172078-70172078	G	missense_variant	MODERATE	LMLN	ENSBTAG00000044172	Transcript	ENSBTAT00000061181	protein_coding	2017-01-01	-	-	-	871	127	43	I/L	Att/Ctt	rs109715703	-	-1	-	VGNC	-	-	-	ENSBTAP00000053696	-	F1N725	UPI000D53BFA5	tolerated_low_confidence(1)	-	-	-
.	1:70172078-70172078	G	upstream_gene_variant	MODIFIER	RF00026	ENSBTAG00000045455	Transcript	ENSBTAT00000062888	snRNA	-	-	-	-	-	-	-	-	-	rs109715703	2628	1	-	RFAM	-	-	-	-	-	-	-	-	-	-	-
.	1:70172078-70172078	G	missense_variant	MODERATE	LMLN	ENSBTAG00000044172	Transcript	ENSBTAT00000082149	protein_coding	2016-01-01	-	-	-	871	127	43	I/L	Att/Ctt	rs109715703	-	-1	-	VGNC	-	-	-	ENSBTAP00000064728	-	-	UPI000383F0EA	tolerated_low_confidence(1)	-	-	-
.	1:70172151-70172152	AC	downstream_gene_variant	MODIFIER	RPL35A	ENSBTAG00000014208	Transcript	ENSBTAT00000018888	protein_coding	-	-	-	-	-	-	-	-	-	-	4537	-1	-	VGNC	-	-	-	ENSBTAP00000018888	Q56JY1	-	UPI00004F9654	-	-	-	-
.	1:70172151-70172152	AC	missense_variant	MODERATE	LMLN	ENSBTAG00000044172	Transcript	ENSBTAT00000061181	protein_coding	2017-01-01	-	-	-	797-798	53-54	18	V/G	gTC/gGT	-	-	-1	-	VGNC	-	-	-	ENSBTAP00000053696	-	F1N725	UPI000D53BFA5	tolerated_low_confidence(1)	-	-	-
.	1:70172151-70172152	AC	upstream_gene_variant	MODIFIER	RF00026	ENSBTAG00000045455	Transcript	ENSBTAT00000062888	snRNA	-	-	-	-	-	-	-	-	-	-	2554	1	-	RFAM	-	-	-	-	-	-	-	-	-	-	-
.	1:70172151-70172152	AC	missense_variant	MODERATE	LMLN	ENSBTAG00000044172	Transcript	ENSBTAT00000082149	protein_coding	2016-01-01	-	-	-	797-798	53-54	18	V/G	gTC/gGT	-	-	-1	-	VGNC	-	-	-	ENSBTAP00000064728	-	-	UPI000383F0EA	tolerated_low_confidence(1)	-	-	-
.	1:70176772-70176772	A	intron_variant	MODIFIER	RPL35A	ENSBTAG00000014208	Transcript	ENSBTAT00000018888	protein_coding	-	2019-04-04	-	-	-	-	-	-	-	rs109948765	-	-1	-	VGNC	-	-	-	ENSBTAP00000018888	Q56JY1	-	UPI00004F9654	-	-	-	-
.	1:70176772-70176772	A	upstream_gene_variant	MODIFIER	IQCG	ENSBTAG00000018025	Transcript	ENSBTAT00000023995	protein_coding	-	-	-	-	-	-	-	-	-	rs109948765	3672	1	-	VGNC	-	-	-	ENSBTAP00000023995	-	F1MWI0	UPI0000F33DF0	-	-	-	-
.	1:70176772-70176772	A	upstream_gene_variant	MODIFIER	LMLN	ENSBTAG00000044172	Transcript	ENSBTAT00000061181	protein_coding	-	-	-	-	-	-	-	-	-	rs109948765	3824	-1	-	VGNC	-	-	-	ENSBTAP00000053696	-	F1N725	UPI000D53BFA5	-	-	-	-
.	1:70176772-70176772	A	downstream_gene_variant	MODIFIER	RF00026	ENSBTAG00000045455	Transcript	ENSBTAT00000062888	snRNA	-	-	-	-	-	-	-	-	-	rs109948765	1956	1	-	RFAM	-	-	-	-	-	-	-	-	-	-	-
.	1:70176772-70176772	A	downstream_gene_variant	MODIFIER	RPL35A	ENSBTAG00000014208	Transcript	ENSBTAT00000081944	protein_coding	-	-	-	-	-	-	-	-	-	rs109948765	1089	-1	-	VGNC	-	-	-	ENSBTAP00000071800	-	-	-	-	-	-	-
.	1:70176772-70176772	A	upstream_gene_variant	MODIFIER	LMLN	ENSBTAG00000044172	Transcript	ENSBTAT00000082149	protein_coding	-	-	-	-	-	-	-	-	-	rs109948765	3824	-1	-	VGNC	-	-	-	ENSBTAP00000064728	-	-	UPI000383F0EA	-	-	-	-
.	1:70176795-70176795	C	intron_variant	MODIFIER	RPL35A	ENSBTAG00000014208	Transcript	ENSBTAT00000018888	protein_coding	-	2019-04-04	-	-	-	-	-	-	-	rs136523490	-	-1	-	VGNC	-	-	-	ENSBTAP00000018888	Q56JY1	-	UPI00004F9654	-	-	-	-
.	1:70176795-70176795	C	upstream_gene_variant	MODIFIER	IQCG	ENSBTAG00000018025	Transcript	ENSBTAT00000023995	protein_coding	-	-	-	-	-	-	-	-	-	rs136523490	3649	1	-	VGNC	-	-	-	ENSBTAP00000023995	-	F1MWI0	UPI0000F33DF0	-	-	-	-
.	1:70176795-70176795	C	upstream_gene_variant	MODIFIER	LMLN	ENSBTAG00000044172	Transcript	ENSBTAT00000061181	protein_coding	-	-	-	-	-	-	-	-	-	rs136523490	3847	-1	-	VGNC	-	-	-	ENSBTAP00000053696	-	F1N725	UPI000D53BFA5	-	-	-	-
.	1:70176795-70176795	C	downstream_gene_variant	MODIFIER	RF00026	ENSBTAG00000045455	Transcript	ENSBTAT00000062888	snRNA	-	-	-	-	-	-	-	-	-	rs136523490	1979	1	-	RFAM	-	-	-	-	-	-	-	-	-	-	-
.	1:70176795-70176795	C	downstream_gene_variant	MODIFIER	RPL35A	ENSBTAG00000014208	Transcript	ENSBTAT00000081944	protein_coding	-	-	-	-	-	-	-	-	-	rs136523490	1066	-1	-	VGNC	-	-	-	ENSBTAP00000071800	-	-	-	-	-	-	-
.	1:70176795-70176795	C	upstream_gene_variant	MODIFIER	LMLN	ENSBTAG00000044172	Transcript	ENSBTAT00000082149	protein_coding	-	-	-	-	-	-	-	-	-	rs136523490	3847	-1	-	VGNC	-	-	-	ENSBTAP00000064728	-	-	UPI000383F0EA	-	-	-	-
.	1:70176897-70176897	A	intron_variant	MODIFIER	RPL35A	ENSBTAG00000014208	Transcript	ENSBTAT00000018888	protein_coding	-	2019-04-04	-	-	-	-	-	-	-	rs109800196	-	-1	-	VGNC	-	-	-	ENSBTAP00000018888	Q56JY1	-	UPI00004F9654	-	-	-	-
.	1:70176897-70176897	A	upstream_gene_variant	MODIFIER	IQCG	ENSBTAG00000018025	Transcript	ENSBTAT00000023995	protein_coding	-	-	-	-	-	-	-	-	-	rs109800196	3547	1	-	VGNC	-	-	-	ENSBTAP00000023995	-	F1MWI0	UPI0000F33DF0	-	-	-	-
.	1:70176897-70176897	A	upstream_gene_variant	MODIFIER	LMLN	ENSBTAG00000044172	Transcript	ENSBTAT00000061181	protein_coding	-	-	-	-	-	-	-	-	-	rs109800196	3949	-1	-	VGNC	-	-	-	ENSBTAP00000053696	-	F1N725	UPI000D53BFA5	-	-	-	-
.	1:70176897-70176897	A	downstream_gene_variant	MODIFIER	RF00026	ENSBTAG00000045455	Transcript	ENSBTAT00000062888	snRNA	-	-	-	-	-	-	-	-	-	rs109800196	2081	1	-	RFAM	-	-	-	-	-	-	-	-	-	-	-
.	1:70176897-70176897	A	downstream_gene_variant	MODIFIER	RPL35A	ENSBTAG00000014208	Transcript	ENSBTAT00000081944	protein_coding	-	-	-	-	-	-	-	-	-	rs109800196	964	-1	-	VGNC	-	-	-	ENSBTAP00000071800	-	-	-	-	-	-	-
.	1:70176897-70176897	A	upstream_gene_variant	MODIFIER	LMLN	ENSBTAG00000044172	Transcript	ENSBTAT00000082149	protein_coding	-	-	-	-	-	-	-	-	-	rs109800196	3949	-1	-	VGNC	-	-	-	ENSBTAP00000064728	-	-	UPI000383F0EA	-	-	-	-
.	1:70177085-70177085	C	intron_variant	MODIFIER	RPL35A	ENSBTAG00000014208	Transcript	ENSBTAT00000018888	protein_coding	-	2019-04-04	-	-	-	-	-	-	-	rs135148088	-	-1	-	VGNC	-	-	-	ENSBTAP00000018888	Q56JY1	-	UPI00004F9654	-	-	-	-
.	1:70177085-70177085	C	upstream_gene_variant	MODIFIER	IQCG	ENSBTAG00000018025	Transcript	ENSBTAT00000023995	protein_coding	-	-	-	-	-	-	-	-	-	rs135148088	3359	1	-	VGNC	-	-	-	ENSBTAP00000023995	-	F1MWI0	UPI0000F33DF0	-	-	-	-
.	1:70177085-70177085	C	upstream_gene_variant	MODIFIER	LMLN	ENSBTAG00000044172	Transcript	ENSBTAT00000061181	protein_coding	-	-	-	-	-	-	-	-	-	rs135148088	4137	-1	-	VGNC	-	-	-	ENSBTAP00000053696	-	F1N725	UPI000D53BFA5	-	-	-	-
.	1:70177085-70177085	C	downstream_gene_variant	MODIFIER	RF00026	ENSBTAG00000045455	Transcript	ENSBTAT00000062888	snRNA	-	-	-	-	-	-	-	-	-	rs135148088	2269	1	-	RFAM	-	-	-	-	-	-	-	-	-	-	-
.	1:70177085-70177085	C	downstream_gene_variant	MODIFIER	RPL35A	ENSBTAG00000014208	Transcript	ENSBTAT00000081944	protein_coding	-	-	-	-	-	-	-	-	-	rs135148088	776	-1	-	VGNC	-	-	-	ENSBTAP00000071800	-	-	-	-	-	-	-
.	1:70177085-70177085	C	upstream_gene_variant	MODIFIER	LMLN	ENSBTAG00000044172	Transcript	ENSBTAT00000082149	protein_coding	-	-	-	-	-	-	-	-	-	rs135148088	4137	-1	-	VGNC	-	-	-	ENSBTAP00000064728	-	-	UPI000383F0EA	-	-	-	-
.	1:70178204-70178204	A	intron_variant	MODIFIER	RPL35A	ENSBTAG00000014208	Transcript	ENSBTAT00000018888	protein_coding	-	2019-04-03	-	-	-	-	-	-	-	rs110183174	-	-1	-	VGNC	-	-	-	ENSBTAP00000018888	Q56JY1	-	UPI00004F9654	-	-	-	-
.	1:70178204-70178204	A	upstream_gene_variant	MODIFIER	IQCG	ENSBTAG00000018025	Transcript	ENSBTAT00000023995	protein_coding	-	-	-	-	-	-	-	-	-	rs110183174	2240	1	-	VGNC	-	-	-	ENSBTAP00000023995	-	F1MWI0	UPI0000F33DF0	-	-	-	-
.	1:70178204-70178204	A	downstream_gene_variant	MODIFIER	RF00026	ENSBTAG00000045455	Transcript	ENSBTAT00000062888	snRNA	-	-	-	-	-	-	-	-	-	rs110183174	3388	1	-	RFAM	-	-	-	-	-	-	-	-	-	-	-
.	1:70178204-70178204	A	intron_variant	MODIFIER	RPL35A	ENSBTAG00000014208	Transcript	ENSBTAT00000081944	protein_coding	-	2019-02-02	-	-	-	-	-	-	-	rs110183174	-	-1	-	VGNC	-	-	-	ENSBTAP00000071800	-	-	-	-	-	-	-
.	1:70178293-70178293	T	intron_variant	MODIFIER	RPL35A	ENSBTAG00000014208	Transcript	ENSBTAT00000018888	protein_coding	-	2019-04-03	-	-	-	-	-	-	-	rs110880131	-	-1	-	VGNC	-	-	-	ENSBTAP00000018888	Q56JY1	-	UPI00004F9654	-	-	-	-
.	1:70178293-70178293	T	upstream_gene_variant	MODIFIER	IQCG	ENSBTAG00000018025	Transcript	ENSBTAT00000023995	protein_coding	-	-	-	-	-	-	-	-	-	rs110880131	2151	1	-	VGNC	-	-	-	ENSBTAP00000023995	-	F1MWI0	UPI0000F33DF0	-	-	-	-
.	1:70178293-70178293	T	downstream_gene_variant	MODIFIER	RF00026	ENSBTAG00000045455	Transcript	ENSBTAT00000062888	snRNA	-	-	-	-	-	-	-	-	-	rs110880131	3477	1	-	RFAM	-	-	-	-	-	-	-	-	-	-	-
.	1:70178293-70178293	T	intron_variant	MODIFIER	RPL35A	ENSBTAG00000014208	Transcript	ENSBTAT00000081944	protein_coding	-	2019-02-02	-	-	-	-	-	-	-	rs110880131	-	-1	-	VGNC	-	-	-	ENSBTAP00000071800	-	-	-	-	-	-	-
.	1:70178413-70178413	G	intron_variant	MODIFIER	RPL35A	ENSBTAG00000014208	Transcript	ENSBTAT00000018888	protein_coding	-	2019-04-03	-	-	-	-	-	-	-	rs109138790	-	-1	-	VGNC	-	-	-	ENSBTAP00000018888	Q56JY1	-	UPI00004F9654	-	-	-	-
.	1:70178413-70178413	G	upstream_gene_variant	MODIFIER	IQCG	ENSBTAG00000018025	Transcript	ENSBTAT00000023995	protein_coding	-	-	-	-	-	-	-	-	-	rs109138790	2031	1	-	VGNC	-	-	-	ENSBTAP00000023995	-	F1MWI0	UPI0000F33DF0	-	-	-	-
.	1:70178413-70178413	G	downstream_gene_variant	MODIFIER	RF00026	ENSBTAG00000045455	Transcript	ENSBTAT00000062888	snRNA	-	-	-	-	-	-	-	-	-	rs109138790	3597	1	-	RFAM	-	-	-	-	-	-	-	-	-	-	-
.	1:70178413-70178413	G	intron_variant	MODIFIER	RPL35A	ENSBTAG00000014208	Transcript	ENSBTAT00000081944	protein_coding	-	2019-02-02	-	-	-	-	-	-	-	rs109138790	-	-1	-	VGNC	-	-	-	ENSBTAP00000071800	-	-	-	-	-	-	-
.	1:70178539-70178539	T	intron_variant	MODIFIER	RPL35A	ENSBTAG00000014208	Transcript	ENSBTAT00000018888	protein_coding	-	2019-04-03	-	-	-	-	-	-	-	rs110303287	-	-1	-	VGNC	-	-	-	ENSBTAP00000018888	Q56JY1	-	UPI00004F9654	-	-	-	-
.	1:70178539-70178539	T	upstream_gene_variant	MODIFIER	IQCG	ENSBTAG00000018025	Transcript	ENSBTAT00000023995	protein_coding	-	-	-	-	-	-	-	-	-	rs110303287	1905	1	-	VGNC	-	-	-	ENSBTAP00000023995	-	F1MWI0	UPI0000F33DF0	-	-	-	-
.	1:70178539-70178539	T	downstream_gene_variant	MODIFIER	RF00026	ENSBTAG00000045455	Transcript	ENSBTAT00000062888	snRNA	-	-	-	-	-	-	-	-	-	rs110303287	3723	1	-	RFAM	-	-	-	-	-	-	-	-	-	-	-
.	1:70178539-70178539	T	intron_variant	MODIFIER	RPL35A	ENSBTAG00000014208	Transcript	ENSBTAT00000081944	protein_coding	-	2019-02-02	-	-	-	-	-	-	-	rs110303287	-	-1	-	VGNC	-	-	-	ENSBTAP00000071800	-	-	-	-	-	-	-
.	1:70178591-70178591	C	intron_variant	MODIFIER	RPL35A	ENSBTAG00000014208	Transcript	ENSBTAT00000018888	protein_coding	-	2019-04-03	-	-	-	-	-	-	-	rs109245466	-	-1	-	VGNC	-	-	-	ENSBTAP00000018888	Q56JY1	-	UPI00004F9654	-	-	-	-
.	1:70178591-70178591	C	upstream_gene_variant	MODIFIER	IQCG	ENSBTAG00000018025	Transcript	ENSBTAT00000023995	protein_coding	-	-	-	-	-	-	-	-	-	rs109245466	1853	1	-	VGNC	-	-	-	ENSBTAP00000023995	-	F1MWI0	UPI0000F33DF0	-	-	-	-
.	1:70178591-70178591	C	downstream_gene_variant	MODIFIER	RF00026	ENSBTAG00000045455	Transcript	ENSBTAT00000062888	snRNA	-	-	-	-	-	-	-	-	-	rs109245466	3775	1	-	RFAM	-	-	-	-	-	-	-	-	-	-	-
.	1:70178591-70178591	C	intron_variant	MODIFIER	RPL35A	ENSBTAG00000014208	Transcript	ENSBTAT00000081944	protein_coding	-	2019-02-02	-	-	-	-	-	-	-	rs109245466	-	-1	-	VGNC	-	-	-	ENSBTAP00000071800	-	-	-	-	-	-	-
.	1:70178829-70178829	C	intron_variant	MODIFIER	RPL35A	ENSBTAG00000014208	Transcript	ENSBTAT00000018888	protein_coding	-	2019-04-03	-	-	-	-	-	-	-	rs109278810	-	-1	-	VGNC	-	-	-	ENSBTAP00000018888	Q56JY1	-	UPI00004F9654	-	-	-	-
.	1:70178829-70178829	C	upstream_gene_variant	MODIFIER	IQCG	ENSBTAG00000018025	Transcript	ENSBTAT00000023995	protein_coding	-	-	-	-	-	-	-	-	-	rs109278810	1615	1	-	VGNC	-	-	-	ENSBTAP00000023995	-	F1MWI0	UPI0000F33DF0	-	-	-	-
.	1:70178829-70178829	C	downstream_gene_variant	MODIFIER	RF00026	ENSBTAG00000045455	Transcript	ENSBTAT00000062888	snRNA	-	-	-	-	-	-	-	-	-	rs109278810	4013	1	-	RFAM	-	-	-	-	-	-	-	-	-	-	-
.	1:70178829-70178829	C	intron_variant	MODIFIER	RPL35A	ENSBTAG00000014208	Transcript	ENSBTAT00000081944	protein_coding	-	2019-02-02	-	-	-	-	-	-	-	rs109278810	-	-1	-	VGNC	-	-	-	ENSBTAP00000071800	-	-	-	-	-	-	-
.	1:72068788-72068788	C	intron_variant	MODIFIER	APOD	ENSBTAG00000023600	Transcript	ENSBTAT00000046493	protein_coding	-	2019-04-02	-	-	-	-	-	-	-	rs110393044	-	1	-	VGNC	-	-	-	ENSBTAP00000043789	-	F1MS32	UPI000179F6E9	-	-	-	-
.	1:72068788-72068788	C	downstream_gene_variant	MODIFIER	-	ENSBTAG00000050331	Transcript	ENSBTAT00000075771	protein_coding	-	-	-	-	-	-	-	-	-	rs110393044	2317	-1	-	-	-	-	-	ENSBTAP00000068710	-	-	-	-	-	-	-
.	1:72933675-72933675	G	intron_variant	MODIFIER	TMEM44	ENSBTAG00000002394	Transcript	ENSBTAT00000032260	protein_coding	-	2019-10-08	-	-	-	-	-	-	-	rs133076750	-	1	-	VGNC	-	-	-	ENSBTAP00000032196	-	A5PKD4	UPI0002266126	-	-	-	-
.	1:72933675-72933675	G	intron_variant	MODIFIER	TMEM44	ENSBTAG00000002394	Transcript	ENSBTAT00000074094	protein_coding	-	2019-09-07	-	-	-	-	-	-	-	rs133076750	-	1	-	VGNC	-	-	-	ENSBTAP00000071677	-	-	UPI000383F007	-	-	-	-
.	1:72933675-72933675	G	intron_variant	MODIFIER	TMEM44	ENSBTAG00000002394	Transcript	ENSBTAT00000083917	protein_coding	-	2019-09-08	-	-	-	-	-	-	-	rs133076750	-	1	-	VGNC	-	-	-	ENSBTAP00000064794	-	-	UPI000383EB5D	-	-	-	-
.	1:72933675-72933675	G	intron_variant	MODIFIER	TMEM44	ENSBTAG00000002394	Transcript	ENSBTAT00000084053	protein_coding	-	2019-10-08	-	-	-	-	-	-	-	rs133076750	-	1	-	VGNC	-	-	-	ENSBTAP00000066560	-	-	-	-	-	-	-
.	1:72956740-72956740	A	downstream_gene_variant	MODIFIER	TMEM44	ENSBTAG00000002394	Transcript	ENSBTAT00000032260	protein_coding	-	-	-	-	-	-	-	-	-	rs133069808	4714	1	-	VGNC	-	-	-	ENSBTAP00000032196	-	A5PKD4	UPI0002266126	-	-	-	-
.	1:72956740-72956740	A	downstream_gene_variant	MODIFIER	bta-mir-2287	ENSBTAG00000045117	Transcript	ENSBTAT00000062550	miRNA	-	-	-	-	-	-	-	-	-	rs133069808	2381	-1	-	miRBase	-	-	-	-	-	-	-	-	-	-	-
.	1:72956740-72956740	A	3_prime_UTR_variant	MODIFIER	TMEM44	ENSBTAG00000002394	Transcript	ENSBTAT00000084053	protein_coding	2019-11-11	-	-	-	2172	-	-	-	-	rs133069808	-	1	-	VGNC	-	-	-	ENSBTAP00000066560	-	-	-	-	-	-	-
.	1:73119421-73119421	T	intron_variant	MODIFIER	ATP13A3	ENSBTAG00000013204	Transcript	ENSBTAT00000017579	protein_coding	-	32/32	-	-	-	-	-	-	-	rs109430756	-	1	-	VGNC	-	-	-	ENSBTAP00000017579	-	E1BG26	UPI0000EBC34A	-	-	-	-
.	1:73119421-73119421	T	intron_variant	MODIFIER	ATP13A3	ENSBTAG00000013204	Transcript	ENSBTAT00000069477	protein_coding	-	33/34	-	-	-	-	-	-	-	rs109430756	-	1	-	VGNC	-	-	-	ENSBTAP00000060301	-	-	-	-	-	-	-
.	1:73119421-73119421	T	intron_variant	MODIFIER	ATP13A3	ENSBTAG00000013204	Transcript	ENSBTAT00000074807	protein_coding	-	32/32	-	-	-	-	-	-	-	rs109430756	-	1	-	VGNC	-	-	-	ENSBTAP00000067567	-	-	UPI000572E897	-	-	-	-
.	1:73119421-73119421	T	intron_variant	MODIFIER	ATP13A3	ENSBTAG00000013204	Transcript	ENSBTAT00000077077	protein_coding	-	32/32	-	-	-	-	-	-	-	rs109430756	-	1	-	VGNC	-	-	-	ENSBTAP00000069740	-	-	UPI000383DB89	-	-	-	-
.	1:73119421-73119421	T	intron_variant	MODIFIER	ATP13A3	ENSBTAG00000013204	Transcript	ENSBTAT00000079011	protein_coding	-	33/33	-	-	-	-	-	-	-	rs109430756	-	1	-	VGNC	-	-	-	ENSBTAP00000058092	-	-	UPI000383DB89	-	-	-	-
.	1:73119421-73119421	T	intron_variant	MODIFIER	ATP13A3	ENSBTAG00000013204	Transcript	ENSBTAT00000079971	protein_coding	-	32/32	-	-	-	-	-	-	-	rs109430756	-	1	-	VGNC	-	-	-	ENSBTAP00000065678	-	-	-	-	-	-	-
.	1:73129572-73129572	A	upstream_gene_variant	MODIFIER	GP5	ENSBTAG00000013203	Transcript	ENSBTAT00000017571	protein_coding	-	-	-	-	-	-	-	-	-	rs110835682	3098	1	-	VGNC	-	-	-	ENSBTAP00000017571	-	E1BG29	UPI0000617209	-	-	-	-
.	1:73129572-73129572	A	downstream_gene_variant	MODIFIER	ATP13A3	ENSBTAG00000013204	Transcript	ENSBTAT00000017579	protein_coding	-	-	-	-	-	-	-	-	-	rs110835682	4975	1	-	VGNC	-	-	-	ENSBTAP00000017579	-	E1BG26	UPI0000EBC34A	-	-	-	-
.	1:73129572-73129572	A	downstream_gene_variant	MODIFIER	ATP13A3	ENSBTAG00000013204	Transcript	ENSBTAT00000069477	protein_coding	-	-	-	-	-	-	-	-	-	rs110835682	3740	1	-	VGNC	-	-	-	ENSBTAP00000060301	-	-	-	-	-	-	-
.	1:78443933-78443933	G	intergenic_variant	MODIFIER	-	-	-	-	-	-	-	-	-	-	-	-	-	-	rs43252109	-	-	-	-	-	-	-	-	-	-	-	-	-	-	-
.	1:78446568-78446568	A	intergenic_variant	MODIFIER	-	-	-	-	-	-	-	-	-	-	-	-	-	-	rs43252100	-	-	-	-	-	-	-	-	-	-	-	-	-	-	-
.	1:78448527-78448527	T	downstream_gene_variant	MODIFIER	LPP	ENSBTAG00000044001	Transcript	ENSBTAT00000061134	protein_coding	-	-	-	-	-	-	-	-	-	rs43252098	3859	-1	-	EntrezGene	-	-	-	ENSBTAP00000053242	-	E1BMD6	UPI0000EBC16C	-	-	-	-
.	1:78448527-78448527	T	downstream_gene_variant	MODIFIER	LPP	ENSBTAG00000044001	Transcript	ENSBTAT00000070743	protein_coding	-	-	-	-	-	-	-	-	-	rs43252098	4200	-1	-	EntrezGene	-	-	-	ENSBTAP00000072067	-	-	UPI0000EBC16C	-	-	-	-
.	1:82501216-82501216	C	3_prime_UTR_variant	MODIFIER	MAGEF1	ENSBTAG00000019014	Transcript	ENSBTAT00000025309	protein_coding	2019-01-01	-	-	-	1572	-	-	-	-	rs110503034	-	1	-	VGNC	-	-	-	ENSBTAP00000025309	-	F1MJS3	UPI00005BB886	-	-	-	-
.	1:82501216-82501216	C	downstream_gene_variant	MODIFIER	-	ENSBTAG00000050833	Transcript	ENSBTAT00000070247	lncRNA	-	-	-	-	-	-	-	-	-	rs110503034	2158	-1	-	-	-	-	-	-	-	-	-	-	-	-	-
.	1:83929134-83929134	A	missense_variant	MODERATE	LAMP3	ENSBTAG00000006552	Transcript	ENSBTAT00000008608	protein_coding	2019-06-02	-	-	-	417	288	96	D/E	gaC/gaA	rs42548469	-	1	-	VGNC	-	-	-	ENSBTAP00000008608	-	A7MBJ8	UPI00015AC7EA	tolerated(0.28)	-	-	-
.	1:83929134-83929134	A	missense_variant	MODERATE	LAMP3	ENSBTAG00000006552	Transcript	ENSBTAT00000072147	protein_coding	2019-06-02	-	-	-	300	300	100	D/E	gaC/gaA	rs42548469	-	1	-	VGNC	-	-	-	ENSBTAP00000065742	-	-	-	tolerated(0.28)	-	-	-
.	1:83929134-83929134	A	missense_variant	MODERATE	LAMP3	ENSBTAG00000006552	Transcript	ENSBTAT00000082490	protein_coding	2019-06-02	-	-	-	288	288	96	D/E	gaC/gaA	rs42548469	-	1	-	VGNC	-	-	-	ENSBTAP00000060123	-	-	UPI00005C14BC	tolerated(0.3)	-	-	-
.	1:84013854-84013854	A	intron_variant	MODIFIER	MCCC1	ENSBTAG00000006548	Transcript	ENSBTAT00000008604	protein_coding	-	17/19	-	-	-	-	-	-	-	rs136966293	-	1	-	VGNC	-	-	-	ENSBTAP00000008604	-	E1BGC1	-	-	-	-	-
.	1:84013854-84013854	A	intron_variant	MODIFIER	MCCC1	ENSBTAG00000006548	Transcript	ENSBTAT00000068793	protein_coding	-	16/18	-	-	-	-	-	-	-	rs136966293	-	1	-	VGNC	-	-	-	ENSBTAP00000059691	-	-	UPI0000EBC1D9	-	-	-	-
.	1:84013854-84013854	A	intron_variant	MODIFIER	MCCC1	ENSBTAG00000006548	Transcript	ENSBTAT00000069841	protein_coding	-	15/17	-	-	-	-	-	-	-	rs136966293	-	1	-	VGNC	-	-	-	ENSBTAP00000062468	-	-	-	-	-	-	-
.	1:84013854-84013854	A	intron_variant	MODIFIER	MCCC1	ENSBTAG00000006548	Transcript	ENSBTAT00000070998	protein_coding	-	16/17	-	-	-	-	-	-	-	rs136966293	-	1	-	VGNC	-	-	-	ENSBTAP00000059574	-	-	-	-	-	-	-
.	1:84013854-84013854	A	intron_variant	MODIFIER	MCCC1	ENSBTAG00000006548	Transcript	ENSBTAT00000072364	protein_coding	-	16/18	-	-	-	-	-	-	-	rs136966293	-	1	-	VGNC	-	-	-	ENSBTAP00000071805	-	-	-	-	-	-	-
.	1:84050713-84050713	T	intron_variant	MODIFIER	DCUN1D1	ENSBTAG00000012797	Transcript	ENSBTAT00000017002	protein_coding	-	2019-06-01	-	-	-	-	-	-	-	rs110957946	-	1	-	VGNC	-	-	-	ENSBTAP00000017002	-	F1MDM6	UPI0002263E33	-	-	-	-
.	1:84050713-84050713	T	intron_variant	MODIFIER	DCUN1D1	ENSBTAG00000012797	Transcript	ENSBTAT00000073816	protein_coding	-	2019-07-01	-	-	-	-	-	-	-	rs110957946	-	1	-	VGNC	-	-	-	ENSBTAP00000069294	-	-	UPI0002263E33	-	-	-	-
.	1:84050713-84050713	T	upstream_gene_variant	MODIFIER	DCUN1D1	ENSBTAG00000012797	Transcript	ENSBTAT00000077057	protein_coding	-	-	-	-	-	-	-	-	-	rs110957946	707	1	-	VGNC	-	-	-	ENSBTAP00000072192	-	-	UPI00042CF1D8	-	-	-	-
.	1:84050713-84050713	T	intron_variant	MODIFIER	DCUN1D1	ENSBTAG00000012797	Transcript	ENSBTAT00000083292	protein_coding	-	2019-06-01	-	-	-	-	-	-	-	rs110957946	-	1	-	VGNC	-	-	-	ENSBTAP00000068552	-	-	-	-	-	-	-
.	1:84050713-84050713	T	intron_variant	MODIFIER	DCUN1D1	ENSBTAG00000012797	Transcript	ENSBTAT00000083735	protein_coding	-	2019-06-01	-	-	-	-	-	-	-	rs110957946	-	1	-	VGNC	-	-	-	ENSBTAP00000067547	-	-	UPI0002C66590	-	-	-	-
.	1:84050713-84050713	T	intron_variant	MODIFIER	DCUN1D1	ENSBTAG00000012797	Transcript	ENSBTAT00000087337	protein_coding	-	2019-06-01	-	-	-	-	-	-	-	rs110957946	-	1	-	VGNC	-	-	-	ENSBTAP00000058019	-	-	UPI000572D1AA	-	-	-	-
.	1:107181881-107181881	A	splice_donor_variant	HIGH	IFT80	ENSBTAG00000031572	Transcript	ENSBTAT00000044761	protein_coding	-	15/18	-	-	-	-	-	-	-	-	-	1	-	EntrezGene	-	-	-	ENSBTAP00000042227	-	F1N0G0	-	-	-	-	-
.	1:108847884-108847884	C	intron_variant	MODIFIER	RARRES1	ENSBTAG00000014713	Transcript	ENSBTAT00000040084	protein_coding	-	2019-05-04	-	-	-	-	-	-	-	rs445638307	-	1	-	VGNC	-	-	-	ENSBTAP00000039864	-	Q0P5D6	UPI00005C0ACD	-	-	-	-
.	1:108847884-108847884	C	downstream_gene_variant	MODIFIER	GFM1	ENSBTAG00000027795	Transcript	ENSBTAT00000040085	protein_coding	-	-	-	-	-	-	-	-	-	rs445638307	4627	-1	-	VGNC	-	-	-	ENSBTAP00000039865	-	E1BEJ3	UPI00005C0AC6	-	-	-	-
.	1:108847884-108847884	C	intron_variant	MODIFIER	RARRES1	ENSBTAG00000014713	Transcript	ENSBTAT00000067039	protein_coding	-	2019-04-03	-	-	-	-	-	-	-	rs445638307	-	1	-	VGNC	-	-	-	ENSBTAP00000064432	-	-	-	-	-	-	-
.	1:115264439-115264439	A	missense_variant	MODERATE	-	ENSBTAG00000033740	Transcript	ENSBTAT00000033854	protein_coding	2019-01-01	-	-	-	200	200	67	T/I	aCt/aTt	rs473228215	-	-1	-	-	-	-	-	ENSBTAP00000058457	-	-	UPI00005C0E21	tolerated(1)	-	-	-
.	1:115942024-115942024	A	synonymous_variant	LOW	SUCNR1	ENSBTAG00000053581	Transcript	ENSBTAT00000068791	protein_coding	2019-02-02	-	-	-	487	36	12	A	gcC/gcT	rs134674246	-	-1	-	HGNC	HGNC:4542	-	-	ENSBTAP00000063717	-	-	UPI000383F766	-	-	-	-
.	1:116549120-116549121	AT	intergenic_variant	MODIFIER	-	-	-	-	-	-	-	-	-	-	-	-	-	-	-	-	-	-	-	-	-	-	-	-	-	-	-	-	-	-
.	1:116549132-116549132	T	intergenic_variant	MODIFIER	-	-	-	-	-	-	-	-	-	-	-	-	-	-	-	-	-	-	-	-	-	-	-	-	-	-	-	-	-	-
.	1:116549148-116549148	A	intergenic_variant	MODIFIER	-	-	-	-	-	-	-	-	-	-	-	-	-	-	-	-	-	-	-	-	-	-	-	-	-	-	-	-	-	-
.	1:116549160-116549160	G	intergenic_variant	MODIFIER	-	-	-	-	-	-	-	-	-	-	-	-	-	-	-	-	-	-	-	-	-	-	-	-	-	-	-	-	-	-
.	1:116549162-116549162	A	intergenic_variant	MODIFIER	-	-	-	-	-	-	-	-	-	-	-	-	-	-	-	-	-	-	-	-	-	-	-	-	-	-	-	-	-	-
.	1:116549166-116549167	TG	intergenic_variant	MODIFIER	-	-	-	-	-	-	-	-	-	-	-	-	-	-	-	-	-	-	-	-	-	-	-	-	-	-	-	-	-	-
.	1:116549172-116549172	G	intergenic_variant	MODIFIER	-	-	-	-	-	-	-	-	-	-	-	-	-	-	-	-	-	-	-	-	-	-	-	-	-	-	-	-	-	-
.	1:116549174-116549174	G	intergenic_variant	MODIFIER	-	-	-	-	-	-	-	-	-	-	-	-	-	-	-	-	-	-	-	-	-	-	-	-	-	-	-	-	-	-
.	1:116549176-116549176	T	intergenic_variant	MODIFIER	-	-	-	-	-	-	-	-	-	-	-	-	-	-	-	-	-	-	-	-	-	-	-	-	-	-	-	-	-	-
.	1:116549183-116549183	T	intergenic_variant	MODIFIER	-	-	-	-	-	-	-	-	-	-	-	-	-	-	-	-	-	-	-	-	-	-	-	-	-	-	-	-	-	-
.	1:126258477-126258477	G	downstream_gene_variant	MODIFIER	TRPC1	ENSBTAG00000002232	Transcript	ENSBTAT00000002887	protein_coding	-	-	-	-	-	-	-	-	-	rs110798622	935	-1	-	VGNC	-	-	-	ENSBTAP00000002887	-	Q3Y8M9	UPI000383FB5E	-	-	-	-
.	1:126258477-126258477	G	downstream_gene_variant	MODIFIER	TRPC1	ENSBTAG00000002232	Transcript	ENSBTAT00000044294	protein_coding	-	-	-	-	-	-	-	-	-	rs110798622	1028	-1	-	VGNC	-	-	-	ENSBTAP00000041801	-	F1MG34	UPI000383D537	-	-	-	-
.	1:126258477-126258477	G	downstream_gene_variant	MODIFIER	TRPC1	ENSBTAG00000002232	Transcript	ENSBTAT00000082715	protein_coding	-	-	-	-	-	-	-	-	-	rs110798622	987	-1	-	VGNC	-	-	-	ENSBTAP00000061611	-	Q3Y8M8	UPI00005AB04F	-	-	-	-
.	1:126258477-126258477	G	downstream_gene_variant	MODIFIER	TRPC1	ENSBTAG00000002232	Transcript	ENSBTAT00000083234	protein_coding	-	-	-	-	-	-	-	-	-	rs110798622	987	-1	-	VGNC	-	-	-	ENSBTAP00000066620	-	Q3Y8M7	UPI00005AB050	-	-	-	-
.	1:126259035-126259035	C	downstream_gene_variant	MODIFIER	TRPC1	ENSBTAG00000002232	Transcript	ENSBTAT00000002887	protein_coding	-	-	-	-	-	-	-	-	-	rs43270799	377	-1	-	VGNC	-	-	-	ENSBTAP00000002887	-	Q3Y8M9	UPI000383FB5E	-	-	-	-
.	1:126259035-126259035	C	downstream_gene_variant	MODIFIER	TRPC1	ENSBTAG00000002232	Transcript	ENSBTAT00000044294	protein_coding	-	-	-	-	-	-	-	-	-	rs43270799	470	-1	-	VGNC	-	-	-	ENSBTAP00000041801	-	F1MG34	UPI000383D537	-	-	-	-
.	1:126259035-126259035	C	downstream_gene_variant	MODIFIER	TRPC1	ENSBTAG00000002232	Transcript	ENSBTAT00000082715	protein_coding	-	-	-	-	-	-	-	-	-	rs43270799	429	-1	-	VGNC	-	-	-	ENSBTAP00000061611	-	Q3Y8M8	UPI00005AB04F	-	-	-	-
.	1:126259035-126259035	C	downstream_gene_variant	MODIFIER	TRPC1	ENSBTAG00000002232	Transcript	ENSBTAT00000083234	protein_coding	-	-	-	-	-	-	-	-	-	rs43270799	429	-1	-	VGNC	-	-	-	ENSBTAP00000066620	-	Q3Y8M7	UPI00005AB050	-	-	-	-
.	1:126816558-126816558	C	downstream_gene_variant	MODIFIER	GK5	ENSBTAG00000018138	Transcript	ENSBTAT00000024143	protein_coding	-	-	-	-	-	-	-	-	-	rs42775371	2051	1	-	VGNC	-	-	-	ENSBTAP00000024143	Q08D86	F1MEV3	UPI0000E2684C	-	-	-	-
.	1:127219844-127219844	C	intron_variant	MODIFIER	RNF7	ENSBTAG00000002185	Transcript	ENSBTAT00000002831	protein_coding	-	2019-02-01	-	-	-	-	-	-	-	rs43266404	-	-1	-	VGNC	-	-	-	ENSBTAP00000002831	-	Q0P5F4	UPI000061731A	-	-	-	-
.	1:128020187-128020187	C	intron_variant	MODIFIER	SLC25A36	ENSBTAG00000015310	Transcript	ENSBTAT00000020353	protein_coding	-	2019-06-04	-	-	-	-	-	-	-	rs43266047	-	-1	-	VGNC	-	-	-	ENSBTAP00000020353	-	F1MU04	UPI00005BB94C	-	-	-	-
.	1:128020187-128020187	C	intron_variant	MODIFIER	SLC25A36	ENSBTAG00000015310	Transcript	ENSBTAT00000080638	protein_coding	-	2019-05-03	-	-	-	-	-	-	-	rs43266047	-	-1	-	VGNC	-	-	-	ENSBTAP00000057704	-	-	UPI0003C01A1A	-	-	-	-
.	1:128024138-128024138	C	intron_variant	MODIFIER	SLC25A36	ENSBTAG00000015310	Transcript	ENSBTAT00000020353	protein_coding	-	2019-06-03	-	-	-	-	-	-	-	rs43266050	-	-1	-	VGNC	-	-	-	ENSBTAP00000020353	-	F1MU04	UPI00005BB94C	-	-	-	-
.	1:128024138-128024138	C	intron_variant	MODIFIER	SLC25A36	ENSBTAG00000015310	Transcript	ENSBTAT00000080638	protein_coding	-	2019-05-02	-	-	-	-	-	-	-	rs43266050	-	-1	-	VGNC	-	-	-	ENSBTAP00000057704	-	-	UPI0003C01A1A	-	-	-	-
.	1:129741438-129741438	T	downstream_gene_variant	MODIFIER	COPB2	ENSBTAG00000014843	Transcript	ENSBTAT00000019767	protein_coding	-	-	-	-	-	-	-	-	-	rs384169084	1153	1	-	VGNC	-	-	-	ENSBTAP00000019767	-	G8JKX8	-	-	-	-	-
.	1:129741438-129741438	T	intron_variant	MODIFIER	MRPS22	ENSBTAG00000047608	Transcript	ENSBTAT00000063060	protein_coding	-	2019-07-07	-	-	-	-	-	-	-	rs384169084	-	-1	-	VGNC	-	-	-	ENSBTAP00000056612	-	G3N3U9	-	-	-	-	-
.	1:129741438-129741438	T	3_prime_UTR_variant	MODIFIER	MRPS22	ENSBTAG00000047608	Transcript	ENSBTAT00000081219	protein_coding	2019-07-07	-	-	-	1806	-	-	-	-	rs384169084	-	-1	-	VGNC	-	-	-	ENSBTAP00000074514	-	-	-	-	-	-	-
.	1:129741438-129741438	T	downstream_gene_variant	MODIFIER	COPB2	ENSBTAG00000014843	Transcript	ENSBTAT00000085263	protein_coding	-	-	-	-	-	-	-	-	-	rs384169084	153	1	-	VGNC	-	-	-	ENSBTAP00000068170	P35605	-	UPI0000617192	-	-	-	-
.	1:129742423-129742423	T	downstream_gene_variant	MODIFIER	COPB2	ENSBTAG00000014843	Transcript	ENSBTAT00000019767	protein_coding	-	-	-	-	-	-	-	-	-	rs211508916	2138	1	-	VGNC	-	-	-	ENSBTAP00000019767	-	G8JKX8	-	-	-	-	-
.	1:129742423-129742423	T	intron_variant	MODIFIER	MRPS22	ENSBTAG00000047608	Transcript	ENSBTAT00000063060	protein_coding	-	2019-07-06	-	-	-	-	-	-	-	rs211508916	-	-1	-	VGNC	-	-	-	ENSBTAP00000056612	-	G3N3U9	-	-	-	-	-
.	1:129742423-129742423	T	intron_variant	MODIFIER	MRPS22	ENSBTAG00000047608	Transcript	ENSBTAT00000081219	protein_coding	-	2019-06-06	-	-	-	-	-	-	-	rs211508916	-	-1	-	VGNC	-	-	-	ENSBTAP00000074514	-	-	-	-	-	-	-
.	1:129742423-129742423	T	downstream_gene_variant	MODIFIER	COPB2	ENSBTAG00000014843	Transcript	ENSBTAT00000085263	protein_coding	-	-	-	-	-	-	-	-	-	rs211508916	1138	1	-	VGNC	-	-	-	ENSBTAP00000068170	P35605	-	UPI0000617192	-	-	-	-
.	1:129743279-129743279	T	downstream_gene_variant	MODIFIER	COPB2	ENSBTAG00000014843	Transcript	ENSBTAT00000019767	protein_coding	-	-	-	-	-	-	-	-	-	rs211300766	2994	1	-	VGNC	-	-	-	ENSBTAP00000019767	-	G8JKX8	-	-	-	-	-
.	1:129743279-129743279	T	intron_variant	MODIFIER	MRPS22	ENSBTAG00000047608	Transcript	ENSBTAT00000063060	protein_coding	-	2019-07-06	-	-	-	-	-	-	-	rs211300766	-	-1	-	VGNC	-	-	-	ENSBTAP00000056612	-	G3N3U9	-	-	-	-	-
.	1:129743279-129743279	T	intron_variant	MODIFIER	MRPS22	ENSBTAG00000047608	Transcript	ENSBTAT00000081219	protein_coding	-	2019-06-06	-	-	-	-	-	-	-	rs211300766	-	-1	-	VGNC	-	-	-	ENSBTAP00000074514	-	-	-	-	-	-	-
.	1:129743279-129743279	T	downstream_gene_variant	MODIFIER	COPB2	ENSBTAG00000014843	Transcript	ENSBTAT00000085263	protein_coding	-	-	-	-	-	-	-	-	-	rs211300766	1994	1	-	VGNC	-	-	-	ENSBTAP00000068170	P35605	-	UPI0000617192	-	-	-	-
.	1:129743384-129743384	T	downstream_gene_variant	MODIFIER	COPB2	ENSBTAG00000014843	Transcript	ENSBTAT00000019767	protein_coding	-	-	-	-	-	-	-	-	-	rs137254081	3099	1	-	VGNC	-	-	-	ENSBTAP00000019767	-	G8JKX8	-	-	-	-	-
.	1:129743384-129743384	T	intron_variant	MODIFIER	MRPS22	ENSBTAG00000047608	Transcript	ENSBTAT00000063060	protein_coding	-	2019-07-06	-	-	-	-	-	-	-	rs137254081	-	-1	-	VGNC	-	-	-	ENSBTAP00000056612	-	G3N3U9	-	-	-	-	-
.	1:129743384-129743384	T	intron_variant	MODIFIER	MRPS22	ENSBTAG00000047608	Transcript	ENSBTAT00000081219	protein_coding	-	2019-06-06	-	-	-	-	-	-	-	rs137254081	-	-1	-	VGNC	-	-	-	ENSBTAP00000074514	-	-	-	-	-	-	-
.	1:129743384-129743384	T	downstream_gene_variant	MODIFIER	COPB2	ENSBTAG00000014843	Transcript	ENSBTAT00000085263	protein_coding	-	-	-	-	-	-	-	-	-	rs137254081	2099	1	-	VGNC	-	-	-	ENSBTAP00000068170	P35605	-	UPI0000617192	-	-	-	-
.	1:130438628-130438628	A	intron_variant	MODIFIER	PIK3CB	ENSBTAG00000006909	Transcript	ENSBTAT00000009083	protein_coding	-	16/23	-	-	-	-	-	-	-	rs136953212,rs137161907	-	1	-	VGNC	-	-	-	ENSBTAP00000009083	-	F1MYM3	UPI0000EBC34C	-	-	-	-
.	1:130438628-130438628	A	intron_variant	MODIFIER	PIK3CB	ENSBTAG00000006909	Transcript	ENSBTAT00000064234	protein_coding	-	13/20	-	-	-	-	-	-	-	rs136953212,rs137161907	-	1	-	VGNC	-	-	-	ENSBTAP00000053872	-	G3MWH3	-	-	-	-	-
.	1:141644710-141644710	A	intron_variant	MODIFIER	MX2	ENSBTAG00000008471	Transcript	ENSBTAT00000011146	protein_coding	-	2014-08-01	-	-	-	-	-	-	-	rs109573045	-	1	-	VGNC	-	-	-	ENSBTAP00000011146	-	F1MZT4	UPI0000617383	-	-	-	-
.	1:142515752-142515752	T	intron_variant	MODIFIER	ABCG1	ENSBTAG00000021272	Transcript	ENSBTAT00000028342	protein_coding	-	2014-02-01	-	-	-	-	-	-	-	rs43278890	-	1	-	VGNC	-	-	-	ENSBTAP00000028342	-	E1BDU6	UPI0001D569C2	-	-	-	-
.	1:142515752-142515752	T	intron_variant	MODIFIER	ABCG1	ENSBTAG00000021272	Transcript	ENSBTAT00000085091	protein_coding	-	2015-02-01	-	-	-	-	-	-	-	rs43278890	-	1	-	VGNC	-	-	-	ENSBTAP00000066586	-	-	-	-	-	-	-
.	1:142544525-142544525	G	intron_variant	MODIFIER	ABCG1	ENSBTAG00000021272	Transcript	ENSBTAT00000028342	protein_coding	-	2014-08-01	-	-	-	-	-	-	-	rs208111973	-	1	-	VGNC	-	-	-	ENSBTAP00000028342	-	E1BDU6	UPI0001D569C2	-	-	-	-
.	1:142544525-142544525	G	intron_variant	MODIFIER	ABCG1	ENSBTAG00000021272	Transcript	ENSBTAT00000085091	protein_coding	-	2015-08-01	-	-	-	-	-	-	-	rs208111973	-	1	-	VGNC	-	-	-	ENSBTAP00000066586	-	-	-	-	-	-	-
.	1:142549067-142549067	G	intron_variant	MODIFIER	ABCG1	ENSBTAG00000021272	Transcript	ENSBTAT00000028342	protein_coding	-	14/14	-	-	-	-	-	-	-	rs43279366	-	1	-	VGNC	-	-	-	ENSBTAP00000028342	-	E1BDU6	UPI0001D569C2	-	-	-	-
.	1:142549067-142549067	G	intron_variant	MODIFIER	ABCG1	ENSBTAG00000021272	Transcript	ENSBTAT00000085091	protein_coding	-	14/15	-	-	-	-	-	-	-	rs43279366	-	1	-	VGNC	-	-	-	ENSBTAP00000066586	-	-	-	-	-	-	-
.	1:142549604-142549604	A	intron_variant	MODIFIER	ABCG1	ENSBTAG00000021272	Transcript	ENSBTAT00000028342	protein_coding	-	14/14	-	-	-	-	-	-	-	rs43279362	-	1	-	VGNC	-	-	-	ENSBTAP00000028342	-	E1BDU6	UPI0001D569C2	-	-	-	-
.	1:142549604-142549604	A	intron_variant	MODIFIER	ABCG1	ENSBTAG00000021272	Transcript	ENSBTAT00000085091	protein_coding	-	14/15	-	-	-	-	-	-	-	rs43279362	-	1	-	VGNC	-	-	-	ENSBTAP00000066586	-	-	-	-	-	-	-
.	1:144348199-144348199	G	intron_variant	MODIFIER	CFAP410	ENSBTAG00000019589	Transcript	ENSBTAT00000026102	protein_coding	-	2019-04-01	-	-	-	-	-	-	-	rs43280306	-	-1	-	VGNC	-	-	-	ENSBTAP00000026102	-	Q17QN7	-	-	-	-	-
.	1:144348199-144348199	G	intron_variant	MODIFIER	CFAP410	ENSBTAG00000019589	Transcript	ENSBTAT00000068815	protein_coding	-	2019-06-03	-	-	-	-	-	-	-	rs43280306	-	-1	-	VGNC	-	-	-	ENSBTAP00000064605	-	-	UPI00005BB9AE	-	-	-	-
.	1:145896112-145896112	C	intron_variant	MODIFIER	LSS	ENSBTAG00000018936	Transcript	ENSBTAT00000025201	protein_coding	-	17/21	-	-	-	-	-	-	-	rs43253922	-	-1	-	VGNC	-	-	-	ENSBTAP00000025201	-	F1MTJ9	UPI0000F34156	-	-	-	-
.	1:145896112-145896112	C	intron_variant	MODIFIER	LSS	ENSBTAG00000018936	Transcript	ENSBTAT00000054230	protein_coding	-	16/20	-	-	-	-	-	-	-	rs43253922	-	-1	-	VGNC	-	-	-	ENSBTAP00000050073	-	A0JND6	UPI0000E67457	-	-	-	-
.	1:145896112-145896112	C	intron_variant	MODIFIER	LSS	ENSBTAG00000018936	Transcript	ENSBTAT00000069007	protein_coding	-	15/19	-	-	-	-	-	-	-	rs43253922	-	-1	-	VGNC	-	-	-	ENSBTAP00000061228	-	-	-	-	-	-	-
.	1:145896112-145896112	C	intron_variant	MODIFIER	LSS	ENSBTAG00000018936	Transcript	ENSBTAT00000071806	protein_coding	-	17/21	-	-	-	-	-	-	-	rs43253922	-	-1	-	VGNC	-	-	-	ENSBTAP00000071197	-	-	-	-	-	-	-
.	1:152071702-152071702	T	intergenic_variant	MODIFIER	-	-	-	-	-	-	-	-	-	-	-	-	-	-	-	-	-	-	-	-	-	-	-	-	-	-	-	-	-	-
.	1:152071706-152071706	T	intergenic_variant	MODIFIER	-	-	-	-	-	-	-	-	-	-	-	-	-	-	-	-	-	-	-	-	-	-	-	-	-	-	-	-	-	-
.	1:152074330-152074330	G	intergenic_variant	MODIFIER	-	-	-	-	-	-	-	-	-	-	-	-	-	-	rs465425170	-	-	-	-	-	-	-	-	-	-	-	-	-	-	-
.	1:152075912-152075912	A	intergenic_variant	MODIFIER	-	-	-	-	-	-	-	-	-	-	-	-	-	-	-	-	-	-	-	-	-	-	-	-	-	-	-	-	-	-
.	1:152422356-152422356	G	intergenic_variant	MODIFIER	-	-	-	-	-	-	-	-	-	-	-	-	-	-	rs209910475	-	-	-	-	-	-	-	-	-	-	-	-	-	-	-
.	1:157129891-157129891	G	intron_variant	MODIFIER	EFHB	ENSBTAG00000013806	Transcript	ENSBTAT00000061194	protein_coding	-	2019-12-12	-	-	-	-	-	-	-	rs43050084	-	-1	-	VGNC	-	-	-	ENSBTAP00000053164	-	F1MMV1	UPI000D6DC4CD	-	-	-	-
.	10:1769950-1769950	T	missense_variant	MODERATE	EPB41L4A	ENSBTAG00000014750	Transcript	ENSBTAT00000019627	protein_coding	15/23	-	-	-	1751	1171	391	T/S	Acc/Tcc	rs136565787	-	1	-	VGNC	-	-	-	ENSBTAP00000019627	-	A7YY37,F6QDP6	UPI00015C708C	deleterious_low_confidence(0)	-	-	-
.	10:1769950-1769950	T	intron_variant	MODIFIER	EPB41L4A	ENSBTAG00000014750	Transcript	ENSBTAT00000069465	protein_coding	-	14/21	-	-	-	-	-	-	-	rs136565787	-	1	-	VGNC	-	-	-	ENSBTAP00000070315	-	-	UPI000383CA5E	-	-	-	-
.	10:1769950-1769950	T	intron_variant	MODIFIER	EPB41L4A	ENSBTAG00000014750	Transcript	ENSBTAT00000069491	protein_coding	-	14/21	-	-	-	-	-	-	-	rs136565787	-	1	-	VGNC	-	-	-	ENSBTAP00000060971	-	-	-	-	-	-	-
.	10:1769950-1769950	T	intron_variant	MODIFIER	EPB41L4A	ENSBTAG00000014750	Transcript	ENSBTAT00000071153	protein_coding	-	13/21	-	-	-	-	-	-	-	rs136565787	-	1	-	VGNC	-	-	-	ENSBTAP00000059842	-	-	UPI0002264B63	-	-	-	-
.	10:1769950-1769950	T	intron_variant	MODIFIER	EPB41L4A	ENSBTAG00000014750	Transcript	ENSBTAT00000075744	protein_coding	-	14/20	-	-	-	-	-	-	-	rs136565787	-	1	-	VGNC	-	-	-	ENSBTAP00000061173	-	-	-	-	-	-	-
.	10:1769950-1769950	T	intron_variant	MODIFIER	EPB41L4A	ENSBTAG00000014750	Transcript	ENSBTAT00000076511	protein_coding	-	14/20	-	-	-	-	-	-	-	rs136565787	-	1	-	VGNC	-	-	-	ENSBTAP00000066715	-	-	-	-	-	-	-
.	10:1769950-1769950	T	intron_variant	MODIFIER	EPB41L4A	ENSBTAG00000014750	Transcript	ENSBTAT00000082803	protein_coding	-	14/22	-	-	-	-	-	-	-	rs136565787	-	1	-	VGNC	-	-	-	ENSBTAP00000060887	-	-	-	-	-	-	-
.	10:1769950-1769950	T	intron_variant	MODIFIER	EPB41L4A	ENSBTAG00000014750	Transcript	ENSBTAT00000086666	protein_coding	-	14/22	-	-	-	-	-	-	-	rs136565787	-	1	-	VGNC	-	-	-	ENSBTAP00000061587	-	-	UPI0000EBD0AE	-	-	-	-
.	10:5035519-5035519	C	intron_variant	MODIFIER	SIMC1	ENSBTAG00000034998	Transcript	ENSBTAT00000020753	protein_coding	-	2019-09-09	-	-	-	-	-	-	-	rs110030487	-	-1	-	VGNC	-	-	-	ENSBTAP00000020753	-	F1MI51	UPI000383F9F3	-	-	-	-
.	10:5035519-5035519	C	downstream_gene_variant	MODIFIER	SIMC1	ENSBTAG00000034998	Transcript	ENSBTAT00000077309	protein_coding	-	-	-	-	-	-	-	-	-	rs110030487	3844	-1	-	VGNC	-	-	-	ENSBTAP00000058882	-	-	-	-	-	-	-
.	10:5035519-5035519	C	intron_variant	MODIFIER	SIMC1	ENSBTAG00000034998	Transcript	ENSBTAT00000078633	protein_coding	-	2019-07-07	-	-	-	-	-	-	-	rs110030487	-	-1	-	VGNC	-	-	-	ENSBTAP00000063635	-	-	-	-	-	-	-
.	10:10169432-10169432	C	intergenic_variant	MODIFIER	-	-	-	-	-	-	-	-	-	-	-	-	-	-	rs109866962	-	-	-	-	-	-	-	-	-	-	-	-	-	-	-
.	10:10171557-10171557	A	intergenic_variant	MODIFIER	-	-	-	-	-	-	-	-	-	-	-	-	-	-	rs132662042	-	-	-	-	-	-	-	-	-	-	-	-	-	-	-
.	10:12589061-12589061	CTG	inframe_insertion,splice_region_variant	MODERATE	DENND4A	ENSBTAG00000017095	Transcript	ENSBTAT00000022733	protein_coding	-	-	-	-	2704-2705	2704-2705	902	D/AD	gat/gCAGat	-	-	-1	-	VGNC	-	-	-	ENSBTAP00000022733	-	E1BJE1	UPI0001D577A9	-	-	-	-
.	10:20964158-20964158	G	missense_variant	MODERATE	TM9SF1	ENSBTAG00000002709	Transcript	ENSBTAT00000003509	protein_coding	2019-06-03	-	-	-	957	823	275	T/A	Acc/Gcc	rs108958587	-	1	-	EntrezGene	-	-	-	ENSBTAP00000003509	-	F1MCZ2	UPI0000615FCC	tolerated(0.97)	-	-	-
.	10:20964158-20964158	G	upstream_gene_variant	MODIFIER	IPO4	ENSBTAG00000002707	Transcript	ENSBTAT00000036460	protein_coding	-	-	-	-	-	-	-	-	-	rs108958587	3282	1	-	VGNC	-	-	-	ENSBTAP00000036318	-	A4IFB8	UPI00005BD629	-	-	-	-
.	10:20964158-20964158	G	upstream_gene_variant	MODIFIER	bta-mir-11989	ENSBTAG00000050750	Transcript	ENSBTAT00000077509	miRNA	-	-	-	-	-	-	-	-	-	rs108958587	1459	1	-	miRBase	-	-	-	-	-	-	-	-	-	-	-
.	10:20964158-20964158	G	upstream_gene_variant	MODIFIER	IPO4	ENSBTAG00000002707	Transcript	ENSBTAT00000078135	protein_coding	-	-	-	-	-	-	-	-	-	rs108958587	3344	1	-	VGNC	-	-	-	ENSBTAP00000070816	-	-	-	-	-	-	-
.	10:20964158-20964158	G	upstream_gene_variant	MODIFIER	IPO4	ENSBTAG00000002707	Transcript	ENSBTAT00000080214	protein_coding	-	-	-	-	-	-	-	-	-	rs108958587	2352	1	-	VGNC	-	-	-	ENSBTAP00000063951	-	-	-	-	-	-	-
.	10:21014539-21014539	A	downstream_gene_variant	MODIFIER	FITM1	ENSBTAG00000021394	Transcript	ENSBTAT00000028518	protein_coding	-	-	-	-	-	-	-	-	-	rs134051107	2811	-1	-	VGNC	-	-	-	ENSBTAP00000028518	A7YWN2	-	UPI000D53B176	-	-	-	-
.	10:21014539-21014539	A	intron_variant	MODIFIER	PSME1	ENSBTAG00000021395	Transcript	ENSBTAT00000028520	protein_coding	-	2019-10-02	-	-	-	-	-	-	-	rs134051107	-	-1	-	VGNC	-	-	-	ENSBTAP00000028520	-	Q2KJE7	UPI00004F3C71	-	-	-	-
.	10:21014539-21014539	A	downstream_gene_variant	MODIFIER	EMC9	ENSBTAG00000025778	Transcript	ENSBTAT00000036447	protein_coding	-	-	-	-	-	-	-	-	-	rs134051107	1805	1	-	VGNC	-	-	-	ENSBTAP00000036305	-	E1BF12	UPI0000615FD3	-	-	-	-
.	10:21014539-21014539	A	intron_variant	MODIFIER	PSME1	ENSBTAG00000021395	Transcript	ENSBTAT00000069799	protein_coding	-	2019-12-03	-	-	-	-	-	-	-	rs134051107	-	-1	-	VGNC	-	-	-	ENSBTAP00000071224	-	-	-	-	-	-	-
.	10:21014539-21014539	A	intron_variant	MODIFIER	PSME1	ENSBTAG00000021395	Transcript	ENSBTAT00000081882	protein_coding	-	2019-09-01	-	-	-	-	-	-	-	rs134051107	-	-1	-	VGNC	-	-	-	ENSBTAP00000064205	-	-	-	-	-	-	-
.	10:21014539-21014539	A	intron_variant	MODIFIER	PSME1	ENSBTAG00000021395	Transcript	ENSBTAT00000084544	protein_coding	-	2019-12-03	-	-	-	-	-	-	-	rs134051107	-	-1	-	VGNC	-	-	-	ENSBTAP00000067599	-	-	-	-	-	-	-
.	10:21036654-21036654	C	synonymous_variant	LOW	PCK2	ENSBTAG00000011934	Transcript	ENSBTAT00000015834	protein_coding	2019-10-10	-	-	-	1836	1722	574	G	ggA/ggG	rs109490083	-	-1	-	VGNC	-	-	-	ENSBTAP00000015834	-	F1MDS3	UPI000057ECFD	-	-	-	-
.	10:21160562-21160562	T	upstream_gene_variant	MODIFIER	-	ENSBTAG00000055002	Transcript	ENSBTAT00000084091	protein_coding	-	-	-	-	-	-	-	-	-	-	4	-1	-	-	-	-	-	ENSBTAP00000065757	-	-	-	-	-	-	-
.	10:21160565-21160565	G	upstream_gene_variant	MODIFIER	-	ENSBTAG00000055002	Transcript	ENSBTAT00000084091	protein_coding	-	-	-	-	-	-	-	-	-	-	7	-1	-	-	-	-	-	ENSBTAP00000065757	-	-	-	-	-	-	-
.	10:21160568-21160568	C	upstream_gene_variant	MODIFIER	-	ENSBTAG00000055002	Transcript	ENSBTAT00000084091	protein_coding	-	-	-	-	-	-	-	-	-	-	10	-1	-	-	-	-	-	ENSBTAP00000065757	-	-	-	-	-	-	-
.	10:21160577-21160577	C	upstream_gene_variant	MODIFIER	-	ENSBTAG00000055002	Transcript	ENSBTAT00000084091	protein_coding	-	-	-	-	-	-	-	-	-	-	19	-1	-	-	-	-	-	ENSBTAP00000065757	-	-	-	-	-	-	-
.	10:21160598-21160598	C	upstream_gene_variant	MODIFIER	-	ENSBTAG00000055002	Transcript	ENSBTAT00000084091	protein_coding	-	-	-	-	-	-	-	-	-	-	40	-1	-	-	-	-	-	ENSBTAP00000065757	-	-	-	-	-	-	-
.	10:26754852-26754852	G	intergenic_variant	MODIFIER	-	-	-	-	-	-	-	-	-	-	-	-	-	-	-	-	-	-	-	-	-	-	-	-	-	-	-	-	-	-
.	10:26754855-26754855	C	intergenic_variant	MODIFIER	-	-	-	-	-	-	-	-	-	-	-	-	-	-	-	-	-	-	-	-	-	-	-	-	-	-	-	-	-	-
.	10:26754858-26754858	T	intergenic_variant	MODIFIER	-	-	-	-	-	-	-	-	-	-	-	-	-	-	-	-	-	-	-	-	-	-	-	-	-	-	-	-	-	-
.	10:26795489-26795489	G	intron_variant	MODIFIER	CCNB1IP1	ENSBTAG00000008466	Transcript	ENSBTAT00000011140	protein_coding	-	2019-03-01	-	-	-	-	-	-	-	rs459088598	-	1	-	VGNC	-	-	-	ENSBTAP00000011140	-	Q2YDD5	UPI00005BD6C2	-	-	-	-
.	10:26795489-26795489	G	upstream_gene_variant	MODIFIER	CCNB1IP1	ENSBTAG00000008466	Transcript	ENSBTAT00000080501	protein_coding	-	-	-	-	-	-	-	-	-	rs459088598	1093	1	-	VGNC	-	-	-	ENSBTAP00000061253	-	-	UPI00005BD6C2	-	-	-	-
.	10:46259934-46259934	A	intergenic_variant	MODIFIER	-	-	-	-	-	-	-	-	-	-	-	-	-	-	-	-	-	-	-	-	-	-	-	-	-	-	-	-	-	-
.	10:46368337-46368337	A	upstream_gene_variant	MODIFIER	-	ENSBTAG00000019474	Transcript	ENSBTAT00000061038	protein_coding	-	-	-	-	-	-	-	-	-	-	4334	1	-	-	-	-	-	ENSBTAP00000053409	-	F1MNS0	-	-	-	-	-
.	10:46368337-46368337	A	downstream_gene_variant	MODIFIER	-	ENSBTAG00000050908	Transcript	ENSBTAT00000085165	protein_coding	-	-	-	-	-	-	-	-	-	-	2368	-1	-	-	-	-	-	ENSBTAP00000058427	-	-	-	-	-	-	-
.	10:46368337-46368337	A	downstream_gene_variant	MODIFIER	-	ENSBTAG00000054388	Transcript	ENSBTAT00000086438	protein_coding	-	-	-	-	-	-	-	-	-	-	3113	1	-	-	-	-	-	ENSBTAP00000064549	-	-	-	-	-	-	-
.	10:50615314-50615314	C	downstream_gene_variant	MODIFIER	GTF2A2	ENSBTAG00000010298	Transcript	ENSBTAT00000013602	protein_coding	-	-	-	-	-	-	-	-	-	rs42556881	366	1	-	VGNC	-	-	-	ENSBTAP00000013602	-	Q32L01	UPI0000048D68	-	-	-	-
.	10:53712476-53712476	A	intergenic_variant	MODIFIER	-	-	-	-	-	-	-	-	-	-	-	-	-	-	-	-	-	-	-	-	-	-	-	-	-	-	-	-	-	-
.	10:54363855-54363855	A	3_prime_UTR_variant	MODIFIER	RFX7	ENSBTAG00000000565	Transcript	ENSBTAT00000000738	protein_coding	2019-09-09	-	-	-	5703	-	-	-	-	rs43633118	-	1	-	VGNC	-	-	-	ENSBTAP00000000738	-	E1BFW7	UPI00017C2EB8	-	-	-	-
.	10:60870422-60870423	-	intergenic_variant	MODIFIER	-	-	-	-	-	-	-	-	-	-	-	-	-	-	-	-	-	-	-	-	-	-	-	-	-	-	-	-	-	-
.	10:63734687-63734687	A	intergenic_variant	MODIFIER	-	-	-	-	-	-	-	-	-	-	-	-	-	-	-	-	-	-	-	-	-	-	-	-	-	-	-	-	-	-
.	10:63734700-63734700	T	intergenic_variant	MODIFIER	-	-	-	-	-	-	-	-	-	-	-	-	-	-	-	-	-	-	-	-	-	-	-	-	-	-	-	-	-	-
.	10:63734705-63734705	A	intergenic_variant	MODIFIER	-	-	-	-	-	-	-	-	-	-	-	-	-	-	-	-	-	-	-	-	-	-	-	-	-	-	-	-	-	-
.	10:63734708-63734708	A	intergenic_variant	MODIFIER	-	-	-	-	-	-	-	-	-	-	-	-	-	-	-	-	-	-	-	-	-	-	-	-	-	-	-	-	-	-
.	10:63734712-63734712	G	intergenic_variant	MODIFIER	-	-	-	-	-	-	-	-	-	-	-	-	-	-	-	-	-	-	-	-	-	-	-	-	-	-	-	-	-	-
.	10:63734714-63734714	C	intergenic_variant	MODIFIER	-	-	-	-	-	-	-	-	-	-	-	-	-	-	-	-	-	-	-	-	-	-	-	-	-	-	-	-	-	-
.	10:63734717-63734717	A	intergenic_variant	MODIFIER	-	-	-	-	-	-	-	-	-	-	-	-	-	-	-	-	-	-	-	-	-	-	-	-	-	-	-	-	-	-
.	10:63734720-63734720	A	intergenic_variant	MODIFIER	-	-	-	-	-	-	-	-	-	-	-	-	-	-	-	-	-	-	-	-	-	-	-	-	-	-	-	-	-	-
.	10:64993392-64993392	C	stop_gained,splice_region_variant	HIGH	C10H15orf48	ENSBTAG00000004558	Transcript	ENSBTAT00000005987	protein_coding	2019-07-06	-	-	-	558	251	84	L/*	tTa/tGa	-	-	-1	-	VGNC	-	-	-	ENSBTAP00000005987	-	A5PK67	-	-	-	-	-
.	10:64993392-64993392	C	stop_gained,splice_region_variant	HIGH	C10H15orf48	ENSBTAG00000004558	Transcript	ENSBTAT00000067582	protein_coding	2019-07-06	-	-	-	558	251	84	L/*	tTa/tGa	-	-	-1	-	VGNC	-	-	-	ENSBTAP00000065014	-	-	-	-	-	-	-
.	10:64993392-64993392	C	stop_gained,splice_region_variant	HIGH	C10H15orf48	ENSBTAG00000004558	Transcript	ENSBTAT00000084761	protein_coding	2019-06-06	-	-	-	558	251	84	L/*	tTa/tGa	-	-	-1	-	VGNC	-	-	-	ENSBTAP00000065369	-	-	-	-	-	-	-
.	10:65424757-65424757	A	missense_variant	MODERATE	-	ENSBTAG00000052848	Transcript	ENSBTAT00000066866	protein_coding	2019-02-02	-	-	-	136	136	46	V/I	Gtt/Att	-	-	1	-	-	-	-	-	ENSBTAP00000068261	-	-	-	tolerated(1)	-	-	-
.	10:75987361-75987361	T	intergenic_variant	MODIFIER	-	-	-	-	-	-	-	-	-	-	-	-	-	-	-	-	-	-	-	-	-	-	-	-	-	-	-	-	-	-
.	10:84488441-84488441	A	intron_variant	MODIFIER	ZFYVE1	ENSBTAG00000011041	Transcript	ENSBTAT00000014664	protein_coding	-	2019-11-11	-	-	-	-	-	-	-	rs43650878	-	-1	-	VGNC	-	-	-	ENSBTAP00000014664	-	E1BPK7	UPI00005BD867	-	-	-	-
.	10:84488441-84488441	A	intron_variant	MODIFIER	ZFYVE1	ENSBTAG00000011041	Transcript	ENSBTAT00000064501	protein_coding	-	2019-11-11	-	-	-	-	-	-	-	rs43650878	-	-1	-	VGNC	-	-	-	ENSBTAP00000055180	-	G3N025	UPI00005BD867	-	-	-	-
.	10:84606835-84606835	C	intron_variant	MODIFIER	RBM25	ENSBTAG00000017177	Transcript	ENSBTAT00000022826	protein_coding	-	17/17	-	-	-	-	-	-	-	rs380893979	-	1	-	VGNC	-	-	-	ENSBTAP00000022826	-	E1BHM5	UPI000057F387	-	-	-	-
.	10:86858846-86858846	A	intron_variant	MODIFIER	FLVCR2	ENSBTAG00000040078	Transcript	ENSBTAT00000015901	protein_coding	-	2019-07-07	-	-	-	-	-	-	-	rs876092473	-	1	-	EntrezGene	-	-	-	ENSBTAP00000015901	-	E1BDA2	-	-	-	-	-
.	10:87490914-87490914	C	synonymous_variant	LOW	GPATCH2L	ENSBTAG00000003084	Transcript	ENSBTAT00000004016	protein_coding	2019-10-08	-	-	-	1284	1137	379	D	gaT/gaC	rs42246618	-	1	-	VGNC	-	-	-	ENSBTAP00000004016	-	F6Q9D7	UPI0000EBD2EC	-	-	-	-
.	10:91776174-91776174	G	downstream_gene_variant	MODIFIER	CEP128	ENSBTAG00000021708	Transcript	ENSBTAT00000061224	protein_coding	-	-	-	-	-	-	-	-	-	rs381622826	698	-1	-	VGNC	-	-	-	ENSBTAP00000053426	-	E1BP64	UPI000D53BFE4	-	-	-	-
.	10:91776174-91776174	G	downstream_gene_variant	MODIFIER	CEP128	ENSBTAG00000021708	Transcript	ENSBTAT00000068141	protein_coding	-	-	-	-	-	-	-	-	-	rs381622826	698	-1	-	VGNC	-	-	-	ENSBTAP00000057241	-	-	UPI000D53BFE4	-	-	-	-
.	10:91776174-91776174	G	downstream_gene_variant	MODIFIER	CEP128	ENSBTAG00000021708	Transcript	ENSBTAT00000074636	protein_coding	-	-	-	-	-	-	-	-	-	rs381622826	698	-1	-	VGNC	-	-	-	ENSBTAP00000064751	-	-	UPI000D538B6E	-	-	-	-
.	10:91776174-91776174	G	downstream_gene_variant	MODIFIER	CEP128	ENSBTAG00000021708	Transcript	ENSBTAT00000075442	protein_coding	-	-	-	-	-	-	-	-	-	rs381622826	698	-1	-	VGNC	-	-	-	ENSBTAP00000063205	-	-	UPI000D53BFE4	-	-	-	-
.	10:91776388-91776388	A	downstream_gene_variant	MODIFIER	CEP128	ENSBTAG00000021708	Transcript	ENSBTAT00000061224	protein_coding	-	-	-	-	-	-	-	-	-	rs42260870	484	-1	-	VGNC	-	-	-	ENSBTAP00000053426	-	E1BP64	UPI000D53BFE4	-	-	-	-
.	10:91776388-91776388	A	downstream_gene_variant	MODIFIER	CEP128	ENSBTAG00000021708	Transcript	ENSBTAT00000068141	protein_coding	-	-	-	-	-	-	-	-	-	rs42260870	484	-1	-	VGNC	-	-	-	ENSBTAP00000057241	-	-	UPI000D53BFE4	-	-	-	-
.	10:91776388-91776388	A	downstream_gene_variant	MODIFIER	CEP128	ENSBTAG00000021708	Transcript	ENSBTAT00000074636	protein_coding	-	-	-	-	-	-	-	-	-	rs42260870	484	-1	-	VGNC	-	-	-	ENSBTAP00000064751	-	-	UPI000D538B6E	-	-	-	-
.	10:91776388-91776388	A	downstream_gene_variant	MODIFIER	CEP128	ENSBTAG00000021708	Transcript	ENSBTAT00000075442	protein_coding	-	-	-	-	-	-	-	-	-	rs42260870	484	-1	-	VGNC	-	-	-	ENSBTAP00000063205	-	-	UPI000D53BFE4	-	-	-	-
.	10:91776714-91776714	C	downstream_gene_variant	MODIFIER	CEP128	ENSBTAG00000021708	Transcript	ENSBTAT00000061224	protein_coding	-	-	-	-	-	-	-	-	-	rs42260869	158	-1	-	VGNC	-	-	-	ENSBTAP00000053426	-	E1BP64	UPI000D53BFE4	-	-	-	-
.	10:91776714-91776714	C	downstream_gene_variant	MODIFIER	CEP128	ENSBTAG00000021708	Transcript	ENSBTAT00000068141	protein_coding	-	-	-	-	-	-	-	-	-	rs42260869	158	-1	-	VGNC	-	-	-	ENSBTAP00000057241	-	-	UPI000D53BFE4	-	-	-	-
.	10:91776714-91776714	C	downstream_gene_variant	MODIFIER	CEP128	ENSBTAG00000021708	Transcript	ENSBTAT00000074636	protein_coding	-	-	-	-	-	-	-	-	-	rs42260869	158	-1	-	VGNC	-	-	-	ENSBTAP00000064751	-	-	UPI000D538B6E	-	-	-	-
.	10:91776714-91776714	C	downstream_gene_variant	MODIFIER	CEP128	ENSBTAG00000021708	Transcript	ENSBTAT00000075442	protein_coding	-	-	-	-	-	-	-	-	-	rs42260869	158	-1	-	VGNC	-	-	-	ENSBTAP00000063205	-	-	UPI000D53BFE4	-	-	-	-
.	10:91776726-91776726	G	downstream_gene_variant	MODIFIER	CEP128	ENSBTAG00000021708	Transcript	ENSBTAT00000061224	protein_coding	-	-	-	-	-	-	-	-	-	rs42260868	146	-1	-	VGNC	-	-	-	ENSBTAP00000053426	-	E1BP64	UPI000D53BFE4	-	-	-	-
.	10:91776726-91776726	G	downstream_gene_variant	MODIFIER	CEP128	ENSBTAG00000021708	Transcript	ENSBTAT00000068141	protein_coding	-	-	-	-	-	-	-	-	-	rs42260868	146	-1	-	VGNC	-	-	-	ENSBTAP00000057241	-	-	UPI000D53BFE4	-	-	-	-
.	10:91776726-91776726	G	downstream_gene_variant	MODIFIER	CEP128	ENSBTAG00000021708	Transcript	ENSBTAT00000074636	protein_coding	-	-	-	-	-	-	-	-	-	rs42260868	146	-1	-	VGNC	-	-	-	ENSBTAP00000064751	-	-	UPI000D538B6E	-	-	-	-
.	10:91776726-91776726	G	downstream_gene_variant	MODIFIER	CEP128	ENSBTAG00000021708	Transcript	ENSBTAT00000075442	protein_coding	-	-	-	-	-	-	-	-	-	rs42260868	146	-1	-	VGNC	-	-	-	ENSBTAP00000063205	-	-	UPI000D53BFE4	-	-	-	-
.	10:91776873-91776873	C	stop_retained_variant	LOW	CEP128	ENSBTAG00000021708	Transcript	ENSBTAT00000061224	protein_coding	24/24	-	-	-	3656	3302	1101	*	tAa/tGa	rs42260867	-	-1	-	VGNC	-	-	-	ENSBTAP00000053426	-	E1BP64	UPI000D53BFE4	-	-	-	-
.	10:91776873-91776873	C	stop_retained_variant	LOW	CEP128	ENSBTAG00000021708	Transcript	ENSBTAT00000068141	protein_coding	25/25	-	-	-	3812	3302	1101	*	tAa/tGa	rs42260867	-	-1	-	VGNC	-	-	-	ENSBTAP00000057241	-	-	UPI000D53BFE4	-	-	-	-
.	10:91776873-91776873	C	stop_retained_variant	LOW	CEP128	ENSBTAG00000021708	Transcript	ENSBTAT00000074636	protein_coding	24/24	-	-	-	3647	3137	1046	*	tAa/tGa	rs42260867	-	-1	-	VGNC	-	-	-	ENSBTAP00000064751	-	-	UPI000D538B6E	-	-	-	-
.	10:91776873-91776873	C	stop_retained_variant	LOW	CEP128	ENSBTAG00000021708	Transcript	ENSBTAT00000075442	protein_coding	24/24	-	-	-	3818	3302	1101	*	tAa/tGa	rs42260867	-	-1	-	VGNC	-	-	-	ENSBTAP00000063205	-	-	UPI000D53BFE4	-	-	-	-
.	10:102174666-102174666	T	intron_variant	MODIFIER	TTC7B	ENSBTAG00000006392	Transcript	ENSBTAT00000008385	protein_coding	-	15/17	-	-	-	-	-	-	-	rs109950777	-	-1	-	VGNC	-	-	-	ENSBTAP00000008385	-	F1MD20	-	-	-	-	-
.	10:102174666-102174666	T	intron_variant	MODIFIER	TTC7B	ENSBTAG00000006392	Transcript	ENSBTAT00000064141	protein_coding	-	2014-12-01	-	-	-	-	-	-	-	rs109950777	-	-1	-	VGNC	-	-	-	ENSBTAP00000055079	-	G3MZS6	-	-	-	-	-
.	10:102174666-102174666	T	intron_variant	MODIFIER	TTC7B	ENSBTAG00000006392	Transcript	ENSBTAT00000064868	protein_coding	-	17/20	-	-	-	-	-	-	-	rs109950777	-	-1	-	VGNC	-	-	-	ENSBTAP00000055202	-	G3N047	UPI000D5386F3	-	-	-	-
.	10:102174666-102174666	T	intron_variant	MODIFIER	TTC7B	ENSBTAG00000006392	Transcript	ENSBTAT00000070742	protein_coding	-	16/19	-	-	-	-	-	-	-	rs109950777	-	-1	-	VGNC	-	-	-	ENSBTAP00000066049	-	-	-	-	-	-	-
.	10:102174666-102174666	T	intron_variant	MODIFIER	TTC7B	ENSBTAG00000006392	Transcript	ENSBTAT00000070778	protein_coding	-	16/18	-	-	-	-	-	-	-	rs109950777	-	-1	-	VGNC	-	-	-	ENSBTAP00000068274	-	-	-	-	-	-	-
.	10:102174666-102174666	T	intron_variant	MODIFIER	TTC7B	ENSBTAG00000006392	Transcript	ENSBTAT00000071237	protein_coding	-	17/19	-	-	-	-	-	-	-	rs109950777	-	-1	-	VGNC	-	-	-	ENSBTAP00000073294	-	-	-	-	-	-	-
.	10:102174666-102174666	T	intron_variant	MODIFIER	TTC7B	ENSBTAG00000006392	Transcript	ENSBTAT00000072263	protein_coding	-	18/20	-	-	-	-	-	-	-	rs109950777	-	-1	-	VGNC	-	-	-	ENSBTAP00000061762	-	-	-	-	-	-	-
.	10:102174666-102174666	T	intron_variant	MODIFIER	TTC7B	ENSBTAG00000006392	Transcript	ENSBTAT00000073982	protein_coding	-	16/18	-	-	-	-	-	-	-	rs109950777	-	-1	-	VGNC	-	-	-	ENSBTAP00000068437	-	-	-	-	-	-	-
.	10:102174666-102174666	T	intron_variant	MODIFIER	TTC7B	ENSBTAG00000006392	Transcript	ENSBTAT00000086127	protein_coding	-	17/19	-	-	-	-	-	-	-	rs109950777	-	-1	-	VGNC	-	-	-	ENSBTAP00000066575	-	-	-	-	-	-	-
.	10:102975238-102975238	G	downstream_gene_variant	MODIFIER	EIF3J	ENSBTAG00000000359	Transcript	ENSBTAT00000000465	protein_coding	-	-	-	-	-	-	-	-	-	rs109981357	2256	1	-	VGNC	-	-	-	ENSBTAP00000000465	Q0VCU8	G8JKV2	UPI00005C15F3	-	-	-	-
.	10:102975238-102975238	G	intron_variant	MODIFIER	SPG11	ENSBTAG00000000362	Transcript	ENSBTAT00000000470	protein_coding	-	40/40	-	-	-	-	-	-	-	rs109981357	-	-1	-	VGNC	-	-	-	ENSBTAP00000000470	-	F1MEB4	-	-	-	-	-
.	10:102975238-102975238	G	downstream_gene_variant	MODIFIER	RF00026	ENSBTAG00000045234	Transcript	ENSBTAT00000062667	snRNA	-	-	-	-	-	-	-	-	-	rs109981357	2832	-1	-	RFAM	-	-	-	-	-	-	-	-	-	-	-
.	10:102975238-102975238	G	intron_variant	MODIFIER	SPG11	ENSBTAG00000000362	Transcript	ENSBTAT00000066709	protein_coding	-	34/34	-	-	-	-	-	-	-	rs109981357	-	-1	-	VGNC	-	-	-	ENSBTAP00000063849	-	-	-	-	-	-	-
.	10:102975238-102975238	G	downstream_gene_variant	MODIFIER	SPG11	ENSBTAG00000000362	Transcript	ENSBTAT00000070333	protein_coding	-	-	-	-	-	-	-	-	-	rs109981357	432	-1	-	VGNC	-	-	-	ENSBTAP00000073916	-	-	-	-	-	-	-
.	10:102975238-102975238	G	intron_variant	MODIFIER	SPG11	ENSBTAG00000000362	Transcript	ENSBTAT00000072811	protein_coding	-	39/39	-	-	-	-	-	-	-	rs109981357	-	-1	-	VGNC	-	-	-	ENSBTAP00000064517	-	-	-	-	-	-	-
.	10:102975238-102975238	G	intron_variant	MODIFIER	SPG11	ENSBTAG00000000362	Transcript	ENSBTAT00000081642	protein_coding	-	39/39	-	-	-	-	-	-	-	rs109981357	-	-1	-	VGNC	-	-	-	ENSBTAP00000069866	-	-	-	-	-	-	-
.	10:102975238-102975238	G	downstream_gene_variant	MODIFIER	EIF3J	ENSBTAG00000000359	Transcript	ENSBTAT00000082271	protein_coding	-	-	-	-	-	-	-	-	-	rs109981357	2256	1	-	VGNC	-	-	-	ENSBTAP00000065640	-	-	-	-	-	-	-
.	10:102975493-102975493	C	downstream_gene_variant	MODIFIER	EIF3J	ENSBTAG00000000359	Transcript	ENSBTAT00000000465	protein_coding	-	-	-	-	-	-	-	-	-	rs110384525	2511	1	-	VGNC	-	-	-	ENSBTAP00000000465	Q0VCU8	G8JKV2	UPI00005C15F3	-	-	-	-
.	10:102975493-102975493	C	intron_variant	MODIFIER	SPG11	ENSBTAG00000000362	Transcript	ENSBTAT00000000470	protein_coding	-	40/40	-	-	-	-	-	-	-	rs110384525	-	-1	-	VGNC	-	-	-	ENSBTAP00000000470	-	F1MEB4	-	-	-	-	-
.	10:102975493-102975493	C	downstream_gene_variant	MODIFIER	RF00026	ENSBTAG00000045234	Transcript	ENSBTAT00000062667	snRNA	-	-	-	-	-	-	-	-	-	rs110384525	2577	-1	-	RFAM	-	-	-	-	-	-	-	-	-	-	-
.	10:102975493-102975493	C	intron_variant	MODIFIER	SPG11	ENSBTAG00000000362	Transcript	ENSBTAT00000066709	protein_coding	-	34/34	-	-	-	-	-	-	-	rs110384525	-	-1	-	VGNC	-	-	-	ENSBTAP00000063849	-	-	-	-	-	-	-
.	10:102975493-102975493	C	downstream_gene_variant	MODIFIER	SPG11	ENSBTAG00000000362	Transcript	ENSBTAT00000070333	protein_coding	-	-	-	-	-	-	-	-	-	rs110384525	177	-1	-	VGNC	-	-	-	ENSBTAP00000073916	-	-	-	-	-	-	-
.	10:102975493-102975493	C	intron_variant	MODIFIER	SPG11	ENSBTAG00000000362	Transcript	ENSBTAT00000072811	protein_coding	-	39/39	-	-	-	-	-	-	-	rs110384525	-	-1	-	VGNC	-	-	-	ENSBTAP00000064517	-	-	-	-	-	-	-
.	10:102975493-102975493	C	intron_variant	MODIFIER	SPG11	ENSBTAG00000000362	Transcript	ENSBTAT00000081642	protein_coding	-	39/39	-	-	-	-	-	-	-	rs110384525	-	-1	-	VGNC	-	-	-	ENSBTAP00000069866	-	-	-	-	-	-	-
.	10:102975493-102975493	C	downstream_gene_variant	MODIFIER	EIF3J	ENSBTAG00000000359	Transcript	ENSBTAT00000082271	protein_coding	-	-	-	-	-	-	-	-	-	rs110384525	2511	1	-	VGNC	-	-	-	ENSBTAP00000065640	-	-	-	-	-	-	-
.	10:102987825-102987825	C	intron_variant	MODIFIER	SPG11	ENSBTAG00000000362	Transcript	ENSBTAT00000000470	protein_coding	-	31/40	-	-	-	-	-	-	-	rs135131309	-	-1	-	VGNC	-	-	-	ENSBTAP00000000470	-	F1MEB4	-	-	-	-	-
.	10:102987825-102987825	C	intron_variant	MODIFIER	SPG11	ENSBTAG00000000362	Transcript	ENSBTAT00000066709	protein_coding	-	24/34	-	-	-	-	-	-	-	rs135131309	-	-1	-	VGNC	-	-	-	ENSBTAP00000063849	-	-	-	-	-	-	-
.	10:102987825-102987825	C	intron_variant	MODIFIER	SPG11	ENSBTAG00000000362	Transcript	ENSBTAT00000070333	protein_coding	-	31/37	-	-	-	-	-	-	-	rs135131309	-	-1	-	VGNC	-	-	-	ENSBTAP00000073916	-	-	-	-	-	-	-
.	10:102987825-102987825	C	intron_variant	MODIFIER	SPG11	ENSBTAG00000000362	Transcript	ENSBTAT00000072811	protein_coding	-	31/39	-	-	-	-	-	-	-	rs135131309	-	-1	-	VGNC	-	-	-	ENSBTAP00000064517	-	-	-	-	-	-	-
.	10:102987825-102987825	C	intron_variant	MODIFIER	SPG11	ENSBTAG00000000362	Transcript	ENSBTAT00000081642	protein_coding	-	31/39	-	-	-	-	-	-	-	rs135131309	-	-1	-	VGNC	-	-	-	ENSBTAP00000069866	-	-	-	-	-	-	-
.	10:102987833-102987833	C	intron_variant	MODIFIER	SPG11	ENSBTAG00000000362	Transcript	ENSBTAT00000000470	protein_coding	-	31/40	-	-	-	-	-	-	-	rs135766059	-	-1	-	VGNC	-	-	-	ENSBTAP00000000470	-	F1MEB4	-	-	-	-	-
.	10:102987833-102987833	C	intron_variant	MODIFIER	SPG11	ENSBTAG00000000362	Transcript	ENSBTAT00000066709	protein_coding	-	24/34	-	-	-	-	-	-	-	rs135766059	-	-1	-	VGNC	-	-	-	ENSBTAP00000063849	-	-	-	-	-	-	-
.	10:102987833-102987833	C	intron_variant	MODIFIER	SPG11	ENSBTAG00000000362	Transcript	ENSBTAT00000070333	protein_coding	-	31/37	-	-	-	-	-	-	-	rs135766059	-	-1	-	VGNC	-	-	-	ENSBTAP00000073916	-	-	-	-	-	-	-
.	10:102987833-102987833	C	intron_variant	MODIFIER	SPG11	ENSBTAG00000000362	Transcript	ENSBTAT00000072811	protein_coding	-	31/39	-	-	-	-	-	-	-	rs135766059	-	-1	-	VGNC	-	-	-	ENSBTAP00000064517	-	-	-	-	-	-	-
.	10:102987833-102987833	C	intron_variant	MODIFIER	SPG11	ENSBTAG00000000362	Transcript	ENSBTAT00000081642	protein_coding	-	31/39	-	-	-	-	-	-	-	rs135766059	-	-1	-	VGNC	-	-	-	ENSBTAP00000069866	-	-	-	-	-	-	-
.	10:103039476-103039476	A	synonymous_variant	LOW	SPG11	ENSBTAG00000000362	Transcript	ENSBTAT00000000470	protein_coding	1941-08-01	-	-	-	1563	1563	521	S	tcC/tcT	rs136078206	-	-1	-	VGNC	-	-	-	ENSBTAP00000000470	-	F1MEB4	-	-	-	-	-
.	10:103039476-103039476	A	synonymous_variant	LOW	SPG11	ENSBTAG00000000362	Transcript	ENSBTAT00000066709	protein_coding	1935-05-01	-	-	-	1179	1179	393	S	tcC/tcT	rs136078206	-	-1	-	VGNC	-	-	-	ENSBTAP00000063849	-	-	-	-	-	-	-
.	10:103039476-103039476	A	synonymous_variant	LOW	SPG11	ENSBTAG00000000362	Transcript	ENSBTAT00000070333	protein_coding	1938-08-01	-	-	-	1644	1644	548	S	tcC/tcT	rs136078206	-	-1	-	VGNC	-	-	-	ENSBTAP00000073916	-	-	-	-	-	-	-
.	10:103039476-103039476	A	synonymous_variant	LOW	SPG11	ENSBTAG00000000362	Transcript	ENSBTAT00000072811	protein_coding	1940-08-01	-	-	-	1644	1644	548	S	tcC/tcT	rs136078206	-	-1	-	VGNC	-	-	-	ENSBTAP00000064517	-	-	-	-	-	-	-
.	10:103039476-103039476	A	synonymous_variant	LOW	SPG11	ENSBTAG00000000362	Transcript	ENSBTAT00000076893	protein_coding	2013-08-01	-	-	-	1566	1566	522	S	tcC/tcT	rs136078206	-	-1	-	VGNC	-	-	-	ENSBTAP00000068544	-	-	-	-	-	-	-
.	10:103039476-103039476	A	synonymous_variant	LOW	SPG11	ENSBTAG00000000362	Transcript	ENSBTAT00000081642	protein_coding	1940-08-01	-	-	-	1521	1521	507	S	tcC/tcT	rs136078206	-	-1	-	VGNC	-	-	-	ENSBTAP00000069866	-	-	-	-	-	-	-
.	10:103102952-103102952	T	intron_variant	MODIFIER	-	ENSBTAG00000048782	Transcript	ENSBTAT00000086688	protein_coding	-	2019-03-03	-	-	-	-	-	-	-	rs132775616	-	1	-	-	-	-	-	ENSBTAP00000058374	-	-	-	-	-	-	-
.	11:314804-314804	A	downstream_gene_variant	MODIFIER	TMEM87B	ENSBTAG00000012099	Transcript	ENSBTAT00000016043	protein_coding	-	-	-	-	-	-	-	-	-	rs465370230	4411	-1	-	VGNC	-	-	-	ENSBTAP00000016043	-	F1MYJ1	-	-	-	-	-
.	11:314804-314804	A	downstream_gene_variant	MODIFIER	TMEM87B	ENSBTAG00000012099	Transcript	ENSBTAT00000077317	protein_coding	-	-	-	-	-	-	-	-	-	rs465370230	4411	-1	-	VGNC	-	-	-	ENSBTAP00000066930	-	-	-	-	-	-	-
.	11:314804-314804	A	downstream_gene_variant	MODIFIER	TMEM87B	ENSBTAG00000012099	Transcript	ENSBTAT00000078018	protein_coding	-	-	-	-	-	-	-	-	-	rs465370230	4411	-1	-	VGNC	-	-	-	ENSBTAP00000064155	-	-	-	-	-	-	-
.	11:516340-516340	G	synonymous_variant	LOW	MERTK	ENSBTAG00000005828	Transcript	ENSBTAT00000007664	protein_coding	2019-01-01	-	-	-	147	36	12	L	ctT/ctC	rs43653060	-	-1	-	VGNC	-	-	-	ENSBTAP00000007664	-	F1N381	UPI000206328E	-	-	-	-
.	11:2031126-2031126	C	intron_variant	MODIFIER	PROM2	ENSBTAG00000001952	Transcript	ENSBTAT00000002536	protein_coding	-	19/23	-	-	-	-	-	-	-	rs109598506	-	1	-	VGNC	-	-	-	ENSBTAP00000002536	-	E1BM92	UPI00022635E1	-	-	-	-
.	11:2382680-2382680	G	intron_variant	MODIFIER	SNRNP200	ENSBTAG00000000848	Transcript	ENSBTAT00000001130	protein_coding	-	29/46	-	-	-	-	-	-	-	rs43655771	-	-1	-	VGNC	-	-	-	ENSBTAP00000001130	-	E1BH78	UPI00005BD8E2	-	-	-	-
.	11:3742306-3742306	G	synonymous_variant	LOW	INPP4A	ENSBTAG00000004814	Transcript	ENSBTAT00000006322	protein_coding	16/25	-	-	-	2131	1770	590	S	tcA/tcG	rs43657009	-	1	-	VGNC	-	-	-	ENSBTAP00000006322	-	E1B820	UPI0001D57630	-	-	-	-
.	11:3742306-3742306	G	intron_variant	MODIFIER	INPP4A	ENSBTAG00000004814	Transcript	ENSBTAT00000072605	protein_coding	-	16/24	-	-	-	-	-	-	-	rs43657009	-	1	-	VGNC	-	-	-	ENSBTAP00000065470	-	-	UPI000383E6AB	-	-	-	-
.	11:3742306-3742306	G	synonymous_variant	LOW	INPP4A	ENSBTAG00000004814	Transcript	ENSBTAT00000080816	protein_coding	14/23	-	-	-	1770	1770	590	S	tcA/tcG	rs43657009	-	1	-	VGNC	-	-	-	ENSBTAP00000061613	-	-	UPI0001D57630	-	-	-	-
.	11:3742306-3742306	G	synonymous_variant	LOW	INPP4A	ENSBTAG00000004814	Transcript	ENSBTAT00000084950	protein_coding	16/25	-	-	-	2340	1770	590	S	tcA/tcG	rs43657009	-	1	-	VGNC	-	-	-	ENSBTAP00000072967	-	-	UPI0001D57630	-	-	-	-
.	11:3742306-3742306	G	intron_variant	MODIFIER	INPP4A	ENSBTAG00000004814	Transcript	ENSBTAT00000086291	protein_coding	-	17/25	-	-	-	-	-	-	-	rs43657009	-	1	-	VGNC	-	-	-	ENSBTAP00000072017	-	-	-	-	-	-	-
.	11:3742306-3742306	G	synonymous_variant	LOW	INPP4A	ENSBTAG00000004814	Transcript	ENSBTAT00000087266	protein_coding	16/24	-	-	-	2416	1770	590	S	tcA/tcG	rs43657009	-	1	-	VGNC	-	-	-	ENSBTAP00000060724	-	-	-	-	-	-	-
.	11:4043583-4043583	T	intron_variant	MODIFIER	KIAA1211L	ENSBTAG00000054686	Transcript	ENSBTAT00000067023	protein_coding	-	2019-09-07	-	-	-	-	-	-	-	rs448746994	-	-1	-	HGNC	HGNC:33454	-	-	ENSBTAP00000073792	-	-	UPI00038415B6	-	-	-	-
.	11:4043583-4043583	T	intron_variant	MODIFIER	KIAA1211L	ENSBTAG00000054686	Transcript	ENSBTAT00000067048	protein_coding	-	2019-09-07	-	-	-	-	-	-	-	rs448746994	-	-1	-	HGNC	HGNC:33454	-	-	ENSBTAP00000057155	-	-	UPI0003840B34	-	-	-	-
.	11:4043583-4043583	T	intron_variant	MODIFIER	KIAA1211L	ENSBTAG00000054686	Transcript	ENSBTAT00000074065	protein_coding	-	2019-09-07	-	-	-	-	-	-	-	rs448746994	-	-1	-	HGNC	HGNC:33454	-	-	ENSBTAP00000068293	-	-	UPI00038415B6	-	-	-	-
.	11:4043583-4043583	T	intron_variant	MODIFIER	KIAA1211L	ENSBTAG00000054686	Transcript	ENSBTAT00000076975	protein_coding	-	2019-09-07	-	-	-	-	-	-	-	rs448746994	-	-1	-	HGNC	HGNC:33454	-	-	ENSBTAP00000062112	-	-	UPI00038415B6	-	-	-	-
.	11:5004809-5004809	T	intron_variant	MODIFIER	AFF3	ENSBTAG00000012449	Transcript	ENSBTAT00000016523	protein_coding	-	2021-04-01	-	-	-	-	-	-	-	-	-	-1	-	HGNC	HGNC:6473	-	-	ENSBTAP00000016523	-	E1BJW8	UPI0001D56815	-	-	-	-
.	11:5004809-5004809	T	intron_variant	MODIFIER	AFF3	ENSBTAG00000012449	Transcript	ENSBTAT00000061254	protein_coding	-	2021-04-01	-	-	-	-	-	-	-	-	-	-1	-	HGNC	HGNC:6473	-	-	ENSBTAP00000053656	-	F1N772	-	-	-	-	-
.	11:5600148-5600148	G	intergenic_variant	MODIFIER	-	-	-	-	-	-	-	-	-	-	-	-	-	-	rs43660959	-	-	-	-	-	-	-	-	-	-	-	-	-	-	-
.	11:5600293-5600293	T	intergenic_variant	MODIFIER	-	-	-	-	-	-	-	-	-	-	-	-	-	-	rs43660963	-	-	-	-	-	-	-	-	-	-	-	-	-	-	-
.	11:5600298-5600298	T	intergenic_variant	MODIFIER	-	-	-	-	-	-	-	-	-	-	-	-	-	-	rs43660964	-	-	-	-	-	-	-	-	-	-	-	-	-	-	-
.	11:5600331-5600331	A	intergenic_variant	MODIFIER	-	-	-	-	-	-	-	-	-	-	-	-	-	-	rs43660965	-	-	-	-	-	-	-	-	-	-	-	-	-	-	-
.	11:5600372-5600373	CA	intergenic_variant	MODIFIER	-	-	-	-	-	-	-	-	-	-	-	-	-	-	-	-	-	-	-	-	-	-	-	-	-	-	-	-	-	-
.	11:5600401-5600401	A	intergenic_variant	MODIFIER	-	-	-	-	-	-	-	-	-	-	-	-	-	-	rs43660970	-	-	-	-	-	-	-	-	-	-	-	-	-	-	-
.	11:5600498-5600498	C	intergenic_variant	MODIFIER	-	-	-	-	-	-	-	-	-	-	-	-	-	-	rs43660971	-	-	-	-	-	-	-	-	-	-	-	-	-	-	-
.	11:5600572-5600572	G	intergenic_variant	MODIFIER	-	-	-	-	-	-	-	-	-	-	-	-	-	-	rs384391884	-	-	-	-	-	-	-	-	-	-	-	-	-	-	-
.	11:5600620-5600620	G	intergenic_variant	MODIFIER	-	-	-	-	-	-	-	-	-	-	-	-	-	-	rs382642043	-	-	-	-	-	-	-	-	-	-	-	-	-	-	-
.	11:5600733-5600733	T	intergenic_variant	MODIFIER	-	-	-	-	-	-	-	-	-	-	-	-	-	-	rs43660975	-	-	-	-	-	-	-	-	-	-	-	-	-	-	-
.	11:5600745-5600745	G	intergenic_variant	MODIFIER	-	-	-	-	-	-	-	-	-	-	-	-	-	-	rs43660976	-	-	-	-	-	-	-	-	-	-	-	-	-	-	-
.	11:10885036-10885036	G	downstream_gene_variant	MODIFIER	TPRKB	ENSBTAG00000011176	Transcript	ENSBTAT00000014843	protein_coding	-	-	-	-	-	-	-	-	-	rs43667663	4219	1	-	VGNC	-	-	-	ENSBTAP00000014843	-	E1BN75	UPI0000616DF0	-	-	-	-
.	11:10885036-10885036	G	downstream_gene_variant	MODIFIER	ALMS1	ENSBTAG00000011172	Transcript	ENSBTAT00000047267	protein_coding	-	-	-	-	-	-	-	-	-	rs43667663	4424	-1	-	VGNC	-	-	-	ENSBTAP00000044487	-	E1B958	UPI000D533844	-	-	-	-
.	11:10885036-10885036	G	upstream_gene_variant	MODIFIER	-	ENSBTAG00000047969	Transcript	ENSBTAT00000063434	protein_coding	-	-	-	-	-	-	-	-	-	rs43667663	2548	1	-	-	-	-	-	ENSBTAP00000055081	-	G3MZS8	-	-	-	-	-
.	11:10885036-10885036	G	downstream_gene_variant	MODIFIER	ALMS1	ENSBTAG00000011172	Transcript	ENSBTAT00000084254	protein_coding	-	-	-	-	-	-	-	-	-	rs43667663	4424	-1	-	VGNC	-	-	-	ENSBTAP00000071644	-	-	-	-	-	-	-
.	11:10891158-10891158	C	intron_variant	MODIFIER	ALMS1	ENSBTAG00000011172	Transcript	ENSBTAT00000047267	protein_coding	-	21/22	-	-	-	-	-	-	-	rs43667657	-	-1	-	VGNC	-	-	-	ENSBTAP00000044487	-	E1B958	UPI000D533844	-	-	-	-
.	11:10891158-10891158	C	downstream_gene_variant	MODIFIER	-	ENSBTAG00000047969	Transcript	ENSBTAT00000063434	protein_coding	-	-	-	-	-	-	-	-	-	rs43667657	947	1	-	-	-	-	-	ENSBTAP00000055081	-	G3MZS8	-	-	-	-	-
.	11:10891158-10891158	C	intron_variant	MODIFIER	ALMS1	ENSBTAG00000011172	Transcript	ENSBTAT00000084254	protein_coding	-	20/21	-	-	-	-	-	-	-	rs43667657	-	-1	-	VGNC	-	-	-	ENSBTAP00000071644	-	-	-	-	-	-	-
.	11:14186676-14186676	A	intron_variant	MODIFIER	XDH	ENSBTAG00000012519	Transcript	ENSBTAT00000016620	protein_coding	-	20/35	-	-	-	-	-	-	-	rs110158184	-	-1	-	VGNC	-	-	-	ENSBTAP00000016620	-	F1MUT3	-	-	-	-	-
.	11:14186676-14186676	A	intron_variant	MODIFIER	XDH	ENSBTAG00000012519	Transcript	ENSBTAT00000032589	protein_coding	-	20/34	-	-	-	-	-	-	-	rs110158184	-	-1	-	VGNC	-	-	-	ENSBTAP00000032520	-	F1MUT3	-	-	-	-	-
.	11:14186676-14186676	A	intron_variant	MODIFIER	XDH	ENSBTAG00000012519	Transcript	ENSBTAT00000070364	protein_coding	-	20/35	-	-	-	-	-	-	-	rs110158184	-	-1	-	VGNC	-	-	-	ENSBTAP00000070504	-	-	-	-	-	-	-
.	11:14186676-14186676	A	intron_variant	MODIFIER	XDH	ENSBTAG00000012519	Transcript	ENSBTAT00000077287	protein_coding	-	20/35	-	-	-	-	-	-	-	rs110158184	-	-1	-	VGNC	-	-	-	ENSBTAP00000066957	-	-	-	-	-	-	-
.	11:14186676-14186676	A	intron_variant	MODIFIER	XDH	ENSBTAG00000012519	Transcript	ENSBTAT00000081017	protein_coding	-	20/35	-	-	-	-	-	-	-	rs110158184	-	-1	-	VGNC	-	-	-	ENSBTAP00000061483	-	-	-	-	-	-	-
.	11:19579352-19579352	G	intron_variant	MODIFIER	EIF2AK2	ENSBTAG00000008703	Transcript	ENSBTAT00000011469	protein_coding	-	2016-09-01	-	-	-	-	-	-	-	rs43672642	-	-1	-	VGNC	-	-	-	ENSBTAP00000011469	-	A0JNE6	UPI0000616E2A	-	-	-	-
.	11:20676915-20676915	A	intron_variant	MODIFIER	ATL2	ENSBTAG00000016167	Transcript	ENSBTAT00000061283	protein_coding	-	2019-11-10	-	-	-	-	-	-	-	rs43675631	-	-1	-	VGNC	-	-	-	ENSBTAP00000053652	-	E1BE28	UPI000572B963	-	-	-	-
.	11:20676915-20676915	A	intron_variant	MODIFIER	ATL2	ENSBTAG00000016167	Transcript	ENSBTAT00000074416	protein_coding	-	2019-12-11	-	-	-	-	-	-	-	rs43675631	-	-1	-	VGNC	-	-	-	ENSBTAP00000058768	-	-	UPI00020F0517	-	-	-	-
.	11:20678987-20678987	A	intron_variant	MODIFIER	ATL2	ENSBTAG00000016167	Transcript	ENSBTAT00000061283	protein_coding	-	2019-11-09	-	-	-	-	-	-	-	rs476604123	-	-1	-	VGNC	-	-	-	ENSBTAP00000053652	-	E1BE28	UPI000572B963	-	-	-	-
.	11:20678987-20678987	A	intron_variant	MODIFIER	ATL2	ENSBTAG00000016167	Transcript	ENSBTAT00000074416	protein_coding	-	2019-12-09	-	-	-	-	-	-	-	rs476604123	-	-1	-	VGNC	-	-	-	ENSBTAP00000058768	-	-	UPI00020F0517	-	-	-	-
.	11:22391902-22391902	T	intergenic_variant	MODIFIER	-	-	-	-	-	-	-	-	-	-	-	-	-	-	rs42604276	-	-	-	-	-	-	-	-	-	-	-	-	-	-	-
.	11:22407608-22407608	G	downstream_gene_variant	MODIFIER	SLC8A1	ENSBTAG00000013861	Transcript	ENSBTAT00000018452	protein_coding	-	-	-	-	-	-	-	-	-	rs42604286	2754	-1	-	VGNC	-	-	-	ENSBTAP00000018452	-	A8E655	UPI00015D6FB0	-	-	-	-
.	11:22407608-22407608	G	downstream_gene_variant	MODIFIER	SLC8A1	ENSBTAG00000013861	Transcript	ENSBTAT00000022795	protein_coding	-	-	-	-	-	-	-	-	-	rs42604286	2754	-1	-	VGNC	-	-	-	ENSBTAP00000022795	-	F1MC36	UPI000179E6A7	-	-	-	-
.	11:30713712-30713712	T	downstream_gene_variant	MODIFIER	FOXN2	ENSBTAG00000015151	Transcript	ENSBTAT00000020154	protein_coding	-	-	-	-	-	-	-	-	-	rs43673550	479	1	-	VGNC	-	-	-	ENSBTAP00000020154	-	E1BKB1	UPI00005BD9F0	-	-	-	-
.	11:30713712-30713712	T	downstream_gene_variant	MODIFIER	FOXN2	ENSBTAG00000015151	Transcript	ENSBTAT00000079323	protein_coding	-	-	-	-	-	-	-	-	-	rs43673550	479	1	-	VGNC	-	-	-	ENSBTAP00000063713	-	-	UPI00005BD9F0	-	-	-	-
.	11:30713712-30713712	T	downstream_gene_variant	MODIFIER	FOXN2	ENSBTAG00000015151	Transcript	ENSBTAT00000081925	protein_coding	-	-	-	-	-	-	-	-	-	rs43673550	479	1	-	VGNC	-	-	-	ENSBTAP00000066783	-	-	UPI00005BD9F0	-	-	-	-
.	11:32278582-32278582	G	synonymous_variant	LOW	NRXN1	ENSBTAG00000046199	Transcript	ENSBTAT00000047691	protein_coding	2019-06-06	-	-	-	1899	1236	412	V	gtT/gtC	rs137606277	-	-1	-	EntrezGene	HGNC:8008	-	-	ENSBTAP00000044872	-	F1MN62	UPI000057FE7F	-	-	-	-
.	11:32278582-32278582	G	downstream_gene_variant	MODIFIER	RF00026	ENSBTAG00000044573	Transcript	ENSBTAT00000062006	snRNA	-	-	-	-	-	-	-	-	-	rs137606277	1834	-1	-	RFAM	-	-	-	-	-	-	-	-	-	-	-
.	11:32278582-32278582	G	synonymous_variant	LOW	NRXN1	ENSBTAG00000046199	Transcript	ENSBTAT00000064537	protein_coding	2019-03-03	-	-	-	733	351	117	V	gtT/gtC	rs137606277	-	-1	-	EntrezGene	HGNC:8008	-	-	ENSBTAP00000053932	-	G3MWM9	UPI0002C35849	-	-	-	-
.	11:36214202-36214202	C	downstream_gene_variant	MODIFIER	-	ENSBTAG00000002943	Transcript	ENSBTAT00000003831	protein_coding	-	-	-	-	-	-	-	-	-	rs458483598	404	-1	-	-	-	-	-	ENSBTAP00000003831	-	E1BF78	UPI0001D57653	-	-	-	-
.	11:36214207-36214207	G	downstream_gene_variant	MODIFIER	-	ENSBTAG00000002943	Transcript	ENSBTAT00000003831	protein_coding	-	-	-	-	-	-	-	-	-	rs478562554	399	-1	-	-	-	-	-	ENSBTAP00000003831	-	E1BF78	UPI0001D57653	-	-	-	-
.	11:38346822-38346822	C	intron_variant	MODIFIER	PNPT1	ENSBTAG00000008909	Transcript	ENSBTAT00000011729	protein_coding	-	2027-01-01	-	-	-	-	-	-	-	rs111028195	-	-1	-	VGNC	-	-	-	ENSBTAP00000011729	-	E1BIQ0	UPI00005BD9D5	-	-	-	-
.	11:46933293-46933293	C	intron_variant	MODIFIER	PAX8	ENSBTAG00000019354	Transcript	ENSBTAT00000025783	protein_coding	-	2019-10-08	-	-	-	-	-	-	-	rs41663184	-	-1	-	VGNC	-	-	-	ENSBTAP00000025783	-	F1MLH9	UPI00017C362A	-	-	-	-
.	11:46933293-46933293	C	intron_variant	MODIFIER	PAX8	ENSBTAG00000019354	Transcript	ENSBTAT00000080819	protein_coding	-	2019-09-08	-	-	-	-	-	-	-	rs41663184	-	-1	-	VGNC	-	-	-	ENSBTAP00000073625	-	-	-	-	-	-	-
.	11:46933293-46933293	C	intron_variant	MODIFIER	PAX8	ENSBTAG00000019354	Transcript	ENSBTAT00000082376	protein_coding	-	2019-09-07	-	-	-	-	-	-	-	rs41663184	-	-1	-	VGNC	-	-	-	ENSBTAP00000056867	-	-	UPI000383B639	-	-	-	-
.	11:46933293-46933293	C	intron_variant	MODIFIER	PAX8	ENSBTAG00000019354	Transcript	ENSBTAT00000083383	protein_coding	-	2019-08-07	-	-	-	-	-	-	-	rs41663184	-	-1	-	VGNC	-	-	-	ENSBTAP00000070963	-	-	-	-	-	-	-
.	11:46934896-46934896	G	intron_variant	MODIFIER	PAX8	ENSBTAG00000019354	Transcript	ENSBTAT00000025783	protein_coding	-	2019-10-06	-	-	-	-	-	-	-	rs109318169	-	-1	-	VGNC	-	-	-	ENSBTAP00000025783	-	F1MLH9	UPI00017C362A	-	-	-	-
.	11:46934896-46934896	G	intron_variant	MODIFIER	PAX8	ENSBTAG00000019354	Transcript	ENSBTAT00000080819	protein_coding	-	2019-09-06	-	-	-	-	-	-	-	rs109318169	-	-1	-	VGNC	-	-	-	ENSBTAP00000073625	-	-	-	-	-	-	-
.	11:46934896-46934896	G	intron_variant	MODIFIER	PAX8	ENSBTAG00000019354	Transcript	ENSBTAT00000082376	protein_coding	-	2019-09-06	-	-	-	-	-	-	-	rs109318169	-	-1	-	VGNC	-	-	-	ENSBTAP00000056867	-	-	UPI000383B639	-	-	-	-
.	11:46934896-46934896	G	intron_variant	MODIFIER	PAX8	ENSBTAG00000019354	Transcript	ENSBTAT00000083383	protein_coding	-	2019-08-06	-	-	-	-	-	-	-	rs109318169	-	-1	-	VGNC	-	-	-	ENSBTAP00000070963	-	-	-	-	-	-	-
.	11:47253562-47253562	C	intron_variant	MODIFIER	-	ENSBTAG00000003408	Transcript	ENSBTAT00000031540	protein_coding	-	2019-04-02	-	-	-	-	-	-	-	rs211657316	-	1	-	-	-	-	-	ENSBTAP00000031493	-	F1MH40	UPI0002263C6D	-	-	-	-
.	11:47253562-47253562	C	intron_variant	MODIFIER	-	ENSBTAG00000003408	Transcript	ENSBTAT00000045349	protein_coding	-	2019-04-02	-	-	-	-	-	-	-	rs211657316	-	1	-	-	-	-	-	ENSBTAP00000042747	-	F1MZ96	UPI000179E6D0	-	-	-	-
.	11:47253562-47253562	C	upstream_gene_variant	MODIFIER	-	ENSBTAG00000045514	Transcript	ENSBTAT00000065803	protein_coding	-	-	-	-	-	-	-	-	-	rs211657316	1619	1	-	-	-	-	-	ENSBTAP00000054064	-	G3MX06	-	-	-	-	-
.	11:47253562-47253562	C	upstream_gene_variant	MODIFIER	-	ENSBTAG00000045514	Transcript	ENSBTAT00000081196	protein_coding	-	-	-	-	-	-	-	-	-	rs211657316	1619	1	-	-	-	-	-	ENSBTAP00000061062	-	-	-	-	-	-	-
.	11:47254047-47254047	A	intron_variant	MODIFIER	-	ENSBTAG00000003408	Transcript	ENSBTAT00000031540	protein_coding	-	2019-04-02	-	-	-	-	-	-	-	rs210063258	-	1	-	-	-	-	-	ENSBTAP00000031493	-	F1MH40	UPI0002263C6D	-	-	-	-
.	11:47254047-47254047	A	intron_variant	MODIFIER	-	ENSBTAG00000003408	Transcript	ENSBTAT00000045349	protein_coding	-	2019-04-02	-	-	-	-	-	-	-	rs210063258	-	1	-	-	-	-	-	ENSBTAP00000042747	-	F1MZ96	UPI000179E6D0	-	-	-	-
.	11:47254047-47254047	A	upstream_gene_variant	MODIFIER	-	ENSBTAG00000045514	Transcript	ENSBTAT00000065803	protein_coding	-	-	-	-	-	-	-	-	-	rs210063258	1134	1	-	-	-	-	-	ENSBTAP00000054064	-	G3MX06	-	-	-	-	-
.	11:47254047-47254047	A	upstream_gene_variant	MODIFIER	-	ENSBTAG00000045514	Transcript	ENSBTAT00000081196	protein_coding	-	-	-	-	-	-	-	-	-	rs210063258	1134	1	-	-	-	-	-	ENSBTAP00000061062	-	-	-	-	-	-	-
.	11:47254465-47254465	A	intron_variant	MODIFIER	-	ENSBTAG00000003408	Transcript	ENSBTAT00000031540	protein_coding	-	2019-04-02	-	-	-	-	-	-	-	rs209851243	-	1	-	-	-	-	-	ENSBTAP00000031493	-	F1MH40	UPI0002263C6D	-	-	-	-
.	11:47254465-47254465	A	intron_variant	MODIFIER	-	ENSBTAG00000003408	Transcript	ENSBTAT00000045349	protein_coding	-	2019-04-02	-	-	-	-	-	-	-	rs209851243	-	1	-	-	-	-	-	ENSBTAP00000042747	-	F1MZ96	UPI000179E6D0	-	-	-	-
.	11:47254465-47254465	A	upstream_gene_variant	MODIFIER	-	ENSBTAG00000045514	Transcript	ENSBTAT00000065803	protein_coding	-	-	-	-	-	-	-	-	-	rs209851243	716	1	-	-	-	-	-	ENSBTAP00000054064	-	G3MX06	-	-	-	-	-
.	11:47254465-47254465	A	upstream_gene_variant	MODIFIER	-	ENSBTAG00000045514	Transcript	ENSBTAT00000081196	protein_coding	-	-	-	-	-	-	-	-	-	rs209851243	716	1	-	-	-	-	-	ENSBTAP00000061062	-	-	-	-	-	-	-
.	11:47254473-47254473	G	intron_variant	MODIFIER	-	ENSBTAG00000003408	Transcript	ENSBTAT00000031540	protein_coding	-	2019-04-02	-	-	-	-	-	-	-	rs379198075	-	1	-	-	-	-	-	ENSBTAP00000031493	-	F1MH40	UPI0002263C6D	-	-	-	-
.	11:47254473-47254473	G	intron_variant	MODIFIER	-	ENSBTAG00000003408	Transcript	ENSBTAT00000045349	protein_coding	-	2019-04-02	-	-	-	-	-	-	-	rs379198075	-	1	-	-	-	-	-	ENSBTAP00000042747	-	F1MZ96	UPI000179E6D0	-	-	-	-
.	11:47254473-47254473	G	upstream_gene_variant	MODIFIER	-	ENSBTAG00000045514	Transcript	ENSBTAT00000065803	protein_coding	-	-	-	-	-	-	-	-	-	rs379198075	708	1	-	-	-	-	-	ENSBTAP00000054064	-	G3MX06	-	-	-	-	-
.	11:47254473-47254473	G	upstream_gene_variant	MODIFIER	-	ENSBTAG00000045514	Transcript	ENSBTAT00000081196	protein_coding	-	-	-	-	-	-	-	-	-	rs379198075	708	1	-	-	-	-	-	ENSBTAP00000061062	-	-	-	-	-	-	-
.	11:47254652-47254652	C	intron_variant	MODIFIER	-	ENSBTAG00000003408	Transcript	ENSBTAT00000031540	protein_coding	-	2019-04-02	-	-	-	-	-	-	-	rs135182884	-	1	-	-	-	-	-	ENSBTAP00000031493	-	F1MH40	UPI0002263C6D	-	-	-	-
.	11:47254652-47254652	C	intron_variant	MODIFIER	-	ENSBTAG00000003408	Transcript	ENSBTAT00000045349	protein_coding	-	2019-04-02	-	-	-	-	-	-	-	rs135182884	-	1	-	-	-	-	-	ENSBTAP00000042747	-	F1MZ96	UPI000179E6D0	-	-	-	-
.	11:47254652-47254652	C	upstream_gene_variant	MODIFIER	-	ENSBTAG00000045514	Transcript	ENSBTAT00000065803	protein_coding	-	-	-	-	-	-	-	-	-	rs135182884	529	1	-	-	-	-	-	ENSBTAP00000054064	-	G3MX06	-	-	-	-	-
.	11:47254652-47254652	C	upstream_gene_variant	MODIFIER	-	ENSBTAG00000045514	Transcript	ENSBTAT00000081196	protein_coding	-	-	-	-	-	-	-	-	-	rs135182884	529	1	-	-	-	-	-	ENSBTAP00000061062	-	-	-	-	-	-	-
.	11:47255147-47255147	T	intron_variant	MODIFIER	-	ENSBTAG00000003408	Transcript	ENSBTAT00000031540	protein_coding	-	2019-04-02	-	-	-	-	-	-	-	rs379811914	-	1	-	-	-	-	-	ENSBTAP00000031493	-	F1MH40	UPI0002263C6D	-	-	-	-
.	11:47255147-47255147	T	intron_variant	MODIFIER	-	ENSBTAG00000003408	Transcript	ENSBTAT00000045349	protein_coding	-	2019-04-02	-	-	-	-	-	-	-	rs379811914	-	1	-	-	-	-	-	ENSBTAP00000042747	-	F1MZ96	UPI000179E6D0	-	-	-	-
.	11:47255147-47255147	T	upstream_gene_variant	MODIFIER	-	ENSBTAG00000045514	Transcript	ENSBTAT00000065803	protein_coding	-	-	-	-	-	-	-	-	-	rs379811914	34	1	-	-	-	-	-	ENSBTAP00000054064	-	G3MX06	-	-	-	-	-
.	11:47255147-47255147	T	upstream_gene_variant	MODIFIER	-	ENSBTAG00000045514	Transcript	ENSBTAT00000081196	protein_coding	-	-	-	-	-	-	-	-	-	rs379811914	34	1	-	-	-	-	-	ENSBTAP00000061062	-	-	-	-	-	-	-
.	11:47267176-47267176	C	intron_variant	MODIFIER	-	ENSBTAG00000003408	Transcript	ENSBTAT00000031540	protein_coding	-	2019-04-02	-	-	-	-	-	-	-	rs109286865	-	1	-	-	-	-	-	ENSBTAP00000031493	-	F1MH40	UPI0002263C6D	-	-	-	-
.	11:47267176-47267176	C	intron_variant	MODIFIER	-	ENSBTAG00000003408	Transcript	ENSBTAT00000045349	protein_coding	-	2019-04-02	-	-	-	-	-	-	-	rs109286865	-	1	-	-	-	-	-	ENSBTAP00000042747	-	F1MZ96	UPI000179E6D0	-	-	-	-
.	11:47267176-47267176	C	downstream_gene_variant	MODIFIER	-	ENSBTAG00000045514	Transcript	ENSBTAT00000065803	protein_coding	-	-	-	-	-	-	-	-	-	rs109286865	37	1	-	-	-	-	-	ENSBTAP00000054064	-	G3MX06	-	-	-	-	-
.	11:47267176-47267176	C	downstream_gene_variant	MODIFIER	-	ENSBTAG00000045514	Transcript	ENSBTAT00000081196	protein_coding	-	-	-	-	-	-	-	-	-	rs109286865	37	1	-	-	-	-	-	ENSBTAP00000061062	-	-	-	-	-	-	-
.	11:47267420-47267420	A	intron_variant	MODIFIER	-	ENSBTAG00000003408	Transcript	ENSBTAT00000031540	protein_coding	-	2019-04-02	-	-	-	-	-	-	-	rs110459580	-	1	-	-	-	-	-	ENSBTAP00000031493	-	F1MH40	UPI0002263C6D	-	-	-	-
.	11:47267420-47267420	A	intron_variant	MODIFIER	-	ENSBTAG00000003408	Transcript	ENSBTAT00000045349	protein_coding	-	2019-04-02	-	-	-	-	-	-	-	rs110459580	-	1	-	-	-	-	-	ENSBTAP00000042747	-	F1MZ96	UPI000179E6D0	-	-	-	-
.	11:47267420-47267420	A	downstream_gene_variant	MODIFIER	-	ENSBTAG00000045514	Transcript	ENSBTAT00000065803	protein_coding	-	-	-	-	-	-	-	-	-	rs110459580	281	1	-	-	-	-	-	ENSBTAP00000054064	-	G3MX06	-	-	-	-	-
.	11:47267420-47267420	A	downstream_gene_variant	MODIFIER	-	ENSBTAG00000045514	Transcript	ENSBTAT00000081196	protein_coding	-	-	-	-	-	-	-	-	-	rs110459580	281	1	-	-	-	-	-	ENSBTAP00000061062	-	-	-	-	-	-	-
.	11:47267447-47267447	G	intron_variant	MODIFIER	-	ENSBTAG00000003408	Transcript	ENSBTAT00000031540	protein_coding	-	2019-04-02	-	-	-	-	-	-	-	rs136162510	-	1	-	-	-	-	-	ENSBTAP00000031493	-	F1MH40	UPI0002263C6D	-	-	-	-
.	11:47267447-47267447	G	intron_variant	MODIFIER	-	ENSBTAG00000003408	Transcript	ENSBTAT00000045349	protein_coding	-	2019-04-02	-	-	-	-	-	-	-	rs136162510	-	1	-	-	-	-	-	ENSBTAP00000042747	-	F1MZ96	UPI000179E6D0	-	-	-	-
.	11:47267447-47267447	G	downstream_gene_variant	MODIFIER	-	ENSBTAG00000045514	Transcript	ENSBTAT00000065803	protein_coding	-	-	-	-	-	-	-	-	-	rs136162510	308	1	-	-	-	-	-	ENSBTAP00000054064	-	G3MX06	-	-	-	-	-
.	11:47267447-47267447	G	downstream_gene_variant	MODIFIER	-	ENSBTAG00000045514	Transcript	ENSBTAT00000081196	protein_coding	-	-	-	-	-	-	-	-	-	rs136162510	308	1	-	-	-	-	-	ENSBTAP00000061062	-	-	-	-	-	-	-
.	11:47868562-47868562	G	intron_variant	MODIFIER	THNSL2	ENSBTAG00000004364	Transcript	ENSBTAT00000005725	protein_coding	-	2019-08-07	-	-	-	-	-	-	-	rs109595267	-	-1	-	VGNC	-	-	-	ENSBTAP00000005725	-	E1B913	UPI00005BDA49	-	-	-	-
.	11:47868562-47868562	G	intron_variant	MODIFIER	THNSL2	ENSBTAG00000004364	Transcript	ENSBTAT00000077401	protein_coding	-	2019-09-07	-	-	-	-	-	-	-	rs109595267	-	-1	-	VGNC	-	-	-	ENSBTAP00000068344	-	-	UPI00005BDA49	-	-	-	-
.	11:47868562-47868562	G	intron_variant	MODIFIER	THNSL2	ENSBTAG00000004364	Transcript	ENSBTAT00000085024	protein_coding	-	2019-07-06	-	-	-	-	-	-	-	rs109595267	-	-1	-	VGNC	-	-	-	ENSBTAP00000065008	-	-	UPI000572B676	-	-	-	-
.	11:48150882-48150882	A	intron_variant	MODIFIER	RMND5A	ENSBTAG00000021140	Transcript	ENSBTAT00000028174	protein_coding	-	2019-09-04	-	-	-	-	-	-	-	rs210958846	-	-1	-	VGNC	-	-	-	ENSBTAP00000028174	-	E1BHI2	UPI000000DC2B	-	-	-	-
.	11:48360777-48360777	C	intron_variant	MODIFIER	CHMP3	ENSBTAG00000013589	Transcript	ENSBTAT00000018071	protein_coding	-	2019-05-04	-	-	-	-	-	-	-	rs109693668	-	1	-	EntrezGene	-	-	-	ENSBTAP00000018071	Q58CS7	-	UPI00005BDA4C	-	-	-	-
.	11:48360777-48360777	C	intron_variant	MODIFIER	CHMP3	ENSBTAG00000013589	Transcript	ENSBTAT00000067480	protein_coding	-	2019-04-03	-	-	-	-	-	-	-	rs109693668	-	1	-	EntrezGene	-	-	-	ENSBTAP00000068505	-	-	-	-	-	-	-
.	11:48383322-48383322	A	intron_variant	MODIFIER	KDM3A	ENSBTAG00000013580	Transcript	ENSBTAT00000018069	protein_coding	-	20/24	-	-	-	-	-	-	-	rs109730964	-	-1	-	VGNC	-	-	-	ENSBTAP00000018069	-	E1BFC2	UPI000179E6E2	-	-	-	-
.	11:48383322-48383322	A	intron_variant	MODIFIER	KDM3A	ENSBTAG00000013580	Transcript	ENSBTAT00000080313	protein_coding	-	21/25	-	-	-	-	-	-	-	rs109730964	-	-1	-	VGNC	-	-	-	ENSBTAP00000067625	-	-	UPI000179E6E2	-	-	-	-
.	11:49429559-49429559	A	upstream_gene_variant	MODIFIER	VAMP5	ENSBTAG00000018285	Transcript	ENSBTAT00000024333	protein_coding	-	-	-	-	-	-	-	-	-	rs137450876	4191	-1	-	VGNC	-	-	-	ENSBTAP00000024333	Q2KHY2	-	UPI0000695E7D	-	-	-	-
.	11:49429559-49429559	A	intron_variant	MODIFIER	VAMP8	ENSBTAG00000023997	Transcript	ENSBTAT00000033040	protein_coding	-	2019-02-02	-	-	-	-	-	-	-	rs137450876	-	-1	-	VGNC	-	-	-	ENSBTAP00000032965	Q3T0Y8	-	UPI00004F093F	-	-	-	-
.	11:49432368-49432368	T	upstream_gene_variant	MODIFIER	VAMP8	ENSBTAG00000023997	Transcript	ENSBTAT00000033040	protein_coding	-	-	-	-	-	-	-	-	-	rs135534725	1289	-1	-	VGNC	-	-	-	ENSBTAP00000032965	Q3T0Y8	-	UPI00004F093F	-	-	-	-
.	11:49646246-49646246	G	missense_variant	MODERATE	RETSAT	ENSBTAG00000021934	Transcript	ENSBTAT00000029241	protein_coding	2019-11-04	-	-	-	777	737	246	Q/R	cAg/cGg	rs110836222	-	1	-	VGNC	-	-	-	ENSBTAP00000029241	-	E1BDK9	UPI00005BDA33	tolerated(0.43)	-	-	-
.	11:49646246-49646246	G	upstream_gene_variant	MODIFIER	ELMOD3	ENSBTAG00000021935	Transcript	ENSBTAT00000033050	protein_coding	-	-	-	-	-	-	-	-	-	rs110836222	3836	-1	-	VGNC	-	-	-	ENSBTAP00000032975	-	G8JKZ4	UPI000D533323	-	-	-	-
.	11:50214212-50214212	C	synonymous_variant	LOW	DNAH6	ENSBTAG00000049566	Transcript	ENSBTAT00000072031	protein_coding	73/77	-	-	-	11784	11784	3928	S	tcT/tcG	rs42529464	-	-1	-	HGNC	HGNC:2951	-	-	ENSBTAP00000062469	-	-	-	-	-	-	-
.	11:50214212-50214212	C	synonymous_variant	LOW	DNAH6	ENSBTAG00000049566	Transcript	ENSBTAT00000077540	protein_coding	72/76	-	-	-	11829	11829	3943	S	tcT/tcG	rs42529464	-	-1	-	HGNC	HGNC:2951	-	-	ENSBTAP00000064948	-	-	UPI000D532A75	-	-	-	-
.	11:50214212-50214212	C	synonymous_variant	LOW	DNAH6	ENSBTAG00000049566	Transcript	ENSBTAT00000078758	protein_coding	71/75	-	-	-	11673	11673	3891	S	tcT/tcG	rs42529464	-	-1	-	HGNC	HGNC:2951	-	-	ENSBTAP00000066460	-	-	-	-	-	-	-
.	11:59862481-59862481	C	intron_variant	MODIFIER	USP34	ENSBTAG00000006027	Transcript	ENSBTAT00000007921	protein_coding	-	78/79	-	-	-	-	-	-	-	rs29015827	-	-1	-	VGNC	-	-	-	ENSBTAP00000007921	-	F1N0A8	-	-	-	-	-
.	11:59862481-59862481	C	downstream_gene_variant	MODIFIER	AHSA2	ENSBTAG00000006025	Transcript	ENSBTAT00000055769	protein_coding	-	-	-	-	-	-	-	-	-	rs29015827	2675	1	-	EntrezGene	-	-	-	ENSBTAP00000050140	A6QQC0	-	UPI0001588725	-	-	-	-
.	11:59862481-59862481	C	intron_variant	MODIFIER	USP34	ENSBTAG00000006027	Transcript	ENSBTAT00000064054	protein_coding	-	79/80	-	-	-	-	-	-	-	rs29015827	-	-1	-	VGNC	-	-	-	ENSBTAP00000054787	-	G3MYZ7	-	-	-	-	-
.	11:59862481-59862481	C	intron_variant	MODIFIER	USP34	ENSBTAG00000006027	Transcript	ENSBTAT00000076229	protein_coding	-	77/78	-	-	-	-	-	-	-	rs29015827	-	-1	-	VGNC	-	-	-	ENSBTAP00000069109	-	-	-	-	-	-	-
.	11:59862481-59862481	C	intron_variant	MODIFIER	USP34	ENSBTAG00000006027	Transcript	ENSBTAT00000078346	protein_coding	-	78/79	-	-	-	-	-	-	-	rs29015827	-	-1	-	VGNC	-	-	-	ENSBTAP00000068642	-	-	-	-	-	-	-
.	11:59862481-59862481	C	intron_variant	MODIFIER	USP34	ENSBTAG00000006027	Transcript	ENSBTAT00000085412	protein_coding	-	65/66	-	-	-	-	-	-	-	rs29015827	-	-1	-	VGNC	-	-	-	ENSBTAP00000071100	-	-	-	-	-	-	-
.	11:60478279-60478279	C	5_prime_UTR_variant	MODIFIER	CCT4	ENSBTAG00000004531	Transcript	ENSBTAT00000044819	protein_coding	2014-01-01	-	-	-	61	-	-	-	-	rs43682755	-	-1	-	VGNC	-	-	-	ENSBTAP00000042274	-	F1N0E5	UPI0002263E48	-	-	-	-
.	11:68439677-68439677	G	intergenic_variant	MODIFIER	-	-	-	-	-	-	-	-	-	-	-	-	-	-	rs110480987	-	-	-	-	-	-	-	-	-	-	-	-	-	-	-
.	11:68529408-68529408	G	intron_variant	MODIFIER	TIA1	ENSBTAG00000019182	Transcript	ENSBTAT00000025528	protein_coding	-	2013-07-01	-	-	-	-	-	-	-	rs133681324	-	-1	-	VGNC	-	-	-	ENSBTAP00000025528	-	Q0VBZ6	UPI0000DBDD3D	-	-	-	-
.	11:68529408-68529408	G	intron_variant	MODIFIER	TIA1	ENSBTAG00000019182	Transcript	ENSBTAT00000067277	protein_coding	-	2019-11-06	-	-	-	-	-	-	-	rs133681324	-	-1	-	VGNC	-	-	-	ENSBTAP00000058800	-	-	UPI000057D637	-	-	-	-
.	11:68529408-68529408	G	intron_variant	MODIFIER	TIA1	ENSBTAG00000019182	Transcript	ENSBTAT00000072585	protein_coding	-	2019-11-06	-	-	-	-	-	-	-	rs133681324	-	-1	-	VGNC	-	-	-	ENSBTAP00000070098	-	-	-	-	-	-	-
.	11:72054633-72054633	T	intron_variant	MODIFIER	GPN1	ENSBTAG00000003904	Transcript	ENSBTAT00000005098	protein_coding	-	2013-08-01	-	-	-	-	-	-	-	rs110313688	-	-1	-	VGNC	-	-	-	ENSBTAP00000005098	A4FUD1	-	UPI00005BDAF0	-	-	-	-
.	11:72054633-72054633	T	intron_variant	MODIFIER	GPN1	ENSBTAG00000003904	Transcript	ENSBTAT00000075802	protein_coding	-	2019-12-07	-	-	-	-	-	-	-	rs110313688	-	-1	-	VGNC	-	-	-	ENSBTAP00000070797	-	-	-	-	-	-	-
.	11:74111812-74111813	-	frameshift_variant	HIGH	-	ENSBTAG00000054828	Transcript	ENSBTAT00000072485	protein_coding	2019-01-01	-	-	-	135	135	45	P/X	ccC/cc	rs481915039	-	-1	-	-	-	-	-	ENSBTAP00000069371	-	-	-	-	-	-	-
.	11:74111822-74111822	A	synonymous_variant	LOW	-	ENSBTAG00000054828	Transcript	ENSBTAT00000072485	protein_coding	2019-01-01	-	-	-	126	126	42	F	ttC/ttT	rs377836177	-	-1	-	-	-	-	-	ENSBTAP00000069371	-	-	-	-	-	-	-
.	11:74111834-74111834	C	synonymous_variant	LOW	-	ENSBTAG00000054828	Transcript	ENSBTAT00000072485	protein_coding	2019-01-01	-	-	-	114	114	38	E	gaA/gaG	rs381631750	-	-1	-	-	-	-	-	ENSBTAP00000069371	-	-	-	-	-	-	-
.	11:86398874-86398874	C	intron_variant	MODIFIER	E2F6	ENSBTAG00000048286	Transcript	ENSBTAT00000028703	protein_coding	-	2019-06-05	-	-	-	-	-	-	-	rs110956194	-	1	-	VGNC	-	-	-	ENSBTAP00000028703	Q08DY6	-	UPI0000E267BB	-	-	-	-
.	11:87999014-87999014	T	synonymous_variant	LOW	CPSF3	ENSBTAG00000019735	Transcript	ENSBTAT00000026303	protein_coding	2018-08-01	-	-	-	1109	906	302	P	ccG/ccA	rs110651874	-	-1	-	VGNC	-	-	-	ENSBTAP00000026303	P79101	-	UPI00001282F4	-	-	-	-
.	11:88022142-88022142	T	intron_variant	MODIFIER	ITGB1BP1	ENSBTAG00000013063	Transcript	ENSBTAT00000017362	protein_coding	-	2019-08-03	-	-	-	-	-	-	-	rs109153618	-	1	-	VGNC	-	-	-	ENSBTAP00000017362	Q3ZBM4	-	UPI00004F0D9C	-	-	-	-
.	11:88022142-88022142	T	intron_variant	MODIFIER	ITGB1BP1	ENSBTAG00000013063	Transcript	ENSBTAT00000072567	protein_coding	-	2019-07-03	-	-	-	-	-	-	-	rs109153618	-	1	-	VGNC	-	-	-	ENSBTAP00000066777	-	-	UPI000057E108	-	-	-	-
.	11:88023179-88023179	G	intron_variant	MODIFIER	ITGB1BP1	ENSBTAG00000013063	Transcript	ENSBTAT00000017362	protein_coding	-	2019-08-03	-	-	-	-	-	-	-	rs208924686	-	1	-	VGNC	-	-	-	ENSBTAP00000017362	Q3ZBM4	-	UPI00004F0D9C	-	-	-	-
.	11:88023179-88023179	G	intron_variant	MODIFIER	ITGB1BP1	ENSBTAG00000013063	Transcript	ENSBTAT00000072567	protein_coding	-	2019-07-03	-	-	-	-	-	-	-	rs208924686	-	1	-	VGNC	-	-	-	ENSBTAP00000066777	-	-	UPI000057E108	-	-	-	-
.	11:88026160-88026160	G	downstream_gene_variant	MODIFIER	ASAP2	ENSBTAG00000002329	Transcript	ENSBTAT00000003007	protein_coding	-	-	-	-	-	-	-	-	-	rs110353490	4605	-1	-	VGNC	-	-	-	ENSBTAP00000003007	-	F1MKZ2	UPI000D539A3F	-	-	-	-
.	11:88026160-88026160	G	intron_variant	MODIFIER	ITGB1BP1	ENSBTAG00000013063	Transcript	ENSBTAT00000017362	protein_coding	-	2019-08-05	-	-	-	-	-	-	-	rs110353490	-	1	-	VGNC	-	-	-	ENSBTAP00000017362	Q3ZBM4	-	UPI00004F0D9C	-	-	-	-
.	11:88026160-88026160	G	intron_variant	MODIFIER	ITGB1BP1	ENSBTAG00000013063	Transcript	ENSBTAT00000072567	protein_coding	-	2019-07-05	-	-	-	-	-	-	-	rs110353490	-	1	-	VGNC	-	-	-	ENSBTAP00000066777	-	-	UPI000057E108	-	-	-	-
.	11:88026160-88026160	G	downstream_gene_variant	MODIFIER	ASAP2	ENSBTAG00000002329	Transcript	ENSBTAT00000079066	protein_coding	-	-	-	-	-	-	-	-	-	rs110353490	4605	-1	-	VGNC	-	-	-	ENSBTAP00000067003	-	-	UPI000D5329A0	-	-	-	-
.	11:88032013-88032013	G	intron_variant	MODIFIER	ASAP2	ENSBTAG00000002329	Transcript	ENSBTAT00000003007	protein_coding	-	27/27	-	-	-	-	-	-	-	rs109801081	-	-1	-	VGNC	-	-	-	ENSBTAP00000003007	-	F1MKZ2	UPI000D539A3F	-	-	-	-
.	11:88032013-88032013	G	downstream_gene_variant	MODIFIER	ITGB1BP1	ENSBTAG00000013063	Transcript	ENSBTAT00000017362	protein_coding	-	-	-	-	-	-	-	-	-	rs109801081	1710	1	-	VGNC	-	-	-	ENSBTAP00000017362	Q3ZBM4	-	UPI00004F0D9C	-	-	-	-
.	11:88032013-88032013	G	downstream_gene_variant	MODIFIER	ITGB1BP1	ENSBTAG00000013063	Transcript	ENSBTAT00000072567	protein_coding	-	-	-	-	-	-	-	-	-	rs109801081	1710	1	-	VGNC	-	-	-	ENSBTAP00000066777	-	-	UPI000057E108	-	-	-	-
.	11:88032013-88032013	G	intron_variant	MODIFIER	ASAP2	ENSBTAG00000002329	Transcript	ENSBTAT00000079066	protein_coding	-	26/26	-	-	-	-	-	-	-	rs109801081	-	-1	-	VGNC	-	-	-	ENSBTAP00000067003	-	-	UPI000D5329A0	-	-	-	-
.	11:88037132-88037132	G	intron_variant	MODIFIER	ASAP2	ENSBTAG00000002329	Transcript	ENSBTAT00000003007	protein_coding	-	24/27	-	-	-	-	-	-	-	rs109541526	-	-1	-	VGNC	-	-	-	ENSBTAP00000003007	-	F1MKZ2	UPI000D539A3F	-	-	-	-
.	11:88037132-88037132	G	intron_variant	MODIFIER	ASAP2	ENSBTAG00000002329	Transcript	ENSBTAT00000079066	protein_coding	-	23/26	-	-	-	-	-	-	-	rs109541526	-	-1	-	VGNC	-	-	-	ENSBTAP00000067003	-	-	UPI000D5329A0	-	-	-	-
.	11:88038375-88038375	T	intron_variant	MODIFIER	ASAP2	ENSBTAG00000002329	Transcript	ENSBTAT00000003007	protein_coding	-	24/27	-	-	-	-	-	-	-	rs110504485	-	-1	-	VGNC	-	-	-	ENSBTAP00000003007	-	F1MKZ2	UPI000D539A3F	-	-	-	-
.	11:88038375-88038375	T	intron_variant	MODIFIER	ASAP2	ENSBTAG00000002329	Transcript	ENSBTAT00000079066	protein_coding	-	23/26	-	-	-	-	-	-	-	rs110504485	-	-1	-	VGNC	-	-	-	ENSBTAP00000067003	-	-	UPI000D5329A0	-	-	-	-
.	11:96487780-96487781	-	splice_region_variant,intron_variant	LOW	MAPKAP1	ENSBTAG00000010271	Transcript	ENSBTAT00000013577	protein_coding	-	2019-12-02	-	-	-	-	-	-	-	-	-	-1	-	VGNC	-	-	-	ENSBTAP00000013577	A2VDU2	-	UPI0000583677	-	-	-	-
.	11:96487780-96487781	-	splice_region_variant,intron_variant	LOW	MAPKAP1	ENSBTAG00000010271	Transcript	ENSBTAT00000070428	protein_coding	-	2019-11-01	-	-	-	-	-	-	-	-	-	-1	-	VGNC	-	-	-	ENSBTAP00000073079	-	-	UPI0000583677	-	-	-	-
.	11:96487780-96487781	-	splice_region_variant,intron_variant	LOW	MAPKAP1	ENSBTAG00000010271	Transcript	ENSBTAT00000078717	protein_coding	-	2019-11-02	-	-	-	-	-	-	-	-	-	-1	-	VGNC	-	-	-	ENSBTAP00000061652	-	-	-	-	-	-	-
.	11:96487780-96487781	-	splice_region_variant,intron_variant	LOW	MAPKAP1	ENSBTAG00000010271	Transcript	ENSBTAT00000080097	protein_coding	-	2019-11-01	-	-	-	-	-	-	-	-	-	-1	-	VGNC	-	-	-	ENSBTAP00000071041	-	-	UPI0000583677	-	-	-	-
.	11:96487780-96487781	-	splice_region_variant,intron_variant	LOW	MAPKAP1	ENSBTAG00000010271	Transcript	ENSBTAT00000080311	protein_coding	-	2019-11-01	-	-	-	-	-	-	-	-	-	-1	-	VGNC	-	-	-	ENSBTAP00000063173	-	-	UPI0000583677	-	-	-	-
.	11:96487780-96487781	-	splice_region_variant,intron_variant	LOW	MAPKAP1	ENSBTAG00000010271	Transcript	ENSBTAT00000083324	protein_coding	-	2019-10-01	-	-	-	-	-	-	-	-	-	-1	-	VGNC	-	-	-	ENSBTAP00000064500	-	-	UPI0000583678	-	-	-	-
.	11:96487785-96487785	G	splice_region_variant,intron_variant	LOW	MAPKAP1	ENSBTAG00000010271	Transcript	ENSBTAT00000013577	protein_coding	-	2019-12-02	-	-	-	-	-	-	-	-	-	-1	-	VGNC	-	-	-	ENSBTAP00000013577	A2VDU2	-	UPI0000583677	-	-	-	-
.	11:96487785-96487785	G	splice_region_variant,intron_variant	LOW	MAPKAP1	ENSBTAG00000010271	Transcript	ENSBTAT00000070428	protein_coding	-	2019-11-01	-	-	-	-	-	-	-	-	-	-1	-	VGNC	-	-	-	ENSBTAP00000073079	-	-	UPI0000583677	-	-	-	-
.	11:96487785-96487785	G	splice_region_variant,intron_variant	LOW	MAPKAP1	ENSBTAG00000010271	Transcript	ENSBTAT00000078717	protein_coding	-	2019-11-02	-	-	-	-	-	-	-	-	-	-1	-	VGNC	-	-	-	ENSBTAP00000061652	-	-	-	-	-	-	-
.	11:96487785-96487785	G	splice_region_variant,intron_variant	LOW	MAPKAP1	ENSBTAG00000010271	Transcript	ENSBTAT00000080097	protein_coding	-	2019-11-01	-	-	-	-	-	-	-	-	-	-1	-	VGNC	-	-	-	ENSBTAP00000071041	-	-	UPI0000583677	-	-	-	-
.	11:96487785-96487785	G	splice_region_variant,intron_variant	LOW	MAPKAP1	ENSBTAG00000010271	Transcript	ENSBTAT00000080311	protein_coding	-	2019-11-01	-	-	-	-	-	-	-	-	-	-1	-	VGNC	-	-	-	ENSBTAP00000063173	-	-	UPI0000583677	-	-	-	-
.	11:96487785-96487785	G	splice_region_variant,intron_variant	LOW	MAPKAP1	ENSBTAG00000010271	Transcript	ENSBTAT00000083324	protein_coding	-	2019-10-01	-	-	-	-	-	-	-	-	-	-1	-	VGNC	-	-	-	ENSBTAP00000064500	-	-	UPI0000583678	-	-	-	-
.	11:96487786-96487787	-	intron_variant	MODIFIER	MAPKAP1	ENSBTAG00000010271	Transcript	ENSBTAT00000013577	protein_coding	-	2019-12-02	-	-	-	-	-	-	-	-	-	-1	-	VGNC	-	-	-	ENSBTAP00000013577	A2VDU2	-	UPI0000583677	-	-	-	-
.	11:96487786-96487787	-	intron_variant	MODIFIER	MAPKAP1	ENSBTAG00000010271	Transcript	ENSBTAT00000070428	protein_coding	-	2019-11-01	-	-	-	-	-	-	-	-	-	-1	-	VGNC	-	-	-	ENSBTAP00000073079	-	-	UPI0000583677	-	-	-	-
.	11:96487786-96487787	-	intron_variant	MODIFIER	MAPKAP1	ENSBTAG00000010271	Transcript	ENSBTAT00000078717	protein_coding	-	2019-11-02	-	-	-	-	-	-	-	-	-	-1	-	VGNC	-	-	-	ENSBTAP00000061652	-	-	-	-	-	-	-
.	11:96487786-96487787	-	intron_variant	MODIFIER	MAPKAP1	ENSBTAG00000010271	Transcript	ENSBTAT00000080097	protein_coding	-	2019-11-01	-	-	-	-	-	-	-	-	-	-1	-	VGNC	-	-	-	ENSBTAP00000071041	-	-	UPI0000583677	-	-	-	-
.	11:96487786-96487787	-	intron_variant	MODIFIER	MAPKAP1	ENSBTAG00000010271	Transcript	ENSBTAT00000080311	protein_coding	-	2019-11-01	-	-	-	-	-	-	-	-	-	-1	-	VGNC	-	-	-	ENSBTAP00000063173	-	-	UPI0000583677	-	-	-	-
.	11:96487786-96487787	-	intron_variant	MODIFIER	MAPKAP1	ENSBTAG00000010271	Transcript	ENSBTAT00000083324	protein_coding	-	2019-10-01	-	-	-	-	-	-	-	-	-	-1	-	VGNC	-	-	-	ENSBTAP00000064500	-	-	UPI0000583678	-	-	-	-
.	11:96487793-96487794	-	intron_variant	MODIFIER	MAPKAP1	ENSBTAG00000010271	Transcript	ENSBTAT00000013577	protein_coding	-	2019-12-02	-	-	-	-	-	-	-	-	-	-1	-	VGNC	-	-	-	ENSBTAP00000013577	A2VDU2	-	UPI0000583677	-	-	-	-
.	11:96487793-96487794	-	intron_variant	MODIFIER	MAPKAP1	ENSBTAG00000010271	Transcript	ENSBTAT00000070428	protein_coding	-	2019-11-01	-	-	-	-	-	-	-	-	-	-1	-	VGNC	-	-	-	ENSBTAP00000073079	-	-	UPI0000583677	-	-	-	-
.	11:96487793-96487794	-	intron_variant	MODIFIER	MAPKAP1	ENSBTAG00000010271	Transcript	ENSBTAT00000078717	protein_coding	-	2019-11-02	-	-	-	-	-	-	-	-	-	-1	-	VGNC	-	-	-	ENSBTAP00000061652	-	-	-	-	-	-	-
.	11:96487793-96487794	-	intron_variant	MODIFIER	MAPKAP1	ENSBTAG00000010271	Transcript	ENSBTAT00000080097	protein_coding	-	2019-11-01	-	-	-	-	-	-	-	-	-	-1	-	VGNC	-	-	-	ENSBTAP00000071041	-	-	UPI0000583677	-	-	-	-
.	11:96487793-96487794	-	intron_variant	MODIFIER	MAPKAP1	ENSBTAG00000010271	Transcript	ENSBTAT00000080311	protein_coding	-	2019-11-01	-	-	-	-	-	-	-	-	-	-1	-	VGNC	-	-	-	ENSBTAP00000063173	-	-	UPI0000583677	-	-	-	-
.	11:96487793-96487794	-	intron_variant	MODIFIER	MAPKAP1	ENSBTAG00000010271	Transcript	ENSBTAT00000083324	protein_coding	-	2019-10-01	-	-	-	-	-	-	-	-	-	-1	-	VGNC	-	-	-	ENSBTAP00000064500	-	-	UPI0000583678	-	-	-	-
.	11:98395407-98395407	A	downstream_gene_variant	MODIFIER	CFAP157	ENSBTAG00000012735	Transcript	ENSBTAT00000016929	protein_coding	-	-	-	-	-	-	-	-	-	rs136239556	928	1	-	VGNC	-	-	-	ENSBTAP00000016929	-	F1MX00	UPI000061703C	-	-	-	-
.	11:98395407-98395407	A	synonymous_variant	LOW	PTRH1	ENSBTAG00000012736	Transcript	ENSBTAT00000016930	protein_coding	2019-04-01	-	-	-	37	12	4	P	ccA/ccT	rs136239556	-	-1	-	VGNC	-	-	-	ENSBTAP00000016930	-	E1BK88	-	-	-	-	-
.	11:98395407-98395407	A	upstream_gene_variant	MODIFIER	TTC16	ENSBTAG00000013509	Transcript	ENSBTAT00000043180	protein_coding	-	-	-	-	-	-	-	-	-	rs136239556	784	1	-	VGNC	-	-	-	ENSBTAP00000040770	-	A6QQZ4	UPI000158872A	-	-	-	-
.	11:98395407-98395407	A	upstream_gene_variant	MODIFIER	TTC16	ENSBTAG00000013509	Transcript	ENSBTAT00000071840	protein_coding	-	-	-	-	-	-	-	-	-	rs136239556	848	1	-	VGNC	-	-	-	ENSBTAP00000057144	-	-	-	-	-	-	-
.	11:98395407-98395407	A	5_prime_UTR_variant	MODIFIER	PTRH1	ENSBTAG00000012736	Transcript	ENSBTAT00000072235	protein_coding	2019-03-01	-	-	-	37	-	-	-	-	rs136239556	-	-1	-	VGNC	-	-	-	ENSBTAP00000063008	-	-	-	-	-	-	-
.	11:98395407-98395407	A	5_prime_UTR_variant	MODIFIER	PTRH1	ENSBTAG00000012736	Transcript	ENSBTAT00000084914	protein_coding	2019-02-01	-	-	-	37	-	-	-	-	rs136239556	-	-1	-	VGNC	-	-	-	ENSBTAP00000064664	-	-	-	-	-	-	-
.	11:98912619-98912619	C	intron_variant	MODIFIER	TRUB2	ENSBTAG00000004663	Transcript	ENSBTAT00000006119	protein_coding	-	2019-08-04	-	-	-	-	-	-	-	rs109661081	-	-1	-	VGNC	-	-	-	ENSBTAP00000006119	-	A8QW09	UPI00015E0D78	-	-	-	-
.	11:98912619-98912619	C	upstream_gene_variant	MODIFIER	-	ENSBTAG00000055269	Transcript	ENSBTAT00000064542	protein_coding	-	-	-	-	-	-	-	-	-	rs109661081	3084	-1	-	-	-	-	-	ENSBTAP00000055747	-	G3N1K1	-	-	-	-	-
.	11:100188462-100188462	G	5_prime_UTR_variant	MODIFIER	TOR1B	ENSBTAG00000002837	Transcript	ENSBTAT00000003678	protein_coding	2019-05-01	-	-	-	423	-	-	-	-	-	-	1	-	VGNC	-	-	-	ENSBTAP00000003678	-	F1MBM5	UPI0003841221	-	-	-	-
.	11:100189870-100189870	G	intron_variant	MODIFIER	TOR1B	ENSBTAG00000002837	Transcript	ENSBTAT00000003678	protein_coding	-	2019-04-02	-	-	-	-	-	-	-	rs109850668	-	1	-	VGNC	-	-	-	ENSBTAP00000003678	-	F1MBM5	UPI0003841221	-	-	-	-
.	11:100199983-100199983	C	downstream_gene_variant	MODIFIER	TOR1B	ENSBTAG00000002837	Transcript	ENSBTAT00000003678	protein_coding	-	-	-	-	-	-	-	-	-	rs110699935	4816	1	-	VGNC	-	-	-	ENSBTAP00000003678	-	F1MBM5	UPI0003841221	-	-	-	-
.	11:100199983-100199983	C	intron_variant	MODIFIER	TOR1A	ENSBTAG00000020305	Transcript	ENSBTAT00000027059	protein_coding	-	2019-05-05	-	-	-	-	-	-	-	rs110699935	-	-1	-	VGNC	-	-	-	ENSBTAP00000027059	-	A5PK75	UPI00005BDC87	-	-	-	-
.	11:100199983-100199983	C	intron_variant	MODIFIER	TOR1A	ENSBTAG00000020305	Transcript	ENSBTAT00000067137	protein_coding	-	2019-04-04	-	-	-	-	-	-	-	rs110699935	-	-1	-	VGNC	-	-	-	ENSBTAP00000066086	-	-	UPI00005BDC87	-	-	-	-
.	11:100199983-100199983	C	intron_variant	MODIFIER	TOR1A	ENSBTAG00000020305	Transcript	ENSBTAT00000080374	protein_coding	-	2019-04-04	-	-	-	-	-	-	-	rs110699935	-	-1	-	VGNC	-	-	-	ENSBTAP00000074325	-	-	-	-	-	-	-
.	11:100205012-100205012	G	synonymous_variant	LOW	TOR1A	ENSBTAG00000020305	Transcript	ENSBTAT00000027059	protein_coding	2019-06-02	-	-	-	481	99	33	V	gtA/gtC	rs110477492	-	-1	-	VGNC	-	-	-	ENSBTAP00000027059	-	A5PK75	UPI00005BDC87	-	-	-	-
.	11:100205012-100205012	G	downstream_gene_variant	MODIFIER	C11H9orf78	ENSBTAG00000020307	Transcript	ENSBTAT00000027065	protein_coding	-	-	-	-	-	-	-	-	-	rs110477492	1249	-1	-	VGNC	-	-	-	ENSBTAP00000027065	-	Q1JQC8	UPI0000D7218B	-	-	-	-
.	11:100205012-100205012	G	synonymous_variant	LOW	TOR1A	ENSBTAG00000020305	Transcript	ENSBTAT00000067137	protein_coding	2019-05-01	-	-	-	807	99	33	V	gtA/gtC	rs110477492	-	-1	-	VGNC	-	-	-	ENSBTAP00000066086	-	-	UPI00005BDC87	-	-	-	-
.	11:100205012-100205012	G	upstream_gene_variant	MODIFIER	TOR1A	ENSBTAG00000020305	Transcript	ENSBTAT00000080374	protein_coding	-	-	-	-	-	-	-	-	-	rs110477492	188	-1	-	VGNC	-	-	-	ENSBTAP00000074325	-	-	-	-	-	-	-
.	11:102379056-102379056	T	intron_variant	MODIFIER	SETX	ENSBTAG00000024822	Transcript	ENSBTAT00000042924	protein_coding	-	2024-09-01	-	-	-	-	-	-	-	rs111030195	-	-1	-	VGNC	-	-	-	ENSBTAP00000040529	-	E1BAS6	UPI000D539C68	-	-	-	-
.	11:102379056-102379056	T	intron_variant	MODIFIER	SETX	ENSBTAG00000024822	Transcript	ENSBTAT00000069174	protein_coding	-	2026-11-01	-	-	-	-	-	-	-	rs111030195	-	-1	-	VGNC	-	-	-	ENSBTAP00000073280	-	-	UPI000D53633F	-	-	-	-
.	11:102420270-102420270	A	intron_variant	MODIFIER	SETX	ENSBTAG00000024822	Transcript	ENSBTAT00000042924	protein_coding	-	2024-01-01	-	-	-	-	-	-	-	rs109679913	-	-1	-	VGNC	-	-	-	ENSBTAP00000040529	-	E1BAS6	UPI000D539C68	-	-	-	-
.	11:102420270-102420270	A	intron_variant	MODIFIER	SETX	ENSBTAG00000024822	Transcript	ENSBTAT00000069174	protein_coding	-	2026-03-01	-	-	-	-	-	-	-	rs109679913	-	-1	-	VGNC	-	-	-	ENSBTAP00000073280	-	-	UPI000D53633F	-	-	-	-
.	11:102421257-102421257	A	intron_variant	MODIFIER	SETX	ENSBTAG00000024822	Transcript	ENSBTAT00000042924	protein_coding	-	2024-01-01	-	-	-	-	-	-	-	rs110157448	-	-1	-	VGNC	-	-	-	ENSBTAP00000040529	-	E1BAS6	UPI000D539C68	-	-	-	-
.	11:102421257-102421257	A	intron_variant	MODIFIER	SETX	ENSBTAG00000024822	Transcript	ENSBTAT00000069174	protein_coding	-	2026-03-01	-	-	-	-	-	-	-	rs110157448	-	-1	-	VGNC	-	-	-	ENSBTAP00000073280	-	-	UPI000D53633F	-	-	-	-
.	11:102659660-102659660	G	downstream_gene_variant	MODIFIER	BARHL1	ENSBTAG00000023801	Transcript	ENSBTAT00000032657	protein_coding	-	-	-	-	-	-	-	-	-	rs110964976	3937	1	-	VGNC	-	-	-	ENSBTAP00000032586	-	E1B9T6	UPI00005BDCA2	-	-	-	-
.	11:102659660-102659660	G	3_prime_UTR_variant	MODIFIER	DDX31	ENSBTAG00000003530	Transcript	ENSBTAT00000042916	protein_coding	20/20	-	-	-	2759	-	-	-	-	rs110964976	-	-1	-	VGNC	-	-	-	ENSBTAP00000040521	-	F1N5H8	UPI00005BDCB0	-	-	-	-
.	11:102659660-102659660	G	downstream_gene_variant	MODIFIER	DDX31	ENSBTAG00000003530	Transcript	ENSBTAT00000074495	protein_coding	-	-	-	-	-	-	-	-	-	rs110964976	548	-1	-	VGNC	-	-	-	ENSBTAP00000057118	-	-	-	-	-	-	-
.	11:102659660-102659660	G	3_prime_UTR_variant	MODIFIER	DDX31	ENSBTAG00000003530	Transcript	ENSBTAT00000086144	protein_coding	21/21	-	-	-	2408	-	-	-	-	rs110964976	-	-1	-	VGNC	-	-	-	ENSBTAP00000059026	-	-	-	-	-	-	-
.	11:102662360-102662360	G	intron_variant	MODIFIER	DDX31	ENSBTAG00000003530	Transcript	ENSBTAT00000042916	protein_coding	-	19/19	-	-	-	-	-	-	-	rs136397174	-	-1	-	VGNC	-	-	-	ENSBTAP00000040521	-	F1N5H8	UPI00005BDCB0	-	-	-	-
.	11:102662360-102662360	G	intron_variant	MODIFIER	DDX31	ENSBTAG00000003530	Transcript	ENSBTAT00000074495	protein_coding	-	17/17	-	-	-	-	-	-	-	rs136397174	-	-1	-	VGNC	-	-	-	ENSBTAP00000057118	-	-	-	-	-	-	-
.	11:102662360-102662360	G	intron_variant	MODIFIER	DDX31	ENSBTAG00000003530	Transcript	ENSBTAT00000086144	protein_coding	-	19/20	-	-	-	-	-	-	-	rs136397174	-	-1	-	VGNC	-	-	-	ENSBTAP00000059026	-	-	-	-	-	-	-
.	11:102662400-102662400	C	intron_variant	MODIFIER	DDX31	ENSBTAG00000003530	Transcript	ENSBTAT00000042916	protein_coding	-	19/19	-	-	-	-	-	-	-	rs110480843	-	-1	-	VGNC	-	-	-	ENSBTAP00000040521	-	F1N5H8	UPI00005BDCB0	-	-	-	-
.	11:102662400-102662400	C	intron_variant	MODIFIER	DDX31	ENSBTAG00000003530	Transcript	ENSBTAT00000074495	protein_coding	-	17/17	-	-	-	-	-	-	-	rs110480843	-	-1	-	VGNC	-	-	-	ENSBTAP00000057118	-	-	-	-	-	-	-
.	11:102662400-102662400	C	intron_variant	MODIFIER	DDX31	ENSBTAG00000003530	Transcript	ENSBTAT00000086144	protein_coding	-	19/20	-	-	-	-	-	-	-	rs110480843	-	-1	-	VGNC	-	-	-	ENSBTAP00000059026	-	-	-	-	-	-	-
.	11:102666055-102666055	G	intron_variant	MODIFIER	DDX31	ENSBTAG00000003530	Transcript	ENSBTAT00000042916	protein_coding	-	19/19	-	-	-	-	-	-	-	rs29024070	-	-1	-	VGNC	-	-	-	ENSBTAP00000040521	-	F1N5H8	UPI00005BDCB0	-	-	-	-
.	11:102666055-102666055	G	intron_variant	MODIFIER	DDX31	ENSBTAG00000003530	Transcript	ENSBTAT00000074495	protein_coding	-	17/17	-	-	-	-	-	-	-	rs29024070	-	-1	-	VGNC	-	-	-	ENSBTAP00000057118	-	-	-	-	-	-	-
.	11:102666055-102666055	G	intron_variant	MODIFIER	DDX31	ENSBTAG00000003530	Transcript	ENSBTAT00000086144	protein_coding	-	19/20	-	-	-	-	-	-	-	rs29024070	-	-1	-	VGNC	-	-	-	ENSBTAP00000059026	-	-	-	-	-	-	-
.	11:102666414-102666414	G	intron_variant	MODIFIER	DDX31	ENSBTAG00000003530	Transcript	ENSBTAT00000042916	protein_coding	-	19/19	-	-	-	-	-	-	-	rs29024069	-	-1	-	VGNC	-	-	-	ENSBTAP00000040521	-	F1N5H8	UPI00005BDCB0	-	-	-	-
.	11:102666414-102666414	G	intron_variant	MODIFIER	DDX31	ENSBTAG00000003530	Transcript	ENSBTAT00000074495	protein_coding	-	17/17	-	-	-	-	-	-	-	rs29024069	-	-1	-	VGNC	-	-	-	ENSBTAP00000057118	-	-	-	-	-	-	-
.	11:102666414-102666414	G	intron_variant	MODIFIER	DDX31	ENSBTAG00000003530	Transcript	ENSBTAT00000086144	protein_coding	-	19/20	-	-	-	-	-	-	-	rs29024069	-	-1	-	VGNC	-	-	-	ENSBTAP00000059026	-	-	-	-	-	-	-
.	11:102667206-102667206	G	intron_variant	MODIFIER	DDX31	ENSBTAG00000003530	Transcript	ENSBTAT00000042916	protein_coding	-	19/19	-	-	-	-	-	-	-	rs109245591	-	-1	-	VGNC	-	-	-	ENSBTAP00000040521	-	F1N5H8	UPI00005BDCB0	-	-	-	-
.	11:102667206-102667206	G	intron_variant	MODIFIER	DDX31	ENSBTAG00000003530	Transcript	ENSBTAT00000074495	protein_coding	-	17/17	-	-	-	-	-	-	-	rs109245591	-	-1	-	VGNC	-	-	-	ENSBTAP00000057118	-	-	-	-	-	-	-
.	11:102667206-102667206	G	intron_variant	MODIFIER	DDX31	ENSBTAG00000003530	Transcript	ENSBTAT00000086144	protein_coding	-	19/20	-	-	-	-	-	-	-	rs109245591	-	-1	-	VGNC	-	-	-	ENSBTAP00000059026	-	-	-	-	-	-	-
.	11:102668089-102668089	G	intron_variant	MODIFIER	DDX31	ENSBTAG00000003530	Transcript	ENSBTAT00000042916	protein_coding	-	19/19	-	-	-	-	-	-	-	rs109262714	-	-1	-	VGNC	-	-	-	ENSBTAP00000040521	-	F1N5H8	UPI00005BDCB0	-	-	-	-
.	11:102668089-102668089	G	intron_variant	MODIFIER	DDX31	ENSBTAG00000003530	Transcript	ENSBTAT00000074495	protein_coding	-	17/17	-	-	-	-	-	-	-	rs109262714	-	-1	-	VGNC	-	-	-	ENSBTAP00000057118	-	-	-	-	-	-	-
.	11:102668089-102668089	G	intron_variant	MODIFIER	DDX31	ENSBTAG00000003530	Transcript	ENSBTAT00000086144	protein_coding	-	19/20	-	-	-	-	-	-	-	rs109262714	-	-1	-	VGNC	-	-	-	ENSBTAP00000059026	-	-	-	-	-	-	-
.	11:102676239-102676239	C	intron_variant	MODIFIER	DDX31	ENSBTAG00000003530	Transcript	ENSBTAT00000042916	protein_coding	-	19/19	-	-	-	-	-	-	-	rs110502187	-	-1	-	VGNC	-	-	-	ENSBTAP00000040521	-	F1N5H8	UPI00005BDCB0	-	-	-	-
.	11:102676239-102676239	C	intron_variant	MODIFIER	DDX31	ENSBTAG00000003530	Transcript	ENSBTAT00000074495	protein_coding	-	17/17	-	-	-	-	-	-	-	rs110502187	-	-1	-	VGNC	-	-	-	ENSBTAP00000057118	-	-	-	-	-	-	-
.	11:102676239-102676239	C	intron_variant	MODIFIER	DDX31	ENSBTAG00000003530	Transcript	ENSBTAT00000086144	protein_coding	-	19/20	-	-	-	-	-	-	-	rs110502187	-	-1	-	VGNC	-	-	-	ENSBTAP00000059026	-	-	-	-	-	-	-
.	11:102910608-102910608	C	missense_variant	MODERATE	AK8	ENSBTAG00000004092	Transcript	ENSBTAT00000005345	protein_coding	2013-01-01	-	-	-	724	47	16	L/R	cTg/cGg	rs137605376	-	-1	-	VGNC	-	-	-	ENSBTAP00000005345	-	E1BLG0	-	deleterious_low_confidence(0)	-	-	-
.	11:102910608-102910608	C	upstream_gene_variant	MODIFIER	SPACA9	ENSBTAG00000005189	Transcript	ENSBTAT00000006841	protein_coding	-	-	-	-	-	-	-	-	-	rs137605376	763	1	-	VGNC	-	-	-	ENSBTAP00000006841	-	A6H758	UPI000383AD8F	-	-	-	-
.	11:102910608-102910608	C	upstream_gene_variant	MODIFIER	SPACA9	ENSBTAG00000005189	Transcript	ENSBTAT00000069693	protein_coding	-	-	-	-	-	-	-	-	-	rs137605376	763	1	-	VGNC	-	-	-	ENSBTAP00000061283	-	-	UPI000383AD8F	-	-	-	-
.	11:102910608-102910608	C	missense_variant	MODERATE	AK8	ENSBTAG00000004092	Transcript	ENSBTAT00000073782	protein_coding	2019-12-01	-	-	-	724	47	16	L/R	cTg/cGg	rs137605376	-	-1	-	VGNC	-	-	-	ENSBTAP00000071485	-	-	-	deleterious_low_confidence(0)	-	-	-
.	11:102910608-102910608	C	missense_variant	MODERATE	AK8	ENSBTAG00000004092	Transcript	ENSBTAT00000083105	protein_coding	2019-12-01	-	-	-	724	47	16	L/R	cTg/cGg	rs137605376	-	-1	-	VGNC	-	-	-	ENSBTAP00000064943	-	-	UPI000572AEF2	deleterious_low_confidence(0)	-	-	-
.	11:102923614-102923614	T	downstream_gene_variant	MODIFIER	SPACA9	ENSBTAG00000005189	Transcript	ENSBTAT00000006841	protein_coding	-	-	-	-	-	-	-	-	-	rs110790606	1061	1	-	VGNC	-	-	-	ENSBTAP00000006841	-	A6H758	UPI000383AD8F	-	-	-	-
.	11:102923614-102923614	T	downstream_gene_variant	MODIFIER	TSC1	ENSBTAG00000005190	Transcript	ENSBTAT00000006842	protein_coding	-	-	-	-	-	-	-	-	-	rs110790606	3323	-1	-	VGNC	-	-	-	ENSBTAP00000006842	-	F1MM99	UPI00005BDCB3	-	-	-	-
.	11:102923614-102923614	T	downstream_gene_variant	MODIFIER	SPACA9	ENSBTAG00000005189	Transcript	ENSBTAT00000069693	protein_coding	-	-	-	-	-	-	-	-	-	rs110790606	1061	1	-	VGNC	-	-	-	ENSBTAP00000061283	-	-	UPI000383AD8F	-	-	-	-
.	11:102926805-102926805	G	downstream_gene_variant	MODIFIER	SPACA9	ENSBTAG00000005189	Transcript	ENSBTAT00000006841	protein_coding	-	-	-	-	-	-	-	-	-	rs41257378	4252	1	-	VGNC	-	-	-	ENSBTAP00000006841	-	A6H758	UPI000383AD8F	-	-	-	-
.	11:102926805-102926805	G	downstream_gene_variant	MODIFIER	TSC1	ENSBTAG00000005190	Transcript	ENSBTAT00000006842	protein_coding	-	-	-	-	-	-	-	-	-	rs41257378	132	-1	-	VGNC	-	-	-	ENSBTAP00000006842	-	F1MM99	UPI00005BDCB3	-	-	-	-
.	11:102926805-102926805	G	downstream_gene_variant	MODIFIER	SPACA9	ENSBTAG00000005189	Transcript	ENSBTAT00000069693	protein_coding	-	-	-	-	-	-	-	-	-	rs41257378	4252	1	-	VGNC	-	-	-	ENSBTAP00000061283	-	-	UPI000383AD8F	-	-	-	-
.	11:103702856-103702856	G	intron_variant	MODIFIER	QSOX2	ENSBTAG00000011129	Transcript	ENSBTAT00000042859	protein_coding	-	2019-11-06	-	-	-	-	-	-	-	rs109247304	-	-1	-	VGNC	-	-	-	ENSBTAP00000040467	-	E1BBS6	UPI000D53694C	-	-	-	-
.	11:103826416-103826416	C	intron_variant	MODIFIER	CARD9	ENSBTAG00000006572	Transcript	ENSBTAT00000008634	protein_coding	-	2019-10-07	-	-	-	-	-	-	-	rs133458058	-	-1	-	VGNC	-	-	-	ENSBTAP00000008634	-	F6RIH1	-	-	-	-	-
.	11:103826416-103826416	C	upstream_gene_variant	MODIFIER	DNLZ	ENSBTAG00000012880	Transcript	ENSBTAT00000017114	protein_coding	-	-	-	-	-	-	-	-	-	rs133458058	1595	-1	-	VGNC	-	-	-	ENSBTAP00000017114	-	E1BGR3	UPI0000EBD4C5	-	-	-	-
.	11:103826416-103826416	C	intron_variant	MODIFIER	CARD9	ENSBTAG00000006572	Transcript	ENSBTAT00000074019	protein_coding	-	2019-12-09	-	-	-	-	-	-	-	rs133458058	-	-1	-	VGNC	-	-	-	ENSBTAP00000060280	-	-	UPI000D539110	-	-	-	-
.	11:103826584-103826584	C	intron_variant	MODIFIER	CARD9	ENSBTAG00000006572	Transcript	ENSBTAT00000008634	protein_coding	-	2019-10-07	-	-	-	-	-	-	-	rs132699263	-	-1	-	VGNC	-	-	-	ENSBTAP00000008634	-	F6RIH1	-	-	-	-	-
.	11:103826584-103826584	C	upstream_gene_variant	MODIFIER	DNLZ	ENSBTAG00000012880	Transcript	ENSBTAT00000017114	protein_coding	-	-	-	-	-	-	-	-	-	rs132699263	1763	-1	-	VGNC	-	-	-	ENSBTAP00000017114	-	E1BGR3	UPI0000EBD4C5	-	-	-	-
.	11:103826584-103826584	C	synonymous_variant	LOW	CARD9	ENSBTAG00000006572	Transcript	ENSBTAT00000074019	protein_coding	2013-09-01	-	-	-	1565	1290	430	L	ctA/ctG	rs132699263	-	-1	-	VGNC	-	-	-	ENSBTAP00000060280	-	-	UPI000D539110	-	-	-	-
.	11:103838668-103838668	A	missense_variant	MODERATE	SNAPC4	ENSBTAG00000000054	Transcript	ENSBTAT00000000060	protein_coding	17/23	-	-	-	2207	1965	655	E/D	gaG/gaT	rs137000111	-	-1	-	HGNC	HGNC:11137	-	-	ENSBTAP00000000060	-	E1BCK9	UPI000572B72D	tolerated(0.56)	-	-	-
.	11:103838839-103838839	G	intron_variant	MODIFIER	SNAPC4	ENSBTAG00000000054	Transcript	ENSBTAT00000000060	protein_coding	-	16/22	-	-	-	-	-	-	-	rs135041660	-	-1	-	HGNC	HGNC:11137	-	-	ENSBTAP00000000060	-	E1BCK9	UPI000572B72D	-	-	-	-
.	11:103845454-103845454	C	intron_variant	MODIFIER	SNAPC4	ENSBTAG00000000054	Transcript	ENSBTAT00000000060	protein_coding	-	13/22	-	-	-	-	-	-	-	rs134383206	-	-1	-	HGNC	HGNC:11137	-	-	ENSBTAP00000000060	-	E1BCK9	UPI000572B72D	-	-	-	-
.	11:103852904-103852904	G	missense_variant	MODERATE	SNAPC4	ENSBTAG00000000054	Transcript	ENSBTAT00000000060	protein_coding	2023-03-01	-	-	-	376	134	45	L/S	tTg/tCg	rs137539089	-	-1	-	HGNC	HGNC:11137	-	-	ENSBTAP00000000060	-	E1BCK9	UPI000572B72D	tolerated(1)	-	-	-
.	11:103854091-103854091	C	intron_variant	MODIFIER	SNAPC4	ENSBTAG00000000054	Transcript	ENSBTAT00000000060	protein_coding	-	2022-01-01	-	-	-	-	-	-	-	rs133823767	-	-1	-	HGNC	HGNC:11137	-	-	ENSBTAP00000000060	-	E1BCK9	UPI000572B72D	-	-	-	-
.	11:103854091-103854091	C	downstream_gene_variant	MODIFIER	ENTR1	ENSBTAG00000001352	Transcript	ENSBTAT00000055628	protein_coding	-	-	-	-	-	-	-	-	-	rs133823767	4754	-1	-	VGNC	-	-	-	ENSBTAP00000049441	Q2KJD6	-	-	-	-	-	-
.	11:103854091-103854091	C	downstream_gene_variant	MODIFIER	ENTR1	ENSBTAG00000001352	Transcript	ENSBTAT00000073821	protein_coding	-	-	-	-	-	-	-	-	-	rs133823767	4754	-1	-	VGNC	-	-	-	ENSBTAP00000069036	-	-	-	-	-	-	-
.	11:103854091-103854091	C	downstream_gene_variant	MODIFIER	ENTR1	ENSBTAG00000001352	Transcript	ENSBTAT00000079448	protein_coding	-	-	-	-	-	-	-	-	-	rs133823767	4754	-1	-	VGNC	-	-	-	ENSBTAP00000065578	-	-	UPI000D536C92	-	-	-	-
.	11:103854091-103854091	C	downstream_gene_variant	MODIFIER	ENTR1	ENSBTAG00000001352	Transcript	ENSBTAT00000079885	protein_coding	-	-	-	-	-	-	-	-	-	rs133823767	4754	-1	-	VGNC	-	-	-	ENSBTAP00000058872	-	-	-	-	-	-	-
.	11:104153380-104153380	C	intron_variant,non_coding_transcript_variant	MODIFIER	-	ENSBTAG00000049030	Transcript	ENSBTAT00000067117	lncRNA	-	2019-03-03	-	-	-	-	-	-	-	-	-	-1	-	-	-	-	-	-	-	-	-	-	-	-	-
.	11:104153380-104153380	C	downstream_gene_variant	MODIFIER	-	ENSBTAG00000049030	Transcript	ENSBTAT00000071807	lncRNA	-	-	-	-	-	-	-	-	-	-	2484	-1	-	-	-	-	-	-	-	-	-	-	-	-	-
.	11:104333759-104333759	G	intron_variant	MODIFIER	ADAMTS13	ENSBTAG00000015093	Transcript	ENSBTAT00000020085	protein_coding	-	2020-10-01	-	-	-	-	-	-	-	rs133285301	-	1	-	VGNC	-	-	-	ENSBTAP00000020085	-	F1MVP0	-	-	-	-	-
.	11:104339110-104339110	G	missense_variant	MODERATE	ADAMTS13	ENSBTAG00000015093	Transcript	ENSBTAT00000020085	protein_coding	17/21	-	-	-	2048	2048	683	H/R	cAc/cGc	rs110861420	-	1	-	VGNC	-	-	-	ENSBTAP00000020085	-	F1MVP0	-	tolerated(0.36)	-	-	-
.	11:104339125-104339125	G	missense_variant	MODERATE	ADAMTS13	ENSBTAG00000015093	Transcript	ENSBTAT00000020085	protein_coding	17/21	-	-	-	2063	2063	688	Q/R	cAg/cGg	rs135703887	-	1	-	VGNC	-	-	-	ENSBTAP00000020085	-	F1MVP0	-	tolerated(0.48)	-	-	-
.	11:104339134-104339134	C	missense_variant	MODERATE	ADAMTS13	ENSBTAG00000015093	Transcript	ENSBTAT00000020085	protein_coding	17/21	-	-	-	2072	2072	691	V/A	gTg/gCg	rs132912904	-	1	-	VGNC	-	-	-	ENSBTAP00000020085	-	F1MVP0	-	tolerated(0.69)	-	-	-
.	11:104339138-104339138	G	synonymous_variant	LOW	ADAMTS13	ENSBTAG00000015093	Transcript	ENSBTAT00000020085	protein_coding	17/21	-	-	-	2076	2076	692	A	gcA/gcG	rs134831214	-	1	-	VGNC	-	-	-	ENSBTAP00000020085	-	F1MVP0	-	-	-	-	-
.	11:104340809-104340809	A	missense_variant	MODERATE	ADAMTS13	ENSBTAG00000015093	Transcript	ENSBTAT00000020085	protein_coding	19/21	-	-	-	2329	2329	777	A/T	Gca/Aca	rs110079197	-	1	-	VGNC	-	-	-	ENSBTAP00000020085	-	F1MVP0	-	tolerated(0.52)	-	-	-
.	11:104340875-104340875	T	missense_variant	MODERATE	ADAMTS13	ENSBTAG00000015093	Transcript	ENSBTAT00000020085	protein_coding	19/21	-	-	-	2395	2395	799	A/S	Gct/Tct	rs109264267	-	1	-	VGNC	-	-	-	ENSBTAP00000020085	-	F1MVP0	-	tolerated(0.43)	-	-	-
.	11:104346661-104346661	C	downstream_gene_variant	MODIFIER	ADAMTS13	ENSBTAG00000015093	Transcript	ENSBTAT00000020085	protein_coding	-	-	-	-	-	-	-	-	-	rs41665237	3123	1	-	VGNC	-	-	-	ENSBTAP00000020085	-	F1MVP0	-	-	-	-	-
.	11:104346661-104346661	C	upstream_gene_variant	MODIFIER	-	ENSBTAG00000051781	Transcript	ENSBTAT00000073324	protein_coding	-	-	-	-	-	-	-	-	-	rs41665237	1474	1	-	-	-	-	-	ENSBTAP00000066754	-	-	-	-	-	-	-
.	11:104347510-104347510	G	downstream_gene_variant	MODIFIER	ADAMTS13	ENSBTAG00000015093	Transcript	ENSBTAT00000020085	protein_coding	-	-	-	-	-	-	-	-	-	rs110774286	3972	1	-	VGNC	-	-	-	ENSBTAP00000020085	-	F1MVP0	-	-	-	-	-
.	11:104347510-104347510	G	upstream_gene_variant	MODIFIER	CACFD1	ENSBTAG00000015097	Transcript	ENSBTAT00000020090	protein_coding	-	-	-	-	-	-	-	-	-	rs110774286	4694	1	-	VGNC	-	-	-	ENSBTAP00000020090	-	Q05B90	UPI000057FA34	-	-	-	-
.	11:104347510-104347510	G	upstream_gene_variant	MODIFIER	-	ENSBTAG00000051781	Transcript	ENSBTAT00000073324	protein_coding	-	-	-	-	-	-	-	-	-	rs110774286	625	1	-	-	-	-	-	ENSBTAP00000066754	-	-	-	-	-	-	-
.	11:104356523-104356523	G	intron_variant	MODIFIER	CACFD1	ENSBTAG00000015097	Transcript	ENSBTAT00000020090	protein_coding	-	2019-04-03	-	-	-	-	-	-	-	rs109278041	-	1	-	VGNC	-	-	-	ENSBTAP00000020090	-	Q05B90	UPI000057FA34	-	-	-	-
.	11:104356523-104356523	G	downstream_gene_variant	MODIFIER	-	ENSBTAG00000051781	Transcript	ENSBTAT00000073324	protein_coding	-	-	-	-	-	-	-	-	-	rs109278041	4944	1	-	-	-	-	-	ENSBTAP00000066754	-	-	-	-	-	-	-
.	11:104363614-104363614	A	synonymous_variant	LOW	SLC2A6	ENSBTAG00000001824	Transcript	ENSBTAT00000002385	protein_coding	2019-10-08	-	-	-	1184	1083	361	H	caC/caT	rs41665231	-	-1	-	VGNC	-	-	-	ENSBTAP00000002385	-	F1N4B2	UPI0000EBD205	-	-	-	-
.	11:104363614-104363614	A	downstream_gene_variant	MODIFIER	CACFD1	ENSBTAG00000015097	Transcript	ENSBTAT00000020090	protein_coding	-	-	-	-	-	-	-	-	-	rs41665231	2370	1	-	VGNC	-	-	-	ENSBTAP00000020090	-	Q05B90	UPI000057FA34	-	-	-	-
.	11:104363614-104363614	A	synonymous_variant	LOW	SLC2A6	ENSBTAG00000001824	Transcript	ENSBTAT00000078188	protein_coding	2019-09-07	-	-	-	1005	1005	335	H	caC/caT	rs41665231	-	-1	-	VGNC	-	-	-	ENSBTAP00000065632	-	-	-	-	-	-	-
.	11:105972554-105972554	C	intron_variant	MODIFIER	TRAF2	ENSBTAG00000010497	Transcript	ENSBTAT00000013869	protein_coding	-	2019-10-06	-	-	-	-	-	-	-	rs110092681	-	1	-	VGNC	-	-	-	ENSBTAP00000013869	-	E1B9D9	UPI0000EBD1E3	-	-	-	-
.	11:106120680-106120680	G	intron_variant	MODIFIER	-	ENSBTAG00000046775	Transcript	ENSBTAT00000065627	protein_coding	-	2019-12-03	-	-	-	-	-	-	-	-	-	1	-	-	-	-	-	ENSBTAP00000054326	-	G3MXQ8	UPI000D53257E	-	-	-	-
.	11:106120680-106120680	G	downstream_gene_variant	MODIFIER	UAP1L1	ENSBTAG00000048054	Transcript	ENSBTAT00000065653	protein_coding	-	-	-	-	-	-	-	-	-	-	3567	1	-	VGNC	-	-	-	ENSBTAP00000056310	-	G3N337	UPI00005BDCF6	-	-	-	-
.	11:106206177-106206177	G	intron_variant	MODIFIER	ANAPC2	ENSBTAG00000046223	Transcript	ENSBTAT00000064659	protein_coding	-	2019-12-06	-	-	-	-	-	-	-	rs207644330	-	-1	-	HGNC	HGNC:19989	-	-	ENSBTAP00000055798	-	G3N1P6	UPI000383F3D4	-	-	-	-
.	11:106206177-106206177	G	upstream_gene_variant	MODIFIER	SSNA1	ENSBTAG00000046415	Transcript	ENSBTAT00000066088	protein_coding	-	-	-	-	-	-	-	-	-	rs207644330	4790	1	-	VGNC	-	-	-	ENSBTAP00000054047	Q5E9C3	G3MWY9	UPI00004CEBD1	-	-	-	-
.	11:106206177-106206177	G	upstream_gene_variant	MODIFIER	bta-mir-12014	ENSBTAG00000055041	Transcript	ENSBTAT00000077089	miRNA	-	-	-	-	-	-	-	-	-	rs207644330	1554	1	-	miRBase	-	-	-	-	-	-	-	-	-	-	-
.	11:106207981-106207981	C	intron_variant	MODIFIER	ANAPC2	ENSBTAG00000046223	Transcript	ENSBTAT00000064659	protein_coding	-	2019-12-03	-	-	-	-	-	-	-	rs209909826	-	-1	-	HGNC	HGNC:19989	-	-	ENSBTAP00000055798	-	G3N1P6	UPI000383F3D4	-	-	-	-
.	11:106207981-106207981	C	upstream_gene_variant	MODIFIER	SSNA1	ENSBTAG00000046415	Transcript	ENSBTAT00000066088	protein_coding	-	-	-	-	-	-	-	-	-	rs209909826	2986	1	-	VGNC	-	-	-	ENSBTAP00000054047	Q5E9C3	G3MWY9	UPI00004CEBD1	-	-	-	-
.	11:106207981-106207981	C	downstream_gene_variant	MODIFIER	bta-mir-12014	ENSBTAG00000055041	Transcript	ENSBTAT00000077089	miRNA	-	-	-	-	-	-	-	-	-	rs209909826	195	1	-	miRBase	-	-	-	-	-	-	-	-	-	-	-
.	11:106208154-106208154	G	intron_variant	MODIFIER	ANAPC2	ENSBTAG00000046223	Transcript	ENSBTAT00000064659	protein_coding	-	2019-12-03	-	-	-	-	-	-	-	rs209003260	-	-1	-	HGNC	HGNC:19989	-	-	ENSBTAP00000055798	-	G3N1P6	UPI000383F3D4	-	-	-	-
.	11:106208154-106208154	G	upstream_gene_variant	MODIFIER	SSNA1	ENSBTAG00000046415	Transcript	ENSBTAT00000066088	protein_coding	-	-	-	-	-	-	-	-	-	rs209003260	2813	1	-	VGNC	-	-	-	ENSBTAP00000054047	Q5E9C3	G3MWY9	UPI00004CEBD1	-	-	-	-
.	11:106208154-106208154	G	downstream_gene_variant	MODIFIER	bta-mir-12014	ENSBTAG00000055041	Transcript	ENSBTAT00000077089	miRNA	-	-	-	-	-	-	-	-	-	rs209003260	368	1	-	miRBase	-	-	-	-	-	-	-	-	-	-	-
.	11:106252241-106252241	G	downstream_gene_variant	MODIFIER	SLC34A3	ENSBTAG00000046379	Transcript	ENSBTAT00000063824	protein_coding	-	-	-	-	-	-	-	-	-	rs109847000	1306	1	-	HGNC	HGNC:20305	-	-	ENSBTAP00000054408	-	G3MXY5	UPI000D535C71	-	-	-	-
.	11:106252241-106252241	G	downstream_gene_variant	MODIFIER	SLC34A3	ENSBTAG00000046379	Transcript	ENSBTAT00000069253	protein_coding	-	-	-	-	-	-	-	-	-	rs109847000	1306	1	-	HGNC	HGNC:20305	-	-	ENSBTAP00000064242	-	-	UPI000D534327	-	-	-	-
.	11:106252241-106252241	G	upstream_gene_variant	MODIFIER	TUBB4B	ENSBTAG00000052518	Transcript	ENSBTAT00000074704	protein_coding	-	-	-	-	-	-	-	-	-	rs109847000	2272	1	-	EntrezGene	-	-	-	ENSBTAP00000064454	-	-	UPI000000D966	-	-	-	-
.	11:106256032-106256032	C	downstream_gene_variant	MODIFIER	FAM166A	ENSBTAG00000004095	Transcript	ENSBTAT00000005347	protein_coding	-	-	-	-	-	-	-	-	-	rs109593593	1218	-1	-	VGNC	-	-	-	ENSBTAP00000005347	-	G3X6E2	UPI000179CD2E	-	-	-	-
.	11:106256032-106256032	C	intron_variant	MODIFIER	TUBB4B	ENSBTAG00000052518	Transcript	ENSBTAT00000074704	protein_coding	-	2019-03-03	-	-	-	-	-	-	-	rs109593593	-	1	-	EntrezGene	-	-	-	ENSBTAP00000064454	-	-	UPI000000D966	-	-	-	-
.	12:15571755-15571755	C	intergenic_variant	MODIFIER	-	-	-	-	-	-	-	-	-	-	-	-	-	-	rs133469913	-	-	-	-	-	-	-	-	-	-	-	-	-	-	-
.	12:18891204-18891204	C	missense_variant	MODERATE	CDADC1	ENSBTAG00000002271	Transcript	ENSBTAT00000002932	protein_coding	2019-09-08	-	-	-	1360	1360	454	T/P	Act/Cct	rs109691868	-	1	-	VGNC	-	-	-	ENSBTAP00000002932	-	G5E525	UPI00038400A3	tolerated_low_confidence(0.14)	-	-	-
.	12:18891204-18891204	C	missense_variant	MODERATE	CDADC1	ENSBTAG00000002271	Transcript	ENSBTAT00000063579	protein_coding	2019-10-09	-	-	-	1435	1435	479	T/P	Act/Cct	rs109691868	-	1	-	VGNC	-	-	-	ENSBTAP00000055908	-	G3N203	UPI00005C213E	tolerated_low_confidence(0.13)	-	-	-
.	12:18895476-18895476	C	downstream_gene_variant	MODIFIER	CDADC1	ENSBTAG00000002271	Transcript	ENSBTAT00000002932	protein_coding	-	-	-	-	-	-	-	-	-	rs110609032	313	1	-	VGNC	-	-	-	ENSBTAP00000002932	-	G5E525	UPI00038400A3	-	-	-	-
.	12:18895476-18895476	C	downstream_gene_variant	MODIFIER	CDADC1	ENSBTAG00000002271	Transcript	ENSBTAT00000063579	protein_coding	-	-	-	-	-	-	-	-	-	rs110609032	313	1	-	VGNC	-	-	-	ENSBTAP00000055908	-	G3N203	UPI00005C213E	-	-	-	-
.	12:18895495-18895495	T	downstream_gene_variant	MODIFIER	CDADC1	ENSBTAG00000002271	Transcript	ENSBTAT00000002932	protein_coding	-	-	-	-	-	-	-	-	-	rs109027253	332	1	-	VGNC	-	-	-	ENSBTAP00000002932	-	G5E525	UPI00038400A3	-	-	-	-
.	12:18895495-18895495	T	downstream_gene_variant	MODIFIER	CDADC1	ENSBTAG00000002271	Transcript	ENSBTAT00000063579	protein_coding	-	-	-	-	-	-	-	-	-	rs109027253	332	1	-	VGNC	-	-	-	ENSBTAP00000055908	-	G3N203	UPI00005C213E	-	-	-	-
.	12:18897796-18897797	TG	downstream_gene_variant	MODIFIER	CDADC1	ENSBTAG00000002271	Transcript	ENSBTAT00000002932	protein_coding	-	-	-	-	-	-	-	-	-	-	2633	1	-	VGNC	-	-	-	ENSBTAP00000002932	-	G5E525	UPI00038400A3	-	-	-	-
.	12:18897796-18897797	TG	downstream_gene_variant	MODIFIER	CDADC1	ENSBTAG00000002271	Transcript	ENSBTAT00000063579	protein_coding	-	-	-	-	-	-	-	-	-	-	2633	1	-	VGNC	-	-	-	ENSBTAP00000055908	-	G3N203	UPI00005C213E	-	-	-	-
.	12:18897799-18897801	GAA	downstream_gene_variant	MODIFIER	CDADC1	ENSBTAG00000002271	Transcript	ENSBTAT00000002932	protein_coding	-	-	-	-	-	-	-	-	-	-	2636	1	-	VGNC	-	-	-	ENSBTAP00000002932	-	G5E525	UPI00038400A3	-	-	-	-
.	12:18897799-18897801	GAA	downstream_gene_variant	MODIFIER	CDADC1	ENSBTAG00000002271	Transcript	ENSBTAT00000063579	protein_coding	-	-	-	-	-	-	-	-	-	-	2636	1	-	VGNC	-	-	-	ENSBTAP00000055908	-	G3N203	UPI00005C213E	-	-	-	-
.	12:18897825-18897825	C	downstream_gene_variant	MODIFIER	CDADC1	ENSBTAG00000002271	Transcript	ENSBTAT00000002932	protein_coding	-	-	-	-	-	-	-	-	-	rs109421932	2662	1	-	VGNC	-	-	-	ENSBTAP00000002932	-	G5E525	UPI00038400A3	-	-	-	-
.	12:18897825-18897825	C	downstream_gene_variant	MODIFIER	CDADC1	ENSBTAG00000002271	Transcript	ENSBTAT00000063579	protein_coding	-	-	-	-	-	-	-	-	-	rs109421932	2662	1	-	VGNC	-	-	-	ENSBTAP00000055908	-	G3N203	UPI00005C213E	-	-	-	-
.	12:18898137-18898137	T	downstream_gene_variant	MODIFIER	CDADC1	ENSBTAG00000002271	Transcript	ENSBTAT00000002932	protein_coding	-	-	-	-	-	-	-	-	-	rs109813685	2974	1	-	VGNC	-	-	-	ENSBTAP00000002932	-	G5E525	UPI00038400A3	-	-	-	-
.	12:18898137-18898137	T	downstream_gene_variant	MODIFIER	CDADC1	ENSBTAG00000002271	Transcript	ENSBTAT00000063579	protein_coding	-	-	-	-	-	-	-	-	-	rs109813685	2974	1	-	VGNC	-	-	-	ENSBTAP00000055908	-	G3N203	UPI00005C213E	-	-	-	-
.	12:19232960-19232960	G	upstream_gene_variant	MODIFIER	EBPL	ENSBTAG00000018410	Transcript	ENSBTAT00000024496	protein_coding	-	-	-	-	-	-	-	-	-	rs462374597	33	-1	-	VGNC	-	-	-	ENSBTAP00000024496	-	E1BCB3	UPI00005C113D	-	-	-	-
.	12:19232960-19232960	G	missense_variant	MODERATE	EBPL	ENSBTAG00000018410	Transcript	ENSBTAT00000067559	protein_coding	2019-03-01	-	-	-	53	51	17	R/S	agG/agC	rs462374597	-	-1	-	VGNC	-	-	-	ENSBTAP00000064013	-	-	-	-	-	-	-
.	12:20385186-20385186	T	intron_variant	MODIFIER	RNASEH2B	ENSBTAG00000020149	Transcript	ENSBTAT00000026838	protein_coding	-	2019-10-05	-	-	-	-	-	-	-	rs379529171	-	1	-	EntrezGene	-	-	-	ENSBTAP00000026838	Q3ZBI3	-	UPI0000DD495C	-	-	-	-
.	12:20385186-20385186	T	intron_variant	MODIFIER	RNASEH2B	ENSBTAG00000020149	Transcript	ENSBTAT00000075284	protein_coding	-	2019-09-05	-	-	-	-	-	-	-	rs379529171	-	1	-	EntrezGene	-	-	-	ENSBTAP00000064504	-	-	-	-	-	-	-
.	12:20385186-20385186	T	intron_variant	MODIFIER	RNASEH2B	ENSBTAG00000020149	Transcript	ENSBTAT00000077051	protein_coding	-	2019-10-05	-	-	-	-	-	-	-	rs379529171	-	1	-	EntrezGene	-	-	-	ENSBTAP00000066367	-	-	-	-	-	-	-
.	12:20706452-20706452	C	missense_variant	MODERATE	FAM124A	ENSBTAG00000046408	Transcript	ENSBTAT00000063043	protein_coding	2019-04-04	-	-	-	1019	952	318	S/P	Tcg/Ccg	rs109444009	-	1	-	VGNC	-	-	-	ENSBTAP00000055257	-	G3N0A0	UPI0001D578C1	tolerated(0.38)	-	-	-
.	12:21026345-21026345	C	intron_variant	MODIFIER	WDFY2	ENSBTAG00000008053	Transcript	ENSBTAT00000050735	protein_coding	-	2019-10-01	-	-	-	-	-	-	-	rs136644306	-	1	-	VGNC	-	-	-	ENSBTAP00000047399	-	Q1LZC2	UPI0000D71AED	-	-	-	-
.	12:21026345-21026345	C	intron_variant	MODIFIER	WDFY2	ENSBTAG00000008053	Transcript	ENSBTAT00000080653	protein_coding	-	2019-11-01	-	-	-	-	-	-	-	rs136644306	-	1	-	VGNC	-	-	-	ENSBTAP00000059286	-	-	UPI0000F34159	-	-	-	-
.	12:21199171-21199171	C	downstream_gene_variant	MODIFIER	WDFY2	ENSBTAG00000008053	Transcript	ENSBTAT00000050735	protein_coding	-	-	-	-	-	-	-	-	-	rs110003148	1109	1	-	VGNC	-	-	-	ENSBTAP00000047399	-	Q1LZC2	UPI0000D71AED	-	-	-	-
.	12:21199171-21199171	C	downstream_gene_variant	MODIFIER	WDFY2	ENSBTAG00000008053	Transcript	ENSBTAT00000078572	protein_coding	-	-	-	-	-	-	-	-	-	rs110003148	3377	1	-	VGNC	-	-	-	ENSBTAP00000056912	-	-	-	-	-	-	-
.	12:21199171-21199171	C	downstream_gene_variant	MODIFIER	WDFY2	ENSBTAG00000008053	Transcript	ENSBTAT00000080653	protein_coding	-	-	-	-	-	-	-	-	-	rs110003148	1975	1	-	VGNC	-	-	-	ENSBTAP00000059286	-	-	UPI0000F34159	-	-	-	-
.	12:21199171-21199171	C	downstream_gene_variant	MODIFIER	WDFY2	ENSBTAG00000008053	Transcript	ENSBTAT00000082531	protein_coding	-	-	-	-	-	-	-	-	-	rs110003148	3377	1	-	VGNC	-	-	-	ENSBTAP00000067503	-	-	-	-	-	-	-
.	12:24684683-24684683	A	downstream_gene_variant	MODIFIER	EXOSC8	ENSBTAG00000011855	Transcript	ENSBTAT00000015733	protein_coding	-	-	-	-	-	-	-	-	-	rs109212463	976	-1	-	VGNC	-	-	-	ENSBTAP00000015733	Q2KHU3	-	UPI0000695E87	-	-	-	-
.	12:24684683-24684683	A	intron_variant	MODIFIER	SUPT20H	ENSBTAG00000011860	Transcript	ENSBTAT00000015749	protein_coding	-	24/24	-	-	-	-	-	-	-	rs109212463	-	1	-	VGNC	-	-	-	ENSBTAP00000015749	-	F1MFY8	UPI0000F31E1A	-	-	-	-
.	12:24684683-24684683	A	downstream_gene_variant	MODIFIER	EXOSC8	ENSBTAG00000011855	Transcript	ENSBTAT00000085784	protein_coding	-	-	-	-	-	-	-	-	-	rs109212463	1071	-1	-	VGNC	-	-	-	ENSBTAP00000057564	-	-	-	-	-	-	-
.	12:24686665-24686665	G	intron_variant	MODIFIER	EXOSC8	ENSBTAG00000011855	Transcript	ENSBTAT00000015733	protein_coding	-	2019-10-08	-	-	-	-	-	-	-	rs109388137	-	-1	-	VGNC	-	-	-	ENSBTAP00000015733	Q2KHU3	-	UPI0000695E87	-	-	-	-
.	12:24686665-24686665	G	downstream_gene_variant	MODIFIER	SUPT20H	ENSBTAG00000011860	Transcript	ENSBTAT00000015749	protein_coding	-	-	-	-	-	-	-	-	-	rs109388137	1099	1	-	VGNC	-	-	-	ENSBTAP00000015749	-	F1MFY8	UPI0000F31E1A	-	-	-	-
.	12:24686665-24686665	G	intron_variant	MODIFIER	EXOSC8	ENSBTAG00000011855	Transcript	ENSBTAT00000085784	protein_coding	-	2019-09-07	-	-	-	-	-	-	-	rs109388137	-	-1	-	VGNC	-	-	-	ENSBTAP00000057564	-	-	-	-	-	-	-
.	12:24687332-24687332	A	intron_variant	MODIFIER	EXOSC8	ENSBTAG00000011855	Transcript	ENSBTAT00000015733	protein_coding	-	2019-10-07	-	-	-	-	-	-	-	rs137403544	-	-1	-	VGNC	-	-	-	ENSBTAP00000015733	Q2KHU3	-	UPI0000695E87	-	-	-	-
.	12:24687332-24687332	A	downstream_gene_variant	MODIFIER	SUPT20H	ENSBTAG00000011860	Transcript	ENSBTAT00000015749	protein_coding	-	-	-	-	-	-	-	-	-	rs137403544	1766	1	-	VGNC	-	-	-	ENSBTAP00000015749	-	F1MFY8	UPI0000F31E1A	-	-	-	-
.	12:24687332-24687332	A	intron_variant	MODIFIER	EXOSC8	ENSBTAG00000011855	Transcript	ENSBTAT00000085784	protein_coding	-	2019-09-06	-	-	-	-	-	-	-	rs137403544	-	-1	-	VGNC	-	-	-	ENSBTAP00000057564	-	-	-	-	-	-	-
.	12:24925336-24925336	C	5_prime_UTR_variant	MODIFIER	SERTM1	ENSBTAG00000051461	Transcript	ENSBTAT00000085278	protein_coding	2019-04-02	-	-	-	223	-	-	-	-	rs109069533	-	-1	-	EntrezGene	-	-	-	ENSBTAP00000066776	-	G3N1H4	UPI000057E630	-	-	-	-
.	12:28006161-28006161	G	intron_variant	MODIFIER	STARD13	ENSBTAG00000021815	Transcript	ENSBTAT00000029081	protein_coding	-	2013-11-01	-	-	-	-	-	-	-	rs211387309	-	1	-	VGNC	-	-	-	ENSBTAP00000029081	-	F1MCN4	UPI000D6DC398	-	-	-	-
.	12:28006161-28006161	G	intron_variant	MODIFIER	STARD13	ENSBTAG00000021815	Transcript	ENSBTAT00000067678	protein_coding	-	2013-11-01	-	-	-	-	-	-	-	rs211387309	-	1	-	VGNC	-	-	-	ENSBTAP00000066929	-	-	UPI000D5372F5	-	-	-	-
.	12:28946446-28946446	G	splice_region_variant,intron_variant	LOW	FRY	ENSBTAG00000006771	Transcript	ENSBTAT00000035734	protein_coding	-	1960-01-01	-	-	-	-	-	-	-	-	-	-1	-	VGNC	-	-	-	ENSBTAP00000035604	-	F1MYQ7	UPI0000EBD3C3	-	-	-	-
.	12:35070907-35070907	C	intergenic_variant	MODIFIER	-	-	-	-	-	-	-	-	-	-	-	-	-	-	rs109699442	-	-	-	-	-	-	-	-	-	-	-	-	-	-	-
.	12:37398142-37398142	G	stop_lost	HIGH	-	ENSBTAG00000049928	Transcript	ENSBTAT00000074886	protein_coding	2019-01-01	-	-	-	445	445	149	*/E	Taa/Gaa	rs135536087	-	1	-	-	-	-	-	ENSBTAP00000060437	-	-	UPI000179E2CF	-	-	-	-
.	12:50592348-50592348	T	intron_variant	MODIFIER	COMMD6	ENSBTAG00000054578	Transcript	ENSBTAT00000072353	protein_coding	-	2019-03-01	-	-	-	-	-	-	-	rs43699471	-	-1	-	EntrezGene	-	-	-	ENSBTAP00000060536	-	-	-	-	-	-	-
.	12:50592348-50592348	T	intron_variant	MODIFIER	COMMD6	ENSBTAG00000054578	Transcript	ENSBTAT00000078344	protein_coding	-	2019-01-01	-	-	-	-	-	-	-	rs43699471	-	-1	-	EntrezGene	-	-	-	ENSBTAP00000062243	-	-	-	-	-	-	-
.	12:50873314-50873314	G	intron_variant	MODIFIER	LMO7	ENSBTAG00000010693	Transcript	ENSBTAT00000014167	protein_coding	-	15/28	-	-	-	-	-	-	-	rs480029530	-	1	-	VGNC	-	-	-	ENSBTAP00000014167	-	A8E4L8	UPI00015D6F94	-	-	-	-
.	12:50873314-50873314	G	intron_variant	MODIFIER	LMO7	ENSBTAG00000010693	Transcript	ENSBTAT00000066825	protein_coding	-	18/31	-	-	-	-	-	-	-	rs480029530	-	1	-	VGNC	-	-	-	ENSBTAP00000060445	-	-	-	-	-	-	-
.	12:50873314-50873314	G	intron_variant	MODIFIER	LMO7	ENSBTAG00000010693	Transcript	ENSBTAT00000071447	protein_coding	-	15/28	-	-	-	-	-	-	-	rs480029530	-	1	-	VGNC	-	-	-	ENSBTAP00000060690	-	-	-	-	-	-	-
.	12:50873314-50873314	G	intron_variant	MODIFIER	LMO7	ENSBTAG00000010693	Transcript	ENSBTAT00000071551	protein_coding	-	2021-10-01	-	-	-	-	-	-	-	rs480029530	-	1	-	VGNC	-	-	-	ENSBTAP00000063000	-	-	-	-	-	-	-
.	12:50873314-50873314	G	intron_variant	MODIFIER	LMO7	ENSBTAG00000010693	Transcript	ENSBTAT00000074593	protein_coding	-	19/31	-	-	-	-	-	-	-	rs480029530	-	1	-	VGNC	-	-	-	ENSBTAP00000070328	-	-	-	-	-	-	-
.	12:50873314-50873314	G	intron_variant	MODIFIER	LMO7	ENSBTAG00000010693	Transcript	ENSBTAT00000074700	protein_coding	-	14/26	-	-	-	-	-	-	-	rs480029530	-	1	-	VGNC	-	-	-	ENSBTAP00000066227	-	-	-	-	-	-	-
.	12:50873314-50873314	G	intron_variant	MODIFIER	LMO7	ENSBTAG00000010693	Transcript	ENSBTAT00000076549	protein_coding	-	13/26	-	-	-	-	-	-	-	rs480029530	-	1	-	VGNC	-	-	-	ENSBTAP00000064167	-	-	-	-	-	-	-
.	12:50873314-50873314	G	intron_variant	MODIFIER	LMO7	ENSBTAG00000010693	Transcript	ENSBTAT00000083323	protein_coding	-	19/32	-	-	-	-	-	-	-	rs480029530	-	1	-	VGNC	-	-	-	ENSBTAP00000064322	-	-	-	-	-	-	-
.	12:50873314-50873314	G	intron_variant	MODIFIER	LMO7	ENSBTAG00000010693	Transcript	ENSBTAT00000083720	protein_coding	-	19/31	-	-	-	-	-	-	-	rs480029530	-	1	-	VGNC	-	-	-	ENSBTAP00000070588	-	-	-	-	-	-	-
.	12:50873314-50873314	G	intron_variant	MODIFIER	LMO7	ENSBTAG00000010693	Transcript	ENSBTAT00000086616	protein_coding	-	19/31	-	-	-	-	-	-	-	rs480029530	-	1	-	VGNC	-	-	-	ENSBTAP00000056956	-	-	-	-	-	-	-
.	12:50878203-50878203	C	intron_variant	MODIFIER	LMO7	ENSBTAG00000010693	Transcript	ENSBTAT00000014167	protein_coding	-	18/28	-	-	-	-	-	-	-	rs43696734	-	1	-	VGNC	-	-	-	ENSBTAP00000014167	-	A8E4L8	UPI00015D6F94	-	-	-	-
.	12:50878203-50878203	C	intron_variant	MODIFIER	LMO7	ENSBTAG00000010693	Transcript	ENSBTAT00000066825	protein_coding	-	21/31	-	-	-	-	-	-	-	rs43696734	-	1	-	VGNC	-	-	-	ENSBTAP00000060445	-	-	-	-	-	-	-
.	12:50878203-50878203	C	intron_variant	MODIFIER	LMO7	ENSBTAG00000010693	Transcript	ENSBTAT00000071447	protein_coding	-	18/28	-	-	-	-	-	-	-	rs43696734	-	1	-	VGNC	-	-	-	ENSBTAP00000060690	-	-	-	-	-	-	-
.	12:50878203-50878203	C	intron_variant	MODIFIER	LMO7	ENSBTAG00000010693	Transcript	ENSBTAT00000071551	protein_coding	-	2021-12-01	-	-	-	-	-	-	-	rs43696734	-	1	-	VGNC	-	-	-	ENSBTAP00000063000	-	-	-	-	-	-	-
.	12:50878203-50878203	C	intron_variant	MODIFIER	LMO7	ENSBTAG00000010693	Transcript	ENSBTAT00000074593	protein_coding	-	22/31	-	-	-	-	-	-	-	rs43696734	-	1	-	VGNC	-	-	-	ENSBTAP00000070328	-	-	-	-	-	-	-
.	12:50878203-50878203	C	intron_variant	MODIFIER	LMO7	ENSBTAG00000010693	Transcript	ENSBTAT00000074700	protein_coding	-	17/26	-	-	-	-	-	-	-	rs43696734	-	1	-	VGNC	-	-	-	ENSBTAP00000066227	-	-	-	-	-	-	-
.	12:50878203-50878203	C	intron_variant	MODIFIER	LMO7	ENSBTAG00000010693	Transcript	ENSBTAT00000076549	protein_coding	-	17/26	-	-	-	-	-	-	-	rs43696734	-	1	-	VGNC	-	-	-	ENSBTAP00000064167	-	-	-	-	-	-	-
.	12:50878203-50878203	C	intron_variant	MODIFIER	LMO7	ENSBTAG00000010693	Transcript	ENSBTAT00000083323	protein_coding	-	22/32	-	-	-	-	-	-	-	rs43696734	-	1	-	VGNC	-	-	-	ENSBTAP00000064322	-	-	-	-	-	-	-
.	12:50878203-50878203	C	intron_variant	MODIFIER	LMO7	ENSBTAG00000010693	Transcript	ENSBTAT00000083720	protein_coding	-	21/31	-	-	-	-	-	-	-	rs43696734	-	1	-	VGNC	-	-	-	ENSBTAP00000070588	-	-	-	-	-	-	-
.	12:50878203-50878203	C	intron_variant	MODIFIER	LMO7	ENSBTAG00000010693	Transcript	ENSBTAT00000086616	protein_coding	-	22/31	-	-	-	-	-	-	-	rs43696734	-	1	-	VGNC	-	-	-	ENSBTAP00000056956	-	-	-	-	-	-	-
.	12:72689493-72689493	C	synonymous_variant	LOW	-	ENSBTAG00000023309	Transcript	ENSBTAT00000035479	protein_coding	27/28	-	-	-	3654	3654	1218	R	cgA/cgG	rs1115958945,rs477571157	-	-1	-	-	-	-	-	ENSBTAP00000035354	-	G3MW09	-	-	-	-	-
.	12:72689493-72689493	C	synonymous_variant	LOW	-	ENSBTAG00000023309	Transcript	ENSBTAT00000035482	protein_coding	27/28	-	-	-	3717	3717	1239	R	cgA/cgG	rs1115958945,rs477571157	-	-1	-	-	-	-	-	ENSBTAP00000035357	-	G3MW10	-	-	-	-	-
.	12:73015098-73015098	C	intron_variant	MODIFIER	DZIP1	ENSBTAG00000003569	Transcript	ENSBTAT00000004643	protein_coding	-	18/19	-	-	-	-	-	-	-	rs41668082	-	-1	-	VGNC	-	-	-	ENSBTAP00000004643	-	F1MUT7	UPI0003840D31	-	-	-	-
.	12:73015098-73015098	C	intron_variant	MODIFIER	DZIP1	ENSBTAG00000003569	Transcript	ENSBTAT00000066890	protein_coding	-	17/18	-	-	-	-	-	-	-	rs41668082	-	-1	-	VGNC	-	-	-	ENSBTAP00000057415	-	-	-	-	-	-	-
.	12:73015098-73015098	C	intron_variant	MODIFIER	DZIP1	ENSBTAG00000003569	Transcript	ENSBTAT00000070100	protein_coding	-	16/17	-	-	-	-	-	-	-	rs41668082	-	-1	-	VGNC	-	-	-	ENSBTAP00000069434	-	-	-	-	-	-	-
.	12:73015098-73015098	C	intron_variant	MODIFIER	DZIP1	ENSBTAG00000003569	Transcript	ENSBTAT00000085817	protein_coding	-	18/19	-	-	-	-	-	-	-	rs41668082	-	-1	-	VGNC	-	-	-	ENSBTAP00000074148	-	-	UPI0002263B48	-	-	-	-
.	12:74540370-74540370	G	intron_variant	MODIFIER	MBNL2	ENSBTAG00000018313	Transcript	ENSBTAT00000030532	protein_coding	-	2019-07-07	-	-	-	-	-	-	-	rs137090883	-	1	-	VGNC	-	-	-	ENSBTAP00000030511	-	A5PKK4	UPI0001565FB4	-	-	-	-
.	12:74540370-74540370	G	intron_variant	MODIFIER	MBNL2	ENSBTAG00000018313	Transcript	ENSBTAT00000070285	protein_coding	-	2019-07-06	-	-	-	-	-	-	-	rs137090883	-	1	-	VGNC	-	-	-	ENSBTAP00000069651	-	-	UPI0007606513	-	-	-	-
.	12:74540370-74540370	G	intron_variant	MODIFIER	MBNL2	ENSBTAG00000018313	Transcript	ENSBTAT00000075965	protein_coding	-	2019-06-05	-	-	-	-	-	-	-	rs137090883	-	1	-	VGNC	-	-	-	ENSBTAP00000062356	-	-	UPI00076032D1	-	-	-	-
.	12:74540370-74540370	G	intron_variant	MODIFIER	MBNL2	ENSBTAG00000018313	Transcript	ENSBTAT00000077813	protein_coding	-	2019-08-06	-	-	-	-	-	-	-	rs137090883	-	1	-	VGNC	-	-	-	ENSBTAP00000071397	-	-	UPI000383BFF7	-	-	-	-
.	12:74540370-74540370	G	intron_variant	MODIFIER	MBNL2	ENSBTAG00000018313	Transcript	ENSBTAT00000084096	protein_coding	-	2019-07-06	-	-	-	-	-	-	-	rs137090883	-	1	-	VGNC	-	-	-	ENSBTAP00000062001	-	-	UPI000383B9BB	-	-	-	-
.	12:74541318-74541318	A	intron_variant	MODIFIER	MBNL2	ENSBTAG00000018313	Transcript	ENSBTAT00000030532	protein_coding	-	2019-07-07	-	-	-	-	-	-	-	rs110566994	-	1	-	VGNC	-	-	-	ENSBTAP00000030511	-	A5PKK4	UPI0001565FB4	-	-	-	-
.	12:74541318-74541318	A	intron_variant	MODIFIER	MBNL2	ENSBTAG00000018313	Transcript	ENSBTAT00000070285	protein_coding	-	2019-07-06	-	-	-	-	-	-	-	rs110566994	-	1	-	VGNC	-	-	-	ENSBTAP00000069651	-	-	UPI0007606513	-	-	-	-
.	12:74541318-74541318	A	intron_variant	MODIFIER	MBNL2	ENSBTAG00000018313	Transcript	ENSBTAT00000075965	protein_coding	-	2019-06-05	-	-	-	-	-	-	-	rs110566994	-	1	-	VGNC	-	-	-	ENSBTAP00000062356	-	-	UPI00076032D1	-	-	-	-
.	12:74541318-74541318	A	intron_variant	MODIFIER	MBNL2	ENSBTAG00000018313	Transcript	ENSBTAT00000077813	protein_coding	-	2019-08-06	-	-	-	-	-	-	-	rs110566994	-	1	-	VGNC	-	-	-	ENSBTAP00000071397	-	-	UPI000383BFF7	-	-	-	-
.	12:74541318-74541318	A	intron_variant	MODIFIER	MBNL2	ENSBTAG00000018313	Transcript	ENSBTAT00000084096	protein_coding	-	2019-07-06	-	-	-	-	-	-	-	rs110566994	-	1	-	VGNC	-	-	-	ENSBTAP00000062001	-	-	UPI000383B9BB	-	-	-	-
.	12:75465137-75465137	C	intron_variant	MODIFIER	STK24	ENSBTAG00000032234	Transcript	ENSBTAT00000026195	protein_coding	-	2019-10-10	-	-	-	-	-	-	-	rs136286709	-	-1	-	VGNC	-	-	-	ENSBTAP00000026195	-	F1N5S6	-	-	-	-	-
.	12:75465137-75465137	C	intron_variant	MODIFIER	STK24	ENSBTAG00000032234	Transcript	ENSBTAT00000075747	protein_coding	-	2019-10-10	-	-	-	-	-	-	-	rs136286709	-	-1	-	VGNC	-	-	-	ENSBTAP00000071705	-	A2VE07	UPI000150C246	-	-	-	-
.	12:75465137-75465137	C	3_prime_UTR_variant	MODIFIER	STK24	ENSBTAG00000032234	Transcript	ENSBTAT00000081451	protein_coding	2019-11-11	-	-	-	2315	-	-	-	-	rs136286709	-	-1	-	VGNC	-	-	-	ENSBTAP00000066654	-	-	-	-	-	-	-
.	12:75468886-75468886	G	intron_variant	MODIFIER	STK24	ENSBTAG00000032234	Transcript	ENSBTAT00000026195	protein_coding	-	2019-10-08	-	-	-	-	-	-	-	rs209397787	-	-1	-	VGNC	-	-	-	ENSBTAP00000026195	-	F1N5S6	-	-	-	-	-
.	12:75468886-75468886	G	intron_variant	MODIFIER	STK24	ENSBTAG00000032234	Transcript	ENSBTAT00000075747	protein_coding	-	2019-10-08	-	-	-	-	-	-	-	rs209397787	-	-1	-	VGNC	-	-	-	ENSBTAP00000071705	-	A2VE07	UPI000150C246	-	-	-	-
.	12:75468886-75468886	G	intron_variant	MODIFIER	STK24	ENSBTAG00000032234	Transcript	ENSBTAT00000081451	protein_coding	-	2019-10-08	-	-	-	-	-	-	-	rs209397787	-	-1	-	VGNC	-	-	-	ENSBTAP00000066654	-	-	-	-	-	-	-
.	12:76393198-76393198	C	intron_variant	MODIFIER	TM9SF2	ENSBTAG00000001589	Transcript	ENSBTAT00000002080	protein_coding	-	16/16	-	-	-	-	-	-	-	rs109265651	-	1	-	VGNC	-	-	-	ENSBTAP00000002080	-	F1N672	UPI00020700D0	-	-	-	-
.	12:83052532-83052532	T	intron_variant	MODIFIER	FAM155A	ENSBTAG00000025220	Transcript	ENSBTAT00000001416	protein_coding	-	2019-02-01	-	-	-	-	-	-	-	-	-	-1	-	VGNC	-	-	-	ENSBTAP00000001416	A4IFM1	-	UPI0000F6BB8B	-	-	-	-
.	12:83052532-83052532	T	upstream_gene_variant	MODIFIER	-	ENSBTAG00000039334	Transcript	ENSBTAT00000053587	protein_coding	-	-	-	-	-	-	-	-	-	-	34	1	-	-	-	-	-	ENSBTAP00000054425	-	G3MY00	UPI0000618621	-	-	-	-
.	12:85104833-85104834	GG	missense_variant	MODERATE	COL4A2	ENSBTAG00000025210	Transcript	ENSBTAT00000005916	protein_coding	1936-04-01	-	-	-	413-414	413-414	138	V/G	gTA/gGG	-	-	1	-	VGNC	-	-	-	ENSBTAP00000005916	-	F1N7Q7	-	tolerated(0.42)	-	-	-
.	12:85104833-85104834	GG	missense_variant	MODERATE	COL4A2	ENSBTAG00000025210	Transcript	ENSBTAT00000066674	protein_coding	1932-04-01	-	-	-	440-441	440-441	147	V/G	gTA/gGG	-	-	1	-	VGNC	-	-	-	ENSBTAP00000063657	-	-	-	tolerated(0.42)	-	-	-
.	12:85104833-85104834	GG	missense_variant	MODERATE	COL4A2	ENSBTAG00000025210	Transcript	ENSBTAT00000069468	protein_coding	1933-04-01	-	-	-	506-507	506-507	169	V/G	gTA/gGG	-	-	1	-	VGNC	-	-	-	ENSBTAP00000072665	-	-	-	tolerated(0.43)	-	-	-
.	12:85104833-85104834	GG	missense_variant	MODERATE	COL4A2	ENSBTAG00000025210	Transcript	ENSBTAT00000073938	protein_coding	1933-04-01	-	-	-	407-408	407-408	136	V/G	gTA/gGG	-	-	1	-	VGNC	-	-	-	ENSBTAP00000063030	-	-	-	tolerated(0.51)	-	-	-
.	12:85104833-85104834	GG	missense_variant	MODERATE	COL4A2	ENSBTAG00000025210	Transcript	ENSBTAT00000083510	protein_coding	1932-04-01	-	-	-	554-555	554-555	185	V/G	gTA/gGG	-	-	1	-	VGNC	-	-	-	ENSBTAP00000060805	-	-	-	tolerated(0.55)	-	-	-
.	12:85104833-85104834	GG	missense_variant	MODERATE	COL4A2	ENSBTAG00000025210	Transcript	ENSBTAT00000084075	protein_coding	1933-04-01	-	-	-	413-414	413-414	138	V/G	gTA/gGG	-	-	1	-	VGNC	-	-	-	ENSBTAP00000073525	-	-	-	tolerated(0.42)	-	-	-
.	12:85104836-85104837	AC	missense_variant	MODERATE	COL4A2	ENSBTAG00000025210	Transcript	ENSBTAT00000005916	protein_coding	1936-04-01	-	-	-	416-417	416-417	139	S/N	aGT/aAC	-	-	1	-	VGNC	-	-	-	ENSBTAP00000005916	-	F1N7Q7	-	tolerated(0.56)	-	-	-
.	12:85104836-85104837	AC	missense_variant	MODERATE	COL4A2	ENSBTAG00000025210	Transcript	ENSBTAT00000066674	protein_coding	1932-04-01	-	-	-	443-444	443-444	148	S/N	aGT/aAC	-	-	1	-	VGNC	-	-	-	ENSBTAP00000063657	-	-	-	tolerated(0.61)	-	-	-
.	12:85104836-85104837	AC	missense_variant	MODERATE	COL4A2	ENSBTAG00000025210	Transcript	ENSBTAT00000069468	protein_coding	1933-04-01	-	-	-	509-510	509-510	170	S/N	aGT/aAC	-	-	1	-	VGNC	-	-	-	ENSBTAP00000072665	-	-	-	tolerated(0.62)	-	-	-
.	12:85104836-85104837	AC	missense_variant	MODERATE	COL4A2	ENSBTAG00000025210	Transcript	ENSBTAT00000073938	protein_coding	1933-04-01	-	-	-	410-411	410-411	137	S/N	aGT/aAC	-	-	1	-	VGNC	-	-	-	ENSBTAP00000063030	-	-	-	tolerated(0.55)	-	-	-
.	12:85104836-85104837	AC	missense_variant	MODERATE	COL4A2	ENSBTAG00000025210	Transcript	ENSBTAT00000083510	protein_coding	1932-04-01	-	-	-	557-558	557-558	186	S/N	aGT/aAC	-	-	1	-	VGNC	-	-	-	ENSBTAP00000060805	-	-	-	tolerated(0.55)	-	-	-
.	12:85104836-85104837	AC	missense_variant	MODERATE	COL4A2	ENSBTAG00000025210	Transcript	ENSBTAT00000084075	protein_coding	1933-04-01	-	-	-	416-417	416-417	139	S/N	aGT/aAC	-	-	1	-	VGNC	-	-	-	ENSBTAP00000073525	-	-	-	tolerated(0.55)	-	-	-
.	12:85104841-85104841	G	missense_variant	MODERATE	COL4A2	ENSBTAG00000025210	Transcript	ENSBTAT00000005916	protein_coding	1936-04-01	-	-	-	421	421	141	Q/E	Cag/Gag	-	-	1	-	VGNC	-	-	-	ENSBTAP00000005916	-	F1N7Q7	-	tolerated(0.41)	-	-	-
.	12:85104841-85104841	G	missense_variant	MODERATE	COL4A2	ENSBTAG00000025210	Transcript	ENSBTAT00000066674	protein_coding	1932-04-01	-	-	-	448	448	150	Q/E	Cag/Gag	-	-	1	-	VGNC	-	-	-	ENSBTAP00000063657	-	-	-	tolerated(1)	-	-	-
.	12:85104841-85104841	G	missense_variant	MODERATE	COL4A2	ENSBTAG00000025210	Transcript	ENSBTAT00000069468	protein_coding	1933-04-01	-	-	-	514	514	172	Q/E	Cag/Gag	-	-	1	-	VGNC	-	-	-	ENSBTAP00000072665	-	-	-	tolerated(1)	-	-	-
.	12:85104841-85104841	G	missense_variant	MODERATE	COL4A2	ENSBTAG00000025210	Transcript	ENSBTAT00000073938	protein_coding	1933-04-01	-	-	-	415	415	139	Q/E	Cag/Gag	-	-	1	-	VGNC	-	-	-	ENSBTAP00000063030	-	-	-	tolerated(0.32)	-	-	-
.	12:85104841-85104841	G	missense_variant	MODERATE	COL4A2	ENSBTAG00000025210	Transcript	ENSBTAT00000083510	protein_coding	1932-04-01	-	-	-	562	562	188	Q/E	Cag/Gag	-	-	1	-	VGNC	-	-	-	ENSBTAP00000060805	-	-	-	tolerated(1)	-	-	-
.	12:85104841-85104841	G	missense_variant	MODERATE	COL4A2	ENSBTAG00000025210	Transcript	ENSBTAT00000084075	protein_coding	1933-04-01	-	-	-	421	421	141	Q/E	Cag/Gag	-	-	1	-	VGNC	-	-	-	ENSBTAP00000073525	-	-	-	tolerated(0.36)	-	-	-
.	12:85104844-85104844	A	missense_variant	MODERATE	COL4A2	ENSBTAG00000025210	Transcript	ENSBTAT00000005916	protein_coding	1936-04-01	-	-	-	424	424	142	G/R	Gga/Aga	-	-	1	-	VGNC	-	-	-	ENSBTAP00000005916	-	F1N7Q7	-	tolerated(0.35)	-	-	-
.	12:85104844-85104844	A	missense_variant	MODERATE	COL4A2	ENSBTAG00000025210	Transcript	ENSBTAT00000066674	protein_coding	1932-04-01	-	-	-	451	451	151	G/R	Gga/Aga	-	-	1	-	VGNC	-	-	-	ENSBTAP00000063657	-	-	-	tolerated(0.2)	-	-	-
.	12:85104844-85104844	A	missense_variant	MODERATE	COL4A2	ENSBTAG00000025210	Transcript	ENSBTAT00000069468	protein_coding	1933-04-01	-	-	-	517	517	173	G/R	Gga/Aga	-	-	1	-	VGNC	-	-	-	ENSBTAP00000072665	-	-	-	tolerated(0.24)	-	-	-
.	12:85104844-85104844	A	missense_variant	MODERATE	COL4A2	ENSBTAG00000025210	Transcript	ENSBTAT00000073938	protein_coding	1933-04-01	-	-	-	418	418	140	G/R	Gga/Aga	-	-	1	-	VGNC	-	-	-	ENSBTAP00000063030	-	-	-	tolerated(0.21)	-	-	-
.	12:85104844-85104844	A	missense_variant	MODERATE	COL4A2	ENSBTAG00000025210	Transcript	ENSBTAT00000083510	protein_coding	1932-04-01	-	-	-	565	565	189	G/R	Gga/Aga	-	-	1	-	VGNC	-	-	-	ENSBTAP00000060805	-	-	-	tolerated(0.25)	-	-	-
.	12:85104844-85104844	A	missense_variant	MODERATE	COL4A2	ENSBTAG00000025210	Transcript	ENSBTAT00000084075	protein_coding	1933-04-01	-	-	-	424	424	142	G/R	Gga/Aga	-	-	1	-	VGNC	-	-	-	ENSBTAP00000073525	-	-	-	tolerated(0.36)	-	-	-
.	12:85104846-85104846	C	synonymous_variant	LOW	COL4A2	ENSBTAG00000025210	Transcript	ENSBTAT00000005916	protein_coding	1936-04-01	-	-	-	426	426	142	G	ggA/ggC	-	-	1	-	VGNC	-	-	-	ENSBTAP00000005916	-	F1N7Q7	-	-	-	-	-
.	12:85104846-85104846	C	synonymous_variant	LOW	COL4A2	ENSBTAG00000025210	Transcript	ENSBTAT00000066674	protein_coding	1932-04-01	-	-	-	453	453	151	G	ggA/ggC	-	-	1	-	VGNC	-	-	-	ENSBTAP00000063657	-	-	-	-	-	-	-
.	12:85104846-85104846	C	synonymous_variant	LOW	COL4A2	ENSBTAG00000025210	Transcript	ENSBTAT00000069468	protein_coding	1933-04-01	-	-	-	519	519	173	G	ggA/ggC	-	-	1	-	VGNC	-	-	-	ENSBTAP00000072665	-	-	-	-	-	-	-
.	12:85104846-85104846	C	synonymous_variant	LOW	COL4A2	ENSBTAG00000025210	Transcript	ENSBTAT00000073938	protein_coding	1933-04-01	-	-	-	420	420	140	G	ggA/ggC	-	-	1	-	VGNC	-	-	-	ENSBTAP00000063030	-	-	-	-	-	-	-
.	12:85104846-85104846	C	synonymous_variant	LOW	COL4A2	ENSBTAG00000025210	Transcript	ENSBTAT00000083510	protein_coding	1932-04-01	-	-	-	567	567	189	G	ggA/ggC	-	-	1	-	VGNC	-	-	-	ENSBTAP00000060805	-	-	-	-	-	-	-
.	12:85104846-85104846	C	synonymous_variant	LOW	COL4A2	ENSBTAG00000025210	Transcript	ENSBTAT00000084075	protein_coding	1933-04-01	-	-	-	426	426	142	G	ggA/ggC	-	-	1	-	VGNC	-	-	-	ENSBTAP00000073525	-	-	-	-	-	-	-
.	12:85104851-85104851	A	missense_variant	MODERATE	COL4A2	ENSBTAG00000025210	Transcript	ENSBTAT00000005916	protein_coding	1936-04-01	-	-	-	431	431	144	G/D	gGc/gAc	-	-	1	-	VGNC	-	-	-	ENSBTAP00000005916	-	F1N7Q7	-	deleterious(0)	-	-	-
.	12:85104851-85104851	A	missense_variant	MODERATE	COL4A2	ENSBTAG00000025210	Transcript	ENSBTAT00000066674	protein_coding	1932-04-01	-	-	-	458	458	153	G/D	gGc/gAc	-	-	1	-	VGNC	-	-	-	ENSBTAP00000063657	-	-	-	deleterious(0.01)	-	-	-
.	12:85104851-85104851	A	missense_variant	MODERATE	COL4A2	ENSBTAG00000025210	Transcript	ENSBTAT00000069468	protein_coding	1933-04-01	-	-	-	524	524	175	G/D	gGc/gAc	-	-	1	-	VGNC	-	-	-	ENSBTAP00000072665	-	-	-	deleterious(0.03)	-	-	-
.	12:85104851-85104851	A	missense_variant	MODERATE	COL4A2	ENSBTAG00000025210	Transcript	ENSBTAT00000073938	protein_coding	1933-04-01	-	-	-	425	425	142	G/D	gGc/gAc	-	-	1	-	VGNC	-	-	-	ENSBTAP00000063030	-	-	-	deleterious(0)	-	-	-
.	12:85104851-85104851	A	missense_variant	MODERATE	COL4A2	ENSBTAG00000025210	Transcript	ENSBTAT00000083510	protein_coding	1932-04-01	-	-	-	572	572	191	G/D	gGc/gAc	-	-	1	-	VGNC	-	-	-	ENSBTAP00000060805	-	-	-	deleterious(0.01)	-	-	-
.	12:85104851-85104851	A	missense_variant	MODERATE	COL4A2	ENSBTAG00000025210	Transcript	ENSBTAT00000084075	protein_coding	1933-04-01	-	-	-	431	431	144	G/D	gGc/gAc	-	-	1	-	VGNC	-	-	-	ENSBTAP00000073525	-	-	-	deleterious(0)	-	-	-
.	12:85104852-85104853	-	frameshift_variant	HIGH	COL4A2	ENSBTAG00000025210	Transcript	ENSBTAT00000005916	protein_coding	1936-04-01	-	-	-	433	433	145	M/X	Atg/tg	-	-	1	-	VGNC	-	-	-	ENSBTAP00000005916	-	F1N7Q7	-	-	-	-	-
.	12:85104852-85104853	-	frameshift_variant	HIGH	COL4A2	ENSBTAG00000025210	Transcript	ENSBTAT00000066674	protein_coding	1932-04-01	-	-	-	460	460	154	M/X	Atg/tg	-	-	1	-	VGNC	-	-	-	ENSBTAP00000063657	-	-	-	-	-	-	-
.	12:85104852-85104853	-	frameshift_variant	HIGH	COL4A2	ENSBTAG00000025210	Transcript	ENSBTAT00000069468	protein_coding	1933-04-01	-	-	-	526	526	176	M/X	Atg/tg	-	-	1	-	VGNC	-	-	-	ENSBTAP00000072665	-	-	-	-	-	-	-
.	12:85104852-85104853	-	frameshift_variant	HIGH	COL4A2	ENSBTAG00000025210	Transcript	ENSBTAT00000073938	protein_coding	1933-04-01	-	-	-	427	427	143	M/X	Atg/tg	-	-	1	-	VGNC	-	-	-	ENSBTAP00000063030	-	-	-	-	-	-	-
.	12:85104852-85104853	-	frameshift_variant	HIGH	COL4A2	ENSBTAG00000025210	Transcript	ENSBTAT00000083510	protein_coding	1932-04-01	-	-	-	574	574	192	M/X	Atg/tg	-	-	1	-	VGNC	-	-	-	ENSBTAP00000060805	-	-	-	-	-	-	-
.	12:85104852-85104853	-	frameshift_variant	HIGH	COL4A2	ENSBTAG00000025210	Transcript	ENSBTAT00000084075	protein_coding	1933-04-01	-	-	-	433	433	145	M/X	Atg/tg	-	-	1	-	VGNC	-	-	-	ENSBTAP00000073525	-	-	-	-	-	-	-
.	12:85104856-85104857	GT	missense_variant	MODERATE	COL4A2	ENSBTAG00000025210	Transcript	ENSBTAT00000005916	protein_coding	1936-04-01	-	-	-	436-437	436-437	146	T/V	ACc/GTc	-	-	1	-	VGNC	-	-	-	ENSBTAP00000005916	-	F1N7Q7	-	tolerated(0.31)	-	-	-
.	12:85104856-85104857	GT	missense_variant	MODERATE	COL4A2	ENSBTAG00000025210	Transcript	ENSBTAT00000066674	protein_coding	1932-04-01	-	-	-	463-464	463-464	155	T/V	ACc/GTc	-	-	1	-	VGNC	-	-	-	ENSBTAP00000063657	-	-	-	tolerated(0.34)	-	-	-
.	12:85104856-85104857	GT	missense_variant	MODERATE	COL4A2	ENSBTAG00000025210	Transcript	ENSBTAT00000069468	protein_coding	1933-04-01	-	-	-	529-530	529-530	177	T/V	ACc/GTc	-	-	1	-	VGNC	-	-	-	ENSBTAP00000072665	-	-	-	tolerated(0.34)	-	-	-
.	12:85104856-85104857	GT	missense_variant	MODERATE	COL4A2	ENSBTAG00000025210	Transcript	ENSBTAT00000073938	protein_coding	1933-04-01	-	-	-	430-431	430-431	144	T/V	ACc/GTc	-	-	1	-	VGNC	-	-	-	ENSBTAP00000063030	-	-	-	tolerated(0.29)	-	-	-
.	12:85104856-85104857	GT	missense_variant	MODERATE	COL4A2	ENSBTAG00000025210	Transcript	ENSBTAT00000083510	protein_coding	1932-04-01	-	-	-	577-578	577-578	193	T/V	ACc/GTc	-	-	1	-	VGNC	-	-	-	ENSBTAP00000060805	-	-	-	tolerated(0.34)	-	-	-
.	12:85104856-85104857	GT	missense_variant	MODERATE	COL4A2	ENSBTAG00000025210	Transcript	ENSBTAT00000084075	protein_coding	1933-04-01	-	-	-	436-437	436-437	146	T/V	ACc/GTc	-	-	1	-	VGNC	-	-	-	ENSBTAP00000073525	-	-	-	tolerated(0.3)	-	-	-
.	12:85104859-85104860	-	frameshift_variant	HIGH	COL4A2	ENSBTAG00000025210	Transcript	ENSBTAT00000005916	protein_coding	1936-04-01	-	-	-	440	440	147	E/X	gAg/gg	-	-	1	-	VGNC	-	-	-	ENSBTAP00000005916	-	F1N7Q7	-	-	-	-	-
.	12:85104859-85104860	-	frameshift_variant	HIGH	COL4A2	ENSBTAG00000025210	Transcript	ENSBTAT00000066674	protein_coding	1932-04-01	-	-	-	467	467	156	E/X	gAg/gg	-	-	1	-	VGNC	-	-	-	ENSBTAP00000063657	-	-	-	-	-	-	-
.	12:85104859-85104860	-	frameshift_variant	HIGH	COL4A2	ENSBTAG00000025210	Transcript	ENSBTAT00000069468	protein_coding	1933-04-01	-	-	-	533	533	178	E/X	gAg/gg	-	-	1	-	VGNC	-	-	-	ENSBTAP00000072665	-	-	-	-	-	-	-
.	12:85104859-85104860	-	frameshift_variant	HIGH	COL4A2	ENSBTAG00000025210	Transcript	ENSBTAT00000073938	protein_coding	1933-04-01	-	-	-	434	434	145	E/X	gAg/gg	-	-	1	-	VGNC	-	-	-	ENSBTAP00000063030	-	-	-	-	-	-	-
.	12:85104859-85104860	-	frameshift_variant	HIGH	COL4A2	ENSBTAG00000025210	Transcript	ENSBTAT00000083510	protein_coding	1932-04-01	-	-	-	581	581	194	E/X	gAg/gg	-	-	1	-	VGNC	-	-	-	ENSBTAP00000060805	-	-	-	-	-	-	-
.	12:85104859-85104860	-	frameshift_variant	HIGH	COL4A2	ENSBTAG00000025210	Transcript	ENSBTAT00000084075	protein_coding	1933-04-01	-	-	-	440	440	147	E/X	gAg/gg	-	-	1	-	VGNC	-	-	-	ENSBTAP00000073525	-	-	-	-	-	-	-
.	12:85104867-85104867	G	missense_variant,splice_region_variant	MODERATE	COL4A2	ENSBTAG00000025210	Transcript	ENSBTAT00000005916	protein_coding	1936-04-01	-	-	-	447	447	149	H/Q	caC/caG	-	-	1	-	VGNC	-	-	-	ENSBTAP00000005916	-	F1N7Q7	-	tolerated(0.92)	-	-	-
.	12:85104867-85104867	G	missense_variant,splice_region_variant	MODERATE	COL4A2	ENSBTAG00000025210	Transcript	ENSBTAT00000066674	protein_coding	1932-04-01	-	-	-	474	474	158	H/Q	caC/caG	-	-	1	-	VGNC	-	-	-	ENSBTAP00000063657	-	-	-	tolerated(0.7)	-	-	-
.	12:85104867-85104867	G	missense_variant,splice_region_variant	MODERATE	COL4A2	ENSBTAG00000025210	Transcript	ENSBTAT00000069468	protein_coding	1933-04-01	-	-	-	540	540	180	H/Q	caC/caG	-	-	1	-	VGNC	-	-	-	ENSBTAP00000072665	-	-	-	tolerated(0.81)	-	-	-
.	12:85104867-85104867	G	missense_variant,splice_region_variant	MODERATE	COL4A2	ENSBTAG00000025210	Transcript	ENSBTAT00000073938	protein_coding	1933-04-01	-	-	-	441	441	147	H/Q	caC/caG	-	-	1	-	VGNC	-	-	-	ENSBTAP00000063030	-	-	-	tolerated(1)	-	-	-
.	12:85104867-85104867	G	missense_variant,splice_region_variant	MODERATE	COL4A2	ENSBTAG00000025210	Transcript	ENSBTAT00000083510	protein_coding	1932-04-01	-	-	-	588	588	196	H/Q	caC/caG	-	-	1	-	VGNC	-	-	-	ENSBTAP00000060805	-	-	-	tolerated(0.73)	-	-	-
.	12:85104867-85104867	G	missense_variant,splice_region_variant	MODERATE	COL4A2	ENSBTAG00000025210	Transcript	ENSBTAT00000084075	protein_coding	1933-04-01	-	-	-	447	447	149	H/Q	caC/caG	-	-	1	-	VGNC	-	-	-	ENSBTAP00000073525	-	-	-	tolerated(0.81)	-	-	-
.	12:86563199-86563199	T	intron_variant	MODIFIER	CUL4A	ENSBTAG00000020093	Transcript	ENSBTAT00000026769	protein_coding	-	2018-10-01	-	-	-	-	-	-	-	rs41673961	-	1	-	VGNC	-	-	-	ENSBTAP00000026769	-	F1N3S4	UPI000D53A0FA	-	-	-	-
.	12:86563199-86563199	T	intron_variant	MODIFIER	CUL4A	ENSBTAG00000020093	Transcript	ENSBTAT00000086637	protein_coding	-	2017-10-01	-	-	-	-	-	-	-	rs41673961	-	1	-	VGNC	-	-	-	ENSBTAP00000071145	-	-	-	-	-	-	-
.	12:86608645-86608645	C	intron_variant	MODIFIER	GRTP1	ENSBTAG00000010246	Transcript	ENSBTAT00000013535	protein_coding	-	2019-07-07	-	-	-	-	-	-	-	rs109516122	-	-1	-	VGNC	-	-	-	ENSBTAP00000013535	-	A5PKH1,F1MIH5	UPI0001565F0E	-	-	-	-
.	12:86608645-86608645	C	downstream_gene_variant	MODIFIER	LAMP1	ENSBTAG00000010242	Transcript	ENSBTAT00000045121	protein_coding	-	-	-	-	-	-	-	-	-	rs109516122	3367	1	-	VGNC	-	-	-	ENSBTAP00000042536	Q05204	-	UPI00005BDDF3	-	-	-	-
.	12:87014485-87014485	G	downstream_gene_variant	MODIFIER	-	ENSBTAG00000050250	Transcript	ENSBTAT00000072506	protein_coding	-	-	-	-	-	-	-	-	-	rs132686655	1099	1	-	-	-	-	-	ENSBTAP00000071302	-	-	-	-	-	-	-
.	12:87016521-87016521	T	downstream_gene_variant	MODIFIER	-	ENSBTAG00000050250	Transcript	ENSBTAT00000072506	protein_coding	-	-	-	-	-	-	-	-	-	rs41683255	3135	1	-	-	-	-	-	ENSBTAP00000071302	-	-	-	-	-	-	-
.	12:87021974-87021974	C	intergenic_variant	MODIFIER	-	-	-	-	-	-	-	-	-	-	-	-	-	-	rs136328605	-	-	-	-	-	-	-	-	-	-	-	-	-	-	-
.	12:87049349-87049349	T	intron_variant	MODIFIER	CDC16	ENSBTAG00000019971	Transcript	ENSBTAT00000026604	protein_coding	-	13/17	-	-	-	-	-	-	-	rs41683235	-	1	-	VGNC	-	-	-	ENSBTAP00000026604	-	E1BPM5	UPI0000613E56	-	-	-	-
.	12:87051652-87051652	A	intron_variant	MODIFIER	CDC16	ENSBTAG00000019971	Transcript	ENSBTAT00000026604	protein_coding	-	14/17	-	-	-	-	-	-	-	rs41683232	-	1	-	VGNC	-	-	-	ENSBTAP00000026604	-	E1BPM5	UPI0000613E56	-	-	-	-
.	12:87056553-87056553	A	intron_variant	MODIFIER	CDC16	ENSBTAG00000019971	Transcript	ENSBTAT00000026604	protein_coding	-	17/17	-	-	-	-	-	-	-	rs41682229	-	1	-	VGNC	-	-	-	ENSBTAP00000026604	-	E1BPM5	UPI0000613E56	-	-	-	-
.	12:87057890-87057890	C	intron_variant	MODIFIER	CDC16	ENSBTAG00000019971	Transcript	ENSBTAT00000026604	protein_coding	-	17/17	-	-	-	-	-	-	-	rs41682228	-	1	-	VGNC	-	-	-	ENSBTAP00000026604	-	E1BPM5	UPI0000613E56	-	-	-	-
.	12:87088144-87088144	G	5_prime_UTR_variant	MODIFIER	CHAMP1	ENSBTAG00000020861	Transcript	ENSBTAT00000027794	protein_coding	2019-03-01	-	-	-	18	-	-	-	-	rs41682221	-	1	-	VGNC	-	-	-	ENSBTAP00000027794	-	F1MFQ9	UPI00004EE68B	-	-	-	-
.	13:2827936-2827936	C	intergenic_variant	MODIFIER	-	-	-	-	-	-	-	-	-	-	-	-	-	-	-	-	-	-	-	-	-	-	-	-	-	-	-	-	-	-
.	13:10803010-10803011	-	intron_variant	MODIFIER	-	ENSBTAG00000023169	Transcript	ENSBTAT00000050711	protein_coding	-	15/19	-	-	-	-	-	-	-	-	-	1	-	-	-	-	-	ENSBTAP00000047378	-	G5E648	-	-	-	-	-
.	13:11668890-11668890	C	intergenic_variant	MODIFIER	-	-	-	-	-	-	-	-	-	-	-	-	-	-	rs110678152	-	-	-	-	-	-	-	-	-	-	-	-	-	-	-
.	13:11670307-11670307	G	downstream_gene_variant	MODIFIER	CAMK1D	ENSBTAG00000008650	Transcript	ENSBTAT00000011406	protein_coding	-	-	-	-	-	-	-	-	-	rs110348993	3658	-1	-	HGNC	HGNC:19341	-	-	ENSBTAP00000011406	-	F1N063	UPI000D539B1E	-	-	-	-
.	13:11671373-11671373	C	downstream_gene_variant	MODIFIER	CAMK1D	ENSBTAG00000008650	Transcript	ENSBTAT00000011406	protein_coding	-	-	-	-	-	-	-	-	-	rs110144013	2592	-1	-	HGNC	HGNC:19341	-	-	ENSBTAP00000011406	-	F1N063	UPI000D539B1E	-	-	-	-
.	13:11672062-11672062	A	downstream_gene_variant	MODIFIER	CAMK1D	ENSBTAG00000008650	Transcript	ENSBTAT00000011406	protein_coding	-	-	-	-	-	-	-	-	-	rs110648276	1903	-1	-	HGNC	HGNC:19341	-	-	ENSBTAP00000011406	-	F1N063	UPI000D539B1E	-	-	-	-
.	13:11672556-11672556	T	downstream_gene_variant	MODIFIER	CAMK1D	ENSBTAG00000008650	Transcript	ENSBTAT00000011406	protein_coding	-	-	-	-	-	-	-	-	-	rs109197732	1409	-1	-	HGNC	HGNC:19341	-	-	ENSBTAP00000011406	-	F1N063	UPI000D539B1E	-	-	-	-
.	13:19635397-19635397	A	splice_donor_variant	HIGH	NRP1	ENSBTAG00000019866	Transcript	ENSBTAT00000026471	protein_coding	-	2016-01-01	-	-	-	-	-	-	-	-	-	1	-	VGNC	-	-	-	ENSBTAP00000026471	-	E1BMX5	UPI00005BDE5A	-	-	-	-
.	13:22270596-22270596	G	intergenic_variant	MODIFIER	-	-	-	-	-	-	-	-	-	-	-	-	-	-	-	-	-	-	-	-	-	-	-	-	-	-	-	-	-	-
.	13:27892132-27892132	T	downstream_gene_variant	MODIFIER	MCM10	ENSBTAG00000016406	Transcript	ENSBTAT00000021822	protein_coding	-	-	-	-	-	-	-	-	-	rs110764755	964	1	-	VGNC	-	-	-	ENSBTAP00000021822	-	F1N1H5	UPI00005C1472	-	-	-	-
.	13:27892132-27892132	T	downstream_gene_variant	MODIFIER	MCM10	ENSBTAG00000016406	Transcript	ENSBTAT00000077366	protein_coding	-	-	-	-	-	-	-	-	-	rs110764755	964	1	-	VGNC	-	-	-	ENSBTAP00000064264	-	-	UPI00005C1472	-	-	-	-
.	13:27892132-27892132	T	downstream_gene_variant	MODIFIER	MCM10	ENSBTAG00000016406	Transcript	ENSBTAT00000078559	protein_coding	-	-	-	-	-	-	-	-	-	rs110764755	964	1	-	VGNC	-	-	-	ENSBTAP00000070288	-	-	-	-	-	-	-
.	13:27892132-27892132	T	downstream_gene_variant	MODIFIER	UCMA	ENSBTAG00000054631	Transcript	ENSBTAT00000083700	protein_coding	-	-	-	-	-	-	-	-	-	rs110764755	4925	-1	-	EntrezGene	-	-	-	ENSBTAP00000057468	-	-	UPI00005C1471	-	-	-	-
.	13:27892301-27892301	T	downstream_gene_variant	MODIFIER	MCM10	ENSBTAG00000016406	Transcript	ENSBTAT00000021822	protein_coding	-	-	-	-	-	-	-	-	-	rs109301078	1133	1	-	VGNC	-	-	-	ENSBTAP00000021822	-	F1N1H5	UPI00005C1472	-	-	-	-
.	13:27892301-27892301	T	downstream_gene_variant	MODIFIER	MCM10	ENSBTAG00000016406	Transcript	ENSBTAT00000077366	protein_coding	-	-	-	-	-	-	-	-	-	rs109301078	1133	1	-	VGNC	-	-	-	ENSBTAP00000064264	-	-	UPI00005C1472	-	-	-	-
.	13:27892301-27892301	T	downstream_gene_variant	MODIFIER	MCM10	ENSBTAG00000016406	Transcript	ENSBTAT00000078559	protein_coding	-	-	-	-	-	-	-	-	-	rs109301078	1133	1	-	VGNC	-	-	-	ENSBTAP00000070288	-	-	-	-	-	-	-
.	13:27892301-27892301	T	downstream_gene_variant	MODIFIER	UCMA	ENSBTAG00000054631	Transcript	ENSBTAT00000083700	protein_coding	-	-	-	-	-	-	-	-	-	rs109301078	4756	-1	-	EntrezGene	-	-	-	ENSBTAP00000057468	-	-	UPI00005C1471	-	-	-	-
.	13:32995838-32995838	C	downstream_gene_variant	MODIFIER	CACNB2	ENSBTAG00000022000	Transcript	ENSBTAT00000029344	protein_coding	-	-	-	-	-	-	-	-	-	rs378820975	2053	1	-	VGNC	-	-	-	ENSBTAP00000029344	Q9MZL5	-	UPI0000127293	-	-	-	-
.	13:32995838-32995838	C	downstream_gene_variant	MODIFIER	NSUN6	ENSBTAG00000022003	Transcript	ENSBTAT00000029347	protein_coding	-	-	-	-	-	-	-	-	-	rs378820975	4295	-1	-	VGNC	-	-	-	ENSBTAP00000029347	-	F1MC44	UPI000179DCDC	-	-	-	-
.	13:32995838-32995838	C	downstream_gene_variant	MODIFIER	CACNB2	ENSBTAG00000022000	Transcript	ENSBTAT00000070047	protein_coding	-	-	-	-	-	-	-	-	-	rs378820975	2217	1	-	VGNC	-	-	-	ENSBTAP00000067519	-	-	-	-	-	-	-
.	13:32995838-32995838	C	downstream_gene_variant	MODIFIER	CACNB2	ENSBTAG00000022000	Transcript	ENSBTAT00000071974	protein_coding	-	-	-	-	-	-	-	-	-	rs378820975	2217	1	-	VGNC	-	-	-	ENSBTAP00000069538	-	-	UPI000572D08C	-	-	-	-
.	13:32995838-32995838	C	downstream_gene_variant	MODIFIER	CACNB2	ENSBTAG00000022000	Transcript	ENSBTAT00000072344	protein_coding	-	-	-	-	-	-	-	-	-	rs378820975	2217	1	-	VGNC	-	-	-	ENSBTAP00000066013	-	-	UPI0003841570	-	-	-	-
.	13:32995838-32995838	C	downstream_gene_variant	MODIFIER	CACNB2	ENSBTAG00000022000	Transcript	ENSBTAT00000082900	protein_coding	-	-	-	-	-	-	-	-	-	rs378820975	2217	1	-	VGNC	-	-	-	ENSBTAP00000061585	-	-	UPI000383E3A7	-	-	-	-
.	13:33078029-33078029	C	5_prime_UTR_variant	MODIFIER	NSUN6	ENSBTAG00000022003	Transcript	ENSBTAT00000029347	protein_coding	2019-10-01	-	-	-	13	-	-	-	-	rs41688997	-	-1	-	VGNC	-	-	-	ENSBTAP00000029347	-	F1MC44	UPI000179DCDC	-	-	-	-
.	13:35255450-35255450	C	intron_variant	MODIFIER	MTPAP	ENSBTAG00000004387	Transcript	ENSBTAT00000005760	protein_coding	-	2019-08-01	-	-	-	-	-	-	-	rs110666453	-	-1	-	VGNC	-	-	-	ENSBTAP00000005760	-	F1MSM5	UPI0000EBD55B	-	-	-	-
.	13:36068615-36068615	C	intron_variant	MODIFIER	WAC	ENSBTAG00000018263	Transcript	ENSBTAT00000024313	protein_coding	-	13/13	-	-	-	-	-	-	-	rs41687524	-	-1	-	VGNC	-	-	-	ENSBTAP00000024313	-	F1MGS0	UPI000D539C79	-	-	-	-
.	13:37987139-37987139	G	intron_variant	MODIFIER	RRBP1	ENSBTAG00000015438	Transcript	ENSBTAT00000061585	protein_coding	-	18/22	-	-	-	-	-	-	-	rs207697953	-	-1	-	VGNC	-	-	-	ENSBTAP00000053740	-	F1MDC1	-	-	-	-	-
.	13:37987139-37987139	G	intron_variant	MODIFIER	RRBP1	ENSBTAG00000015438	Transcript	ENSBTAT00000069983	protein_coding	-	17/22	-	-	-	-	-	-	-	rs207697953	-	-1	-	VGNC	-	-	-	ENSBTAP00000058395	-	-	UPI000D539888	-	-	-	-
.	13:40671088-40671088	A	intron_variant	MODIFIER	XRN2	ENSBTAG00000011304	Transcript	ENSBTAT00000015019	protein_coding	-	28/29	-	-	-	-	-	-	-	rs41684340	-	1	-	VGNC	-	-	-	ENSBTAP00000015019	-	F1MKX7	UPI0000615350	-	-	-	-
.	13:40671088-40671088	A	intron_variant	MODIFIER	XRN2	ENSBTAG00000011304	Transcript	ENSBTAT00000071117	protein_coding	-	27/28	-	-	-	-	-	-	-	rs41684340	-	1	-	VGNC	-	-	-	ENSBTAP00000057327	-	-	UPI000572DEEA	-	-	-	-
.	13:40671088-40671088	A	intron_variant	MODIFIER	XRN2	ENSBTAG00000011304	Transcript	ENSBTAT00000079625	protein_coding	-	28/29	-	-	-	-	-	-	-	rs41684340	-	1	-	VGNC	-	-	-	ENSBTAP00000073281	-	-	UPI0003840C1D	-	-	-	-
.	13:40671088-40671088	A	intron_variant	MODIFIER	XRN2	ENSBTAG00000011304	Transcript	ENSBTAT00000086911	protein_coding	-	27/28	-	-	-	-	-	-	-	rs41684340	-	1	-	VGNC	-	-	-	ENSBTAP00000065802	-	-	-	-	-	-	-
.	13:40793331-40793331	G	upstream_gene_variant	MODIFIER	-	ENSBTAG00000035643	Transcript	ENSBTAT00000038656	protein_coding	-	-	-	-	-	-	-	-	-	-	89	1	-	-	-	-	-	ENSBTAP00000038468	-	G3X7M5	UPI00005BDED3	-	-	-	-
.	13:47807706-47807706	A	non_coding_transcript_exon_variant	MODIFIER	-	ENSBTAG00000054005	Transcript	ENSBTAT00000067095	pseudogene	2019-02-02	-	-	-	661	-	-	-	-	rs447202739	-	-1	-	-	-	-	-	-	-	-	-	-	-	-	-
.	13:51277845-51277845	T	downstream_gene_variant	MODIFIER	MIR103A2	ENSBTAG00000029793	Transcript	ENSBTAT00000042172	miRNA	-	-	-	-	-	-	-	-	-	rs41694898	4312	-1	-	HGNC	HGNC:31491	-	-	-	-	-	-	-	-	-	-
.	13:51277845-51277845	T	intron_variant	MODIFIER	PANK2	ENSBTAG00000007920	Transcript	ENSBTAT00000045589	protein_coding	-	2019-06-06	-	-	-	-	-	-	-	rs41694898	-	-1	-	VGNC	-	-	-	ENSBTAP00000042968	-	F1MX42	UPI000D5351D1	-	-	-	-
.	13:51277845-51277845	T	intron_variant	MODIFIER	PANK2	ENSBTAG00000007920	Transcript	ENSBTAT00000070924	protein_coding	-	2019-06-06	-	-	-	-	-	-	-	rs41694898	-	-1	-	VGNC	-	-	-	ENSBTAP00000057257	-	-	-	-	-	-	-
.	13:51281708-51281708	A	downstream_gene_variant	MODIFIER	MIR103A2	ENSBTAG00000029793	Transcript	ENSBTAT00000042172	miRNA	-	-	-	-	-	-	-	-	-	rs377822630	449	-1	-	HGNC	HGNC:31491	-	-	-	-	-	-	-	-	-	-
.	13:51281708-51281708	A	intron_variant	MODIFIER	PANK2	ENSBTAG00000007920	Transcript	ENSBTAT00000045589	protein_coding	-	2019-06-05	-	-	-	-	-	-	-	rs377822630	-	-1	-	VGNC	-	-	-	ENSBTAP00000042968	-	F1MX42	UPI000D5351D1	-	-	-	-
.	13:51281708-51281708	A	intron_variant	MODIFIER	PANK2	ENSBTAG00000007920	Transcript	ENSBTAT00000070924	protein_coding	-	2019-06-05	-	-	-	-	-	-	-	rs377822630	-	-1	-	VGNC	-	-	-	ENSBTAP00000057257	-	-	-	-	-	-	-
.	13:51519101-51519101	G	synonymous_variant	LOW	ADAM33	ENSBTAG00000013163	Transcript	ENSBTAT00000017511	protein_coding	2018-07-01	-	-	-	717	717	239	A	gcC/gcG	rs41692180	-	1	-	VGNC	-	-	-	ENSBTAP00000017511	-	F1MSR4	-	-	-	-	-
.	13:51519101-51519101	G	synonymous_variant	LOW	ADAM33	ENSBTAG00000013163	Transcript	ENSBTAT00000073875	protein_coding	2018-07-01	-	-	-	822	822	274	A	gcC/gcG	rs41692180	-	1	-	VGNC	-	-	-	ENSBTAP00000074289	-	-	-	-	-	-	-
.	13:51519101-51519101	G	intron_variant	MODIFIER	ADAM33	ENSBTAG00000013163	Transcript	ENSBTAT00000074006	protein_coding	-	2015-07-01	-	-	-	-	-	-	-	rs41692180	-	1	-	VGNC	-	-	-	ENSBTAP00000073203	-	-	-	-	-	-	-
.	13:51519101-51519101	G	synonymous_variant	LOW	ADAM33	ENSBTAG00000013163	Transcript	ENSBTAT00000074389	protein_coding	2017-07-01	-	-	-	822	822	274	A	gcC/gcG	rs41692180	-	1	-	VGNC	-	-	-	ENSBTAP00000069689	-	-	-	-	-	-	-
.	13:52989792-52989792	T	intron_variant	MODIFIER	STK35	ENSBTAG00000003561	Transcript	ENSBTAT00000004632	protein_coding	-	2019-03-03	-	-	-	-	-	-	-	rs210469283	-	-1	-	VGNC	-	-	-	ENSBTAP00000004632	-	F1MUU2	UPI00005C0F43	-	-	-	-
.	13:52989792-52989792	T	downstream_gene_variant	MODIFIER	RF00156	ENSBTAG00000042234	Transcript	ENSBTAT00000059226	snoRNA	-	-	-	-	-	-	-	-	-	rs210469283	2892	-1	-	RFAM	-	-	-	-	-	-	-	-	-	-	-
.	13:53457805-53457805	G	missense_variant	MODERATE	SIRPB1	ENSBTAG00000039520	Transcript	ENSBTAT00000027862	protein_coding	2019-06-02	-	-	-	365	346	116	I/V	Atc/Gtc	rs134556737	-	1	-	EntrezGene	-	-	-	ENSBTAP00000027862	-	F1MD75	UPI00005C0F45	tolerated(0.15)	-	-	-
.	13:53457805-53457805	G	missense_variant	MODERATE	SIRPB1	ENSBTAG00000039520	Transcript	ENSBTAT00000070673	protein_coding	2019-05-02	-	-	-	346	346	116	I/V	Atc/Gtc	rs134556737	-	1	-	EntrezGene	-	-	-	ENSBTAP00000073963	-	-	-	tolerated(0.13)	-	-	-
.	13:53954884-53954884	C	intron_variant	MODIFIER	TPD52L2	ENSBTAG00000021232	Transcript	ENSBTAT00000028291	protein_coding	-	2019-05-01	-	-	-	-	-	-	-	rs41692026	-	-1	-	VGNC	-	-	-	ENSBTAP00000028291	-	Q3SYU8	UPI00005B62E6	-	-	-	-
.	13:53954884-53954884	C	downstream_gene_variant	MODIFIER	ABHD16B	ENSBTAG00000031906	Transcript	ENSBTAT00000045249	protein_coding	-	-	-	-	-	-	-	-	-	rs41692026	2194	-1	-	VGNC	-	-	-	ENSBTAP00000055253	-	Q32KP4	UPI00005E2EAA	-	-	-	-
.	13:53954884-53954884	C	intron_variant	MODIFIER	TPD52L2	ENSBTAG00000021232	Transcript	ENSBTAT00000065880	protein_coding	-	2019-08-01	-	-	-	-	-	-	-	rs41692026	-	-1	-	VGNC	-	-	-	ENSBTAP00000053870	-	G3MWH1	UPI000057F1B2	-	-	-	-
.	13:53954884-53954884	C	upstream_gene_variant	MODIFIER	TPD52L2	ENSBTAG00000021232	Transcript	ENSBTAT00000081888	protein_coding	-	-	-	-	-	-	-	-	-	rs41692026	1910	-1	-	VGNC	-	-	-	ENSBTAP00000073816	-	-	-	-	-	-	-
.	13:54291633-54291633	C	intron_variant	MODIFIER	ARFGAP1	ENSBTAG00000004916	Transcript	ENSBTAT00000006468	protein_coding	-	2019-11-07	-	-	-	-	-	-	-	rs135504606	-	-1	-	VGNC	-	-	-	ENSBTAP00000006468	-	F1MI54	UPI00005C1092	-	-	-	-
.	13:54291633-54291633	C	intron_variant	MODIFIER	ARFGAP1	ENSBTAG00000004916	Transcript	ENSBTAT00000056498	protein_coding	-	2019-12-08	-	-	-	-	-	-	-	rs135504606	-	-1	-	VGNC	-	-	-	ENSBTAP00000052344	-	Q08DK2	UPI00005C1096	-	-	-	-
.	13:54291633-54291633	C	intron_variant	MODIFIER	ARFGAP1	ENSBTAG00000004916	Transcript	ENSBTAT00000077464	protein_coding	-	2019-08-07	-	-	-	-	-	-	-	rs135504606	-	-1	-	VGNC	-	-	-	ENSBTAP00000069413	-	-	-	-	-	-	-
.	13:54291633-54291633	C	intron_variant	MODIFIER	ARFGAP1	ENSBTAG00000004916	Transcript	ENSBTAT00000081378	protein_coding	-	2019-10-07	-	-	-	-	-	-	-	rs135504606	-	-1	-	VGNC	-	-	-	ENSBTAP00000069541	-	-	-	-	-	-	-
.	13:54291887-54291887	C	intron_variant	MODIFIER	ARFGAP1	ENSBTAG00000004916	Transcript	ENSBTAT00000006468	protein_coding	-	2019-11-07	-	-	-	-	-	-	-	rs109884296	-	-1	-	VGNC	-	-	-	ENSBTAP00000006468	-	F1MI54	UPI00005C1092	-	-	-	-
.	13:54291887-54291887	C	intron_variant	MODIFIER	ARFGAP1	ENSBTAG00000004916	Transcript	ENSBTAT00000056498	protein_coding	-	2019-12-08	-	-	-	-	-	-	-	rs109884296	-	-1	-	VGNC	-	-	-	ENSBTAP00000052344	-	Q08DK2	UPI00005C1096	-	-	-	-
.	13:54291887-54291887	C	intron_variant	MODIFIER	ARFGAP1	ENSBTAG00000004916	Transcript	ENSBTAT00000077464	protein_coding	-	2019-08-07	-	-	-	-	-	-	-	rs109884296	-	-1	-	VGNC	-	-	-	ENSBTAP00000069413	-	-	-	-	-	-	-
.	13:54291887-54291887	C	intron_variant	MODIFIER	ARFGAP1	ENSBTAG00000004916	Transcript	ENSBTAT00000081378	protein_coding	-	2019-10-07	-	-	-	-	-	-	-	rs109884296	-	-1	-	VGNC	-	-	-	ENSBTAP00000069541	-	-	-	-	-	-	-
.	13:54511056-54511056	C	intron_variant	MODIFIER	DIDO1	ENSBTAG00000006002	Transcript	ENSBTAT00000007879	protein_coding	-	15/15	-	-	-	-	-	-	-	-	-	1	-	VGNC	-	-	-	ENSBTAP00000007879	-	E1BCR2	UPI00005C0C29	-	-	-	-
.	13:54537930-54537930	C	intron_variant	MODIFIER	TCFL5	ENSBTAG00000046520	Transcript	ENSBTAT00000063242	protein_coding	-	2019-05-05	-	-	-	-	-	-	-	rs42279999	-	1	-	Uniprot_gn	-	-	-	ENSBTAP00000053981	-	G3MWS7	UPI000572DA12	-	-	-	-
.	13:54537930-54537930	C	3_prime_UTR_variant	MODIFIER	TCFL5	ENSBTAG00000046520	Transcript	ENSBTAT00000069925	protein_coding	2019-04-04	-	-	-	4062	-	-	-	-	rs42279999	-	1	-	Uniprot_gn	-	-	-	ENSBTAP00000056709	-	A8QQD7	UPI00018382C8	-	-	-	-
.	13:54915493-54915493	C	missense_variant	MODERATE	LAMA5	ENSBTAG00000003061	Transcript	ENSBTAT00000003981	protein_coding	14/51	-	-	-	1751	1751	584	G/A	gGt/gCt	-	-	1	-	VGNC	-	-	-	ENSBTAP00000003981	-	F1MC13	-	tolerated(0.06)	-	-	-
.	13:54915493-54915493	C	intron_variant	MODIFIER	LAMA5	ENSBTAG00000003061	Transcript	ENSBTAT00000079191	protein_coding	-	14/35	-	-	-	-	-	-	-	-	-	1	-	VGNC	-	-	-	ENSBTAP00000067117	-	-	-	-	-	-	-
.	13:54924930-54924930	G	intron_variant	MODIFIER	LAMA5	ENSBTAG00000003061	Transcript	ENSBTAT00000003981	protein_coding	-	32/50	-	-	-	-	-	-	-	-	-	1	-	VGNC	-	-	-	ENSBTAP00000003981	-	F1MC13	-	-	-	-	-
.	13:54924930-54924930	G	intron_variant	MODIFIER	LAMA5	ENSBTAG00000003061	Transcript	ENSBTAT00000079191	protein_coding	-	35/35	-	-	-	-	-	-	-	-	-	1	-	VGNC	-	-	-	ENSBTAP00000067117	-	-	-	-	-	-	-
.	13:54928069-54928069	A	intron_variant	MODIFIER	LAMA5	ENSBTAG00000003061	Transcript	ENSBTAT00000003981	protein_coding	-	38/50	-	-	-	-	-	-	-	-	-	1	-	VGNC	-	-	-	ENSBTAP00000003981	-	F1MC13	-	-	-	-	-
.	13:54928069-54928069	A	downstream_gene_variant	MODIFIER	LAMA5	ENSBTAG00000003061	Transcript	ENSBTAT00000079191	protein_coding	-	-	-	-	-	-	-	-	-	-	1992	1	-	VGNC	-	-	-	ENSBTAP00000067117	-	-	-	-	-	-	-
.	13:54931662-54931662	T	intron_variant	MODIFIER	LAMA5	ENSBTAG00000003061	Transcript	ENSBTAT00000003981	protein_coding	-	39/50	-	-	-	-	-	-	-	-	-	1	-	VGNC	-	-	-	ENSBTAP00000003981	-	F1MC13	-	-	-	-	-
.	13:54931665-54931665	C	intron_variant	MODIFIER	LAMA5	ENSBTAG00000003061	Transcript	ENSBTAT00000003981	protein_coding	-	39/50	-	-	-	-	-	-	-	-	-	1	-	VGNC	-	-	-	ENSBTAP00000003981	-	F1MC13	-	-	-	-	-
.	13:55054333-55054333	C	5_prime_UTR_variant	MODIFIER	PSMA7	ENSBTAG00000005127	Transcript	ENSBTAT00000006760	protein_coding	2019-07-01	-	-	-	11	-	-	-	-	-	-	1	-	VGNC	-	-	-	ENSBTAP00000006760	Q3ZBG0	-	UPI00005994BB	-	-	-	-
.	13:55054333-55054333	C	upstream_gene_variant	MODIFIER	SS18L1	ENSBTAG00000014438	Transcript	ENSBTAT00000019202	protein_coding	-	-	-	-	-	-	-	-	-	-	121	-1	-	VGNC	-	-	-	ENSBTAP00000019202	Q08E31	-	UPI0000E267A2	-	-	-	-
.	13:55054333-55054333	C	upstream_gene_variant	MODIFIER	SS18L1	ENSBTAG00000014438	Transcript	ENSBTAT00000086458	protein_coding	-	-	-	-	-	-	-	-	-	-	392	-1	-	VGNC	-	-	-	ENSBTAP00000060388	-	-	-	-	-	-	-
.	13:57467167-57467167	C	intron_variant	MODIFIER	-	ENSBTAG00000017475	Transcript	ENSBTAT00000023234	protein_coding	-	2019-08-06	-	-	-	-	-	-	-	rs41694646	-	1	-	-	-	-	-	ENSBTAP00000023234	-	G1K1V2	-	-	-	-	-
.	13:57467167-57467167	C	intron_variant	MODIFIER	GNAS	ENSBTAG00000047223	Transcript	ENSBTAT00000023246	protein_coding	-	2019-12-07	-	-	-	-	-	-	-	rs41694646	-	-1	-	EntrezGene	-	-	-	ENSBTAP00000023246	-	A6QPC1,F1N0T0	UPI00015885C3	-	-	-	-
.	13:57467167-57467167	C	intron_variant	MODIFIER	GNAS	ENSBTAG00000052413	Transcript	ENSBTAT00000070189	protein_coding	-	2019-12-07	-	-	-	-	-	-	-	rs41694646	-	-1	-	EntrezGene	-	-	-	ENSBTAP00000072381	P04896	-	UPI000012B204	-	-	-	-
.	13:58577415-58577415	T	downstream_gene_variant	MODIFIER	ZBP1	ENSBTAG00000012406	Transcript	ENSBTAT00000016462	protein_coding	-	-	-	-	-	-	-	-	-	rs42555675	3126	1	-	VGNC	-	-	-	ENSBTAP00000016462	-	E1BLN4	UPI000383D7E6	-	-	-	-
.	13:58577415-58577415	T	downstream_gene_variant	MODIFIER	ZBP1	ENSBTAG00000012406	Transcript	ENSBTAT00000037112	protein_coding	-	-	-	-	-	-	-	-	-	rs42555675	3126	1	-	VGNC	-	-	-	ENSBTAP00000036951	-	F1MQT4	UPI000383E93F	-	-	-	-
.	13:58797244-58797244	T	intron_variant	MODIFIER	RAE1	ENSBTAG00000010934	Transcript	ENSBTAT00000014523	protein_coding	-	2019-11-04	-	-	-	-	-	-	-	rs43331733	-	-1	-	VGNC	-	-	-	ENSBTAP00000014523	Q5E9A4	-	UPI00004CEBDE	-	-	-	-
.	13:58797244-58797244	T	intron_variant	MODIFIER	RAE1	ENSBTAG00000010934	Transcript	ENSBTAT00000072066	protein_coding	-	2019-10-04	-	-	-	-	-	-	-	rs43331733	-	-1	-	VGNC	-	-	-	ENSBTAP00000071611	-	-	UPI000572C139	-	-	-	-
.	13:59763418-59763418	T	intron_variant	MODIFIER	FKBP1A	ENSBTAG00000008303	Transcript	ENSBTAT00000010928	protein_coding	-	2019-04-04	-	-	-	-	-	-	-	rs109043091	-	1	-	EntrezGene	-	-	-	ENSBTAP00000010928	P18203	-	UPI00004CEC0B	-	-	-	-
.	13:59763418-59763418	T	downstream_gene_variant	MODIFIER	FKBP1A	ENSBTAG00000008303	Transcript	ENSBTAT00000075481	protein_coding	-	-	-	-	-	-	-	-	-	rs109043091	258	1	-	EntrezGene	-	-	-	ENSBTAP00000074489	-	-	UPI0003C02F6C	-	-	-	-
.	13:59763418-59763418	T	downstream_gene_variant	MODIFIER	FKBP1A	ENSBTAG00000008303	Transcript	ENSBTAT00000087133	protein_coding	-	-	-	-	-	-	-	-	-	rs109043091	294	1	-	EntrezGene	-	-	-	ENSBTAP00000071017	-	-	-	-	-	-	-
.	13:59764694-59764694	G	intron_variant	MODIFIER	FKBP1A	ENSBTAG00000008303	Transcript	ENSBTAT00000010928	protein_coding	-	2019-04-04	-	-	-	-	-	-	-	rs41703704	-	1	-	EntrezGene	-	-	-	ENSBTAP00000010928	P18203	-	UPI00004CEC0B	-	-	-	-
.	13:59764694-59764694	G	downstream_gene_variant	MODIFIER	FKBP1A	ENSBTAG00000008303	Transcript	ENSBTAT00000075481	protein_coding	-	-	-	-	-	-	-	-	-	rs41703704	1534	1	-	EntrezGene	-	-	-	ENSBTAP00000074489	-	-	UPI0003C02F6C	-	-	-	-
.	13:59764694-59764694	G	downstream_gene_variant	MODIFIER	FKBP1A	ENSBTAG00000008303	Transcript	ENSBTAT00000087133	protein_coding	-	-	-	-	-	-	-	-	-	rs41703704	1570	1	-	EntrezGene	-	-	-	ENSBTAP00000071017	-	-	-	-	-	-	-
.	13:59764762-59764762	C	intron_variant	MODIFIER	FKBP1A	ENSBTAG00000008303	Transcript	ENSBTAT00000010928	protein_coding	-	2019-04-04	-	-	-	-	-	-	-	rs207791267	-	1	-	EntrezGene	-	-	-	ENSBTAP00000010928	P18203	-	UPI00004CEC0B	-	-	-	-
.	13:59764762-59764762	C	downstream_gene_variant	MODIFIER	FKBP1A	ENSBTAG00000008303	Transcript	ENSBTAT00000075481	protein_coding	-	-	-	-	-	-	-	-	-	rs207791267	1602	1	-	EntrezGene	-	-	-	ENSBTAP00000074489	-	-	UPI0003C02F6C	-	-	-	-
.	13:59764762-59764762	C	downstream_gene_variant	MODIFIER	FKBP1A	ENSBTAG00000008303	Transcript	ENSBTAT00000087133	protein_coding	-	-	-	-	-	-	-	-	-	rs207791267	1638	1	-	EntrezGene	-	-	-	ENSBTAP00000071017	-	-	-	-	-	-	-
.	13:59764813-59764814	CA	intron_variant	MODIFIER	FKBP1A	ENSBTAG00000008303	Transcript	ENSBTAT00000010928	protein_coding	-	2019-04-04	-	-	-	-	-	-	-	-	-	1	-	EntrezGene	-	-	-	ENSBTAP00000010928	P18203	-	UPI00004CEC0B	-	-	-	-
.	13:59764813-59764814	CA	downstream_gene_variant	MODIFIER	FKBP1A	ENSBTAG00000008303	Transcript	ENSBTAT00000075481	protein_coding	-	-	-	-	-	-	-	-	-	-	1653	1	-	EntrezGene	-	-	-	ENSBTAP00000074489	-	-	UPI0003C02F6C	-	-	-	-
.	13:59764813-59764814	CA	downstream_gene_variant	MODIFIER	FKBP1A	ENSBTAG00000008303	Transcript	ENSBTAT00000087133	protein_coding	-	-	-	-	-	-	-	-	-	-	1689	1	-	EntrezGene	-	-	-	ENSBTAP00000071017	-	-	-	-	-	-	-
.	13:59767443-59767443	TG	downstream_gene_variant	MODIFIER	FKBP1A	ENSBTAG00000008303	Transcript	ENSBTAT00000010928	protein_coding	-	-	-	-	-	-	-	-	-	-	1320	1	-	EntrezGene	-	-	-	ENSBTAP00000010928	P18203	-	UPI00004CEC0B	-	-	-	-
.	13:59767443-59767443	TG	downstream_gene_variant	MODIFIER	FKBP1A	ENSBTAG00000008303	Transcript	ENSBTAT00000075481	protein_coding	-	-	-	-	-	-	-	-	-	-	4283	1	-	EntrezGene	-	-	-	ENSBTAP00000074489	-	-	UPI0003C02F6C	-	-	-	-
.	13:59767443-59767443	TG	downstream_gene_variant	MODIFIER	FKBP1A	ENSBTAG00000008303	Transcript	ENSBTAT00000087133	protein_coding	-	-	-	-	-	-	-	-	-	-	4319	1	-	EntrezGene	-	-	-	ENSBTAP00000071017	-	-	-	-	-	-	-
.	13:59767971-59767971	A	downstream_gene_variant	MODIFIER	FKBP1A	ENSBTAG00000008303	Transcript	ENSBTAT00000010928	protein_coding	-	-	-	-	-	-	-	-	-	rs41703720	1848	1	-	EntrezGene	-	-	-	ENSBTAP00000010928	P18203	-	UPI00004CEC0B	-	-	-	-
.	13:59767971-59767971	A	downstream_gene_variant	MODIFIER	FKBP1A	ENSBTAG00000008303	Transcript	ENSBTAT00000075481	protein_coding	-	-	-	-	-	-	-	-	-	rs41703720	4811	1	-	EntrezGene	-	-	-	ENSBTAP00000074489	-	-	UPI0003C02F6C	-	-	-	-
.	13:59767971-59767971	A	downstream_gene_variant	MODIFIER	FKBP1A	ENSBTAG00000008303	Transcript	ENSBTAT00000087133	protein_coding	-	-	-	-	-	-	-	-	-	rs41703720	4847	1	-	EntrezGene	-	-	-	ENSBTAP00000071017	-	-	-	-	-	-	-
.	13:60238190-60238190	G	downstream_gene_variant	MODIFIER	ANGPT4	ENSBTAG00000021811	Transcript	ENSBTAT00000029073	protein_coding	-	-	-	-	-	-	-	-	-	rs41700210	3305	1	-	VGNC	-	-	-	ENSBTAP00000029073	-	B2Z4B2	UPI000174F6CB	-	-	-	-
.	13:61128364-61128364	T	intron_variant	MODIFIER	HM13	ENSBTAG00000008840	Transcript	ENSBTAT00000011640	protein_coding	-	2019-11-04	-	-	-	-	-	-	-	rs800614670	-	1	-	VGNC	-	-	-	ENSBTAP00000011640	-	F1MYW7	-	-	-	-	-
.	13:61128364-61128364	T	intron_variant	MODIFIER	HM13	ENSBTAG00000008840	Transcript	ENSBTAT00000066988	protein_coding	-	2019-11-04	-	-	-	-	-	-	-	rs800614670	-	1	-	VGNC	-	-	-	ENSBTAP00000069886	-	-	-	-	-	-	-
.	13:61128364-61128364	T	intron_variant	MODIFIER	HM13	ENSBTAG00000008840	Transcript	ENSBTAT00000072740	protein_coding	-	2019-10-03	-	-	-	-	-	-	-	rs800614670	-	1	-	VGNC	-	-	-	ENSBTAP00000072088	-	-	-	-	-	-	-
.	13:61660102-61660102	T	intron_variant	MODIFIER	TM9SF4	ENSBTAG00000001015	Transcript	ENSBTAT00000001344	protein_coding	-	2017-09-01	-	-	-	-	-	-	-	rs41703746	-	1	-	VGNC	-	-	-	ENSBTAP00000001344	A5D7E2	-	UPI0000EBD521	-	-	-	-
.	13:61660102-61660102	T	intron_variant	MODIFIER	TM9SF4	ENSBTAG00000001015	Transcript	ENSBTAT00000082473	protein_coding	-	2017-09-01	-	-	-	-	-	-	-	rs41703746	-	1	-	VGNC	-	-	-	ENSBTAP00000064560	-	-	-	-	-	-	-
.	13:62778820-62778820	C	synonymous_variant	LOW	BPIFB1	ENSBTAG00000015724	Transcript	ENSBTAT00000020875	protein_coding	2016-11-01	-	-	-	1285	1098	366	T	acA/acC	rs43712559	-	1	-	VGNC	-	-	-	ENSBTAP00000020875	-	F1MLW2	UPI0000615453	-	-	-	-
.	13:64070248-64070248	A	synonymous_variant	LOW	NCOA6	ENSBTAG00000007930	Transcript	ENSBTAT00000010424	protein_coding	2015-11-01	-	-	-	5970	5739	1913	S	tcC/tcT	rs41700742	-	-1	-	VGNC	-	-	-	ENSBTAP00000010424	-	E1BND5	UPI00005BE055	-	-	-	-
.	13:64070248-64070248	A	synonymous_variant	LOW	NCOA6	ENSBTAG00000007930	Transcript	ENSBTAT00000069252	protein_coding	2014-10-01	-	-	-	6009	5739	1913	S	tcC/tcT	rs41700742	-	-1	-	VGNC	-	-	-	ENSBTAP00000064929	-	-	UPI00005BE055	-	-	-	-
.	13:64070248-64070248	A	synonymous_variant	LOW	NCOA6	ENSBTAG00000007930	Transcript	ENSBTAT00000078444	protein_coding	2014-10-01	-	-	-	5968	5592	1864	S	tcC/tcT	rs41700742	-	-1	-	VGNC	-	-	-	ENSBTAP00000059094	-	-	-	-	-	-	-
.	13:64070248-64070248	A	synonymous_variant	LOW	NCOA6	ENSBTAG00000007930	Transcript	ENSBTAT00000081542	protein_coding	2014-10-01	-	-	-	5992	5616	1872	S	tcC/tcT	rs41700742	-	-1	-	VGNC	-	-	-	ENSBTAP00000060393	-	-	-	-	-	-	-
.	13:64070248-64070248	A	intron_variant	MODIFIER	NCOA6	ENSBTAG00000007930	Transcript	ENSBTAT00000084569	protein_coding	-	2013-10-01	-	-	-	-	-	-	-	rs41700742	-	-1	-	VGNC	-	-	-	ENSBTAP00000060661	-	-	UPI00005BE056	-	-	-	-
.	13:64070248-64070248	A	synonymous_variant	LOW	NCOA6	ENSBTAG00000007930	Transcript	ENSBTAT00000084942	protein_coding	2015-11-01	-	-	-	6115	5739	1913	S	tcC/tcT	rs41700742	-	-1	-	VGNC	-	-	-	ENSBTAP00000073478	-	-	UPI00005BE055	-	-	-	-
.	13:64071904-64071904	T	synonymous_variant	LOW	NCOA6	ENSBTAG00000007930	Transcript	ENSBTAT00000010424	protein_coding	2015-11-01	-	-	-	4314	4083	1361	L	ttG/ttA	rs41700740	-	-1	-	VGNC	-	-	-	ENSBTAP00000010424	-	E1BND5	UPI00005BE055	-	-	-	-
.	13:64071904-64071904	T	synonymous_variant	LOW	NCOA6	ENSBTAG00000007930	Transcript	ENSBTAT00000069252	protein_coding	2014-10-01	-	-	-	4353	4083	1361	L	ttG/ttA	rs41700740	-	-1	-	VGNC	-	-	-	ENSBTAP00000064929	-	-	UPI00005BE055	-	-	-	-
.	13:64071904-64071904	T	synonymous_variant	LOW	NCOA6	ENSBTAG00000007930	Transcript	ENSBTAT00000078444	protein_coding	2014-10-01	-	-	-	4312	3936	1312	L	ttG/ttA	rs41700740	-	-1	-	VGNC	-	-	-	ENSBTAP00000059094	-	-	-	-	-	-	-
.	13:64071904-64071904	T	synonymous_variant	LOW	NCOA6	ENSBTAG00000007930	Transcript	ENSBTAT00000081542	protein_coding	2014-10-01	-	-	-	4336	3960	1320	L	ttG/ttA	rs41700740	-	-1	-	VGNC	-	-	-	ENSBTAP00000060393	-	-	-	-	-	-	-
.	13:64071904-64071904	T	intron_variant	MODIFIER	NCOA6	ENSBTAG00000007930	Transcript	ENSBTAT00000084569	protein_coding	-	2013-10-01	-	-	-	-	-	-	-	rs41700740	-	-1	-	VGNC	-	-	-	ENSBTAP00000060661	-	-	UPI00005BE056	-	-	-	-
.	13:64071904-64071904	T	synonymous_variant	LOW	NCOA6	ENSBTAG00000007930	Transcript	ENSBTAT00000084942	protein_coding	2015-11-01	-	-	-	4459	4083	1361	L	ttG/ttA	rs41700740	-	-1	-	VGNC	-	-	-	ENSBTAP00000073478	-	-	UPI00005BE055	-	-	-	-
.	13:64173628-64173628	A	synonymous_variant	LOW	GGT7	ENSBTAG00000013301	Transcript	ENSBTAT00000017688	protein_coding	2015-07-01	-	-	-	1030	969	323	A	gcC/gcT	rs135777090	-	-1	-	VGNC	-	-	-	ENSBTAP00000017688	Q0V8L2	-	UPI0000DACC95	-	-	-	-
.	13:64223464-64223464	C	intron_variant	MODIFIER	ACSS2	ENSBTAG00000013303	Transcript	ENSBTAT00000017694	protein_coding	-	2017-07-01	-	-	-	-	-	-	-	rs43717457	-	1	-	VGNC	-	-	-	ENSBTAP00000017694	-	A7YWF1	UPI0000EBD3BE	-	-	-	-
.	13:64223464-64223464	C	intron_variant	MODIFIER	ACSS2	ENSBTAG00000013303	Transcript	ENSBTAT00000078990	protein_coding	-	2018-08-01	-	-	-	-	-	-	-	rs43717457	-	1	-	VGNC	-	-	-	ENSBTAP00000067480	-	-	UPI000383DD8E	-	-	-	-
.	13:64234894-64234894	G	intron_variant	MODIFIER	GSS	ENSBTAG00000003504	Transcript	ENSBTAT00000004559	protein_coding	-	2019-12-12	-	-	-	-	-	-	-	rs43717455	-	-1	-	VGNC	-	-	-	ENSBTAP00000004559	-	A0A140T850	UPI000061549A	-	-	-	-
.	13:64234894-64234894	G	downstream_gene_variant	MODIFIER	ACSS2	ENSBTAG00000013303	Transcript	ENSBTAT00000017694	protein_coding	-	-	-	-	-	-	-	-	-	rs43717455	1326	1	-	VGNC	-	-	-	ENSBTAP00000017694	-	A7YWF1	UPI0000EBD3BE	-	-	-	-
.	13:64234894-64234894	G	downstream_gene_variant	MODIFIER	ACSS2	ENSBTAG00000013303	Transcript	ENSBTAT00000078990	protein_coding	-	-	-	-	-	-	-	-	-	rs43717455	2069	1	-	VGNC	-	-	-	ENSBTAP00000067480	-	-	UPI000383DD8E	-	-	-	-
.	13:64236089-64236089	G	intron_variant	MODIFIER	GSS	ENSBTAG00000003504	Transcript	ENSBTAT00000004559	protein_coding	-	2019-12-11	-	-	-	-	-	-	-	rs109040037	-	-1	-	VGNC	-	-	-	ENSBTAP00000004559	-	A0A140T850	UPI000061549A	-	-	-	-
.	13:64236089-64236089	G	downstream_gene_variant	MODIFIER	ACSS2	ENSBTAG00000013303	Transcript	ENSBTAT00000017694	protein_coding	-	-	-	-	-	-	-	-	-	rs109040037	2521	1	-	VGNC	-	-	-	ENSBTAP00000017694	-	A7YWF1	UPI0000EBD3BE	-	-	-	-
.	13:64236089-64236089	G	downstream_gene_variant	MODIFIER	ACSS2	ENSBTAG00000013303	Transcript	ENSBTAT00000078990	protein_coding	-	-	-	-	-	-	-	-	-	rs109040037	3264	1	-	VGNC	-	-	-	ENSBTAP00000067480	-	-	UPI000383DD8E	-	-	-	-
.	13:64243183-64243183	A	intron_variant	MODIFIER	GSS	ENSBTAG00000003504	Transcript	ENSBTAT00000004559	protein_coding	-	2019-12-06	-	-	-	-	-	-	-	rs43717442	-	-1	-	VGNC	-	-	-	ENSBTAP00000004559	-	A0A140T850	UPI000061549A	-	-	-	-
.	13:64244177-64244177	T	intron_variant	MODIFIER	GSS	ENSBTAG00000003504	Transcript	ENSBTAT00000004559	protein_coding	-	2019-12-06	-	-	-	-	-	-	-	rs43717444	-	-1	-	VGNC	-	-	-	ENSBTAP00000004559	-	A0A140T850	UPI000061549A	-	-	-	-
.	13:64250455-64250455	G	synonymous_variant	LOW	GSS	ENSBTAG00000003504	Transcript	ENSBTAT00000004559	protein_coding	2013-03-01	-	-	-	328	246	82	N	aaT/aaC	rs43717437	-	-1	-	VGNC	-	-	-	ENSBTAP00000004559	-	A0A140T850	UPI000061549A	-	-	-	-
.	13:64575545-64575545	A	intron_variant	MODIFIER	UQCC1	ENSBTAG00000030990	Transcript	ENSBTAT00000043873	protein_coding	-	2019-09-09	-	-	-	-	-	-	-	rs41576598	-	-1	-	VGNC	-	-	-	ENSBTAP00000041409	-	Q2YDG5,F6RX10	UPI00005EE036	-	-	-	-
.	13:64575545-64575545	A	intron_variant	MODIFIER	UQCC1	ENSBTAG00000030990	Transcript	ENSBTAT00000067982	protein_coding	-	2019-09-09	-	-	-	-	-	-	-	rs41576598	-	-1	-	VGNC	-	-	-	ENSBTAP00000073068	-	-	-	-	-	-	-
.	13:64575545-64575545	A	upstream_gene_variant	MODIFIER	-	ENSBTAG00000053266	Transcript	ENSBTAT00000069793	pseudogene	-	-	-	-	-	-	-	-	-	rs41576598	1611	-1	-	-	-	-	-	-	-	-	-	-	-	-	-
.	13:64575545-64575545	A	intron_variant	MODIFIER	UQCC1	ENSBTAG00000030990	Transcript	ENSBTAT00000078724	protein_coding	-	2019-08-08	-	-	-	-	-	-	-	rs41576598	-	-1	-	VGNC	-	-	-	ENSBTAP00000074542	-	-	UPI000D536034	-	-	-	-
.	13:64577674-64577674	C	splice_region_variant,intron_variant	LOW	UQCC1	ENSBTAG00000030990	Transcript	ENSBTAT00000043873	protein_coding	-	2019-09-09	-	-	-	-	-	-	-	rs43711979	-	-1	-	VGNC	-	-	-	ENSBTAP00000041409	-	Q2YDG5,F6RX10	UPI00005EE036	-	-	-	-
.	13:64577674-64577674	C	splice_region_variant,intron_variant	LOW	UQCC1	ENSBTAG00000030990	Transcript	ENSBTAT00000067982	protein_coding	-	2019-09-09	-	-	-	-	-	-	-	rs43711979	-	-1	-	VGNC	-	-	-	ENSBTAP00000073068	-	-	-	-	-	-	-
.	13:64577674-64577674	C	upstream_gene_variant	MODIFIER	-	ENSBTAG00000053266	Transcript	ENSBTAT00000069793	pseudogene	-	-	-	-	-	-	-	-	-	rs43711979	3740	-1	-	-	-	-	-	-	-	-	-	-	-	-	-
.	13:64577674-64577674	C	splice_region_variant,intron_variant	LOW	UQCC1	ENSBTAG00000030990	Transcript	ENSBTAT00000078724	protein_coding	-	2019-08-08	-	-	-	-	-	-	-	rs43711979	-	-1	-	VGNC	-	-	-	ENSBTAP00000074542	-	-	UPI000D536034	-	-	-	-
.	13:64723444-64723444	C	missense_variant	MODERATE	CEP250	ENSBTAG00000006021	Transcript	ENSBTAT00000007911	protein_coding	16/33	-	-	-	2523	2135	712	I/T	aTa/aCa	rs43713749	-	1	-	VGNC	-	-	-	ENSBTAP00000007911	-	E1BKP6	UPI000D539A9C	deleterious(0)	-	-	-
.	13:64723581-64723581	A	missense_variant	MODERATE	CEP250	ENSBTAG00000006021	Transcript	ENSBTAT00000007911	protein_coding	16/33	-	-	-	2660	2272	758	A/T	Gca/Aca	rs43713750	-	1	-	VGNC	-	-	-	ENSBTAP00000007911	-	E1BKP6	UPI000D539A9C	tolerated(0.14)	-	-	-
.	13:64727025-64727025	A	missense_variant	MODERATE	CEP250	ENSBTAG00000006021	Transcript	ENSBTAT00000007911	protein_coding	19/33	-	-	-	3131	2743	915	E/K	Gag/Aag	rs43713753	-	1	-	VGNC	-	-	-	ENSBTAP00000007911	-	E1BKP6	UPI000D539A9C	deleterious(0)	-	-	-
.	13:64739653-64739653	A	missense_variant	MODERATE	CEP250	ENSBTAG00000006021	Transcript	ENSBTAT00000007911	protein_coding	28/33	-	-	-	6699	6311	2104	R/Q	cGg/cAg	rs43713759	-	1	-	VGNC	-	-	-	ENSBTAP00000007911	-	E1BKP6	UPI000D539A9C	tolerated(0.1)	-	-	-
.	13:64753012-64753012	A	intergenic_variant	MODIFIER	-	-	-	-	-	-	-	-	-	-	-	-	-	-	rs384822916	-	-	-	-	-	-	-	-	-	-	-	-	-	-	-
.	13:64783067-64783067	C	intron_variant	MODIFIER	ERGIC3	ENSBTAG00000006670	Transcript	ENSBTAT00000008782	protein_coding	-	2019-12-05	-	-	-	-	-	-	-	rs43711144	-	1	-	VGNC	-	-	-	ENSBTAP00000008782	Q5EAE0	G8JKW5	UPI00004CEAAC	-	-	-	-
.	13:64783456-64783456	A	intron_variant	MODIFIER	ERGIC3	ENSBTAG00000006670	Transcript	ENSBTAT00000008782	protein_coding	-	2019-12-05	-	-	-	-	-	-	-	rs43711142	-	1	-	VGNC	-	-	-	ENSBTAP00000008782	Q5EAE0	G8JKW5	UPI00004CEAAC	-	-	-	-
.	13:64783467-64783467	T	intron_variant	MODIFIER	ERGIC3	ENSBTAG00000006670	Transcript	ENSBTAT00000008782	protein_coding	-	2019-12-05	-	-	-	-	-	-	-	rs43711141	-	1	-	VGNC	-	-	-	ENSBTAP00000008782	Q5EAE0	G8JKW5	UPI00004CEAAC	-	-	-	-
.	13:64786634-64786634	A	intron_variant	MODIFIER	ERGIC3	ENSBTAG00000006670	Transcript	ENSBTAT00000008782	protein_coding	-	2019-12-07	-	-	-	-	-	-	-	rs109682713	-	1	-	VGNC	-	-	-	ENSBTAP00000008782	Q5EAE0	G8JKW5	UPI00004CEAAC	-	-	-	-
.	13:64787053-64787053	A	intron_variant	MODIFIER	ERGIC3	ENSBTAG00000006670	Transcript	ENSBTAT00000008782	protein_coding	-	2019-12-07	-	-	-	-	-	-	-	rs110495627	-	1	-	VGNC	-	-	-	ENSBTAP00000008782	Q5EAE0	G8JKW5	UPI00004CEAAC	-	-	-	-
.	13:64787127-64787127	C	intron_variant	MODIFIER	ERGIC3	ENSBTAG00000006670	Transcript	ENSBTAT00000008782	protein_coding	-	2019-12-07	-	-	-	-	-	-	-	rs110042294	-	1	-	VGNC	-	-	-	ENSBTAP00000008782	Q5EAE0	G8JKW5	UPI00004CEAAC	-	-	-	-
.	13:64787280-64787280	A	intron_variant	MODIFIER	ERGIC3	ENSBTAG00000006670	Transcript	ENSBTAT00000008782	protein_coding	-	2019-12-07	-	-	-	-	-	-	-	rs43711171	-	1	-	VGNC	-	-	-	ENSBTAP00000008782	Q5EAE0	G8JKW5	UPI00004CEAAC	-	-	-	-
.	13:64787928-64787928	A	intron_variant	MODIFIER	ERGIC3	ENSBTAG00000006670	Transcript	ENSBTAT00000008782	protein_coding	-	2019-12-07	-	-	-	-	-	-	-	rs109784157	-	1	-	VGNC	-	-	-	ENSBTAP00000008782	Q5EAE0	G8JKW5	UPI00004CEAAC	-	-	-	-
.	13:64787928-64787928	A	downstream_gene_variant	MODIFIER	-	ENSBTAG00000053187	Transcript	ENSBTAT00000078141	pseudogene	-	-	-	-	-	-	-	-	-	rs109784157	4631	-1	-	-	-	-	-	-	-	-	-	-	-	-	-
.	13:64788052-64788052	C	intron_variant	MODIFIER	ERGIC3	ENSBTAG00000006670	Transcript	ENSBTAT00000008782	protein_coding	-	2019-12-07	-	-	-	-	-	-	-	rs109903491	-	1	-	VGNC	-	-	-	ENSBTAP00000008782	Q5EAE0	G8JKW5	UPI00004CEAAC	-	-	-	-
.	13:64788052-64788052	C	downstream_gene_variant	MODIFIER	-	ENSBTAG00000053187	Transcript	ENSBTAT00000078141	pseudogene	-	-	-	-	-	-	-	-	-	rs109903491	4507	-1	-	-	-	-	-	-	-	-	-	-	-	-	-
.	13:64788102-64788102	A	intron_variant	MODIFIER	ERGIC3	ENSBTAG00000006670	Transcript	ENSBTAT00000008782	protein_coding	-	2019-12-07	-	-	-	-	-	-	-	rs110644375	-	1	-	VGNC	-	-	-	ENSBTAP00000008782	Q5EAE0	G8JKW5	UPI00004CEAAC	-	-	-	-
.	13:64788102-64788102	A	downstream_gene_variant	MODIFIER	-	ENSBTAG00000053187	Transcript	ENSBTAT00000078141	pseudogene	-	-	-	-	-	-	-	-	-	rs110644375	4457	-1	-	-	-	-	-	-	-	-	-	-	-	-	-
.	13:64788236-64788236	C	intron_variant	MODIFIER	ERGIC3	ENSBTAG00000006670	Transcript	ENSBTAT00000008782	protein_coding	-	2019-12-07	-	-	-	-	-	-	-	rs43711179	-	1	-	VGNC	-	-	-	ENSBTAP00000008782	Q5EAE0	G8JKW5	UPI00004CEAAC	-	-	-	-
.	13:64788236-64788236	C	downstream_gene_variant	MODIFIER	-	ENSBTAG00000053187	Transcript	ENSBTAT00000078141	pseudogene	-	-	-	-	-	-	-	-	-	rs43711179	4323	-1	-	-	-	-	-	-	-	-	-	-	-	-	-
.	13:64788254-64788254	T	intron_variant	MODIFIER	ERGIC3	ENSBTAG00000006670	Transcript	ENSBTAT00000008782	protein_coding	-	2019-12-07	-	-	-	-	-	-	-	rs43711180	-	1	-	VGNC	-	-	-	ENSBTAP00000008782	Q5EAE0	G8JKW5	UPI00004CEAAC	-	-	-	-
.	13:64788254-64788254	T	downstream_gene_variant	MODIFIER	-	ENSBTAG00000053187	Transcript	ENSBTAT00000078141	pseudogene	-	-	-	-	-	-	-	-	-	rs43711180	4305	-1	-	-	-	-	-	-	-	-	-	-	-	-	-
.	13:64788290-64788290	T	intron_variant	MODIFIER	ERGIC3	ENSBTAG00000006670	Transcript	ENSBTAT00000008782	protein_coding	-	2019-12-07	-	-	-	-	-	-	-	rs43711181	-	1	-	VGNC	-	-	-	ENSBTAP00000008782	Q5EAE0	G8JKW5	UPI00004CEAAC	-	-	-	-
.	13:64788290-64788290	T	downstream_gene_variant	MODIFIER	-	ENSBTAG00000053187	Transcript	ENSBTAT00000078141	pseudogene	-	-	-	-	-	-	-	-	-	rs43711181	4269	-1	-	-	-	-	-	-	-	-	-	-	-	-	-
.	13:64788376-64788376	C	intron_variant	MODIFIER	ERGIC3	ENSBTAG00000006670	Transcript	ENSBTAT00000008782	protein_coding	-	2019-12-07	-	-	-	-	-	-	-	rs43711182	-	1	-	VGNC	-	-	-	ENSBTAP00000008782	Q5EAE0	G8JKW5	UPI00004CEAAC	-	-	-	-
.	13:64788376-64788376	C	downstream_gene_variant	MODIFIER	-	ENSBTAG00000053187	Transcript	ENSBTAT00000078141	pseudogene	-	-	-	-	-	-	-	-	-	rs43711182	4183	-1	-	-	-	-	-	-	-	-	-	-	-	-	-
.	13:64789732-64789732	A	intron_variant	MODIFIER	ERGIC3	ENSBTAG00000006670	Transcript	ENSBTAT00000008782	protein_coding	-	2019-12-10	-	-	-	-	-	-	-	rs43711187	-	1	-	VGNC	-	-	-	ENSBTAP00000008782	Q5EAE0	G8JKW5	UPI00004CEAAC	-	-	-	-
.	13:64789732-64789732	A	downstream_gene_variant	MODIFIER	-	ENSBTAG00000053187	Transcript	ENSBTAT00000078141	pseudogene	-	-	-	-	-	-	-	-	-	rs43711187	2827	-1	-	-	-	-	-	-	-	-	-	-	-	-	-
.	13:64789816-64789816	C	intron_variant	MODIFIER	ERGIC3	ENSBTAG00000006670	Transcript	ENSBTAT00000008782	protein_coding	-	2019-12-10	-	-	-	-	-	-	-	rs43711188	-	1	-	VGNC	-	-	-	ENSBTAP00000008782	Q5EAE0	G8JKW5	UPI00004CEAAC	-	-	-	-
.	13:64789816-64789816	C	downstream_gene_variant	MODIFIER	-	ENSBTAG00000053187	Transcript	ENSBTAT00000078141	pseudogene	-	-	-	-	-	-	-	-	-	rs43711188	2743	-1	-	-	-	-	-	-	-	-	-	-	-	-	-
.	13:64789974-64789974	T	intron_variant	MODIFIER	ERGIC3	ENSBTAG00000006670	Transcript	ENSBTAT00000008782	protein_coding	-	2019-12-10	-	-	-	-	-	-	-	rs43711190	-	1	-	VGNC	-	-	-	ENSBTAP00000008782	Q5EAE0	G8JKW5	UPI00004CEAAC	-	-	-	-
.	13:64789974-64789974	T	downstream_gene_variant	MODIFIER	-	ENSBTAG00000053187	Transcript	ENSBTAT00000078141	pseudogene	-	-	-	-	-	-	-	-	-	rs43711190	2585	-1	-	-	-	-	-	-	-	-	-	-	-	-	-
.	13:64790447-64790447	G	intron_variant	MODIFIER	ERGIC3	ENSBTAG00000006670	Transcript	ENSBTAT00000008782	protein_coding	-	2019-12-12	-	-	-	-	-	-	-	rs43711198	-	1	-	VGNC	-	-	-	ENSBTAP00000008782	Q5EAE0	G8JKW5	UPI00004CEAAC	-	-	-	-
.	13:64790447-64790447	G	downstream_gene_variant	MODIFIER	-	ENSBTAG00000053187	Transcript	ENSBTAT00000078141	pseudogene	-	-	-	-	-	-	-	-	-	rs43711198	2112	-1	-	-	-	-	-	-	-	-	-	-	-	-	-
.	13:65380211-65380211	C	downstream_gene_variant	MODIFIER	AAR2	ENSBTAG00000001645	Transcript	ENSBTAT00000002156	protein_coding	-	-	-	-	-	-	-	-	-	rs110691834	139	1	-	VGNC	-	-	-	ENSBTAP00000002156	-	Q58CY3	UPI00005BE01B	-	-	-	-
.	13:65380211-65380211	C	downstream_gene_variant	MODIFIER	AAR2	ENSBTAG00000001645	Transcript	ENSBTAT00000056876	protein_coding	-	-	-	-	-	-	-	-	-	rs110691834	139	1	-	VGNC	-	-	-	ENSBTAP00000051221	Q08DJ7	-	UPI00005BE01B	-	-	-	-
.	13:65987095-65987095	A	upstream_gene_variant	MODIFIER	SAMHD1	ENSBTAG00000022007	Transcript	ENSBTAT00000043682	protein_coding	-	-	-	-	-	-	-	-	-	rs482374396	4402	-1	-	VGNC	-	-	-	ENSBTAP00000041236	Q0VCA5	G3X7R1	UPI0000DBDD01	-	-	-	-
.	13:65987095-65987095	A	non_coding_transcript_exon_variant	MODIFIER	-	ENSBTAG00000046344	Transcript	ENSBTAT00000063716	pseudogene	2019-03-02	-	-	-	324	-	-	-	-	rs482374396	-	1	-	-	-	-	-	-	-	-	-	-	-	-	-
.	13:66295525-66295525	G	synonymous_variant	LOW	SRC	ENSBTAG00000008938	Transcript	ENSBTAT00000011767	protein_coding	2019-12-01	-	-	-	427	24	8	R	agA/agG	rs110639740	-	1	-	VGNC	-	-	-	ENSBTAP00000011767	-	E1BIM8	-	-	-	-	-
.	13:72183970-72183970	G	intron_variant	MODIFIER	IFT52	ENSBTAG00000019606	Transcript	ENSBTAT00000026122	protein_coding	-	2013-05-01	-	-	-	-	-	-	-	rs41707802	-	1	-	VGNC	-	-	-	ENSBTAP00000026122	-	Q32KR5,F6QN63	UPI00005E2E98	-	-	-	-
.	13:72183970-72183970	G	intron_variant	MODIFIER	IFT52	ENSBTAG00000019606	Transcript	ENSBTAT00000087155	protein_coding	-	2019-12-04	-	-	-	-	-	-	-	rs41707802	-	1	-	VGNC	-	-	-	ENSBTAP00000057189	-	Q32KR5	UPI00005E2E98	-	-	-	-
.	13:73754490-73754490	G	intron_variant	MODIFIER	PIGT	ENSBTAG00000016122	Transcript	ENSBTAT00000021457	protein_coding	-	2019-11-09	-	-	-	-	-	-	-	rs110582217	-	1	-	VGNC	-	-	-	ENSBTAP00000021457	-	F1N4W0	UPI00005BE0B5	-	-	-	-
.	13:73755203-73755203	T	intron_variant	MODIFIER	PIGT	ENSBTAG00000016122	Transcript	ENSBTAT00000021457	protein_coding	-	2019-11-09	-	-	-	-	-	-	-	rs110794736	-	1	-	VGNC	-	-	-	ENSBTAP00000021457	-	F1N4W0	UPI00005BE0B5	-	-	-	-
.	13:73755676-73755676	G	intron_variant	MODIFIER	PIGT	ENSBTAG00000016122	Transcript	ENSBTAT00000021457	protein_coding	-	2019-11-09	-	-	-	-	-	-	-	rs135901904	-	1	-	VGNC	-	-	-	ENSBTAP00000021457	-	F1N4W0	UPI00005BE0B5	-	-	-	-
.	13:73756047-73756047	A	intron_variant	MODIFIER	PIGT	ENSBTAG00000016122	Transcript	ENSBTAT00000021457	protein_coding	-	2019-11-09	-	-	-	-	-	-	-	rs41715696	-	1	-	VGNC	-	-	-	ENSBTAP00000021457	-	F1N4W0	UPI00005BE0B5	-	-	-	-
.	13:73759761-73759761	A	downstream_gene_variant	MODIFIER	PIGT	ENSBTAG00000016122	Transcript	ENSBTAT00000021457	protein_coding	-	-	-	-	-	-	-	-	-	rs41715689	170	1	-	VGNC	-	-	-	ENSBTAP00000021457	-	F1N4W0	UPI00005BE0B5	-	-	-	-
.	13:73759761-73759761	A	downstream_gene_variant	MODIFIER	SPINT3	ENSBTAG00000016127	Transcript	ENSBTAT00000021466	protein_coding	-	-	-	-	-	-	-	-	-	rs41715689	3526	-1	-	EntrezGene	-	-	-	ENSBTAP00000021466	-	F1N0Z9	UPI0002B2EAE5	-	-	-	-
.	13:73759761-73759761	A	downstream_gene_variant	MODIFIER	SPINT3	ENSBTAG00000016127	Transcript	ENSBTAT00000086801	protein_coding	-	-	-	-	-	-	-	-	-	rs41715689	4198	-1	-	EntrezGene	-	-	-	ENSBTAP00000062774	-	-	UPI00095287B2	-	-	-	-
.	13:73763766-73763766	C	downstream_gene_variant	MODIFIER	PIGT	ENSBTAG00000016122	Transcript	ENSBTAT00000021457	protein_coding	-	-	-	-	-	-	-	-	-	rs41715686	4175	1	-	VGNC	-	-	-	ENSBTAP00000021457	-	F1N4W0	UPI00005BE0B5	-	-	-	-
.	13:73763766-73763766	C	intron_variant	MODIFIER	SPINT3	ENSBTAG00000016127	Transcript	ENSBTAT00000021466	protein_coding	-	2019-02-02	-	-	-	-	-	-	-	rs41715686	-	-1	-	EntrezGene	-	-	-	ENSBTAP00000021466	-	F1N0Z9	UPI0002B2EAE5	-	-	-	-
.	13:73763766-73763766	C	downstream_gene_variant	MODIFIER	SPINT3	ENSBTAG00000016127	Transcript	ENSBTAT00000086801	protein_coding	-	-	-	-	-	-	-	-	-	rs41715686	193	-1	-	EntrezGene	-	-	-	ENSBTAP00000062774	-	-	UPI00095287B2	-	-	-	-
.	13:74605375-74605376	-	downstream_gene_variant	MODIFIER	ACOT8	ENSBTAG00000020371	Transcript	ENSBTAT00000027152	protein_coding	-	-	-	-	-	-	-	-	-	-	3568	-1	-	VGNC	-	-	-	ENSBTAP00000027152	-	F6RWU6	UPI00006154F3	-	-	-	-
.	13:74605375-74605376	-	downstream_gene_variant	MODIFIER	ACOT8	ENSBTAG00000020371	Transcript	ENSBTAT00000074004	protein_coding	-	-	-	-	-	-	-	-	-	-	3706	-1	-	VGNC	-	-	-	ENSBTAP00000066160	-	-	UPI000383CAA2	-	-	-	-
.	13:74605375-74605376	-	intron_variant	MODIFIER	SNX21	ENSBTAG00000051238	Transcript	ENSBTAT00000083786	protein_coding	-	2019-02-02	-	-	-	-	-	-	-	-	-	1	-	EntrezGene	-	-	-	ENSBTAP00000059051	-	-	UPI000D5356B7	-	-	-	-
.	13:74656933-74656933	C	intron_variant	MODIFIER	PLTP	ENSBTAG00000000559	Transcript	ENSBTAT00000000732	protein_coding	-	2014-11-01	-	-	-	-	-	-	-	rs109756128	-	-1	-	VGNC	-	-	-	ENSBTAP00000000732	-	Q58DL9	UPI00004ED2F4	-	-	-	-
.	13:74656933-74656933	C	downstream_gene_variant	MODIFIER	CTSA	ENSBTAG00000027337	Transcript	ENSBTAT00000039203	protein_coding	-	-	-	-	-	-	-	-	-	rs109756128	1167	1	-	VGNC	-	-	-	ENSBTAP00000039003	Q3MI05	-	-	-	-	-	-
.	13:77461194-77461194	C	downstream_gene_variant	MODIFIER	KCNB1	ENSBTAG00000027320	Transcript	ENSBTAT00000039169	protein_coding	-	-	-	-	-	-	-	-	-	rs41712084	4527	-1	-	VGNC	-	-	-	ENSBTAP00000038969	-	E1BDC5	UPI0000EBD70F	-	-	-	-
.	13:82043974-82043975	GC	3_prime_UTR_variant	MODIFIER	DOK5	ENSBTAG00000047975	Transcript	ENSBTAT00000064819	protein_coding	2019-08-08	-	-	-	1205-1206	-	-	-	-	-	-	1	-	VGNC	-	-	-	ENSBTAP00000054764	-	Q0VCR5,G3MYX5	UPI000058162A	-	-	-	-
.	14:258861-258861	A	downstream_gene_variant	MODIFIER	ZNF16	ENSBTAG00000016203	Transcript	ENSBTAT00000052907	protein_coding	-	-	-	-	-	-	-	-	-	rs109535398	2760	-1	-	HGNC	HGNC:12947	-	-	ENSBTAP00000049457	-	F1MJD3	UPI000D538FD1	-	-	-	-
.	14:614762-614762	CTG	inframe_insertion,splice_region_variant	MODERATE	HSF1	ENSBTAG00000020751	Transcript	ENSBTAT00000027654	protein_coding	-	-	-	-	2056-2057	1302-1303	434-435	-/Q	-/CAG	-	-	-1	-	VGNC	-	-	-	ENSBTAP00000027654	Q08DJ8	-	UPI0000E2680D	-	-	-	-
.	14:614762-614762	CTG	downstream_gene_variant	MODIFIER	DGAT1	ENSBTAG00000026356	Transcript	ENSBTAT00000037423	protein_coding	-	-	-	-	-	-	-	-	-	-	1971	1	-	VGNC	-	-	-	ENSBTAP00000037256	-	F1MIW3	UPI0000DA6D12	-	-	-	-
.	14:614762-614762	CTG	inframe_insertion,splice_region_variant	MODERATE	HSF1	ENSBTAG00000020751	Transcript	ENSBTAT00000083220	protein_coding	-	-	-	-	2140-2141	1386-1387	462-463	-/Q	-/CAG	-	-	-1	-	VGNC	-	-	-	ENSBTAP00000062137	-	-	UPI000383FF6D	-	-	-	-
.	14:4417163-4417163	T	intron_variant	MODIFIER	FAM135B	ENSBTAG00000018218	Transcript	ENSBTAT00000037370	protein_coding	-	2019-08-01	-	-	-	-	-	-	-	rs133756331	-	1	-	EntrezGene	-	-	-	ENSBTAP00000037203	-	Q08D95,F6RKV5	UPI0000E26847	-	-	-	-
.	14:14908081-14908081	C	intron_variant	MODIFIER	NSMCE2	ENSBTAG00000009394	Transcript	ENSBTAT00000012363	protein_coding	-	2019-06-04	-	-	-	-	-	-	-	rs714176374	-	-1	-	VGNC	-	-	-	ENSBTAP00000012363	-	F1MGQ8	UPI000D539D0C	-	-	-	-
.	14:14908081-14908081	C	intron_variant	MODIFIER	NSMCE2	ENSBTAG00000009394	Transcript	ENSBTAT00000074600	protein_coding	-	2019-05-03	-	-	-	-	-	-	-	rs714176374	-	-1	-	VGNC	-	-	-	ENSBTAP00000073756	-	-	UPI000D537B78	-	-	-	-
.	14:14908386-14908386	T	intron_variant	MODIFIER	NSMCE2	ENSBTAG00000009394	Transcript	ENSBTAT00000012363	protein_coding	-	2019-06-04	-	-	-	-	-	-	-	rs42228518	-	-1	-	VGNC	-	-	-	ENSBTAP00000012363	-	F1MGQ8	UPI000D539D0C	-	-	-	-
.	14:14908386-14908386	T	intron_variant	MODIFIER	NSMCE2	ENSBTAG00000009394	Transcript	ENSBTAT00000074600	protein_coding	-	2019-05-03	-	-	-	-	-	-	-	rs42228518	-	-1	-	VGNC	-	-	-	ENSBTAP00000073756	-	-	UPI000D537B78	-	-	-	-
.	14:17902855-17902855	A	intergenic_variant	MODIFIER	-	-	-	-	-	-	-	-	-	-	-	-	-	-	-	-	-	-	-	-	-	-	-	-	-	-	-	-	-	-
.	14:19623501-19623501	C	intergenic_variant	MODIFIER	-	-	-	-	-	-	-	-	-	-	-	-	-	-	rs42847402	-	-	-	-	-	-	-	-	-	-	-	-	-	-	-
.	14:20253995-20253995	C	synonymous_variant	LOW	-	ENSBTAG00000027760	Transcript	ENSBTAT00000040022	protein_coding	2019-02-02	-	-	-	840	840	280	G	ggT/ggG	rs475794216	-	-1	-	-	-	-	-	ENSBTAP00000067448	-	-	-	-	-	-	-
.	14:21413335-21413335	C	intergenic_variant	MODIFIER	-	-	-	-	-	-	-	-	-	-	-	-	-	-	rs522814887	-	-	-	-	-	-	-	-	-	-	-	-	-	-	-
.	14:23440914-23440914	G	missense_variant	MODERATE	SDR16C5	ENSBTAG00000018570	Transcript	ENSBTAT00000024714	protein_coding	2019-06-01	-	-	-	129	122	41	V/A	gTt/gCt	rs41722918	-	-1	-	VGNC	-	-	-	ENSBTAP00000024714	-	E1BFD4	-	tolerated(0.57)	-	-	-
.	14:23440914-23440914	G	missense_variant	MODERATE	SDR16C5	ENSBTAG00000018570	Transcript	ENSBTAT00000073798	protein_coding	2019-07-01	-	-	-	100	98	33	V/A	gTt/gCt	rs41722918	-	-1	-	VGNC	-	-	-	ENSBTAP00000072425	-	-	-	tolerated(0.56)	-	-	-
.	14:24756428-24756428	G	intron_variant	MODIFIER	SDCBP	ENSBTAG00000019910	Transcript	ENSBTAT00000026526	protein_coding	-	2019-08-04	-	-	-	-	-	-	-	rs41720541	-	1	-	VGNC	-	-	-	ENSBTAP00000026526	-	Q3SZA6	UPI000383DBF2	-	-	-	-
.	14:25954195-25954195	C	downstream_gene_variant	MODIFIER	CA8	ENSBTAG00000017529	Transcript	ENSBTAT00000023308	protein_coding	-	-	-	-	-	-	-	-	-	rs41725806	2124	-1	-	VGNC	-	-	-	ENSBTAP00000023308	-	A4IFV2	UPI000061427B	-	-	-	-
.	14:25954604-25954604	A	downstream_gene_variant	MODIFIER	CA8	ENSBTAG00000017529	Transcript	ENSBTAT00000023308	protein_coding	-	-	-	-	-	-	-	-	-	rs41725807	1715	-1	-	VGNC	-	-	-	ENSBTAP00000023308	-	A4IFV2	UPI000061427B	-	-	-	-
.	14:25955720-25955720	C	downstream_gene_variant	MODIFIER	CA8	ENSBTAG00000017529	Transcript	ENSBTAT00000023308	protein_coding	-	-	-	-	-	-	-	-	-	rs41725813	599	-1	-	VGNC	-	-	-	ENSBTAP00000023308	-	A4IFV2	UPI000061427B	-	-	-	-
.	14:25956116-25956116	T	downstream_gene_variant	MODIFIER	CA8	ENSBTAG00000017529	Transcript	ENSBTAT00000023308	protein_coding	-	-	-	-	-	-	-	-	-	rs41725816	203	-1	-	VGNC	-	-	-	ENSBTAP00000023308	-	A4IFV2	UPI000061427B	-	-	-	-
.	14:25970425-25970425	G	intron_variant	MODIFIER	CA8	ENSBTAG00000017529	Transcript	ENSBTAT00000023308	protein_coding	-	2019-08-08	-	-	-	-	-	-	-	rs41726182	-	-1	-	VGNC	-	-	-	ENSBTAP00000023308	-	A4IFV2	UPI000061427B	-	-	-	-
.	14:25970425-25970425	G	downstream_gene_variant	MODIFIER	CA8	ENSBTAG00000017529	Transcript	ENSBTAT00000072370	protein_coding	-	-	-	-	-	-	-	-	-	rs41726182	4334	-1	-	VGNC	-	-	-	ENSBTAP00000059511	-	-	-	-	-	-	-
.	14:25970441-25970441	G	intron_variant	MODIFIER	CA8	ENSBTAG00000017529	Transcript	ENSBTAT00000023308	protein_coding	-	2019-08-08	-	-	-	-	-	-	-	rs41726183	-	-1	-	VGNC	-	-	-	ENSBTAP00000023308	-	A4IFV2	UPI000061427B	-	-	-	-
.	14:25970441-25970441	G	downstream_gene_variant	MODIFIER	CA8	ENSBTAG00000017529	Transcript	ENSBTAT00000072370	protein_coding	-	-	-	-	-	-	-	-	-	rs41726183	4318	-1	-	VGNC	-	-	-	ENSBTAP00000059511	-	-	-	-	-	-	-
.	14:25970526-25970526	T	intron_variant	MODIFIER	CA8	ENSBTAG00000017529	Transcript	ENSBTAT00000023308	protein_coding	-	2019-08-08	-	-	-	-	-	-	-	rs382162240	-	-1	-	VGNC	-	-	-	ENSBTAP00000023308	-	A4IFV2	UPI000061427B	-	-	-	-
.	14:25970526-25970526	T	downstream_gene_variant	MODIFIER	CA8	ENSBTAG00000017529	Transcript	ENSBTAT00000072370	protein_coding	-	-	-	-	-	-	-	-	-	rs382162240	4233	-1	-	VGNC	-	-	-	ENSBTAP00000059511	-	-	-	-	-	-	-
.	14:25973314-25973314	G	intron_variant	MODIFIER	CA8	ENSBTAG00000017529	Transcript	ENSBTAT00000023308	protein_coding	-	2019-08-08	-	-	-	-	-	-	-	rs41726201	-	-1	-	VGNC	-	-	-	ENSBTAP00000023308	-	A4IFV2	UPI000061427B	-	-	-	-
.	14:25973314-25973314	G	downstream_gene_variant	MODIFIER	CA8	ENSBTAG00000017529	Transcript	ENSBTAT00000072370	protein_coding	-	-	-	-	-	-	-	-	-	rs41726201	1445	-1	-	VGNC	-	-	-	ENSBTAP00000059511	-	-	-	-	-	-	-
.	14:25973382-25973382	A	intron_variant	MODIFIER	CA8	ENSBTAG00000017529	Transcript	ENSBTAT00000023308	protein_coding	-	2019-08-08	-	-	-	-	-	-	-	rs41726202	-	-1	-	VGNC	-	-	-	ENSBTAP00000023308	-	A4IFV2	UPI000061427B	-	-	-	-
.	14:25973382-25973382	A	downstream_gene_variant	MODIFIER	CA8	ENSBTAG00000017529	Transcript	ENSBTAT00000072370	protein_coding	-	-	-	-	-	-	-	-	-	rs41726202	1377	-1	-	VGNC	-	-	-	ENSBTAP00000059511	-	-	-	-	-	-	-
.	14:25973444-25973444	A	intron_variant	MODIFIER	CA8	ENSBTAG00000017529	Transcript	ENSBTAT00000023308	protein_coding	-	2019-08-08	-	-	-	-	-	-	-	rs41726203	-	-1	-	VGNC	-	-	-	ENSBTAP00000023308	-	A4IFV2	UPI000061427B	-	-	-	-
.	14:25973444-25973444	A	downstream_gene_variant	MODIFIER	CA8	ENSBTAG00000017529	Transcript	ENSBTAT00000072370	protein_coding	-	-	-	-	-	-	-	-	-	rs41726203	1315	-1	-	VGNC	-	-	-	ENSBTAP00000059511	-	-	-	-	-	-	-
.	14:25973458-25973458	G	intron_variant	MODIFIER	CA8	ENSBTAG00000017529	Transcript	ENSBTAT00000023308	protein_coding	-	2019-08-08	-	-	-	-	-	-	-	rs380339419	-	-1	-	VGNC	-	-	-	ENSBTAP00000023308	-	A4IFV2	UPI000061427B	-	-	-	-
.	14:25973458-25973458	G	downstream_gene_variant	MODIFIER	CA8	ENSBTAG00000017529	Transcript	ENSBTAT00000072370	protein_coding	-	-	-	-	-	-	-	-	-	rs380339419	1301	-1	-	VGNC	-	-	-	ENSBTAP00000059511	-	-	-	-	-	-	-
.	14:25973681-25973681	T	intron_variant	MODIFIER	CA8	ENSBTAG00000017529	Transcript	ENSBTAT00000023308	protein_coding	-	2019-08-08	-	-	-	-	-	-	-	rs382384639	-	-1	-	VGNC	-	-	-	ENSBTAP00000023308	-	A4IFV2	UPI000061427B	-	-	-	-
.	14:25973681-25973681	T	downstream_gene_variant	MODIFIER	CA8	ENSBTAG00000017529	Transcript	ENSBTAT00000072370	protein_coding	-	-	-	-	-	-	-	-	-	rs382384639	1078	-1	-	VGNC	-	-	-	ENSBTAP00000059511	-	-	-	-	-	-	-
.	14:25973761-25973761	C	intron_variant	MODIFIER	CA8	ENSBTAG00000017529	Transcript	ENSBTAT00000023308	protein_coding	-	2019-08-08	-	-	-	-	-	-	-	rs385421422	-	-1	-	VGNC	-	-	-	ENSBTAP00000023308	-	A4IFV2	UPI000061427B	-	-	-	-
.	14:25973761-25973761	C	downstream_gene_variant	MODIFIER	CA8	ENSBTAG00000017529	Transcript	ENSBTAT00000072370	protein_coding	-	-	-	-	-	-	-	-	-	rs385421422	998	-1	-	VGNC	-	-	-	ENSBTAP00000059511	-	-	-	-	-	-	-
.	14:25973969-25973969	A	intron_variant	MODIFIER	CA8	ENSBTAG00000017529	Transcript	ENSBTAT00000023308	protein_coding	-	2019-08-08	-	-	-	-	-	-	-	rs41726204	-	-1	-	VGNC	-	-	-	ENSBTAP00000023308	-	A4IFV2	UPI000061427B	-	-	-	-
.	14:25973969-25973969	A	downstream_gene_variant	MODIFIER	CA8	ENSBTAG00000017529	Transcript	ENSBTAT00000072370	protein_coding	-	-	-	-	-	-	-	-	-	rs41726204	790	-1	-	VGNC	-	-	-	ENSBTAP00000059511	-	-	-	-	-	-	-
.	14:25973977-25973977	C	intron_variant	MODIFIER	CA8	ENSBTAG00000017529	Transcript	ENSBTAT00000023308	protein_coding	-	2019-08-08	-	-	-	-	-	-	-	rs41726205	-	-1	-	VGNC	-	-	-	ENSBTAP00000023308	-	A4IFV2	UPI000061427B	-	-	-	-
.	14:25973977-25973977	C	downstream_gene_variant	MODIFIER	CA8	ENSBTAG00000017529	Transcript	ENSBTAT00000072370	protein_coding	-	-	-	-	-	-	-	-	-	rs41726205	782	-1	-	VGNC	-	-	-	ENSBTAP00000059511	-	-	-	-	-	-	-
.	14:25973985-25973985	G	intron_variant	MODIFIER	CA8	ENSBTAG00000017529	Transcript	ENSBTAT00000023308	protein_coding	-	2019-08-08	-	-	-	-	-	-	-	rs41726206	-	-1	-	VGNC	-	-	-	ENSBTAP00000023308	-	A4IFV2	UPI000061427B	-	-	-	-
.	14:25973985-25973985	G	downstream_gene_variant	MODIFIER	CA8	ENSBTAG00000017529	Transcript	ENSBTAT00000072370	protein_coding	-	-	-	-	-	-	-	-	-	rs41726206	774	-1	-	VGNC	-	-	-	ENSBTAP00000059511	-	-	-	-	-	-	-
.	14:36588738-36588738	A	intron_variant	MODIFIER	C8orf89	ENSBTAG00000049035	Transcript	ENSBTAT00000083748	protein_coding	-	2019-03-03	-	-	-	-	-	-	-	rs384200684	-	-1	-	HGNC	HGNC:51258	-	-	ENSBTAP00000066302	-	-	UPI0003C02C2D	-	-	-	-
.	14:36592690-36592690	C	intron_variant	MODIFIER	C8orf89	ENSBTAG00000049035	Transcript	ENSBTAT00000083748	protein_coding	-	2019-03-03	-	-	-	-	-	-	-	rs42445208	-	-1	-	HGNC	HGNC:51258	-	-	ENSBTAP00000066302	-	-	UPI0003C02C2D	-	-	-	-
.	14:36648601-36648601	A	intron_variant	MODIFIER	RDH10	ENSBTAG00000020143	Transcript	ENSBTAT00000026830	protein_coding	-	2019-05-02	-	-	-	-	-	-	-	rs42443479	-	1	-	VGNC	-	-	-	ENSBTAP00000026830	Q8HZT6	-	UPI0000054C83	-	-	-	-
.	14:37101375-37101375	T	3_prime_UTR_variant	MODIFIER	UBE2W	ENSBTAG00000048843	Transcript	ENSBTAT00000083257	protein_coding	2019-06-06	-	-	-	5316	-	-	-	-	rs41733353	-	-1	-	EntrezGene	-	-	-	ENSBTAP00000064722	-	-	UPI0000037726	-	-	-	-
.	14:47990258-47990258	G	intergenic_variant	MODIFIER	-	-	-	-	-	-	-	-	-	-	-	-	-	-	rs109778138	-	-	-	-	-	-	-	-	-	-	-	-	-	-	-
.	14:54861751-54861751	G	5_prime_UTR_variant	MODIFIER	EBAG9	ENSBTAG00000037571	Transcript	ENSBTAT00000056537	protein_coding	2019-07-01	-	-	-	116	-	-	-	-	rs41593054	-	-1	-	EntrezGene	-	-	-	ENSBTAP00000047911	-	Q0P578	UPI000057FFA3	-	-	-	-
.	14:63637440-63637440	G	intron_variant	MODIFIER	PABPC1	ENSBTAG00000046358	Transcript	ENSBTAT00000064237	protein_coding	-	2014-07-01	-	-	-	-	-	-	-	rs136405777	-	1	-	VGNC	-	-	-	ENSBTAP00000056644	P61286	-	UPI0000000BC4	-	-	-	-
.	14:63637440-63637440	G	intron_variant	MODIFIER	PABPC1	ENSBTAG00000046358	Transcript	ENSBTAT00000078771	protein_coding	-	2019-12-06	-	-	-	-	-	-	-	rs136405777	-	1	-	VGNC	-	-	-	ENSBTAP00000061371	-	-	-	-	-	-	-
.	14:73900494-73900494	A	intron_variant	MODIFIER	RIPK2	ENSBTAG00000015271	Transcript	ENSBTAT00000020312	protein_coding	-	2019-10-09	-	-	-	-	-	-	-	rs109461461	-	-1	-	VGNC	-	-	-	ENSBTAP00000020312	Q3SZJ2	-	UPI00005B2A42	-	-	-	-
.	14:81441475-81441475	T	downstream_gene_variant	MODIFIER	DEPTOR	ENSBTAG00000015341	Transcript	ENSBTAT00000083301	protein_coding	-	-	-	-	-	-	-	-	-	rs135354466	1806	1	-	VGNC	-	-	-	ENSBTAP00000061795	-	-	UPI000D533DAA	-	-	-	-
.	14:81601736-81601736	G	synonymous_variant	LOW	COL14A1	ENSBTAG00000013369	Transcript	ENSBTAT00000017783	protein_coding	20/47	-	-	-	2550	2550	850	A	gcA/gcG	rs110689938	-	1	-	VGNC	-	-	-	ENSBTAP00000017783	-	E1BA17	UPI0002264D74	-	-	-	-
.	14:81601736-81601736	G	synonymous_variant	LOW	COL14A1	ENSBTAG00000013369	Transcript	ENSBTAT00000077398	protein_coding	20/42	-	-	-	2550	2550	850	A	gcA/gcG	rs110689938	-	1	-	VGNC	-	-	-	ENSBTAP00000066467	-	-	-	-	-	-	-
.	14:82121759-82121759	C	intron_variant	MODIFIER	SNTB1	ENSBTAG00000044126	Transcript	ENSBTAT00000061037	protein_coding	-	2019-07-02	-	-	-	-	-	-	-	rs209454542	-	-1	-	HGNC	HGNC:11168	-	-	ENSBTAP00000053848	-	F1MDV3	UPI000383DFDA	-	-	-	-
.	14:82121759-82121759	C	intron_variant	MODIFIER	SNTB1	ENSBTAG00000044126	Transcript	ENSBTAT00000086501	protein_coding	-	2019-06-01	-	-	-	-	-	-	-	rs209454542	-	-1	-	HGNC	HGNC:11168	-	-	ENSBTAP00000073837	-	-	UPI000383DFDA	-	-	-	-
.	15:5268446-5268446	T	intergenic_variant	MODIFIER	-	-	-	-	-	-	-	-	-	-	-	-	-	-	-	-	-	-	-	-	-	-	-	-	-	-	-	-	-	-
.	15:7968443-7968443	C	downstream_gene_variant	MODIFIER	PGR	ENSBTAG00000024648	Transcript	ENSBTAT00000010545	protein_coding	-	-	-	-	-	-	-	-	-	-	1458	1	-	EntrezGene	-	-	-	ENSBTAP00000010545	-	F1N712	-	-	-	-	-
.	15:7969842-7969842	G	downstream_gene_variant	MODIFIER	PGR	ENSBTAG00000024648	Transcript	ENSBTAT00000010545	protein_coding	-	-	-	-	-	-	-	-	-	rs208289597	2857	1	-	EntrezGene	-	-	-	ENSBTAP00000010545	-	F1N712	-	-	-	-	-
.	15:7969922-7969922	C	downstream_gene_variant	MODIFIER	PGR	ENSBTAG00000024648	Transcript	ENSBTAT00000010545	protein_coding	-	-	-	-	-	-	-	-	-	rs208479533	2937	1	-	EntrezGene	-	-	-	ENSBTAP00000010545	-	F1N712	-	-	-	-	-
.	15:14290440-14290440	C	downstream_gene_variant	MODIFIER	MAML2	ENSBTAG00000037962	Transcript	ENSBTAT00000054262	protein_coding	-	-	-	-	-	-	-	-	-	rs110883449	3143	1	-	VGNC	-	-	-	ENSBTAP00000051992	-	F1MB38	UPI0000EBD71F	-	-	-	-
.	15:16232780-16232780	G	intergenic_variant	MODIFIER	-	-	-	-	-	-	-	-	-	-	-	-	-	-	rs135015657	-	-	-	-	-	-	-	-	-	-	-	-	-	-	-
.	15:16232794-16232794	G	intergenic_variant	MODIFIER	-	-	-	-	-	-	-	-	-	-	-	-	-	-	rs137694716	-	-	-	-	-	-	-	-	-	-	-	-	-	-	-
.	15:16851719-16851719	G	intergenic_variant	MODIFIER	-	-	-	-	-	-	-	-	-	-	-	-	-	-	rs42424576	-	-	-	-	-	-	-	-	-	-	-	-	-	-	-
.	15:18220577-18220577	T	intron_variant	MODIFIER	EXPH5	ENSBTAG00000008253	Transcript	ENSBTAT00000010864	protein_coding	-	2019-08-03	-	-	-	-	-	-	-	-	-	-1	-	VGNC	-	-	-	ENSBTAP00000010864	-	F1MGW8	-	-	-	-	-
.	15:19948507-19948507	C	stop_lost	HIGH	-	ENSBTAG00000051234	Transcript	ENSBTAT00000074283	protein_coding	2019-02-02	-	-	-	529	529	177	*/Q	Tag/Cag	-	-	1	-	-	-	-	-	ENSBTAP00000059706	-	-	-	-	-	-	-
.	15:19948513-19948513	T	downstream_gene_variant	MODIFIER	-	ENSBTAG00000051234	Transcript	ENSBTAT00000074283	protein_coding	-	-	-	-	-	-	-	-	-	rs207531621	4	1	-	-	-	-	-	ENSBTAP00000059706	-	-	-	-	-	-	-
.	15:21874973-21874973	T	intron_variant	MODIFIER	LAYN	ENSBTAG00000017901	Transcript	ENSBTAT00000023791	protein_coding	-	2019-06-03	-	-	-	-	-	-	-	rs42055173	-	1	-	VGNC	-	-	-	ENSBTAP00000023791	-	E1BI29	UPI000D533E78	-	-	-	-
.	15:21874973-21874973	T	intron_variant	MODIFIER	LAYN	ENSBTAG00000017901	Transcript	ENSBTAT00000079608	protein_coding	-	2019-05-03	-	-	-	-	-	-	-	rs42055173	-	1	-	VGNC	-	-	-	ENSBTAP00000056986	-	-	UPI000D532EFA	-	-	-	-
.	15:21874973-21874973	T	intron_variant	MODIFIER	LAYN	ENSBTAG00000017901	Transcript	ENSBTAT00000084695	protein_coding	-	2019-06-03	-	-	-	-	-	-	-	rs42055173	-	1	-	VGNC	-	-	-	ENSBTAP00000057255	-	-	UPI000D53BE08	-	-	-	-
.	15:22382850-22382850	A	upstream_gene_variant	MODIFIER	NKAPD1	ENSBTAG00000001999	Transcript	ENSBTAT00000002592	protein_coding	-	-	-	-	-	-	-	-	-	rs109011118	171	1	-	VGNC	-	-	-	ENSBTAP00000002592	-	A4FV63	UPI0000F54C6D	-	-	-	-
.	15:22382850-22382850	A	upstream_gene_variant	MODIFIER	PIH1D2	ENSBTAG00000005156	Transcript	ENSBTAT00000006791	protein_coding	-	-	-	-	-	-	-	-	-	rs109011118	161	-1	-	VGNC	-	-	-	ENSBTAP00000006791	-	F1MNJ0	UPI00004F37FF	-	-	-	-
.	15:24362377-24362377	G	intron_variant	MODIFIER	USP28	ENSBTAG00000002323	Transcript	ENSBTAT00000002998	protein_coding	-	2024-09-01	-	-	-	-	-	-	-	rs385118755	-	-1	-	VGNC	-	-	-	ENSBTAP00000002998	-	E1BDG7	UPI00005BE2F4	-	-	-	-
.	15:24362377-24362377	G	intron_variant	MODIFIER	USP28	ENSBTAG00000002323	Transcript	ENSBTAT00000080793	protein_coding	-	2023-09-01	-	-	-	-	-	-	-	rs385118755	-	-1	-	VGNC	-	-	-	ENSBTAP00000069124	-	-	-	-	-	-	-
.	15:24362377-24362377	G	intron_variant	MODIFIER	USP28	ENSBTAG00000002323	Transcript	ENSBTAT00000081720	protein_coding	-	2025-09-01	-	-	-	-	-	-	-	rs385118755	-	-1	-	VGNC	-	-	-	ENSBTAP00000070943	-	-	UPI000383E8A2	-	-	-	-
.	15:24362377-24362377	G	intron_variant	MODIFIER	USP28	ENSBTAG00000002323	Transcript	ENSBTAT00000085995	protein_coding	-	2023-09-01	-	-	-	-	-	-	-	rs385118755	-	-1	-	VGNC	-	-	-	ENSBTAP00000062974	-	-	UPI00006143AA	-	-	-	-
.	15:24364765-24364765	C	splice_region_variant,intron_variant	LOW	USP28	ENSBTAG00000002323	Transcript	ENSBTAT00000002998	protein_coding	-	2024-07-01	-	-	-	-	-	-	-	rs41747494	-	-1	-	VGNC	-	-	-	ENSBTAP00000002998	-	E1BDG7	UPI00005BE2F4	-	-	-	-
.	15:24364765-24364765	C	downstream_gene_variant	MODIFIER	USP28	ENSBTAG00000002323	Transcript	ENSBTAT00000068177	protein_coding	-	-	-	-	-	-	-	-	-	rs41747494	3769	-1	-	VGNC	-	-	-	ENSBTAP00000070361	-	-	-	-	-	-	-
.	15:24364765-24364765	C	splice_region_variant,intron_variant	LOW	USP28	ENSBTAG00000002323	Transcript	ENSBTAT00000080793	protein_coding	-	2023-07-01	-	-	-	-	-	-	-	rs41747494	-	-1	-	VGNC	-	-	-	ENSBTAP00000069124	-	-	-	-	-	-	-
.	15:24364765-24364765	C	splice_region_variant,intron_variant	LOW	USP28	ENSBTAG00000002323	Transcript	ENSBTAT00000081720	protein_coding	-	2025-07-01	-	-	-	-	-	-	-	rs41747494	-	-1	-	VGNC	-	-	-	ENSBTAP00000070943	-	-	UPI000383E8A2	-	-	-	-
.	15:24364765-24364765	C	splice_region_variant,intron_variant	LOW	USP28	ENSBTAG00000002323	Transcript	ENSBTAT00000085995	protein_coding	-	2023-07-01	-	-	-	-	-	-	-	rs41747494	-	-1	-	VGNC	-	-	-	ENSBTAP00000062974	-	-	UPI00006143AA	-	-	-	-
.	15:27878136-27878136	C	intron_variant	MODIFIER	SIDT2	ENSBTAG00000007192	Transcript	ENSBTAT00000009467	protein_coding	-	2024-10-01	-	-	-	-	-	-	-	rs110862039	-	1	-	VGNC	-	-	-	ENSBTAP00000009467	-	F1MVZ5	UPI000061439C	-	-	-	-
.	15:27878136-27878136	C	intron_variant	MODIFIER	SIDT2	ENSBTAG00000007192	Transcript	ENSBTAT00000047991	protein_coding	-	2025-10-01	-	-	-	-	-	-	-	rs110862039	-	1	-	VGNC	-	-	-	ENSBTAP00000045132	-	E1BB88	UPI0002263754	-	-	-	-
.	15:27878136-27878136	C	intron_variant	MODIFIER	SIDT2	ENSBTAG00000007192	Transcript	ENSBTAT00000067704	protein_coding	-	2013-09-01	-	-	-	-	-	-	-	rs110862039	-	1	-	VGNC	-	-	-	ENSBTAP00000067590	-	-	-	-	-	-	-
.	15:29658486-29658486	T	intron_variant	MODIFIER	VPS11	ENSBTAG00000005357	Transcript	ENSBTAT00000007042	protein_coding	-	2015-07-01	-	-	-	-	-	-	-	rs43713602	-	1	-	VGNC	-	-	-	ENSBTAP00000007042	-	F1N5Q5	UPI00005BE32F	-	-	-	-
.	15:29658486-29658486	T	upstream_gene_variant	MODIFIER	HYOU1	ENSBTAG00000010322	Transcript	ENSBTAT00000066893	protein_coding	-	-	-	-	-	-	-	-	-	rs43713602	4981	-1	-	VGNC	-	-	-	ENSBTAP00000074586	-	-	-	-	-	-	-
.	15:29658486-29658486	T	intron_variant	MODIFIER	VPS11	ENSBTAG00000005357	Transcript	ENSBTAT00000078435	protein_coding	-	2014-07-01	-	-	-	-	-	-	-	rs43713602	-	1	-	VGNC	-	-	-	ENSBTAP00000071235	-	-	-	-	-	-	-
.	15:35353533-35353533	T	synonymous_variant	LOW	PIK3C2A	ENSBTAG00000004901	Transcript	ENSBTAT00000046627	protein_coding	1933-06-01	-	-	-	2050	1473	491	S	agC/agT	rs208935544	-	1	-	HGNC	HGNC:8971	-	-	ENSBTAP00000043907	-	E1BE68	UPI000D539811	-	-	-	-
.	15:35402965-35402965	A	downstream_gene_variant	MODIFIER	PIK3C2A	ENSBTAG00000004901	Transcript	ENSBTAT00000046627	protein_coding	-	-	-	-	-	-	-	-	-	rs41758377	2344	1	-	HGNC	HGNC:8971	-	-	ENSBTAP00000043907	-	E1BE68	UPI000D539811	-	-	-	-
.	15:45741023-45741023	C	downstream_gene_variant	MODIFIER	ZNF214	ENSBTAG00000020289	Transcript	ENSBTAT00000027039	protein_coding	-	-	-	-	-	-	-	-	-	rs42575482	421	1	-	VGNC	-	-	-	ENSBTAP00000027039	-	G3X7G3	UPI00017C36A3	-	-	-	-
.	15:46173464-46173464	A	intergenic_variant	MODIFIER	-	-	-	-	-	-	-	-	-	-	-	-	-	-	rs110001002	-	-	-	-	-	-	-	-	-	-	-	-	-	-	-
.	15:46173929-46173929	G	intergenic_variant	MODIFIER	-	-	-	-	-	-	-	-	-	-	-	-	-	-	rs441312297	-	-	-	-	-	-	-	-	-	-	-	-	-	-	-
.	15:46174227-46174227	C	intergenic_variant	MODIFIER	-	-	-	-	-	-	-	-	-	-	-	-	-	-	rs434024110	-	-	-	-	-	-	-	-	-	-	-	-	-	-	-
.	15:46174230-46174230	G	intergenic_variant	MODIFIER	-	-	-	-	-	-	-	-	-	-	-	-	-	-	rs447361775	-	-	-	-	-	-	-	-	-	-	-	-	-	-	-
.	15:46203620-46203620	C	intergenic_variant	MODIFIER	-	-	-	-	-	-	-	-	-	-	-	-	-	-	rs211689760	-	-	-	-	-	-	-	-	-	-	-	-	-	-	-
.	15:46203665-46203665	G	intergenic_variant	MODIFIER	-	-	-	-	-	-	-	-	-	-	-	-	-	-	rs109374301	-	-	-	-	-	-	-	-	-	-	-	-	-	-	-
.	15:46203676-46203676	A	intergenic_variant	MODIFIER	-	-	-	-	-	-	-	-	-	-	-	-	-	-	rs473382534	-	-	-	-	-	-	-	-	-	-	-	-	-	-	-
.	15:46203691-46203691	G	intergenic_variant	MODIFIER	-	-	-	-	-	-	-	-	-	-	-	-	-	-	rs440401811	-	-	-	-	-	-	-	-	-	-	-	-	-	-	-
.	15:46203700-46203701	TC	intergenic_variant	MODIFIER	-	-	-	-	-	-	-	-	-	-	-	-	-	-	-	-	-	-	-	-	-	-	-	-	-	-	-	-	-	-
.	15:46203740-46203740	T	intergenic_variant	MODIFIER	-	-	-	-	-	-	-	-	-	-	-	-	-	-	rs381360909	-	-	-	-	-	-	-	-	-	-	-	-	-	-	-
.	15:46203743-46203743	C	intergenic_variant	MODIFIER	-	-	-	-	-	-	-	-	-	-	-	-	-	-	rs378726893	-	-	-	-	-	-	-	-	-	-	-	-	-	-	-
.	15:46465479-46465479	G	upstream_gene_variant	MODIFIER	ILK	ENSBTAG00000000696	Transcript	ENSBTAT00000000927	protein_coding	-	-	-	-	-	-	-	-	-	-	2969	-1	-	VGNC	-	-	-	ENSBTAP00000000927	Q3SWY2	G5E505	UPI000057E391	-	-	-	-
.	15:46465479-46465479	G	frameshift_variant,splice_region_variant	HIGH	RRP8	ENSBTAG00000000697	Transcript	ENSBTAT00000039795	protein_coding	2019-08-06	-	-	-	1244-1245	1153-1154	385	R/RX	agg/aGgg	-	-	1	-	VGNC	-	-	-	ENSBTAP00000039583	-	E1BJI1	-	-	-	-	-
.	15:47837370-47837370	A	intron_variant	MODIFIER	TRIM5	ENSBTAG00000052606	Transcript	ENSBTAT00000080965	protein_coding	-	2019-07-03	-	-	-	-	-	-	-	-	-	-1	-	EntrezGene	-	-	-	ENSBTAP00000062357	-	-	-	-	-	-	-
.	15:47837370-47837370	A	intron_variant	MODIFIER	TRIM5	ENSBTAG00000052606	Transcript	ENSBTAT00000083970	protein_coding	-	2019-06-03	-	-	-	-	-	-	-	-	-	-1	-	EntrezGene	-	-	-	ENSBTAP00000057686	-	-	-	-	-	-	-
.	15:47865706-47865706	T	3_prime_UTR_variant	MODIFIER	-	ENSBTAG00000005251	Transcript	ENSBTAT00000006913	protein_coding	2019-07-07	-	-	-	1903	-	-	-	-	rs42494206	-	-1	-	-	-	-	-	ENSBTAP00000006913	-	E1BM69	UPI00005C1307	-	-	-	-
.	15:47867091-47867091	C	intron_variant	MODIFIER	-	ENSBTAG00000005251	Transcript	ENSBTAT00000006913	protein_coding	-	2019-06-05	-	-	-	-	-	-	-	rs42494200	-	-1	-	-	-	-	-	ENSBTAP00000006913	-	E1BM69	UPI00005C1307	-	-	-	-
.	15:51329441-51329441	G	intron_variant	MODIFIER	NUP98	ENSBTAG00000008432	Transcript	ENSBTAT00000011092	protein_coding	-	20/32	-	-	-	-	-	-	-	rs41768412	-	1	-	VGNC	-	-	-	ENSBTAP00000011092	-	E1BCV4	UPI0002263CE5	-	-	-	-
.	15:56431591-56431591	T	intergenic_variant	MODIFIER	-	-	-	-	-	-	-	-	-	-	-	-	-	-	rs136131992	-	-	-	-	-	-	-	-	-	-	-	-	-	-	-
.	15:56454854-56454854	C	3_prime_UTR_variant	MODIFIER	B3GNT6	ENSBTAG00000047129	Transcript	ENSBTAT00000063600	protein_coding	2019-02-02	-	-	-	2454	-	-	-	-	rs135588899	-	1	-	VGNC	-	-	-	ENSBTAP00000054309	-	F1MGN7	-	-	-	-	-
.	15:57705548-57705548	C	3_prime_UTR_variant	MODIFIER	FIBIN	ENSBTAG00000006676	Transcript	ENSBTAT00000008771	protein_coding	2019-01-01	-	-	-	1677	-	-	-	-	rs42903708	-	1	-	VGNC	-	-	-	ENSBTAP00000008771	Q5E9H1	-	UPI00004CEB43	-	-	-	-
.	15:60615832-60615832	A	intergenic_variant	MODIFIER	-	-	-	-	-	-	-	-	-	-	-	-	-	-	-	-	-	-	-	-	-	-	-	-	-	-	-	-	-	-
.	15:60616381-60616381	A	intergenic_variant	MODIFIER	-	-	-	-	-	-	-	-	-	-	-	-	-	-	rs209214185	-	-	-	-	-	-	-	-	-	-	-	-	-	-	-
.	15:64749684-64749684	A	missense_variant	MODERATE	ABTB2	ENSBTAG00000005923	Transcript	ENSBTAT00000007781	protein_coding	16/17	-	-	-	3454	3325	1109	G/C	Ggc/Tgc	rs471946871	-	-1	-	VGNC	-	-	-	ENSBTAP00000007781	-	E1BMN7	-	tolerated(1)	-	-	-
.	15:66292249-66292249	G	downstream_gene_variant	MODIFIER	TRIM44	ENSBTAG00000037389	Transcript	ENSBTAT00000052439	protein_coding	-	-	-	-	-	-	-	-	-	rs384707475	254	1	-	VGNC	-	-	-	ENSBTAP00000051946	A6QQX5	-	UPI0001588710	-	-	-	-
.	15:66292249-66292249	G	downstream_gene_variant	MODIFIER	TRIM44	ENSBTAG00000037389	Transcript	ENSBTAT00000084083	protein_coding	-	-	-	-	-	-	-	-	-	rs384707475	254	1	-	VGNC	-	-	-	ENSBTAP00000057697	-	-	-	-	-	-	-
.	15:66292525-66292526	AA	downstream_gene_variant	MODIFIER	TRIM44	ENSBTAG00000037389	Transcript	ENSBTAT00000052439	protein_coding	-	-	-	-	-	-	-	-	-	-	530	1	-	VGNC	-	-	-	ENSBTAP00000051946	A6QQX5	-	UPI0001588710	-	-	-	-
.	15:66292525-66292526	AA	downstream_gene_variant	MODIFIER	TRIM44	ENSBTAG00000037389	Transcript	ENSBTAT00000084083	protein_coding	-	-	-	-	-	-	-	-	-	-	530	1	-	VGNC	-	-	-	ENSBTAP00000057697	-	-	-	-	-	-	-
.	15:66294115-66294115	C	downstream_gene_variant	MODIFIER	TRIM44	ENSBTAG00000037389	Transcript	ENSBTAT00000052439	protein_coding	-	-	-	-	-	-	-	-	-	rs42767716	2120	1	-	VGNC	-	-	-	ENSBTAP00000051946	A6QQX5	-	UPI0001588710	-	-	-	-
.	15:66294115-66294115	C	downstream_gene_variant	MODIFIER	TRIM44	ENSBTAG00000037389	Transcript	ENSBTAT00000084083	protein_coding	-	-	-	-	-	-	-	-	-	rs42767716	2120	1	-	VGNC	-	-	-	ENSBTAP00000057697	-	-	-	-	-	-	-
.	15:66294299-66294299	C	downstream_gene_variant	MODIFIER	TRIM44	ENSBTAG00000037389	Transcript	ENSBTAT00000052439	protein_coding	-	-	-	-	-	-	-	-	-	rs135330860	2304	1	-	VGNC	-	-	-	ENSBTAP00000051946	A6QQX5	-	UPI0001588710	-	-	-	-
.	15:66294299-66294299	C	downstream_gene_variant	MODIFIER	TRIM44	ENSBTAG00000037389	Transcript	ENSBTAT00000084083	protein_coding	-	-	-	-	-	-	-	-	-	rs135330860	2304	1	-	VGNC	-	-	-	ENSBTAP00000057697	-	-	-	-	-	-	-
.	15:66294507-66294507	T	downstream_gene_variant	MODIFIER	TRIM44	ENSBTAG00000037389	Transcript	ENSBTAT00000052439	protein_coding	-	-	-	-	-	-	-	-	-	rs211322139	2512	1	-	VGNC	-	-	-	ENSBTAP00000051946	A6QQX5	-	UPI0001588710	-	-	-	-
.	15:66294507-66294507	T	downstream_gene_variant	MODIFIER	TRIM44	ENSBTAG00000037389	Transcript	ENSBTAT00000084083	protein_coding	-	-	-	-	-	-	-	-	-	rs211322139	2512	1	-	VGNC	-	-	-	ENSBTAP00000057697	-	-	-	-	-	-	-
.	15:66951392-66951392	C	intron_variant	MODIFIER	TRAF6	ENSBTAG00000036009	Transcript	ENSBTAT00000021630	protein_coding	-	2019-06-05	-	-	-	-	-	-	-	rs41779625	-	-1	-	VGNC	-	-	-	ENSBTAP00000021630	Q3ZCC3	-	UPI0000599405	-	-	-	-
.	15:74361689-74361689	C	intergenic_variant	MODIFIER	-	-	-	-	-	-	-	-	-	-	-	-	-	-	rs41783774	-	-	-	-	-	-	-	-	-	-	-	-	-	-	-
.	15:75953902-75953902	G	missense_variant	MODERATE	LARGE2	ENSBTAG00000009607	Transcript	ENSBTAT00000012643	protein_coding	2013-08-01	-	-	-	1061	1061	354	H/R	cAt/cGt	rs41789654	-	1	-	VGNC	-	-	-	ENSBTAP00000012643	-	E1BHU3	UPI0000EBD98B	tolerated(1)	-	-	-
.	15:75953902-75953902	G	downstream_gene_variant	MODIFIER	PHF21A	ENSBTAG00000009611	Transcript	ENSBTAT00000068998	protein_coding	-	-	-	-	-	-	-	-	-	rs41789654	2449	-1	-	VGNC	-	-	-	ENSBTAP00000066989	-	-	-	-	-	-	-
.	15:75953902-75953902	G	missense_variant	MODERATE	LARGE2	ENSBTAG00000009607	Transcript	ENSBTAT00000070048	protein_coding	2015-10-01	-	-	-	1448	965	322	H/R	cAt/cGt	rs41789654	-	1	-	VGNC	-	-	-	ENSBTAP00000071052	-	-	UPI000383F39E	tolerated(1)	-	-	-
.	15:75953902-75953902	G	downstream_gene_variant	MODIFIER	PHF21A	ENSBTAG00000009611	Transcript	ENSBTAT00000073304	protein_coding	-	-	-	-	-	-	-	-	-	rs41789654	2449	-1	-	VGNC	-	-	-	ENSBTAP00000070836	-	-	-	-	-	-	-
.	15:75953902-75953902	G	downstream_gene_variant	MODIFIER	PHF21A	ENSBTAG00000009611	Transcript	ENSBTAT00000081557	protein_coding	-	-	-	-	-	-	-	-	-	rs41789654	1653	-1	-	VGNC	-	-	-	ENSBTAP00000063754	-	-	-	-	-	-	-
.	15:75953902-75953902	G	downstream_gene_variant	MODIFIER	PHF21A	ENSBTAG00000009611	Transcript	ENSBTAT00000082725	protein_coding	-	-	-	-	-	-	-	-	-	rs41789654	2449	-1	-	VGNC	-	-	-	ENSBTAP00000066672	-	-	-	-	-	-	-
.	15:76464486-76464486	T	intron_variant	MODIFIER	AMBRA1	ENSBTAG00000004282	Transcript	ENSBTAT00000060968	protein_coding	-	2015-09-01	-	-	-	-	-	-	-	rs207950250	-	-1	-	VGNC	-	-	-	ENSBTAP00000053378	-	F1MPW0	UPI000D537141	-	-	-	-
.	15:76464486-76464486	T	intron_variant	MODIFIER	AMBRA1	ENSBTAG00000004282	Transcript	ENSBTAT00000066367	protein_coding	-	2018-12-01	-	-	-	-	-	-	-	rs207950250	-	-1	-	VGNC	-	-	-	ENSBTAP00000073587	-	-	UPI00023ACF94	-	-	-	-
.	15:76464486-76464486	T	intron_variant	MODIFIER	AMBRA1	ENSBTAG00000004282	Transcript	ENSBTAT00000077419	protein_coding	-	2015-09-01	-	-	-	-	-	-	-	rs207950250	-	-1	-	VGNC	-	-	-	ENSBTAP00000056874	-	-	-	-	-	-	-
.	15:76464486-76464486	T	intron_variant	MODIFIER	AMBRA1	ENSBTAG00000004282	Transcript	ENSBTAT00000082172	protein_coding	-	2016-10-01	-	-	-	-	-	-	-	rs207950250	-	-1	-	VGNC	-	-	-	ENSBTAP00000061961	-	-	-	-	-	-	-
.	15:76465100-76465100	G	intron_variant	MODIFIER	AMBRA1	ENSBTAG00000004282	Transcript	ENSBTAT00000060968	protein_coding	-	2015-09-01	-	-	-	-	-	-	-	-	-	-1	-	VGNC	-	-	-	ENSBTAP00000053378	-	F1MPW0	UPI000D537141	-	-	-	-
.	15:76465100-76465100	G	intron_variant	MODIFIER	AMBRA1	ENSBTAG00000004282	Transcript	ENSBTAT00000066367	protein_coding	-	2018-12-01	-	-	-	-	-	-	-	-	-	-1	-	VGNC	-	-	-	ENSBTAP00000073587	-	-	UPI00023ACF94	-	-	-	-
.	15:76465100-76465100	G	intron_variant	MODIFIER	AMBRA1	ENSBTAG00000004282	Transcript	ENSBTAT00000077419	protein_coding	-	2015-09-01	-	-	-	-	-	-	-	-	-	-1	-	VGNC	-	-	-	ENSBTAP00000056874	-	-	-	-	-	-	-
.	15:76465100-76465100	G	intron_variant	MODIFIER	AMBRA1	ENSBTAG00000004282	Transcript	ENSBTAT00000082172	protein_coding	-	2016-10-01	-	-	-	-	-	-	-	-	-	-1	-	VGNC	-	-	-	ENSBTAP00000061961	-	-	-	-	-	-	-
.	15:76526442-76526442	C	synonymous_variant	LOW	AMBRA1	ENSBTAG00000004282	Transcript	ENSBTAT00000060968	protein_coding	2016-06-01	-	-	-	1415	1296	432	A	gcA/gcG	rs43025248	-	-1	-	VGNC	-	-	-	ENSBTAP00000053378	-	F1MPW0	UPI000D537141	-	-	-	-
.	15:76526442-76526442	C	synonymous_variant	LOW	AMBRA1	ENSBTAG00000004282	Transcript	ENSBTAT00000066367	protein_coding	2019-08-01	-	-	-	1342	1026	342	A	gcA/gcG	rs43025248	-	-1	-	VGNC	-	-	-	ENSBTAP00000073587	-	-	UPI00023ACF94	-	-	-	-
.	15:76526442-76526442	C	synonymous_variant	LOW	AMBRA1	ENSBTAG00000004282	Transcript	ENSBTAT00000076683	protein_coding	2019-08-07	-	-	-	1026	1026	342	A	gcA/gcG	rs43025248	-	-1	-	VGNC	-	-	-	ENSBTAP00000062800	-	-	-	-	-	-	-
.	15:76526442-76526442	C	synonymous_variant	LOW	AMBRA1	ENSBTAG00000004282	Transcript	ENSBTAT00000077419	protein_coding	2016-07-01	-	-	-	1145	1026	342	A	gcA/gcG	rs43025248	-	-1	-	VGNC	-	-	-	ENSBTAP00000056874	-	-	-	-	-	-	-
.	15:76526442-76526442	C	synonymous_variant	LOW	AMBRA1	ENSBTAG00000004282	Transcript	ENSBTAT00000082172	protein_coding	2017-06-01	-	-	-	998	879	293	A	gcA/gcG	rs43025248	-	-1	-	VGNC	-	-	-	ENSBTAP00000061961	-	-	-	-	-	-	-
.	15:76635460-76635460	G	intron_variant	MODIFIER	ARHGAP1	ENSBTAG00000016501	Transcript	ENSBTAT00000043933	protein_coding	-	2019-12-03	-	-	-	-	-	-	-	rs41782772	-	-1	-	VGNC	-	-	-	ENSBTAP00000041467	-	F6RWK1	UPI0000EBD816	-	-	-	-
.	15:76650509-76650509	C	downstream_gene_variant	MODIFIER	ZNF408	ENSBTAG00000027557	Transcript	ENSBTAT00000039630	protein_coding	-	-	-	-	-	-	-	-	-	rs137445122	2097	1	-	VGNC	-	-	-	ENSBTAP00000039420	-	E1BCQ9	UPI00005BE4D0	-	-	-	-
.	15:76650509-76650509	C	downstream_gene_variant	MODIFIER	ZNF408	ENSBTAG00000027557	Transcript	ENSBTAT00000073462	protein_coding	-	-	-	-	-	-	-	-	-	rs137445122	2097	1	-	VGNC	-	-	-	ENSBTAP00000070767	-	-	-	-	-	-	-
.	15:80868439-80868439	G	intergenic_variant	MODIFIER	-	-	-	-	-	-	-	-	-	-	-	-	-	-	rs41603750	-	-	-	-	-	-	-	-	-	-	-	-	-	-	-
.	15:81156502-81156502	C	intergenic_variant	MODIFIER	-	-	-	-	-	-	-	-	-	-	-	-	-	-	rs136356531	-	-	-	-	-	-	-	-	-	-	-	-	-	-	-
.	15:81212904-81212904	C	downstream_gene_variant	MODIFIER	-	ENSBTAG00000049096	Transcript	ENSBTAT00000072542	lncRNA	-	-	-	-	-	-	-	-	-	rs42804876	874	1	-	-	-	-	-	-	-	-	-	-	-	-	-
.	15:81212904-81212904	C	downstream_gene_variant	MODIFIER	-	ENSBTAG00000049096	Transcript	ENSBTAT00000084041	lncRNA	-	-	-	-	-	-	-	-	-	rs42804876	874	1	-	-	-	-	-	-	-	-	-	-	-	-	-
.	15:82095173-82095173	G	intron_variant	MODIFIER	GAT	ENSBTAG00000052095	Transcript	ENSBTAT00000073288	protein_coding	-	2019-05-04	-	-	-	-	-	-	-	rs136757756	-	-1	-	EntrezGene	-	-	-	ENSBTAP00000060343	-	-	UPI00000882E5	-	-	-	-
.	15:82095173-82095173	G	intron_variant	MODIFIER	GAT	ENSBTAG00000052095	Transcript	ENSBTAT00000082080	protein_coding	-	2019-05-04	-	-	-	-	-	-	-	rs136757756	-	-1	-	EntrezGene	-	-	-	ENSBTAP00000058372	-	-	UPI00000882E5	-	-	-	-
.	15:82231973-82231973	G	intergenic_variant	MODIFIER	-	-	-	-	-	-	-	-	-	-	-	-	-	-	rs41577665	-	-	-	-	-	-	-	-	-	-	-	-	-	-	-
.	15:82234028-82234028	G	intergenic_variant	MODIFIER	-	-	-	-	-	-	-	-	-	-	-	-	-	-	rs41785789	-	-	-	-	-	-	-	-	-	-	-	-	-	-	-
.	15:83197163-83197163	G	synonymous_variant	LOW	MS4A7	ENSBTAG00000038650	Transcript	ENSBTAT00000006013	protein_coding	2019-06-02	-	-	-	326	12	4	P	ccA/ccG	rs382988118	-	1	-	EntrezGene	-	-	-	ENSBTAP00000006013	-	F6RP33	UPI000D536C07	-	-	-	-
.	15:83197163-83197163	G	5_prime_UTR_variant	MODIFIER	MS4A7	ENSBTAG00000038650	Transcript	ENSBTAT00000078287	protein_coding	2019-07-03	-	-	-	652	-	-	-	-	rs382988118	-	1	-	EntrezGene	-	-	-	ENSBTAP00000062175	-	-	-	-	-	-	-
.	15:83197163-83197163	G	synonymous_variant	LOW	MS4A7	ENSBTAG00000038650	Transcript	ENSBTAT00000085716	protein_coding	2019-07-03	-	-	-	652	12	4	P	ccA/ccG	rs382988118	-	1	-	EntrezGene	-	-	-	ENSBTAP00000066495	-	-	UPI000D536C07	-	-	-	-
.	15:83197215-83197215	A	missense_variant	MODERATE	MS4A7	ENSBTAG00000038650	Transcript	ENSBTAT00000006013	protein_coding	2019-06-02	-	-	-	378	64	22	V/I	Gtt/Att	rs41784040	-	1	-	EntrezGene	-	-	-	ENSBTAP00000006013	-	F6RP33	UPI000D536C07	tolerated(0.51)	-	-	-
.	15:83197215-83197215	A	synonymous_variant	LOW	MS4A7	ENSBTAG00000038650	Transcript	ENSBTAT00000078287	protein_coding	2019-07-03	-	-	-	704	24	8	S	tcG/tcA	rs41784040	-	1	-	EntrezGene	-	-	-	ENSBTAP00000062175	-	-	-	-	-	-	-
.	15:83197215-83197215	A	missense_variant	MODERATE	MS4A7	ENSBTAG00000038650	Transcript	ENSBTAT00000085716	protein_coding	2019-07-03	-	-	-	704	64	22	V/I	Gtt/Att	rs41784040	-	1	-	EntrezGene	-	-	-	ENSBTAP00000066495	-	-	UPI000D536C07	tolerated(0.51)	-	-	-
.	15:83203227-83203227	C	missense_variant	MODERATE	MS4A7	ENSBTAG00000038650	Transcript	ENSBTAT00000006013	protein_coding	2019-06-03	-	-	-	587	273	91	L/F	ttA/ttC	rs207731971	-	1	-	EntrezGene	-	-	-	ENSBTAP00000006013	-	F6RP33	UPI000D536C07	deleterious(0.01)	-	-	-
.	15:83203227-83203227	C	missense_variant	MODERATE	MS4A7	ENSBTAG00000038650	Transcript	ENSBTAT00000078287	protein_coding	2019-07-05	-	-	-	986	306	102	L/F	ttA/ttC	rs207731971	-	1	-	EntrezGene	-	-	-	ENSBTAP00000062175	-	-	-	tolerated(0.09)	-	-	-
.	15:83203227-83203227	C	missense_variant	MODERATE	MS4A7	ENSBTAG00000038650	Transcript	ENSBTAT00000085716	protein_coding	2019-07-04	-	-	-	913	273	91	L/F	ttA/ttC	rs207731971	-	1	-	EntrezGene	-	-	-	ENSBTAP00000066495	-	-	UPI000D536C07	deleterious(0.01)	-	-	-
.	17:3996565-3996565	G	intron_variant	MODIFIER	TMEM131L	ENSBTAG00000016625	Transcript	ENSBTAT00000052841	protein_coding	-	34/34	-	-	-	-	-	-	-	rs110605808	-	-1	-	VGNC	-	-	-	ENSBTAP00000049631	-	G5E699	-	-	-	-	-
.	17:3996565-3996565	G	intron_variant	MODIFIER	TMEM131L	ENSBTAG00000016625	Transcript	ENSBTAT00000071745	protein_coding	-	35/35	-	-	-	-	-	-	-	rs110605808	-	-1	-	VGNC	-	-	-	ENSBTAP00000070747	-	-	-	-	-	-	-
.	17:3999766-3999766	A	intron_variant	MODIFIER	TMEM131L	ENSBTAG00000016625	Transcript	ENSBTAT00000052841	protein_coding	-	32/34	-	-	-	-	-	-	-	rs210178036	-	-1	-	VGNC	-	-	-	ENSBTAP00000049631	-	G5E699	-	-	-	-	-
.	17:3999766-3999766	A	intron_variant	MODIFIER	TMEM131L	ENSBTAG00000016625	Transcript	ENSBTAT00000071745	protein_coding	-	33/35	-	-	-	-	-	-	-	rs210178036	-	-1	-	VGNC	-	-	-	ENSBTAP00000070747	-	-	-	-	-	-	-
.	17:4024756-4024756	C	intron_variant	MODIFIER	TMEM131L	ENSBTAG00000016625	Transcript	ENSBTAT00000052841	protein_coding	-	25/34	-	-	-	-	-	-	-	rs41831730	-	-1	-	VGNC	-	-	-	ENSBTAP00000049631	-	G5E699	-	-	-	-	-
.	17:4024756-4024756	C	intron_variant	MODIFIER	TMEM131L	ENSBTAG00000016625	Transcript	ENSBTAT00000071745	protein_coding	-	25/35	-	-	-	-	-	-	-	rs41831730	-	-1	-	VGNC	-	-	-	ENSBTAP00000070747	-	-	-	-	-	-	-
.	17:4026774-4026774	G	intron_variant	MODIFIER	TMEM131L	ENSBTAG00000016625	Transcript	ENSBTAT00000052841	protein_coding	-	25/34	-	-	-	-	-	-	-	rs41832533	-	-1	-	VGNC	-	-	-	ENSBTAP00000049631	-	G5E699	-	-	-	-	-
.	17:4026774-4026774	G	intron_variant	MODIFIER	TMEM131L	ENSBTAG00000016625	Transcript	ENSBTAT00000071745	protein_coding	-	25/35	-	-	-	-	-	-	-	rs41832533	-	-1	-	VGNC	-	-	-	ENSBTAP00000070747	-	-	-	-	-	-	-
.	17:4027281-4027281	G	intron_variant	MODIFIER	TMEM131L	ENSBTAG00000016625	Transcript	ENSBTAT00000052841	protein_coding	-	25/34	-	-	-	-	-	-	-	rs378766122	-	-1	-	VGNC	-	-	-	ENSBTAP00000049631	-	G5E699	-	-	-	-	-
.	17:4027281-4027281	G	intron_variant	MODIFIER	TMEM131L	ENSBTAG00000016625	Transcript	ENSBTAT00000071745	protein_coding	-	25/35	-	-	-	-	-	-	-	rs378766122	-	-1	-	VGNC	-	-	-	ENSBTAP00000070747	-	-	-	-	-	-	-
.	17:4367141-4367141	G	intron_variant	MODIFIER	TRIM2	ENSBTAG00000008816	Transcript	ENSBTAT00000011609	protein_coding	-	2019-11-02	-	-	-	-	-	-	-	rs207816311	-	-1	-	VGNC	-	-	-	ENSBTAP00000011609	A4IF63	-	UPI0000F6B9D0	-	-	-	-
.	17:5126189-5126189	G	intergenic_variant	MODIFIER	-	-	-	-	-	-	-	-	-	-	-	-	-	-	rs41830547	-	-	-	-	-	-	-	-	-	-	-	-	-	-	-
.	17:6683353-6683353	C	intron_variant	MODIFIER	SH3D19	ENSBTAG00000016813	Transcript	ENSBTAT00000022368	protein_coding	-	13/20	-	-	-	-	-	-	-	rs41837245	-	1	-	VGNC	-	-	-	ENSBTAP00000022368	-	E1BNW5	UPI000D538EFD	-	-	-	-
.	17:6683353-6683353	C	intron_variant	MODIFIER	SH3D19	ENSBTAG00000016813	Transcript	ENSBTAT00000074089	protein_coding	-	2019-12-01	-	-	-	-	-	-	-	rs41837245	-	1	-	VGNC	-	-	-	ENSBTAP00000070960	-	-	-	-	-	-	-
.	17:6683353-6683353	C	intron_variant	MODIFIER	SH3D19	ENSBTAG00000016813	Transcript	ENSBTAT00000081706	protein_coding	-	2019-12-01	-	-	-	-	-	-	-	rs41837245	-	1	-	VGNC	-	-	-	ENSBTAP00000067316	-	-	-	-	-	-	-
.	17:6683353-6683353	C	intron_variant	MODIFIER	SH3D19	ENSBTAG00000016813	Transcript	ENSBTAT00000087342	protein_coding	-	13/20	-	-	-	-	-	-	-	rs41837245	-	1	-	VGNC	-	-	-	ENSBTAP00000065015	-	-	UPI000383F428	-	-	-	-
.	17:10009938-10009938	G	intron_variant	MODIFIER	NR3C2	ENSBTAG00000027182	Transcript	ENSBTAT00000003291	protein_coding	-	2019-07-07	-	-	-	-	-	-	-	rs109812043	-	1	-	VGNC	-	-	-	ENSBTAP00000003291	-	F1MKV9	UPI00017C3356	-	-	-	-
.	17:10009938-10009938	G	intron_variant	MODIFIER	NR3C2	ENSBTAG00000027182	Transcript	ENSBTAT00000070997	protein_coding	-	2019-09-09	-	-	-	-	-	-	-	rs109812043	-	1	-	VGNC	-	-	-	ENSBTAP00000065532	-	-	UPI000572D1FC	-	-	-	-
.	17:28848595-28848595	GCG	inframe_insertion,splice_region_variant	MODERATE	SCLT1	ENSBTAG00000013611	Transcript	ENSBTAT00000061229	protein_coding	-	-	-	-	1185-1186	1185-1186	395-396	-/A	-/GCG	-	-	1	-	HGNC	HGNC:26406	-	-	ENSBTAP00000053288	-	E1BM95	-	-	-	-	-
.	17:28848595-28848595	GCG	intron_variant	MODIFIER	SCLT1	ENSBTAG00000013611	Transcript	ENSBTAT00000079572	protein_coding	-	2019-09-07	-	-	-	-	-	-	-	-	-	1	-	HGNC	HGNC:26406	-	-	ENSBTAP00000058076	-	-	-	-	-	-	-
.	17:32389009-32389009	T	synonymous_variant	LOW	FAT4	ENSBTAG00000003345	Transcript	ENSBTAT00000013316	protein_coding	2017-09-01	-	-	-	10914	10914	3638	V	gtG/gtA	rs41943095	-	-1	-	VGNC	-	-	-	ENSBTAP00000013316	-	E1B949	UPI0000F34A4E	-	-	-	-
.	17:40409323-40409323	C	missense_variant	MODERATE	RXFP1	ENSBTAG00000010306	Transcript	ENSBTAT00000013620	protein_coding	2018-04-01	-	-	-	398	301	101	P/A	Cca/Gca	rs42758509	-	-1	-	VGNC	-	-	-	ENSBTAP00000013620	-	F1MI30	UPI000D5367E6	tolerated(0.05)	-	-	-
.	17:40409323-40409323	C	missense_variant	MODERATE	RXFP1	ENSBTAG00000010306	Transcript	ENSBTAT00000066913	protein_coding	2015-02-01	-	-	-	174	58	20	P/A	Cca/Gca	rs42758509	-	-1	-	VGNC	-	-	-	ENSBTAP00000060609	-	-	-	deleterious(0.04)	-	-	-
.	17:40409323-40409323	C	missense_variant	MODERATE	RXFP1	ENSBTAG00000010306	Transcript	ENSBTAT00000068723	protein_coding	2015-04-01	-	-	-	398	301	101	P/A	Cca/Gca	rs42758509	-	-1	-	VGNC	-	-	-	ENSBTAP00000061857	-	-	-	tolerated(0.06)	-	-	-
.	17:40409323-40409323	C	missense_variant	MODERATE	RXFP1	ENSBTAG00000010306	Transcript	ENSBTAT00000079234	protein_coding	2017-04-01	-	-	-	398	301	101	P/A	Cca/Gca	rs42758509	-	-1	-	VGNC	-	-	-	ENSBTAP00000063721	-	-	UPI000D536BA6	tolerated(0.05)	-	-	-
.	17:40409323-40409323	C	missense_variant	MODERATE	RXFP1	ENSBTAG00000010306	Transcript	ENSBTAT00000087324	protein_coding	2016-04-01	-	-	-	398	301	101	P/A	Cca/Gca	rs42758509	-	-1	-	VGNC	-	-	-	ENSBTAP00000063235	-	-	-	tolerated(0.06)	-	-	-
.	17:44585674-44585674	G	3_prime_UTR_variant	MODIFIER	P2RX2	ENSBTAG00000007496	Transcript	ENSBTAT00000009869	protein_coding	2019-12-12	-	-	-	1348	-	-	-	-	rs41845955	-	-1	-	VGNC	-	-	-	ENSBTAP00000009869	-	E1BIH1	UPI00005BE82F	-	-	-	-
.	17:44585674-44585674	G	downstream_gene_variant	MODIFIER	POLE	ENSBTAG00000000590	Transcript	ENSBTAT00000009882	protein_coding	-	-	-	-	-	-	-	-	-	rs41845955	2479	1	-	VGNC	-	-	-	ENSBTAP00000009882	-	E1BIF0	UPI0001D5689F	-	-	-	-
.	17:44585674-44585674	G	3_prime_UTR_variant	MODIFIER	P2RX2	ENSBTAG00000007496	Transcript	ENSBTAT00000070431	protein_coding	2019-11-11	-	-	-	1282	-	-	-	-	rs41845955	-	-1	-	VGNC	-	-	-	ENSBTAP00000064342	-	-	-	-	-	-	-
.	17:53184892-53184892	G	missense_variant	MODERATE	LRRC43	ENSBTAG00000004192	Transcript	ENSBTAT00000063215	protein_coding	2019-09-09	-	-	-	1564	1550	517	V/A	gTa/gCa	-	-	-1	-	VGNC	-	-	-	ENSBTAP00000055995	-	G3N285	-	tolerated(1)	-	-	-
.	17:55759963-55759963	A	upstream_gene_variant	MODIFIER	PRKAB1	ENSBTAG00000005940	Transcript	ENSBTAT00000007798	protein_coding	-	-	-	-	-	-	-	-	-	rs41844668	55	-1	-	VGNC	-	-	-	ENSBTAP00000007798	Q5BIS9	-	UPI00004EA794	-	-	-	-
.	17:56658001-56658001	C	intergenic_variant	MODIFIER	-	-	-	-	-	-	-	-	-	-	-	-	-	-	-	-	-	-	-	-	-	-	-	-	-	-	-	-	-	-
.	17:56658007-56658007	C	intergenic_variant	MODIFIER	-	-	-	-	-	-	-	-	-	-	-	-	-	-	-	-	-	-	-	-	-	-	-	-	-	-	-	-	-	-
.	17:56658011-56658011	G	intergenic_variant	MODIFIER	-	-	-	-	-	-	-	-	-	-	-	-	-	-	-	-	-	-	-	-	-	-	-	-	-	-	-	-	-	-
.	17:56658022-56658022	C	intergenic_variant	MODIFIER	-	-	-	-	-	-	-	-	-	-	-	-	-	-	-	-	-	-	-	-	-	-	-	-	-	-	-	-	-	-
.	17:56658027-56658027	G	intergenic_variant	MODIFIER	-	-	-	-	-	-	-	-	-	-	-	-	-	-	-	-	-	-	-	-	-	-	-	-	-	-	-	-	-	-
.	17:56658043-56658044	TC	intergenic_variant	MODIFIER	-	-	-	-	-	-	-	-	-	-	-	-	-	-	-	-	-	-	-	-	-	-	-	-	-	-	-	-	-	-
.	17:56658046-56658047	AG	intergenic_variant	MODIFIER	-	-	-	-	-	-	-	-	-	-	-	-	-	-	-	-	-	-	-	-	-	-	-	-	-	-	-	-	-	-
.	17:62040660-62040660	C	intron_variant	MODIFIER	TRAFD1	ENSBTAG00000008761	Transcript	ENSBTAT00000011542	protein_coding	-	2019-11-02	-	-	-	-	-	-	-	rs41850263	-	-1	-	EntrezGene	-	-	-	ENSBTAP00000011542	-	E1BDP8	UPI0000F0A582	-	-	-	-
.	17:62252980-62252980	G	downstream_gene_variant	MODIFIER	MAPKAPK5	ENSBTAG00000009346	Transcript	ENSBTAT00000012303	protein_coding	-	-	-	-	-	-	-	-	-	rs431915768	1616	-1	-	VGNC	-	-	-	ENSBTAP00000012303	-	F1MH23	UPI0003C022EF	-	-	-	-
.	17:62252980-62252980	G	missense_variant	MODERATE	-	ENSBTAG00000054901	Transcript	ENSBTAT00000078138	protein_coding	2019-02-01	-	-	-	5	5	2	F/S	tTt/tCt	rs431915768	-	-1	-	-	-	-	-	ENSBTAP00000057008	-	-	-	tolerated_low_confidence(0.22)	-	-	-
.	17:62252990-62252990	C	downstream_gene_variant	MODIFIER	MAPKAPK5	ENSBTAG00000009346	Transcript	ENSBTAT00000012303	protein_coding	-	-	-	-	-	-	-	-	-	rs472124746	1606	-1	-	VGNC	-	-	-	ENSBTAP00000012303	-	F1MH23	UPI0003C022EF	-	-	-	-
.	17:62252990-62252990	C	upstream_gene_variant	MODIFIER	-	ENSBTAG00000054901	Transcript	ENSBTAT00000078138	protein_coding	-	-	-	-	-	-	-	-	-	rs472124746	6	-1	-	-	-	-	-	ENSBTAP00000057008	-	-	-	-	-	-	-
.	17:64965926-64965926	C	intergenic_variant	MODIFIER	-	-	-	-	-	-	-	-	-	-	-	-	-	-	rs800803176	-	-	-	-	-	-	-	-	-	-	-	-	-	-	-
.	17:64965939-64965939	T	intergenic_variant	MODIFIER	-	-	-	-	-	-	-	-	-	-	-	-	-	-	rs799362621	-	-	-	-	-	-	-	-	-	-	-	-	-	-	-
.	17:64965975-64965975	T	intergenic_variant	MODIFIER	-	-	-	-	-	-	-	-	-	-	-	-	-	-	-	-	-	-	-	-	-	-	-	-	-	-	-	-	-	-
.	17:68053902-68053902	T	downstream_gene_variant	MODIFIER	CCDC117	ENSBTAG00000003557	Transcript	ENSBTAT00000004626	protein_coding	-	-	-	-	-	-	-	-	-	-	4407	1	-	VGNC	-	-	-	ENSBTAP00000004626	-	F1MV19	UPI0000EBDB7B	-	-	-	-
.	17:68053902-68053902	T	intron_variant	MODIFIER	XBP1	ENSBTAG00000005970	Transcript	ENSBTAT00000007835	protein_coding	-	2019-05-03	-	-	-	-	-	-	-	-	-	-1	-	VGNC	-	-	-	ENSBTAP00000007835	Q3SZZ2	-	UPI000299A05E	-	-	-	-
.	17:68053902-68053902	T	downstream_gene_variant	MODIFIER	CCDC117	ENSBTAG00000003557	Transcript	ENSBTAT00000073083	protein_coding	-	-	-	-	-	-	-	-	-	-	4419	1	-	VGNC	-	-	-	ENSBTAP00000062145	-	-	UPI00005BE97B	-	-	-	-
.	17:68517808-68517808	G	intron_variant	MODIFIER	EMID1	ENSBTAG00000017738	Transcript	ENSBTAT00000054399	protein_coding	-	2015-03-01	-	-	-	-	-	-	-	rs41852190	-	1	-	VGNC	-	-	-	ENSBTAP00000053098	-	F1MNZ8	-	-	-	-	-
.	17:68517808-68517808	G	intron_variant	MODIFIER	EMID1	ENSBTAG00000017738	Transcript	ENSBTAT00000067729	protein_coding	-	2013-03-01	-	-	-	-	-	-	-	rs41852190	-	1	-	VGNC	-	-	-	ENSBTAP00000073675	-	-	-	-	-	-	-
.	17:68517808-68517808	G	intron_variant	MODIFIER	EMID1	ENSBTAG00000017738	Transcript	ENSBTAT00000069118	protein_coding	-	2015-02-01	-	-	-	-	-	-	-	rs41852190	-	1	-	VGNC	-	-	-	ENSBTAP00000064939	-	-	-	-	-	-	-
.	17:68517808-68517808	G	intron_variant	MODIFIER	EMID1	ENSBTAG00000017738	Transcript	ENSBTAT00000080667	protein_coding	-	2015-03-01	-	-	-	-	-	-	-	rs41852190	-	1	-	VGNC	-	-	-	ENSBTAP00000063762	-	-	-	-	-	-	-
.	17:68517808-68517808	G	intron_variant	MODIFIER	EMID1	ENSBTAG00000017738	Transcript	ENSBTAT00000082767	protein_coding	-	2014-03-01	-	-	-	-	-	-	-	rs41852190	-	1	-	VGNC	-	-	-	ENSBTAP00000063982	-	-	-	-	-	-	-
.	17:68517808-68517808	G	intron_variant	MODIFIER	EMID1	ENSBTAG00000017738	Transcript	ENSBTAT00000083726	protein_coding	-	2019-12-03	-	-	-	-	-	-	-	rs41852190	-	1	-	VGNC	-	-	-	ENSBTAP00000072785	-	-	-	-	-	-	-
.	17:68705299-68705299	C	intron_variant	MODIFIER	THOC5	ENSBTAG00000013150	Transcript	ENSBTAT00000017479	protein_coding	-	18/20	-	-	-	-	-	-	-	rs136565795	-	-1	-	VGNC	-	-	-	ENSBTAP00000017479	-	F1MS93	UPI00005BE960	-	-	-	-
.	17:68705299-68705299	C	intron_variant	MODIFIER	THOC5	ENSBTAG00000013150	Transcript	ENSBTAT00000029505	protein_coding	-	19/21	-	-	-	-	-	-	-	rs136565795	-	-1	-	VGNC	-	-	-	ENSBTAP00000029505	-	A0A140T8B2	UPI00005BE966	-	-	-	-
.	17:68706028-68706029	AT	intron_variant	MODIFIER	THOC5	ENSBTAG00000013150	Transcript	ENSBTAT00000017479	protein_coding	-	18/20	-	-	-	-	-	-	-	-	-	-1	-	VGNC	-	-	-	ENSBTAP00000017479	-	F1MS93	UPI00005BE960	-	-	-	-
.	17:68706028-68706029	AT	intron_variant	MODIFIER	THOC5	ENSBTAG00000013150	Transcript	ENSBTAT00000029505	protein_coding	-	19/21	-	-	-	-	-	-	-	-	-	-1	-	VGNC	-	-	-	ENSBTAP00000029505	-	A0A140T8B2	UPI00005BE966	-	-	-	-
.	17:68707758-68707758	T	intron_variant	MODIFIER	THOC5	ENSBTAG00000013150	Transcript	ENSBTAT00000017479	protein_coding	-	16/20	-	-	-	-	-	-	-	rs41851803	-	-1	-	VGNC	-	-	-	ENSBTAP00000017479	-	F1MS93	UPI00005BE960	-	-	-	-
.	17:68707758-68707758	T	intron_variant	MODIFIER	THOC5	ENSBTAG00000013150	Transcript	ENSBTAT00000029505	protein_coding	-	17/21	-	-	-	-	-	-	-	rs41851803	-	-1	-	VGNC	-	-	-	ENSBTAP00000029505	-	A0A140T8B2	UPI00005BE966	-	-	-	-
.	17:69372110-69372110	C	missense_variant	MODERATE	CCDC157	ENSBTAG00000003393	Transcript	ENSBTAT00000002776	protein_coding	2019-11-04	-	-	-	925	775	259	W/R	Tgg/Cgg	rs208652832	-	1	-	VGNC	-	-	-	ENSBTAP00000002776	-	E1BNX8	-	deleterious(0.05)	-	-	-
.	17:69372110-69372110	C	missense_variant	MODERATE	CCDC157	ENSBTAG00000003393	Transcript	ENSBTAT00000067703	protein_coding	2019-08-03	-	-	-	786	775	259	W/R	Tgg/Cgg	rs208652832	-	1	-	VGNC	-	-	-	ENSBTAP00000065125	-	-	-	tolerated(0.38)	-	-	-
.	17:69372110-69372110	C	missense_variant	MODERATE	CCDC157	ENSBTAG00000003393	Transcript	ENSBTAT00000086743	protein_coding	2019-09-03	-	-	-	786	775	259	W/R	Tgg/Cgg	rs208652832	-	1	-	VGNC	-	-	-	ENSBTAP00000065752	-	-	-	tolerated(0.34)	-	-	-
.	17:69373054-69373054	G	synonymous_variant	LOW	CCDC157	ENSBTAG00000003393	Transcript	ENSBTAT00000002776	protein_coding	2019-11-05	-	-	-	1215	1065	355	T	acA/acG	rs41855142	-	1	-	VGNC	-	-	-	ENSBTAP00000002776	-	E1BNX8	-	-	-	-	-
.	17:69373054-69373054	G	intron_variant	MODIFIER	CCDC157	ENSBTAG00000003393	Transcript	ENSBTAT00000067703	protein_coding	-	2019-07-03	-	-	-	-	-	-	-	rs41855142	-	1	-	VGNC	-	-	-	ENSBTAP00000065125	-	-	-	-	-	-	-
.	17:69373054-69373054	G	synonymous_variant	LOW	CCDC157	ENSBTAG00000003393	Transcript	ENSBTAT00000086743	protein_coding	2019-09-04	-	-	-	1076	1065	355	T	acA/acG	rs41855142	-	1	-	VGNC	-	-	-	ENSBTAP00000065752	-	-	-	-	-	-	-
.	17:71042501-71042501	A	synonymous_variant	LOW	-	ENSBTAG00000054090	Transcript	ENSBTAT00000069942	protein_coding	2019-02-01	-	-	-	39	39	13	Q	caG/caA	-	-	1	-	-	-	-	-	ENSBTAP00000062644	-	-	-	-	-	-	-
.	17:71178247-71178247	G	intergenic_variant	MODIFIER	-	-	-	-	-	-	-	-	-	-	-	-	-	-	rs382765664	-	-	-	-	-	-	-	-	-	-	-	-	-	-	-
.	17:71477892-71477892	C	intergenic_variant	MODIFIER	-	-	-	-	-	-	-	-	-	-	-	-	-	-	rs208871335	-	-	-	-	-	-	-	-	-	-	-	-	-	-	-
.	17:72935603-72935603	G	missense_variant	MODERATE	TANGO2	ENSBTAG00000012421	Transcript	ENSBTAT00000016486	protein_coding	2019-09-01	-	-	-	172	172	58	R/G	Aga/Gga	-	-	1	-	EntrezGene	-	-	-	ENSBTAP00000016486	-	F1MZ98	-	deleterious_low_confidence(0.01)	-	-	-
.	17:72935603-72935603	G	upstream_gene_variant	MODIFIER	ARVCF	ENSBTAG00000001473	Transcript	ENSBTAT00000061101	protein_coding	-	-	-	-	-	-	-	-	-	-	3235	-1	-	VGNC	-	-	-	ENSBTAP00000053343	-	E1BPV1	UPI00005BEA18	-	-	-	-
.	17:72935603-72935603	G	missense_variant	MODERATE	TANGO2	ENSBTAG00000012421	Transcript	ENSBTAT00000070844	protein_coding	2019-07-01	-	-	-	172	172	58	R/G	Aga/Gga	-	-	1	-	EntrezGene	-	-	-	ENSBTAP00000065946	-	-	-	deleterious_low_confidence(0)	-	-	-
.	17:72935603-72935603	G	upstream_gene_variant	MODIFIER	ARVCF	ENSBTAG00000001473	Transcript	ENSBTAT00000076767	protein_coding	-	-	-	-	-	-	-	-	-	-	2882	-1	-	VGNC	-	-	-	ENSBTAP00000057934	-	-	UPI00005BEA16	-	-	-	-
.	17:72935603-72935603	G	upstream_gene_variant	MODIFIER	ARVCF	ENSBTAG00000001473	Transcript	ENSBTAT00000082497	protein_coding	-	-	-	-	-	-	-	-	-	-	2882	-1	-	VGNC	-	-	-	ENSBTAP00000069715	-	-	UPI00005BEA15	-	-	-	-
.	18:1914437-1914437	G	intron_variant	MODIFIER	PDPR	ENSBTAG00000016471	Transcript	ENSBTAT00000021895	protein_coding	-	2017-01-01	-	-	-	-	-	-	-	rs41857523	-	-1	-	VGNC	-	-	-	ENSBTAP00000021895	-	F1N4M3	UPI00006149CB	-	-	-	-
.	18:3129598-3129598	C	intergenic_variant	MODIFIER	-	-	-	-	-	-	-	-	-	-	-	-	-	-	-	-	-	-	-	-	-	-	-	-	-	-	-	-	-	-
.	18:4561980-4561980	G	synonymous_variant	LOW	ADAMTS18	ENSBTAG00000001010	Transcript	ENSBTAT00000001339	protein_coding	16/23	-	-	-	2385	2385	795	L	ctT/ctC	rs41858843	-	-1	-	VGNC	-	-	-	ENSBTAP00000001339	-	E1B8S3	UPI00005BEA4F	-	-	-	-
.	18:6170622-6170622	C	downstream_gene_variant	MODIFIER	WWOX	ENSBTAG00000015894	Transcript	ENSBTAT00000032617	protein_coding	-	-	-	-	-	-	-	-	-	rs108979471	289	1	-	VGNC	-	-	-	ENSBTAP00000032547	-	Q0P5N4	UPI0000DC3540	-	-	-	-
.	18:7686967-7686967	G	intron_variant	MODIFIER	CMC2	ENSBTAG00000017009	Transcript	ENSBTAT00000022619	protein_coding	-	2019-03-03	-	-	-	-	-	-	-	rs43719332	-	-1	-	EntrezGene	-	-	-	ENSBTAP00000022619	Q2NKR3	-	UPI0000580F95	-	-	-	-
.	18:10464031-10464031	C	missense_variant	MODERATE	DNAAF1	ENSBTAG00000018771	Transcript	ENSBTAT00000024994	protein_coding	2019-12-08	-	-	-	1369	1250	417	V/A	gTc/gCc	rs41865809	-	1	-	VGNC	-	-	-	ENSBTAP00000024994	-	F1MTA8	-	tolerated(0.91)	-	-	-
.	18:10467019-10467019	A	synonymous_variant	LOW	DNAAF1	ENSBTAG00000018771	Transcript	ENSBTAT00000024994	protein_coding	2019-12-10	-	-	-	1547	1428	476	E	gaG/gaA	rs41865815	-	1	-	VGNC	-	-	-	ENSBTAP00000024994	-	F1MTA8	-	-	-	-	-
.	18:10467019-10467019	A	downstream_gene_variant	MODIFIER	TAF1C	ENSBTAG00000018772	Transcript	ENSBTAT00000056158	protein_coding	-	-	-	-	-	-	-	-	-	rs41865815	2740	-1	-	VGNC	-	-	-	ENSBTAP00000051454	-	F1MUD5	-	-	-	-	-
.	18:10476323-10476323	T	upstream_gene_variant	MODIFIER	ADAD2	ENSBTAG00000034283	Transcript	ENSBTAT00000048562	protein_coding	-	-	-	-	-	-	-	-	-	rs41861234	3278	1	-	VGNC	-	-	-	ENSBTAP00000045577	-	F1N4S1	-	-	-	-	-
.	18:10476323-10476323	T	synonymous_variant	LOW	TAF1C	ENSBTAG00000018772	Transcript	ENSBTAT00000056158	protein_coding	2015-02-01	-	-	-	270	30	10	S	tcG/tcA	rs41861234	-	-1	-	VGNC	-	-	-	ENSBTAP00000051454	-	F1MUD5	-	-	-	-	-
.	18:10476323-10476323	T	upstream_gene_variant	MODIFIER	ADAD2	ENSBTAG00000034283	Transcript	ENSBTAT00000075568	protein_coding	-	-	-	-	-	-	-	-	-	rs41861234	4285	1	-	VGNC	-	-	-	ENSBTAP00000066238	-	-	-	-	-	-	-
.	18:10675959-10675959	A	intron_variant	MODIFIER	ATP2C2	ENSBTAG00000000945	Transcript	ENSBTAT00000061207	protein_coding	-	20/26	-	-	-	-	-	-	-	rs135210366	-	1	-	VGNC	-	-	-	ENSBTAP00000053487	-	F1MMF3	UPI000384053C	-	-	-	-
.	18:10675959-10675959	A	intron_variant	MODIFIER	ATP2C2	ENSBTAG00000000945	Transcript	ENSBTAT00000086525	protein_coding	-	19/24	-	-	-	-	-	-	-	rs135210366	-	1	-	VGNC	-	-	-	ENSBTAP00000062586	-	-	-	-	-	-	-
.	18:10675959-10675959	A	intron_variant	MODIFIER	ATP2C2	ENSBTAG00000000945	Transcript	ENSBTAT00000087187	protein_coding	-	20/25	-	-	-	-	-	-	-	rs135210366	-	1	-	VGNC	-	-	-	ENSBTAP00000066756	-	-	UPI000572DE1F	-	-	-	-
.	18:10684108-10684108	T	downstream_gene_variant	MODIFIER	ATP2C2	ENSBTAG00000000945	Transcript	ENSBTAT00000061207	protein_coding	-	-	-	-	-	-	-	-	-	rs208965845	435	1	-	VGNC	-	-	-	ENSBTAP00000053487	-	F1MMF3	UPI000384053C	-	-	-	-
.	18:10684108-10684108	T	downstream_gene_variant	MODIFIER	ATP2C2	ENSBTAG00000000945	Transcript	ENSBTAT00000086525	protein_coding	-	-	-	-	-	-	-	-	-	rs208965845	2040	1	-	VGNC	-	-	-	ENSBTAP00000062586	-	-	-	-	-	-	-
.	18:10684108-10684108	T	downstream_gene_variant	MODIFIER	ATP2C2	ENSBTAG00000000945	Transcript	ENSBTAT00000087187	protein_coding	-	-	-	-	-	-	-	-	-	rs208965845	435	1	-	VGNC	-	-	-	ENSBTAP00000066756	-	-	UPI000572DE1F	-	-	-	-
.	18:10684157-10684157	C	downstream_gene_variant	MODIFIER	ATP2C2	ENSBTAG00000000945	Transcript	ENSBTAT00000061207	protein_coding	-	-	-	-	-	-	-	-	-	rs109436291	484	1	-	VGNC	-	-	-	ENSBTAP00000053487	-	F1MMF3	UPI000384053C	-	-	-	-
.	18:10684157-10684157	C	downstream_gene_variant	MODIFIER	ATP2C2	ENSBTAG00000000945	Transcript	ENSBTAT00000086525	protein_coding	-	-	-	-	-	-	-	-	-	rs109436291	2089	1	-	VGNC	-	-	-	ENSBTAP00000062586	-	-	-	-	-	-	-
.	18:10684157-10684157	C	downstream_gene_variant	MODIFIER	ATP2C2	ENSBTAG00000000945	Transcript	ENSBTAT00000087187	protein_coding	-	-	-	-	-	-	-	-	-	rs109436291	484	1	-	VGNC	-	-	-	ENSBTAP00000066756	-	-	UPI000572DE1F	-	-	-	-
.	18:10684200-10684200	C	downstream_gene_variant	MODIFIER	ATP2C2	ENSBTAG00000000945	Transcript	ENSBTAT00000061207	protein_coding	-	-	-	-	-	-	-	-	-	rs110083105	527	1	-	VGNC	-	-	-	ENSBTAP00000053487	-	F1MMF3	UPI000384053C	-	-	-	-
.	18:10684200-10684200	C	downstream_gene_variant	MODIFIER	ATP2C2	ENSBTAG00000000945	Transcript	ENSBTAT00000086525	protein_coding	-	-	-	-	-	-	-	-	-	rs110083105	2132	1	-	VGNC	-	-	-	ENSBTAP00000062586	-	-	-	-	-	-	-
.	18:10684200-10684200	C	downstream_gene_variant	MODIFIER	ATP2C2	ENSBTAG00000000945	Transcript	ENSBTAT00000087187	protein_coding	-	-	-	-	-	-	-	-	-	rs110083105	527	1	-	VGNC	-	-	-	ENSBTAP00000066756	-	-	UPI000572DE1F	-	-	-	-
.	18:10684543-10684543	G	downstream_gene_variant	MODIFIER	ATP2C2	ENSBTAG00000000945	Transcript	ENSBTAT00000061207	protein_coding	-	-	-	-	-	-	-	-	-	rs211185433	870	1	-	VGNC	-	-	-	ENSBTAP00000053487	-	F1MMF3	UPI000384053C	-	-	-	-
.	18:10684543-10684543	G	downstream_gene_variant	MODIFIER	ATP2C2	ENSBTAG00000000945	Transcript	ENSBTAT00000086525	protein_coding	-	-	-	-	-	-	-	-	-	rs211185433	2475	1	-	VGNC	-	-	-	ENSBTAP00000062586	-	-	-	-	-	-	-
.	18:10684543-10684543	G	downstream_gene_variant	MODIFIER	ATP2C2	ENSBTAG00000000945	Transcript	ENSBTAT00000087187	protein_coding	-	-	-	-	-	-	-	-	-	rs211185433	870	1	-	VGNC	-	-	-	ENSBTAP00000066756	-	-	UPI000572DE1F	-	-	-	-
.	18:10684557-10684557	G	downstream_gene_variant	MODIFIER	ATP2C2	ENSBTAG00000000945	Transcript	ENSBTAT00000061207	protein_coding	-	-	-	-	-	-	-	-	-	rs208021581	884	1	-	VGNC	-	-	-	ENSBTAP00000053487	-	F1MMF3	UPI000384053C	-	-	-	-
.	18:10684557-10684557	G	downstream_gene_variant	MODIFIER	ATP2C2	ENSBTAG00000000945	Transcript	ENSBTAT00000086525	protein_coding	-	-	-	-	-	-	-	-	-	rs208021581	2489	1	-	VGNC	-	-	-	ENSBTAP00000062586	-	-	-	-	-	-	-
.	18:10684557-10684557	G	downstream_gene_variant	MODIFIER	ATP2C2	ENSBTAG00000000945	Transcript	ENSBTAT00000087187	protein_coding	-	-	-	-	-	-	-	-	-	rs208021581	884	1	-	VGNC	-	-	-	ENSBTAP00000066756	-	-	UPI000572DE1F	-	-	-	-
.	18:10684578-10684578	C	downstream_gene_variant	MODIFIER	ATP2C2	ENSBTAG00000000945	Transcript	ENSBTAT00000061207	protein_coding	-	-	-	-	-	-	-	-	-	rs209326937	905	1	-	VGNC	-	-	-	ENSBTAP00000053487	-	F1MMF3	UPI000384053C	-	-	-	-
.	18:10684578-10684578	C	downstream_gene_variant	MODIFIER	ATP2C2	ENSBTAG00000000945	Transcript	ENSBTAT00000086525	protein_coding	-	-	-	-	-	-	-	-	-	rs209326937	2510	1	-	VGNC	-	-	-	ENSBTAP00000062586	-	-	-	-	-	-	-
.	18:10684578-10684578	C	downstream_gene_variant	MODIFIER	ATP2C2	ENSBTAG00000000945	Transcript	ENSBTAT00000087187	protein_coding	-	-	-	-	-	-	-	-	-	rs209326937	905	1	-	VGNC	-	-	-	ENSBTAP00000066756	-	-	UPI000572DE1F	-	-	-	-
.	18:10684582-10684582	A	downstream_gene_variant	MODIFIER	ATP2C2	ENSBTAG00000000945	Transcript	ENSBTAT00000061207	protein_coding	-	-	-	-	-	-	-	-	-	rs211162642	909	1	-	VGNC	-	-	-	ENSBTAP00000053487	-	F1MMF3	UPI000384053C	-	-	-	-
.	18:10684582-10684582	A	downstream_gene_variant	MODIFIER	ATP2C2	ENSBTAG00000000945	Transcript	ENSBTAT00000086525	protein_coding	-	-	-	-	-	-	-	-	-	rs211162642	2514	1	-	VGNC	-	-	-	ENSBTAP00000062586	-	-	-	-	-	-	-
.	18:10684582-10684582	A	downstream_gene_variant	MODIFIER	ATP2C2	ENSBTAG00000000945	Transcript	ENSBTAT00000087187	protein_coding	-	-	-	-	-	-	-	-	-	rs211162642	909	1	-	VGNC	-	-	-	ENSBTAP00000066756	-	-	UPI000572DE1F	-	-	-	-
.	18:10684746-10684746	A	downstream_gene_variant	MODIFIER	ATP2C2	ENSBTAG00000000945	Transcript	ENSBTAT00000061207	protein_coding	-	-	-	-	-	-	-	-	-	rs110558282	1073	1	-	VGNC	-	-	-	ENSBTAP00000053487	-	F1MMF3	UPI000384053C	-	-	-	-
.	18:10684746-10684746	A	downstream_gene_variant	MODIFIER	ATP2C2	ENSBTAG00000000945	Transcript	ENSBTAT00000086525	protein_coding	-	-	-	-	-	-	-	-	-	rs110558282	2678	1	-	VGNC	-	-	-	ENSBTAP00000062586	-	-	-	-	-	-	-
.	18:10684746-10684746	A	downstream_gene_variant	MODIFIER	ATP2C2	ENSBTAG00000000945	Transcript	ENSBTAT00000087187	protein_coding	-	-	-	-	-	-	-	-	-	rs110558282	1073	1	-	VGNC	-	-	-	ENSBTAP00000066756	-	-	UPI000572DE1F	-	-	-	-
.	18:10684778-10684778	C	downstream_gene_variant	MODIFIER	ATP2C2	ENSBTAG00000000945	Transcript	ENSBTAT00000061207	protein_coding	-	-	-	-	-	-	-	-	-	rs210140493	1105	1	-	VGNC	-	-	-	ENSBTAP00000053487	-	F1MMF3	UPI000384053C	-	-	-	-
.	18:10684778-10684778	C	downstream_gene_variant	MODIFIER	ATP2C2	ENSBTAG00000000945	Transcript	ENSBTAT00000086525	protein_coding	-	-	-	-	-	-	-	-	-	rs210140493	2710	1	-	VGNC	-	-	-	ENSBTAP00000062586	-	-	-	-	-	-	-
.	18:10684778-10684778	C	downstream_gene_variant	MODIFIER	ATP2C2	ENSBTAG00000000945	Transcript	ENSBTAT00000087187	protein_coding	-	-	-	-	-	-	-	-	-	rs210140493	1105	1	-	VGNC	-	-	-	ENSBTAP00000066756	-	-	UPI000572DE1F	-	-	-	-
.	18:10684790-10684790	T	downstream_gene_variant	MODIFIER	ATP2C2	ENSBTAG00000000945	Transcript	ENSBTAT00000061207	protein_coding	-	-	-	-	-	-	-	-	-	rs211520762	1117	1	-	VGNC	-	-	-	ENSBTAP00000053487	-	F1MMF3	UPI000384053C	-	-	-	-
.	18:10684790-10684790	T	downstream_gene_variant	MODIFIER	ATP2C2	ENSBTAG00000000945	Transcript	ENSBTAT00000086525	protein_coding	-	-	-	-	-	-	-	-	-	rs211520762	2722	1	-	VGNC	-	-	-	ENSBTAP00000062586	-	-	-	-	-	-	-
.	18:10684790-10684790	T	downstream_gene_variant	MODIFIER	ATP2C2	ENSBTAG00000000945	Transcript	ENSBTAT00000087187	protein_coding	-	-	-	-	-	-	-	-	-	rs211520762	1117	1	-	VGNC	-	-	-	ENSBTAP00000066756	-	-	UPI000572DE1F	-	-	-	-
.	18:10686093-10686093	A	downstream_gene_variant	MODIFIER	MEAK7	ENSBTAG00000000946	Transcript	ENSBTAT00000001252	protein_coding	-	-	-	-	-	-	-	-	-	rs209209914	4016	-1	-	VGNC	-	-	-	ENSBTAP00000001252	-	F1MTK2	-	-	-	-	-
.	18:10686093-10686093	A	downstream_gene_variant	MODIFIER	ATP2C2	ENSBTAG00000000945	Transcript	ENSBTAT00000061207	protein_coding	-	-	-	-	-	-	-	-	-	rs209209914	2420	1	-	VGNC	-	-	-	ENSBTAP00000053487	-	F1MMF3	UPI000384053C	-	-	-	-
.	18:10686093-10686093	A	downstream_gene_variant	MODIFIER	MEAK7	ENSBTAG00000000946	Transcript	ENSBTAT00000077121	protein_coding	-	-	-	-	-	-	-	-	-	rs209209914	4016	-1	-	VGNC	-	-	-	ENSBTAP00000072485	-	-	-	-	-	-	-
.	18:10686093-10686093	A	downstream_gene_variant	MODIFIER	ATP2C2	ENSBTAG00000000945	Transcript	ENSBTAT00000086525	protein_coding	-	-	-	-	-	-	-	-	-	rs209209914	4025	1	-	VGNC	-	-	-	ENSBTAP00000062586	-	-	-	-	-	-	-
.	18:10686093-10686093	A	downstream_gene_variant	MODIFIER	ATP2C2	ENSBTAG00000000945	Transcript	ENSBTAT00000087187	protein_coding	-	-	-	-	-	-	-	-	-	rs209209914	2420	1	-	VGNC	-	-	-	ENSBTAP00000066756	-	-	UPI000572DE1F	-	-	-	-
.	18:10686095-10686096	-	downstream_gene_variant	MODIFIER	MEAK7	ENSBTAG00000000946	Transcript	ENSBTAT00000001252	protein_coding	-	-	-	-	-	-	-	-	-	rs518961038	4013	-1	-	VGNC	-	-	-	ENSBTAP00000001252	-	F1MTK2	-	-	-	-	-
.	18:10686095-10686096	-	downstream_gene_variant	MODIFIER	ATP2C2	ENSBTAG00000000945	Transcript	ENSBTAT00000061207	protein_coding	-	-	-	-	-	-	-	-	-	rs518961038	2423	1	-	VGNC	-	-	-	ENSBTAP00000053487	-	F1MMF3	UPI000384053C	-	-	-	-
.	18:10686095-10686096	-	downstream_gene_variant	MODIFIER	MEAK7	ENSBTAG00000000946	Transcript	ENSBTAT00000077121	protein_coding	-	-	-	-	-	-	-	-	-	rs518961038	4013	-1	-	VGNC	-	-	-	ENSBTAP00000072485	-	-	-	-	-	-	-
.	18:10686095-10686096	-	downstream_gene_variant	MODIFIER	ATP2C2	ENSBTAG00000000945	Transcript	ENSBTAT00000086525	protein_coding	-	-	-	-	-	-	-	-	-	rs518961038	4028	1	-	VGNC	-	-	-	ENSBTAP00000062586	-	-	-	-	-	-	-
.	18:10686095-10686096	-	downstream_gene_variant	MODIFIER	ATP2C2	ENSBTAG00000000945	Transcript	ENSBTAT00000087187	protein_coding	-	-	-	-	-	-	-	-	-	rs518961038	2423	1	-	VGNC	-	-	-	ENSBTAP00000066756	-	-	UPI000572DE1F	-	-	-	-
.	18:10686110-10686110	T	downstream_gene_variant	MODIFIER	MEAK7	ENSBTAG00000000946	Transcript	ENSBTAT00000001252	protein_coding	-	-	-	-	-	-	-	-	-	rs211177895	3999	-1	-	VGNC	-	-	-	ENSBTAP00000001252	-	F1MTK2	-	-	-	-	-
.	18:10686110-10686110	T	downstream_gene_variant	MODIFIER	ATP2C2	ENSBTAG00000000945	Transcript	ENSBTAT00000061207	protein_coding	-	-	-	-	-	-	-	-	-	rs211177895	2437	1	-	VGNC	-	-	-	ENSBTAP00000053487	-	F1MMF3	UPI000384053C	-	-	-	-
.	18:10686110-10686110	T	downstream_gene_variant	MODIFIER	MEAK7	ENSBTAG00000000946	Transcript	ENSBTAT00000077121	protein_coding	-	-	-	-	-	-	-	-	-	rs211177895	3999	-1	-	VGNC	-	-	-	ENSBTAP00000072485	-	-	-	-	-	-	-
.	18:10686110-10686110	T	downstream_gene_variant	MODIFIER	ATP2C2	ENSBTAG00000000945	Transcript	ENSBTAT00000086525	protein_coding	-	-	-	-	-	-	-	-	-	rs211177895	4042	1	-	VGNC	-	-	-	ENSBTAP00000062586	-	-	-	-	-	-	-
.	18:10686110-10686110	T	downstream_gene_variant	MODIFIER	ATP2C2	ENSBTAG00000000945	Transcript	ENSBTAT00000087187	protein_coding	-	-	-	-	-	-	-	-	-	rs211177895	2437	1	-	VGNC	-	-	-	ENSBTAP00000066756	-	-	UPI000572DE1F	-	-	-	-
.	18:10686330-10686330	A	downstream_gene_variant	MODIFIER	MEAK7	ENSBTAG00000000946	Transcript	ENSBTAT00000001252	protein_coding	-	-	-	-	-	-	-	-	-	rs109917842	3779	-1	-	VGNC	-	-	-	ENSBTAP00000001252	-	F1MTK2	-	-	-	-	-
.	18:10686330-10686330	A	downstream_gene_variant	MODIFIER	ATP2C2	ENSBTAG00000000945	Transcript	ENSBTAT00000061207	protein_coding	-	-	-	-	-	-	-	-	-	rs109917842	2657	1	-	VGNC	-	-	-	ENSBTAP00000053487	-	F1MMF3	UPI000384053C	-	-	-	-
.	18:10686330-10686330	A	downstream_gene_variant	MODIFIER	MEAK7	ENSBTAG00000000946	Transcript	ENSBTAT00000077121	protein_coding	-	-	-	-	-	-	-	-	-	rs109917842	3779	-1	-	VGNC	-	-	-	ENSBTAP00000072485	-	-	-	-	-	-	-
.	18:10686330-10686330	A	downstream_gene_variant	MODIFIER	ATP2C2	ENSBTAG00000000945	Transcript	ENSBTAT00000086525	protein_coding	-	-	-	-	-	-	-	-	-	rs109917842	4262	1	-	VGNC	-	-	-	ENSBTAP00000062586	-	-	-	-	-	-	-
.	18:10686330-10686330	A	downstream_gene_variant	MODIFIER	ATP2C2	ENSBTAG00000000945	Transcript	ENSBTAT00000087187	protein_coding	-	-	-	-	-	-	-	-	-	rs109917842	2657	1	-	VGNC	-	-	-	ENSBTAP00000066756	-	-	UPI000572DE1F	-	-	-	-
.	18:10687818-10687818	G	downstream_gene_variant	MODIFIER	MEAK7	ENSBTAG00000000946	Transcript	ENSBTAT00000001252	protein_coding	-	-	-	-	-	-	-	-	-	rs136733515	2291	-1	-	VGNC	-	-	-	ENSBTAP00000001252	-	F1MTK2	-	-	-	-	-
.	18:10687818-10687818	G	downstream_gene_variant	MODIFIER	ATP2C2	ENSBTAG00000000945	Transcript	ENSBTAT00000061207	protein_coding	-	-	-	-	-	-	-	-	-	rs136733515	4145	1	-	VGNC	-	-	-	ENSBTAP00000053487	-	F1MMF3	UPI000384053C	-	-	-	-
.	18:10687818-10687818	G	downstream_gene_variant	MODIFIER	MEAK7	ENSBTAG00000000946	Transcript	ENSBTAT00000077121	protein_coding	-	-	-	-	-	-	-	-	-	rs136733515	2291	-1	-	VGNC	-	-	-	ENSBTAP00000072485	-	-	-	-	-	-	-
.	18:10687818-10687818	G	downstream_gene_variant	MODIFIER	ATP2C2	ENSBTAG00000000945	Transcript	ENSBTAT00000087187	protein_coding	-	-	-	-	-	-	-	-	-	rs136733515	4145	1	-	VGNC	-	-	-	ENSBTAP00000066756	-	-	UPI000572DE1F	-	-	-	-
.	18:10687852-10687852	C	downstream_gene_variant	MODIFIER	MEAK7	ENSBTAG00000000946	Transcript	ENSBTAT00000001252	protein_coding	-	-	-	-	-	-	-	-	-	rs135643700	2257	-1	-	VGNC	-	-	-	ENSBTAP00000001252	-	F1MTK2	-	-	-	-	-
.	18:10687852-10687852	C	downstream_gene_variant	MODIFIER	ATP2C2	ENSBTAG00000000945	Transcript	ENSBTAT00000061207	protein_coding	-	-	-	-	-	-	-	-	-	rs135643700	4179	1	-	VGNC	-	-	-	ENSBTAP00000053487	-	F1MMF3	UPI000384053C	-	-	-	-
.	18:10687852-10687852	C	downstream_gene_variant	MODIFIER	MEAK7	ENSBTAG00000000946	Transcript	ENSBTAT00000077121	protein_coding	-	-	-	-	-	-	-	-	-	rs135643700	2257	-1	-	VGNC	-	-	-	ENSBTAP00000072485	-	-	-	-	-	-	-
.	18:10687852-10687852	C	downstream_gene_variant	MODIFIER	ATP2C2	ENSBTAG00000000945	Transcript	ENSBTAT00000087187	protein_coding	-	-	-	-	-	-	-	-	-	rs135643700	4179	1	-	VGNC	-	-	-	ENSBTAP00000066756	-	-	UPI000572DE1F	-	-	-	-
.	18:10687913-10687913	A	downstream_gene_variant	MODIFIER	MEAK7	ENSBTAG00000000946	Transcript	ENSBTAT00000001252	protein_coding	-	-	-	-	-	-	-	-	-	rs134570314	2196	-1	-	VGNC	-	-	-	ENSBTAP00000001252	-	F1MTK2	-	-	-	-	-
.	18:10687913-10687913	A	downstream_gene_variant	MODIFIER	ATP2C2	ENSBTAG00000000945	Transcript	ENSBTAT00000061207	protein_coding	-	-	-	-	-	-	-	-	-	rs134570314	4240	1	-	VGNC	-	-	-	ENSBTAP00000053487	-	F1MMF3	UPI000384053C	-	-	-	-
.	18:10687913-10687913	A	downstream_gene_variant	MODIFIER	MEAK7	ENSBTAG00000000946	Transcript	ENSBTAT00000077121	protein_coding	-	-	-	-	-	-	-	-	-	rs134570314	2196	-1	-	VGNC	-	-	-	ENSBTAP00000072485	-	-	-	-	-	-	-
.	18:10687913-10687913	A	downstream_gene_variant	MODIFIER	ATP2C2	ENSBTAG00000000945	Transcript	ENSBTAT00000087187	protein_coding	-	-	-	-	-	-	-	-	-	rs134570314	4240	1	-	VGNC	-	-	-	ENSBTAP00000066756	-	-	UPI000572DE1F	-	-	-	-
.	18:10687941-10687941	A	downstream_gene_variant	MODIFIER	MEAK7	ENSBTAG00000000946	Transcript	ENSBTAT00000001252	protein_coding	-	-	-	-	-	-	-	-	-	rs137557648	2168	-1	-	VGNC	-	-	-	ENSBTAP00000001252	-	F1MTK2	-	-	-	-	-
.	18:10687941-10687941	A	downstream_gene_variant	MODIFIER	ATP2C2	ENSBTAG00000000945	Transcript	ENSBTAT00000061207	protein_coding	-	-	-	-	-	-	-	-	-	rs137557648	4268	1	-	VGNC	-	-	-	ENSBTAP00000053487	-	F1MMF3	UPI000384053C	-	-	-	-
.	18:10687941-10687941	A	downstream_gene_variant	MODIFIER	MEAK7	ENSBTAG00000000946	Transcript	ENSBTAT00000077121	protein_coding	-	-	-	-	-	-	-	-	-	rs137557648	2168	-1	-	VGNC	-	-	-	ENSBTAP00000072485	-	-	-	-	-	-	-
.	18:10687941-10687941	A	downstream_gene_variant	MODIFIER	ATP2C2	ENSBTAG00000000945	Transcript	ENSBTAT00000087187	protein_coding	-	-	-	-	-	-	-	-	-	rs137557648	4268	1	-	VGNC	-	-	-	ENSBTAP00000066756	-	-	UPI000572DE1F	-	-	-	-
.	18:10688900-10688900	G	downstream_gene_variant	MODIFIER	MEAK7	ENSBTAG00000000946	Transcript	ENSBTAT00000001252	protein_coding	-	-	-	-	-	-	-	-	-	rs110298860	1209	-1	-	VGNC	-	-	-	ENSBTAP00000001252	-	F1MTK2	-	-	-	-	-
.	18:10688900-10688900	G	downstream_gene_variant	MODIFIER	MEAK7	ENSBTAG00000000946	Transcript	ENSBTAT00000077121	protein_coding	-	-	-	-	-	-	-	-	-	rs110298860	1209	-1	-	VGNC	-	-	-	ENSBTAP00000072485	-	-	-	-	-	-	-
.	18:10689183-10689183	C	downstream_gene_variant	MODIFIER	MEAK7	ENSBTAG00000000946	Transcript	ENSBTAT00000001252	protein_coding	-	-	-	-	-	-	-	-	-	rs135338038	926	-1	-	VGNC	-	-	-	ENSBTAP00000001252	-	F1MTK2	-	-	-	-	-
.	18:10689183-10689183	C	downstream_gene_variant	MODIFIER	MEAK7	ENSBTAG00000000946	Transcript	ENSBTAT00000077121	protein_coding	-	-	-	-	-	-	-	-	-	rs135338038	926	-1	-	VGNC	-	-	-	ENSBTAP00000072485	-	-	-	-	-	-	-
.	18:10689269-10689269	C	downstream_gene_variant	MODIFIER	MEAK7	ENSBTAG00000000946	Transcript	ENSBTAT00000001252	protein_coding	-	-	-	-	-	-	-	-	-	rs135647508	840	-1	-	VGNC	-	-	-	ENSBTAP00000001252	-	F1MTK2	-	-	-	-	-
.	18:10689269-10689269	C	downstream_gene_variant	MODIFIER	MEAK7	ENSBTAG00000000946	Transcript	ENSBTAT00000077121	protein_coding	-	-	-	-	-	-	-	-	-	rs135647508	840	-1	-	VGNC	-	-	-	ENSBTAP00000072485	-	-	-	-	-	-	-
.	18:10689412-10689412	C	downstream_gene_variant	MODIFIER	MEAK7	ENSBTAG00000000946	Transcript	ENSBTAT00000001252	protein_coding	-	-	-	-	-	-	-	-	-	rs137655197	697	-1	-	VGNC	-	-	-	ENSBTAP00000001252	-	F1MTK2	-	-	-	-	-
.	18:10689412-10689412	C	downstream_gene_variant	MODIFIER	MEAK7	ENSBTAG00000000946	Transcript	ENSBTAT00000077121	protein_coding	-	-	-	-	-	-	-	-	-	rs137655197	697	-1	-	VGNC	-	-	-	ENSBTAP00000072485	-	-	-	-	-	-	-
.	18:10689656-10689656	A	downstream_gene_variant	MODIFIER	MEAK7	ENSBTAG00000000946	Transcript	ENSBTAT00000001252	protein_coding	-	-	-	-	-	-	-	-	-	rs110917265	453	-1	-	VGNC	-	-	-	ENSBTAP00000001252	-	F1MTK2	-	-	-	-	-
.	18:10689656-10689656	A	downstream_gene_variant	MODIFIER	MEAK7	ENSBTAG00000000946	Transcript	ENSBTAT00000077121	protein_coding	-	-	-	-	-	-	-	-	-	rs110917265	453	-1	-	VGNC	-	-	-	ENSBTAP00000072485	-	-	-	-	-	-	-
.	18:10691193-10691193	A	intron_variant	MODIFIER	MEAK7	ENSBTAG00000000946	Transcript	ENSBTAT00000001252	protein_coding	-	2019-07-06	-	-	-	-	-	-	-	rs43097914	-	-1	-	VGNC	-	-	-	ENSBTAP00000001252	-	F1MTK2	-	-	-	-	-
.	18:10691193-10691193	A	intron_variant	MODIFIER	MEAK7	ENSBTAG00000000946	Transcript	ENSBTAT00000077121	protein_coding	-	2019-07-06	-	-	-	-	-	-	-	rs43097914	-	-1	-	VGNC	-	-	-	ENSBTAP00000072485	-	-	-	-	-	-	-
.	18:10691322-10691322	A	intron_variant	MODIFIER	MEAK7	ENSBTAG00000000946	Transcript	ENSBTAT00000001252	protein_coding	-	2019-07-06	-	-	-	-	-	-	-	rs43097913	-	-1	-	VGNC	-	-	-	ENSBTAP00000001252	-	F1MTK2	-	-	-	-	-
.	18:10691322-10691322	A	intron_variant	MODIFIER	MEAK7	ENSBTAG00000000946	Transcript	ENSBTAT00000077121	protein_coding	-	2019-07-06	-	-	-	-	-	-	-	rs43097913	-	-1	-	VGNC	-	-	-	ENSBTAP00000072485	-	-	-	-	-	-	-
.	18:10695353-10695354	-	frameshift_variant	HIGH	MEAK7	ENSBTAG00000000946	Transcript	ENSBTAT00000001252	protein_coding	2019-08-05	-	-	-	1001	814	272	D/X	Gac/ac	-	-	-1	-	VGNC	-	-	-	ENSBTAP00000001252	-	F1MTK2	-	-	-	-	-
.	18:10695353-10695354	-	frameshift_variant	HIGH	MEAK7	ENSBTAG00000000946	Transcript	ENSBTAT00000077121	protein_coding	2019-08-05	-	-	-	1230	814	272	D/X	Gac/ac	-	-	-1	-	VGNC	-	-	-	ENSBTAP00000072485	-	-	-	-	-	-	-
.	18:11112863-11112863	T	intron_variant	MODIFIER	ZDHHC7	ENSBTAG00000002639	Transcript	ENSBTAT00000003419	protein_coding	-	2019-06-05	-	-	-	-	-	-	-	rs41867341	-	-1	-	VGNC	-	-	-	ENSBTAP00000003419	-	F1N6U3	UPI000058150A	-	-	-	-
.	18:13299489-13299489	T	3_prime_UTR_variant	MODIFIER	SLC7A5	ENSBTAG00000006731	Transcript	ENSBTAT00000008848	protein_coding	2019-10-10	-	-	-	2518	-	-	-	-	-	-	-1	-	VGNC	-	-	-	ENSBTAP00000008848	-	Q9TU26	UPI0000088CFB	-	-	-	-
.	18:13299489-13299489	T	downstream_gene_variant	MODIFIER	SLC7A5	ENSBTAG00000006731	Transcript	ENSBTAT00000068427	protein_coding	-	-	-	-	-	-	-	-	-	-	1637	-1	-	VGNC	-	-	-	ENSBTAP00000074485	-	-	-	-	-	-	-
.	18:13299489-13299489	T	3_prime_UTR_variant	MODIFIER	SLC7A5	ENSBTAG00000006731	Transcript	ENSBTAT00000079870	protein_coding	2019-09-09	-	-	-	2857	-	-	-	-	-	-	-1	-	VGNC	-	-	-	ENSBTAP00000057401	-	-	-	-	-	-	-
.	18:14055343-14055343	G	intron_variant	MODIFIER	CBFA2T3	ENSBTAG00000010927	Transcript	ENSBTAT00000014515	protein_coding	-	2019-11-07	-	-	-	-	-	-	-	rs109635270	-	-1	-	HGNC	HGNC:1537	-	-	ENSBTAP00000014515	-	F1N1Y8	UPI000384130C	-	-	-	-
.	18:14055343-14055343	G	intron_variant	MODIFIER	CBFA2T3	ENSBTAG00000010927	Transcript	ENSBTAT00000083635	protein_coding	-	2019-11-07	-	-	-	-	-	-	-	rs109635270	-	-1	-	HGNC	HGNC:1537	-	-	ENSBTAP00000065834	-	-	UPI000383ECEE	-	-	-	-
.	18:14055343-14055343	G	intron_variant	MODIFIER	CBFA2T3	ENSBTAG00000010927	Transcript	ENSBTAT00000084816	protein_coding	-	2019-10-06	-	-	-	-	-	-	-	rs109635270	-	-1	-	HGNC	HGNC:1537	-	-	ENSBTAP00000060910	-	-	UPI000572AE74	-	-	-	-
.	18:14055795-14055795	T	intron_variant	MODIFIER	CBFA2T3	ENSBTAG00000010927	Transcript	ENSBTAT00000014515	protein_coding	-	2019-11-07	-	-	-	-	-	-	-	rs109235617	-	-1	-	HGNC	HGNC:1537	-	-	ENSBTAP00000014515	-	F1N1Y8	UPI000384130C	-	-	-	-
.	18:14055795-14055795	T	intron_variant	MODIFIER	CBFA2T3	ENSBTAG00000010927	Transcript	ENSBTAT00000083635	protein_coding	-	2019-11-07	-	-	-	-	-	-	-	rs109235617	-	-1	-	HGNC	HGNC:1537	-	-	ENSBTAP00000065834	-	-	UPI000383ECEE	-	-	-	-
.	18:14055795-14055795	T	intron_variant	MODIFIER	CBFA2T3	ENSBTAG00000010927	Transcript	ENSBTAT00000084816	protein_coding	-	2019-10-06	-	-	-	-	-	-	-	rs109235617	-	-1	-	HGNC	HGNC:1537	-	-	ENSBTAP00000060910	-	-	UPI000572AE74	-	-	-	-
.	18:14987996-14987996	A	intron_variant	MODIFIER	VPS35	ENSBTAG00000002493	Transcript	ENSBTAT00000003239	protein_coding	-	15/16	-	-	-	-	-	-	-	rs110367811	-	-1	-	VGNC	-	-	-	ENSBTAP00000003239	Q2HJG5	-	UPI00005BEB00	-	-	-	-
.	18:14994026-14994026	C	intron_variant	MODIFIER	VPS35	ENSBTAG00000002493	Transcript	ENSBTAT00000003239	protein_coding	-	2016-10-01	-	-	-	-	-	-	-	rs110844035	-	-1	-	VGNC	-	-	-	ENSBTAP00000003239	Q2HJG5	-	UPI00005BEB00	-	-	-	-
.	18:14994076-14994076	A	intron_variant	MODIFIER	VPS35	ENSBTAG00000002493	Transcript	ENSBTAT00000003239	protein_coding	-	2016-10-01	-	-	-	-	-	-	-	rs137499641	-	-1	-	VGNC	-	-	-	ENSBTAP00000003239	Q2HJG5	-	UPI00005BEB00	-	-	-	-
.	18:16776392-16776392	T	5_prime_UTR_variant	MODIFIER	SIAH1	ENSBTAG00000010868	Transcript	ENSBTAT00000053788	protein_coding	2019-02-01	-	-	-	417	-	-	-	-	rs383208026	-	-1	-	VGNC	-	-	-	ENSBTAP00000052492	-	F1N5G3	UPI00004EE19C	-	-	-	-
.	18:16776392-16776392	T	intron_variant	MODIFIER	SIAH1	ENSBTAG00000010868	Transcript	ENSBTAT00000072809	protein_coding	-	2019-01-01	-	-	-	-	-	-	-	rs383208026	-	-1	-	VGNC	-	-	-	ENSBTAP00000072645	-	-	-	-	-	-	-
.	18:25052102-25052102	T	synonymous_variant	LOW	NLRC5	ENSBTAG00000005413	Transcript	ENSBTAT00000007129	protein_coding	1937-02-01	-	-	-	351	351	117	P	ccA/ccT	-	-	1	-	VGNC	-	-	-	ENSBTAP00000007129	-	E1B9F2	-	-	-	-	-
.	18:25052102-25052102	T	synonymous_variant	LOW	NLRC5	ENSBTAG00000005413	Transcript	ENSBTAT00000068190	protein_coding	1930-02-01	-	-	-	348	348	116	P	ccA/ccT	-	-	1	-	VGNC	-	-	-	ENSBTAP00000065458	-	-	-	-	-	-	-
.	18:25052102-25052102	T	synonymous_variant	LOW	NLRC5	ENSBTAG00000005413	Transcript	ENSBTAT00000069147	protein_coding	1936-02-01	-	-	-	351	351	117	P	ccA/ccT	-	-	1	-	VGNC	-	-	-	ENSBTAP00000068228	-	-	-	-	-	-	-
.	18:25052102-25052102	T	synonymous_variant	LOW	NLRC5	ENSBTAG00000005413	Transcript	ENSBTAT00000070082	protein_coding	1932-02-01	-	-	-	348	348	116	P	ccA/ccT	-	-	1	-	VGNC	-	-	-	ENSBTAP00000060615	-	-	-	-	-	-	-
.	18:25087549-25087549	G	synonymous_variant	LOW	NLRC5	ENSBTAG00000005413	Transcript	ENSBTAT00000007129	protein_coding	20/37	-	-	-	3501	3501	1167	L	ctC/ctG	-	-	1	-	VGNC	-	-	-	ENSBTAP00000007129	-	E1B9F2	-	-	-	-	-
.	18:25087549-25087549	G	synonymous_variant	LOW	NLRC5	ENSBTAG00000005413	Transcript	ENSBTAT00000068190	protein_coding	17/30	-	-	-	3495	3495	1165	L	ctC/ctG	-	-	1	-	VGNC	-	-	-	ENSBTAP00000065458	-	-	-	-	-	-	-
.	18:25087549-25087549	G	synonymous_variant	LOW	NLRC5	ENSBTAG00000005413	Transcript	ENSBTAT00000069147	protein_coding	19/36	-	-	-	3381	3381	1127	L	ctC/ctG	-	-	1	-	VGNC	-	-	-	ENSBTAP00000068228	-	-	-	-	-	-	-
.	18:25087549-25087549	G	synonymous_variant	LOW	NLRC5	ENSBTAG00000005413	Transcript	ENSBTAT00000070082	protein_coding	15/32	-	-	-	3282	3282	1094	L	ctC/ctG	-	-	1	-	VGNC	-	-	-	ENSBTAP00000060615	-	-	-	-	-	-	-
.	18:25098302-25098302	C	intron_variant	MODIFIER	NLRC5	ENSBTAG00000005413	Transcript	ENSBTAT00000007129	protein_coding	-	31/36	-	-	-	-	-	-	-	rs110734290	-	1	-	VGNC	-	-	-	ENSBTAP00000007129	-	E1B9F2	-	-	-	-	-
.	18:25098302-25098302	C	intron_variant	MODIFIER	NLRC5	ENSBTAG00000005413	Transcript	ENSBTAT00000068190	protein_coding	-	24/29	-	-	-	-	-	-	-	rs110734290	-	1	-	VGNC	-	-	-	ENSBTAP00000065458	-	-	-	-	-	-	-
.	18:25098302-25098302	C	intron_variant	MODIFIER	NLRC5	ENSBTAG00000005413	Transcript	ENSBTAT00000069147	protein_coding	-	30/35	-	-	-	-	-	-	-	rs110734290	-	1	-	VGNC	-	-	-	ENSBTAP00000068228	-	-	-	-	-	-	-
.	18:25098302-25098302	C	intron_variant	MODIFIER	NLRC5	ENSBTAG00000005413	Transcript	ENSBTAT00000070082	protein_coding	-	26/31	-	-	-	-	-	-	-	rs110734290	-	1	-	VGNC	-	-	-	ENSBTAP00000060615	-	-	-	-	-	-	-
.	18:25914687-25914687	C	intron_variant	MODIFIER	USB1	ENSBTAG00000015758	Transcript	ENSBTAT00000020923	protein_coding	-	2019-06-03	-	-	-	-	-	-	-	rs135747902	-	1	-	VGNC	-	-	-	ENSBTAP00000020923	Q0II50	-	UPI00004F0B97	-	-	-	-
.	18:28990242-28990243	-	intergenic_variant	MODIFIER	-	-	-	-	-	-	-	-	-	-	-	-	-	-	-	-	-	-	-	-	-	-	-	-	-	-	-	-	-	-
.	18:34901628-34901628	A	missense_variant	MODERATE	PLEKHG4	ENSBTAG00000021570	Transcript	ENSBTAT00000028741	protein_coding	2019-04-01	-	-	-	655	655	219	V/I	Gta/Ata	-	-	1	-	VGNC	-	-	-	ENSBTAP00000028741	-	E1BEX3	-	tolerated(0.24)	-	-	-
.	18:34901630-34901632	-	frameshift_variant,splice_region_variant	HIGH	PLEKHG4	ENSBTAG00000021570	Transcript	ENSBTAT00000028741	protein_coding	2019-04-01	-	-	-	658-659	658-659	220	L/X	CTg/g	-	-	1	-	VGNC	-	-	-	ENSBTAP00000028741	-	E1BEX3	-	-	-	-	-
.	18:34901633-34901634	-	frameshift_variant,splice_region_variant	HIGH	PLEKHG4	ENSBTAG00000021570	Transcript	ENSBTAT00000028741	protein_coding	2019-04-01	-	-	-	661	661	221	K/X	Aag/ag	-	-	1	-	VGNC	-	-	-	ENSBTAP00000028741	-	E1BEX3	-	-	-	-	-
.	18:35636683-35636683	C	synonymous_variant	LOW	PLA2G15	ENSBTAG00000007512	Transcript	ENSBTAT00000009888	protein_coding	2019-06-06	-	-	-	1810	916	306	R	Agg/Cgg	rs41866760	-	1	-	VGNC	-	-	-	ENSBTAP00000009888	Q8WMP9	-	UPI000008733E	-	-	-	-
.	18:35636683-35636683	C	upstream_gene_variant	MODIFIER	SLC7A6	ENSBTAG00000012112	Transcript	ENSBTAT00000016074	protein_coding	-	-	-	-	-	-	-	-	-	rs41866760	4566	1	-	VGNC	-	-	-	ENSBTAP00000016074	-	Q1JP62	UPI0000D79EE5	-	-	-	-
.	18:35677304-35677304	G	intron_variant	MODIFIER	SLC7A6OS	ENSBTAG00000009636	Transcript	ENSBTAT00000012698	protein_coding	-	2019-04-02	-	-	-	-	-	-	-	rs41866224	-	-1	-	EntrezGene	-	-	-	ENSBTAP00000012698	Q1JQE2	-	UPI00004F2911	-	-	-	-
.	18:35677304-35677304	G	upstream_gene_variant	MODIFIER	PRMT7	ENSBTAG00000009638	Transcript	ENSBTAT00000012699	protein_coding	-	-	-	-	-	-	-	-	-	rs41866224	3635	1	-	VGNC	-	-	-	ENSBTAP00000012699	-	F1MQX7	UPI00005BEAA6	-	-	-	-
.	18:36118352-36118352	C	upstream_gene_variant	MODIFIER	TANGO6	ENSBTAG00000013941	Transcript	ENSBTAT00000018522	protein_coding	-	-	-	-	-	-	-	-	-	rs210442031	3002	1	-	VGNC	-	-	-	ENSBTAP00000018522	-	F1MNM6	UPI00076013C2	-	-	-	-
.	18:36118352-36118352	C	downstream_gene_variant	MODIFIER	CDH1	ENSBTAG00000015991	Transcript	ENSBTAT00000021272	protein_coding	-	-	-	-	-	-	-	-	-	rs210442031	681	1	-	VGNC	-	-	-	ENSBTAP00000021272	-	F1N619	-	-	-	-	-
.	18:36118352-36118352	C	3_prime_UTR_variant	MODIFIER	CDH1	ENSBTAG00000015991	Transcript	ENSBTAT00000087488	protein_coding	17/17	-	-	-	3440	-	-	-	-	rs210442031	-	1	-	VGNC	-	-	-	ENSBTAP00000073179	-	-	-	-	-	-	-
.	18:36955230-36955230	C	intron_variant	MODIFIER	WWP2	ENSBTAG00000018421	Transcript	ENSBTAT00000024513	protein_coding	-	2023-10-01	-	-	-	-	-	-	-	rs41874627	-	1	-	VGNC	-	-	-	ENSBTAP00000024513	-	A3KMV3	UPI00005BEBC2	-	-	-	-
.	18:36955230-36955230	C	intron_variant	MODIFIER	WWP2	ENSBTAG00000018421	Transcript	ENSBTAT00000069955	protein_coding	-	2020-07-01	-	-	-	-	-	-	-	rs41874627	-	1	-	VGNC	-	-	-	ENSBTAP00000071872	-	-	-	-	-	-	-
.	18:36955230-36955230	C	intron_variant	MODIFIER	WWP2	ENSBTAG00000018421	Transcript	ENSBTAT00000073879	protein_coding	-	2023-10-01	-	-	-	-	-	-	-	rs41874627	-	1	-	VGNC	-	-	-	ENSBTAP00000060340	-	-	-	-	-	-	-
.	18:36955230-36955230	C	intron_variant	MODIFIER	WWP2	ENSBTAG00000018421	Transcript	ENSBTAT00000083468	protein_coding	-	2023-10-01	-	-	-	-	-	-	-	rs41874627	-	1	-	VGNC	-	-	-	ENSBTAP00000066278	-	-	UPI00005BEBC2	-	-	-	-
.	18:36955230-36955230	C	intron_variant	MODIFIER	WWP2	ENSBTAG00000018421	Transcript	ENSBTAT00000086960	protein_coding	-	2022-10-01	-	-	-	-	-	-	-	rs41874627	-	1	-	VGNC	-	-	-	ENSBTAP00000067528	-	-	-	-	-	-	-
.	18:39014718-39014718	G	synonymous_variant	LOW	DHX38	ENSBTAG00000013265	Transcript	ENSBTAT00000045480	protein_coding	21/27	-	-	-	3071	2919	973	L	ctT/ctC	rs41871632	-	-1	-	VGNC	-	-	-	ENSBTAP00000042866	Q17R09	F1MVJ1	UPI0000DA590E	-	-	-	-
.	18:39309247-39309247	T	intron_variant	MODIFIER	AP1G1	ENSBTAG00000002769	Transcript	ENSBTAT00000003599	protein_coding	-	2021-05-01	-	-	-	-	-	-	-	rs132799231	-	1	-	VGNC	-	-	-	ENSBTAP00000003599	-	F1MF68	UPI0001D5695D	-	-	-	-
.	18:39309247-39309247	T	intron_variant	MODIFIER	AP1G1	ENSBTAG00000002769	Transcript	ENSBTAT00000065037	protein_coding	-	2020-05-01	-	-	-	-	-	-	-	rs132799231	-	1	-	VGNC	-	-	-	ENSBTAP00000054971	-	G3MZH4	-	-	-	-	-
.	18:39309247-39309247	T	intron_variant	MODIFIER	AP1G1	ENSBTAG00000002769	Transcript	ENSBTAT00000073132	protein_coding	-	2022-05-01	-	-	-	-	-	-	-	rs132799231	-	1	-	VGNC	-	-	-	ENSBTAP00000066662	-	-	UPI0000EBDAEE	-	-	-	-
.	18:39489792-39489792	A	downstream_gene_variant	MODIFIER	TAT	ENSBTAG00000002214	Transcript	ENSBTAT00000002866	protein_coding	-	-	-	-	-	-	-	-	-	rs386105377	952	1	-	VGNC	-	-	-	ENSBTAP00000002866	Q58CZ9	F1N2A3	UPI00004ED3C1	-	-	-	-
.	18:39489792-39489792	A	intron_variant	MODIFIER	TAT	ENSBTAG00000002214	Transcript	ENSBTAT00000046462	protein_coding	-	2019-11-11	-	-	-	-	-	-	-	rs386105377	-	1	-	VGNC	-	-	-	ENSBTAP00000043762	-	A6H7B2,F1MRQ9	UPI0001574E4A	-	-	-	-
.	18:39489792-39489792	A	downstream_gene_variant	MODIFIER	TAT	ENSBTAG00000002214	Transcript	ENSBTAT00000075689	protein_coding	-	-	-	-	-	-	-	-	-	rs386105377	1873	1	-	VGNC	-	-	-	ENSBTAP00000073680	-	-	-	-	-	-	-
.	18:39489792-39489792	A	downstream_gene_variant	MODIFIER	TAT	ENSBTAG00000002214	Transcript	ENSBTAT00000079688	protein_coding	-	-	-	-	-	-	-	-	-	rs386105377	1246	1	-	VGNC	-	-	-	ENSBTAP00000070239	-	-	UPI000D531B4E	-	-	-	-
.	18:39491178-39491178	C	downstream_gene_variant	MODIFIER	TAT	ENSBTAG00000002214	Transcript	ENSBTAT00000002866	protein_coding	-	-	-	-	-	-	-	-	-	rs42925648	2338	1	-	VGNC	-	-	-	ENSBTAP00000002866	Q58CZ9	F1N2A3	UPI00004ED3C1	-	-	-	-
.	18:39491178-39491178	C	intron_variant	MODIFIER	TAT	ENSBTAG00000002214	Transcript	ENSBTAT00000046462	protein_coding	-	2019-11-11	-	-	-	-	-	-	-	rs42925648	-	1	-	VGNC	-	-	-	ENSBTAP00000043762	-	A6H7B2,F1MRQ9	UPI0001574E4A	-	-	-	-
.	18:39491178-39491178	C	downstream_gene_variant	MODIFIER	TAT	ENSBTAG00000002214	Transcript	ENSBTAT00000075689	protein_coding	-	-	-	-	-	-	-	-	-	rs42925648	3259	1	-	VGNC	-	-	-	ENSBTAP00000073680	-	-	-	-	-	-	-
.	18:39491178-39491178	C	downstream_gene_variant	MODIFIER	TAT	ENSBTAG00000002214	Transcript	ENSBTAT00000079688	protein_coding	-	-	-	-	-	-	-	-	-	rs42925648	2632	1	-	VGNC	-	-	-	ENSBTAP00000070239	-	-	UPI000D531B4E	-	-	-	-
.	18:43431660-43431660	C	intron_variant	MODIFIER	RHPN2	ENSBTAG00000003089	Transcript	ENSBTAT00000004021	protein_coding	-	2014-04-01	-	-	-	-	-	-	-	rs41880748	-	-1	-	VGNC	-	-	-	ENSBTAP00000004021	A4FUC9	F1MZ22	UPI0000F54C52	-	-	-	-
.	18:43431660-43431660	C	intron_variant	MODIFIER	RHPN2	ENSBTAG00000003089	Transcript	ENSBTAT00000070552	protein_coding	-	2013-04-01	-	-	-	-	-	-	-	rs41880748	-	-1	-	VGNC	-	-	-	ENSBTAP00000061001	-	-	-	-	-	-	-
.	18:43431660-43431660	C	intron_variant	MODIFIER	RHPN2	ENSBTAG00000003089	Transcript	ENSBTAT00000081141	protein_coding	-	2013-04-01	-	-	-	-	-	-	-	rs41880748	-	-1	-	VGNC	-	-	-	ENSBTAP00000056830	-	-	-	-	-	-	-
.	18:44760325-44760325	G	intron_variant	MODIFIER	KIAA0355	ENSBTAG00000013175	Transcript	ENSBTAT00000017535	protein_coding	-	2014-09-01	-	-	-	-	-	-	-	rs41880582	-	1	-	VGNC	-	-	-	ENSBTAP00000017535	-	E1BGL2	UPI000D5392C8	-	-	-	-
.	18:44760325-44760325	G	intron_variant	MODIFIER	KIAA0355	ENSBTAG00000013175	Transcript	ENSBTAT00000068596	protein_coding	-	2019-12-07	-	-	-	-	-	-	-	rs41880582	-	1	-	VGNC	-	-	-	ENSBTAP00000064526	-	-	UPI000D5392C8	-	-	-	-
.	18:44760325-44760325	G	intron_variant	MODIFIER	KIAA0355	ENSBTAG00000013175	Transcript	ENSBTAT00000070466	protein_coding	-	2013-08-01	-	-	-	-	-	-	-	rs41880582	-	1	-	VGNC	-	-	-	ENSBTAP00000063215	-	-	UPI000D5392C8	-	-	-	-
.	18:44760325-44760325	G	intron_variant	MODIFIER	KIAA0355	ENSBTAG00000013175	Transcript	ENSBTAT00000077960	protein_coding	-	2019-11-06	-	-	-	-	-	-	-	rs41880582	-	1	-	VGNC	-	-	-	ENSBTAP00000057485	-	-	UPI000D537B72	-	-	-	-
.	18:44763150-44763150	C	intron_variant	MODIFIER	KIAA0355	ENSBTAG00000013175	Transcript	ENSBTAT00000017535	protein_coding	-	2014-09-01	-	-	-	-	-	-	-	rs137215700	-	1	-	VGNC	-	-	-	ENSBTAP00000017535	-	E1BGL2	UPI000D5392C8	-	-	-	-
.	18:44763150-44763150	C	intron_variant	MODIFIER	KIAA0355	ENSBTAG00000013175	Transcript	ENSBTAT00000068596	protein_coding	-	2019-12-07	-	-	-	-	-	-	-	rs137215700	-	1	-	VGNC	-	-	-	ENSBTAP00000064526	-	-	UPI000D5392C8	-	-	-	-
.	18:44763150-44763150	C	intron_variant	MODIFIER	KIAA0355	ENSBTAG00000013175	Transcript	ENSBTAT00000070466	protein_coding	-	2013-08-01	-	-	-	-	-	-	-	rs137215700	-	1	-	VGNC	-	-	-	ENSBTAP00000063215	-	-	UPI000D5392C8	-	-	-	-
.	18:44763150-44763150	C	intron_variant	MODIFIER	KIAA0355	ENSBTAG00000013175	Transcript	ENSBTAT00000077960	protein_coding	-	2019-11-06	-	-	-	-	-	-	-	rs137215700	-	1	-	VGNC	-	-	-	ENSBTAP00000057485	-	-	UPI000D537B72	-	-	-	-
.	18:44763346-44763346	A	intron_variant	MODIFIER	KIAA0355	ENSBTAG00000013175	Transcript	ENSBTAT00000017535	protein_coding	-	2014-09-01	-	-	-	-	-	-	-	rs136235303	-	1	-	VGNC	-	-	-	ENSBTAP00000017535	-	E1BGL2	UPI000D5392C8	-	-	-	-
.	18:44763346-44763346	A	intron_variant	MODIFIER	KIAA0355	ENSBTAG00000013175	Transcript	ENSBTAT00000068596	protein_coding	-	2019-12-07	-	-	-	-	-	-	-	rs136235303	-	1	-	VGNC	-	-	-	ENSBTAP00000064526	-	-	UPI000D5392C8	-	-	-	-
.	18:44763346-44763346	A	intron_variant	MODIFIER	KIAA0355	ENSBTAG00000013175	Transcript	ENSBTAT00000070466	protein_coding	-	2013-08-01	-	-	-	-	-	-	-	rs136235303	-	1	-	VGNC	-	-	-	ENSBTAP00000063215	-	-	UPI000D5392C8	-	-	-	-
.	18:44763346-44763346	A	intron_variant	MODIFIER	KIAA0355	ENSBTAG00000013175	Transcript	ENSBTAT00000077960	protein_coding	-	2019-11-06	-	-	-	-	-	-	-	rs136235303	-	1	-	VGNC	-	-	-	ENSBTAP00000057485	-	-	UPI000D537B72	-	-	-	-
.	18:44769548-44769548	A	intron_variant	MODIFIER	KIAA0355	ENSBTAG00000013175	Transcript	ENSBTAT00000017535	protein_coding	-	2014-11-01	-	-	-	-	-	-	-	rs41880623	-	1	-	VGNC	-	-	-	ENSBTAP00000017535	-	E1BGL2	UPI000D5392C8	-	-	-	-
.	18:44769548-44769548	A	intron_variant	MODIFIER	KIAA0355	ENSBTAG00000013175	Transcript	ENSBTAT00000068596	protein_coding	-	2019-12-09	-	-	-	-	-	-	-	rs41880623	-	1	-	VGNC	-	-	-	ENSBTAP00000064526	-	-	UPI000D5392C8	-	-	-	-
.	18:44769548-44769548	A	intron_variant	MODIFIER	KIAA0355	ENSBTAG00000013175	Transcript	ENSBTAT00000070466	protein_coding	-	2013-10-01	-	-	-	-	-	-	-	rs41880623	-	1	-	VGNC	-	-	-	ENSBTAP00000063215	-	-	UPI000D5392C8	-	-	-	-
.	18:44769548-44769548	A	intron_variant	MODIFIER	KIAA0355	ENSBTAG00000013175	Transcript	ENSBTAT00000077960	protein_coding	-	2019-11-08	-	-	-	-	-	-	-	rs41880623	-	1	-	VGNC	-	-	-	ENSBTAP00000057485	-	-	UPI000D537B72	-	-	-	-
.	18:45470456-45470456	G	intergenic_variant	MODIFIER	-	-	-	-	-	-	-	-	-	-	-	-	-	-	rs43172642	-	-	-	-	-	-	-	-	-	-	-	-	-	-	-
.	18:46498817-46498817	C	missense_variant	MODERATE	ARHGAP33	ENSBTAG00000009714	Transcript	ENSBTAT00000012813	protein_coding	20/22	-	-	-	2619	2497	833	C/R	Tgc/Cgc	rs41887175	-	1	-	VGNC	-	-	-	ENSBTAP00000012813	-	F1MS60	-	tolerated_low_confidence(0.75)	-	-	-
.	18:46498817-46498817	C	downstream_gene_variant	MODIFIER	-	ENSBTAG00000052808	Transcript	ENSBTAT00000075755	protein_coding	-	-	-	-	-	-	-	-	-	rs41887175	2776	-1	-	-	-	-	-	ENSBTAP00000064372	-	-	-	-	-	-	-
.	18:46633021-46633021	C	synonymous_variant	LOW	LRFN3	ENSBTAG00000000153	Transcript	ENSBTAT00000000176	protein_coding	2019-03-02	-	-	-	1277	861	287	G	ggT/ggC	rs41889114	-	1	-	VGNC	-	-	-	ENSBTAP00000000176	Q1RMS4	-	UPI0000581914	-	-	-	-
.	18:46633021-46633021	C	synonymous_variant	LOW	LRFN3	ENSBTAG00000000153	Transcript	ENSBTAT00000079258	protein_coding	2019-03-02	-	-	-	982	975	325	G	ggT/ggC	rs41889114	-	1	-	VGNC	-	-	-	ENSBTAP00000068721	-	-	UPI000383ACB1	-	-	-	-
.	18:46806340-46806340	T	downstream_gene_variant	MODIFIER	CAPNS1	ENSBTAG00000014872	Transcript	ENSBTAT00000019803	protein_coding	-	-	-	-	-	-	-	-	-	rs41890097	497	1	-	VGNC	-	-	-	ENSBTAP00000019803	P13135	-	UPI0000126EA7	-	-	-	-
.	18:46806340-46806340	T	downstream_gene_variant	MODIFIER	COX7A1	ENSBTAG00000014878	Transcript	ENSBTAT00000019808	protein_coding	-	-	-	-	-	-	-	-	-	rs41890097	51	-1	-	VGNC	-	-	-	ENSBTAP00000019808	P07470	-	-	-	-	-	-
.	18:46806340-46806340	T	downstream_gene_variant	MODIFIER	CAPNS1	ENSBTAG00000014872	Transcript	ENSBTAT00000067485	protein_coding	-	-	-	-	-	-	-	-	-	rs41890097	984	1	-	VGNC	-	-	-	ENSBTAP00000074292	-	-	-	-	-	-	-
.	18:46806340-46806340	T	downstream_gene_variant	MODIFIER	CAPNS1	ENSBTAG00000014872	Transcript	ENSBTAT00000084431	protein_coding	-	-	-	-	-	-	-	-	-	rs41890097	495	1	-	VGNC	-	-	-	ENSBTAP00000070211	-	-	-	-	-	-	-
.	18:49164938-49164938	A	intron_variant	MODIFIER	TIMM50	ENSBTAG00000010480	Transcript	ENSBTAT00000032015	protein_coding	-	2019-10-06	-	-	-	-	-	-	-	rs41886696	-	1	-	VGNC	-	-	-	ENSBTAP00000031959	-	F6PR67	UPI00005BECEA	-	-	-	-
.	18:49164938-49164938	A	intron_variant	MODIFIER	TIMM50	ENSBTAG00000010480	Transcript	ENSBTAT00000084127	protein_coding	-	2019-09-05	-	-	-	-	-	-	-	rs41886696	-	1	-	VGNC	-	-	-	ENSBTAP00000072879	-	-	-	-	-	-	-
.	18:49444819-49444819	G	synonymous_variant	LOW	-	ENSBTAG00000005261	Transcript	ENSBTAT00000006924	protein_coding	2020-03-01	-	-	-	1604	1599	533	R	cgT/cgC	rs42801386	-	-1	-	-	-	-	-	ENSBTAP00000006924	-	G3X6I0	UPI000D532338	-	-	-	-
.	18:51358045-51358045	C	intron_variant	MODIFIER	RPS19	ENSBTAG00000011963	Transcript	ENSBTAT00000015875	protein_coding	-	2019-05-03	-	-	-	-	-	-	-	rs41890566	-	-1	-	EntrezGene	-	-	-	ENSBTAP00000015875	Q32PD5	-	UPI0000161C03	-	-	-	-
.	18:51358045-51358045	C	intron_variant	MODIFIER	RPS19	ENSBTAG00000011963	Transcript	ENSBTAT00000075626	protein_coding	-	2019-03-02	-	-	-	-	-	-	-	rs41890566	-	-1	-	EntrezGene	-	-	-	ENSBTAP00000069480	-	-	UPI000384019F	-	-	-	-
.	18:51448159-51448159	T	intron_variant	MODIFIER	-	ENSBTAG00000049346	Transcript	ENSBTAT00000007381	protein_coding	-	2019-03-01	-	-	-	-	-	-	-	rs209304383	-	-1	-	-	-	-	-	ENSBTAP00000007381	-	E1BMH6	-	-	-	-	-
.	18:51448159-51448159	T	missense_variant	MODERATE	-	ENSBTAG00000049346	Transcript	ENSBTAT00000066520	protein_coding	2019-09-02	-	-	-	408	395	132	S/N	aGc/aAc	rs209304383	-	-1	-	-	-	-	-	ENSBTAP00000058937	-	-	-	tolerated(1)	-	-	-
.	18:51448159-51448159	T	missense_variant	MODERATE	-	ENSBTAG00000049346	Transcript	ENSBTAT00000071386	protein_coding	2019-09-02	-	-	-	408	395	132	S/N	aGc/aAc	rs209304383	-	-1	-	-	-	-	-	ENSBTAP00000065766	-	-	-	tolerated(1)	-	-	-
.	18:51448159-51448159	T	missense_variant	MODERATE	-	ENSBTAG00000049346	Transcript	ENSBTAT00000072771	protein_coding	2019-09-02	-	-	-	408	395	132	S/N	aGc/aAc	rs209304383	-	-1	-	-	-	-	-	ENSBTAP00000056929	-	-	UPI000D5343A0	tolerated(1)	-	-	-
.	18:51448159-51448159	T	intron_variant	MODIFIER	-	ENSBTAG00000049346	Transcript	ENSBTAT00000073133	protein_coding	-	2019-08-01	-	-	-	-	-	-	-	rs209304383	-	-1	-	-	-	-	-	ENSBTAP00000057625	-	-	UPI00023AD008	-	-	-	-
.	18:51448159-51448159	T	missense_variant	MODERATE	-	ENSBTAG00000049346	Transcript	ENSBTAT00000073619	protein_coding	2019-09-02	-	-	-	408	395	132	S/N	aGc/aAc	rs209304383	-	-1	-	-	-	-	-	ENSBTAP00000066210	-	-	UPI000D5343A0	tolerated(1)	-	-	-
.	18:51448159-51448159	T	missense_variant	MODERATE	-	ENSBTAG00000049346	Transcript	ENSBTAT00000081146	protein_coding	2019-09-02	-	-	-	408	395	132	S/N	aGc/aAc	rs209304383	-	-1	-	-	-	-	-	ENSBTAP00000066545	-	-	UPI000D5343A0	tolerated(1)	-	-	-
.	18:51448159-51448159	T	missense_variant	MODERATE	-	ENSBTAG00000049346	Transcript	ENSBTAT00000084566	protein_coding	2019-09-02	-	-	-	428	332	111	S/N	aGc/aAc	rs209304383	-	-1	-	-	-	-	-	ENSBTAP00000068792	-	-	-	tolerated(1)	-	-	-
.	18:51448316-51448316	T	intron_variant	MODIFIER	-	ENSBTAG00000049346	Transcript	ENSBTAT00000007381	protein_coding	-	2019-03-01	-	-	-	-	-	-	-	rs136059075	-	-1	-	-	-	-	-	ENSBTAP00000007381	-	E1BMH6	-	-	-	-	-
.	18:51448316-51448316	T	missense_variant	MODERATE	-	ENSBTAG00000049346	Transcript	ENSBTAT00000066520	protein_coding	2019-09-02	-	-	-	251	238	80	A/T	Gca/Aca	rs136059075	-	-1	-	-	-	-	-	ENSBTAP00000058937	-	-	-	tolerated(0.2)	-	-	-
.	18:51448316-51448316	T	missense_variant	MODERATE	-	ENSBTAG00000049346	Transcript	ENSBTAT00000071386	protein_coding	2019-09-02	-	-	-	251	238	80	A/T	Gca/Aca	rs136059075	-	-1	-	-	-	-	-	ENSBTAP00000065766	-	-	-	tolerated(0.2)	-	-	-
.	18:51448316-51448316	T	missense_variant	MODERATE	-	ENSBTAG00000049346	Transcript	ENSBTAT00000072771	protein_coding	2019-09-02	-	-	-	251	238	80	A/T	Gca/Aca	rs136059075	-	-1	-	-	-	-	-	ENSBTAP00000056929	-	-	UPI000D5343A0	tolerated(0.19)	-	-	-
.	18:51448316-51448316	T	intron_variant	MODIFIER	-	ENSBTAG00000049346	Transcript	ENSBTAT00000073133	protein_coding	-	2019-08-01	-	-	-	-	-	-	-	rs136059075	-	-1	-	-	-	-	-	ENSBTAP00000057625	-	-	UPI00023AD008	-	-	-	-
.	18:51448316-51448316	T	missense_variant	MODERATE	-	ENSBTAG00000049346	Transcript	ENSBTAT00000073619	protein_coding	2019-09-02	-	-	-	251	238	80	A/T	Gca/Aca	rs136059075	-	-1	-	-	-	-	-	ENSBTAP00000066210	-	-	UPI000D5343A0	tolerated(0.19)	-	-	-
.	18:51448316-51448316	T	missense_variant	MODERATE	-	ENSBTAG00000049346	Transcript	ENSBTAT00000081146	protein_coding	2019-09-02	-	-	-	251	238	80	A/T	Gca/Aca	rs136059075	-	-1	-	-	-	-	-	ENSBTAP00000066545	-	-	UPI000D5343A0	tolerated(0.19)	-	-	-
.	18:51448316-51448316	T	missense_variant	MODERATE	-	ENSBTAG00000049346	Transcript	ENSBTAT00000084566	protein_coding	2019-09-02	-	-	-	271	175	59	A/T	Gca/Aca	rs136059075	-	-1	-	-	-	-	-	ENSBTAP00000068792	-	-	-	tolerated(0.31)	-	-	-
.	18:51815805-51815805	C	upstream_gene_variant	MODIFIER	ZNF576	ENSBTAG00000030933	Transcript	ENSBTAT00000043784	protein_coding	-	-	-	-	-	-	-	-	-	rs209207664	4525	1	-	VGNC	-	-	-	ENSBTAP00000041328	-	Q0VCI4	UPI0009530E60	-	-	-	-
.	18:51815805-51815805	C	upstream_gene_variant	MODIFIER	ZNF576	ENSBTAG00000030933	Transcript	ENSBTAT00000080704	protein_coding	-	-	-	-	-	-	-	-	-	rs209207664	3703	1	-	VGNC	-	-	-	ENSBTAP00000059163	-	-	UPI0000DBDCD0	-	-	-	-
.	18:51815805-51815805	C	missense_variant	MODERATE	IRGQ	ENSBTAG00000052481	Transcript	ENSBTAT00000086356	protein_coding	2019-03-03	-	-	-	1874	1874	625	A/G	gCg/gGg	rs209207664	-	-1	-	EntrezGene	-	-	-	ENSBTAP00000067614	-	-	UPI000D53B9A6	deleterious_low_confidence(0.05)	-	-	-
.	18:52762292-52762292	C	intron_variant	MODIFIER	GEMIN7	ENSBTAG00000010668	Transcript	ENSBTAT00000014112	protein_coding	-	2019-02-02	-	-	-	-	-	-	-	rs110301607	-	1	-	VGNC	-	-	-	ENSBTAP00000014112	Q17QA0	-	UPI00005BEC4F	-	-	-	-
.	18:52762292-52762292	C	upstream_gene_variant	MODIFIER	PPP1R37	ENSBTAG00000018834	Transcript	ENSBTAT00000025071	protein_coding	-	-	-	-	-	-	-	-	-	rs110301607	2673	1	-	VGNC	-	-	-	ENSBTAP00000025071	A7Z026	-	UPI0000EBDD27	-	-	-	-
.	18:52764790-52764790	T	downstream_gene_variant	MODIFIER	GEMIN7	ENSBTAG00000010668	Transcript	ENSBTAT00000014112	protein_coding	-	-	-	-	-	-	-	-	-	rs137807177	1875	1	-	VGNC	-	-	-	ENSBTAP00000014112	Q17QA0	-	UPI00005BEC4F	-	-	-	-
.	18:52764790-52764790	T	upstream_gene_variant	MODIFIER	PPP1R37	ENSBTAG00000018834	Transcript	ENSBTAT00000025071	protein_coding	-	-	-	-	-	-	-	-	-	rs137807177	175	1	-	VGNC	-	-	-	ENSBTAP00000025071	A7Z026	-	UPI0000EBDD27	-	-	-	-
.	18:53362613-53362613	T	intron_variant	MODIFIER	SYMPK	ENSBTAG00000012101	Transcript	ENSBTAT00000016048	protein_coding	-	15/26	-	-	-	-	-	-	-	rs41881829	-	-1	-	VGNC	-	-	-	ENSBTAP00000016048	-	E1BJF6	-	-	-	-	-
.	18:55108011-55108013	AAG	missense_variant,splice_region_variant	MODERATE	GRIN2D	ENSBTAG00000023369	Transcript	ENSBTAT00000042550	protein_coding	2013-09-01	-	-	-	2254-2256	2254-2256	752	S/K	TCA/AAG	-	-	1	-	VGNC	-	-	-	ENSBTAP00000040185	-	F1MR40	-	tolerated(1)	-	-	-
.	18:56028914-56028914	A	upstream_gene_variant	MODIFIER	-	ENSBTAG00000049577	Transcript	ENSBTAT00000076310	protein_coding	-	-	-	-	-	-	-	-	-	-	388	1	-	-	-	-	-	ENSBTAP00000062433	-	-	-	-	-	-	-
.	18:56544275-56544275	G	intron_variant	MODIFIER	NR1H2	ENSBTAG00000003264	Transcript	ENSBTAT00000004229	protein_coding	-	2019-09-07	-	-	-	-	-	-	-	rs41892090	-	1	-	VGNC	-	-	-	ENSBTAP00000004229	Q5BIS6	G8JKV9	UPI000057F3DA	-	-	-	-
.	18:56544275-56544275	G	downstream_gene_variant	MODIFIER	-	ENSBTAG00000048283	Transcript	ENSBTAT00000063423	protein_coding	-	-	-	-	-	-	-	-	-	rs41892090	4737	1	-	-	-	-	-	ENSBTAP00000055009	-	G3MZK9	-	-	-	-	-
.	18:57661905-57661905	G	downstream_gene_variant	MODIFIER	-	ENSBTAG00000035868	Transcript	ENSBTAT00000026429	protein_coding	-	-	-	-	-	-	-	-	-	rs133757911	2738	-1	-	-	-	-	-	ENSBTAP00000026429	-	E1B6Z4	UPI00005C231E	-	-	-	-
.	18:57661905-57661905	G	missense_variant	MODERATE	-	ENSBTAG00000050420	Transcript	ENSBTAT00000066802	protein_coding	2019-07-02	-	-	-	278	278	93	L/P	cTc/cCc	rs133757911	-	-1	-	-	-	-	-	ENSBTAP00000060533	-	-	UPI000D539F0C	tolerated(0.06)	-	-	-
.	18:58294347-58294347	T	intergenic_variant	MODIFIER	-	-	-	-	-	-	-	-	-	-	-	-	-	-	rs43073584	-	-	-	-	-	-	-	-	-	-	-	-	-	-	-
.	18:58294622-58294622	G	intergenic_variant	MODIFIER	-	-	-	-	-	-	-	-	-	-	-	-	-	-	rs43073587	-	-	-	-	-	-	-	-	-	-	-	-	-	-	-
.	18:58295480-58295480	A	intergenic_variant	MODIFIER	-	-	-	-	-	-	-	-	-	-	-	-	-	-	rs111011820	-	-	-	-	-	-	-	-	-	-	-	-	-	-	-
.	18:58295536-58295536	A	intergenic_variant	MODIFIER	-	-	-	-	-	-	-	-	-	-	-	-	-	-	rs110173712	-	-	-	-	-	-	-	-	-	-	-	-	-	-	-
.	18:58298788-58298788	G	downstream_gene_variant	MODIFIER	-	ENSBTAG00000047761	Transcript	ENSBTAT00000065944	pseudogene	-	-	-	-	-	-	-	-	-	rs43073594	3548	-1	-	-	-	-	-	-	-	-	-	-	-	-	-
.	18:58298861-58298861	G	downstream_gene_variant	MODIFIER	-	ENSBTAG00000047761	Transcript	ENSBTAT00000065944	pseudogene	-	-	-	-	-	-	-	-	-	rs43073593	3475	-1	-	-	-	-	-	-	-	-	-	-	-	-	-
.	18:58299358-58299359	-	downstream_gene_variant	MODIFIER	-	ENSBTAG00000047761	Transcript	ENSBTAT00000065944	pseudogene	-	-	-	-	-	-	-	-	-	-	2977	-1	-	-	-	-	-	-	-	-	-	-	-	-	-
.	18:58431022-58431022	A	downstream_gene_variant	MODIFIER	-	ENSBTAG00000017651	Transcript	ENSBTAT00000054828	protein_coding	-	-	-	-	-	-	-	-	-	-	3108	1	-	-	-	-	-	ENSBTAP00000052171	-	F1MQU6	-	-	-	-	-
.	18:58431055-58431055	C	downstream_gene_variant	MODIFIER	-	ENSBTAG00000017651	Transcript	ENSBTAT00000054828	protein_coding	-	-	-	-	-	-	-	-	-	-	3141	1	-	-	-	-	-	ENSBTAP00000052171	-	F1MQU6	-	-	-	-	-
.	18:58433051-58433051	T	intergenic_variant	MODIFIER	-	-	-	-	-	-	-	-	-	-	-	-	-	-	rs137595876	-	-	-	-	-	-	-	-	-	-	-	-	-	-	-
.	18:59277963-59277963	G	intergenic_variant	MODIFIER	-	-	-	-	-	-	-	-	-	-	-	-	-	-	rs379247884	-	-	-	-	-	-	-	-	-	-	-	-	-	-	-
.	18:59278040-59278040	G	intergenic_variant	MODIFIER	-	-	-	-	-	-	-	-	-	-	-	-	-	-	rs135462171	-	-	-	-	-	-	-	-	-	-	-	-	-	-	-
.	18:59278047-59278047	A	intergenic_variant	MODIFIER	-	-	-	-	-	-	-	-	-	-	-	-	-	-	rs454096727	-	-	-	-	-	-	-	-	-	-	-	-	-	-	-
.	18:59278050-59278050	T	intergenic_variant	MODIFIER	-	-	-	-	-	-	-	-	-	-	-	-	-	-	-	-	-	-	-	-	-	-	-	-	-	-	-	-	-	-
.	18:59868049-59868049	A	intergenic_variant	MODIFIER	-	-	-	-	-	-	-	-	-	-	-	-	-	-	-	-	-	-	-	-	-	-	-	-	-	-	-	-	-	-
.	18:59868051-59868051	C	intergenic_variant	MODIFIER	-	-	-	-	-	-	-	-	-	-	-	-	-	-	-	-	-	-	-	-	-	-	-	-	-	-	-	-	-	-
.	18:59868059-59868059	C	intergenic_variant	MODIFIER	-	-	-	-	-	-	-	-	-	-	-	-	-	-	-	-	-	-	-	-	-	-	-	-	-	-	-	-	-	-
.	18:59868080-59868080	T	intergenic_variant	MODIFIER	-	-	-	-	-	-	-	-	-	-	-	-	-	-	-	-	-	-	-	-	-	-	-	-	-	-	-	-	-	-
.	18:59868082-59868082	A	intergenic_variant	MODIFIER	-	-	-	-	-	-	-	-	-	-	-	-	-	-	-	-	-	-	-	-	-	-	-	-	-	-	-	-	-	-
.	18:59868090-59868091	CT	intergenic_variant	MODIFIER	-	-	-	-	-	-	-	-	-	-	-	-	-	-	-	-	-	-	-	-	-	-	-	-	-	-	-	-	-	-
.	18:59868102-59868102	T	intergenic_variant	MODIFIER	-	-	-	-	-	-	-	-	-	-	-	-	-	-	-	-	-	-	-	-	-	-	-	-	-	-	-	-	-	-
.	18:59868106-59868106	T	intergenic_variant	MODIFIER	-	-	-	-	-	-	-	-	-	-	-	-	-	-	-	-	-	-	-	-	-	-	-	-	-	-	-	-	-	-
.	18:59868114-59868115	CC	intergenic_variant	MODIFIER	-	-	-	-	-	-	-	-	-	-	-	-	-	-	-	-	-	-	-	-	-	-	-	-	-	-	-	-	-	-
.	18:59868117-59868117	C	intergenic_variant	MODIFIER	-	-	-	-	-	-	-	-	-	-	-	-	-	-	-	-	-	-	-	-	-	-	-	-	-	-	-	-	-	-
.	18:59868126-59868127	CA	intergenic_variant	MODIFIER	-	-	-	-	-	-	-	-	-	-	-	-	-	-	-	-	-	-	-	-	-	-	-	-	-	-	-	-	-	-
.	18:59868142-59868142	C	intergenic_variant	MODIFIER	-	-	-	-	-	-	-	-	-	-	-	-	-	-	-	-	-	-	-	-	-	-	-	-	-	-	-	-	-	-
.	18:60932701-60932701	T	intergenic_variant	MODIFIER	-	-	-	-	-	-	-	-	-	-	-	-	-	-	rs110443989	-	-	-	-	-	-	-	-	-	-	-	-	-	-	-
.	18:60933046-60933046	G	intergenic_variant	MODIFIER	-	-	-	-	-	-	-	-	-	-	-	-	-	-	rs109590096,rs1117027583	-	-	-	-	-	-	-	-	-	-	-	-	-	-	-
.	18:61483533-61483533	C	upstream_gene_variant	MODIFIER	-	ENSBTAG00000030416	Transcript	ENSBTAT00000042945	protein_coding	-	-	-	-	-	-	-	-	-	-	3263	1	-	-	-	-	-	ENSBTAP00000065364	-	-	-	-	-	-	-
.	18:61483533-61483533	C	3_prime_UTR_variant	MODIFIER	-	ENSBTAG00000051149	Transcript	ENSBTAT00000072644	protein_coding	2019-02-02	-	-	-	1007	-	-	-	-	-	-	-1	-	-	-	-	-	ENSBTAP00000071427	-	-	-	-	-	-	-
.	18:61483550-61483550	T	upstream_gene_variant	MODIFIER	-	ENSBTAG00000030416	Transcript	ENSBTAT00000042945	protein_coding	-	-	-	-	-	-	-	-	-	-	3246	1	-	-	-	-	-	ENSBTAP00000065364	-	-	-	-	-	-	-
.	18:61483550-61483550	T	3_prime_UTR_variant	MODIFIER	-	ENSBTAG00000051149	Transcript	ENSBTAT00000072644	protein_coding	2019-02-02	-	-	-	990	-	-	-	-	-	-	-1	-	-	-	-	-	ENSBTAP00000071427	-	-	-	-	-	-	-
.	18:61483763-61483763	T	upstream_gene_variant	MODIFIER	-	ENSBTAG00000030416	Transcript	ENSBTAT00000042945	protein_coding	-	-	-	-	-	-	-	-	-	rs134468852	3033	1	-	-	-	-	-	ENSBTAP00000065364	-	-	-	-	-	-	-
.	18:61483763-61483763	T	missense_variant	MODERATE	-	ENSBTAG00000051149	Transcript	ENSBTAT00000072644	protein_coding	2019-02-02	-	-	-	777	683	228	S/N	aGt/aAt	rs134468852	-	-1	-	-	-	-	-	ENSBTAP00000071427	-	-	-	tolerated_low_confidence(0.08)	-	-	-
.	18:61880851-61880851	T	intron_variant	MODIFIER	U2AF2	ENSBTAG00000002830	Transcript	ENSBTAT00000003664	protein_coding	-	2019-10-10	-	-	-	-	-	-	-	rs137517892	-	-1	-	VGNC	-	-	-	ENSBTAP00000003664	-	Q24JZ8	UPI000572D6B0	-	-	-	-
.	18:61880851-61880851	T	upstream_gene_variant	MODIFIER	EPN1	ENSBTAG00000046996	Transcript	ENSBTAT00000064026	protein_coding	-	-	-	-	-	-	-	-	-	rs137517892	2182	-1	-	VGNC	-	-	-	ENSBTAP00000055682	-	F1N579	UPI0000EBEF5E	-	-	-	-
.	18:61880851-61880851	T	upstream_gene_variant	MODIFIER	EPN1	ENSBTAG00000046996	Transcript	ENSBTAT00000075559	protein_coding	-	-	-	-	-	-	-	-	-	rs137517892	2182	-1	-	VGNC	-	-	-	ENSBTAP00000068782	-	-	UPI000384149C	-	-	-	-
.	18:61880851-61880851	T	intron_variant	MODIFIER	U2AF2	ENSBTAG00000002830	Transcript	ENSBTAT00000080026	protein_coding	-	2019-11-11	-	-	-	-	-	-	-	rs137517892	-	-1	-	VGNC	-	-	-	ENSBTAP00000063486	-	-	UPI0000614DAE	-	-	-	-
.	18:61900070-61900070	G	upstream_gene_variant	MODIFIER	CCDC106	ENSBTAG00000011517	Transcript	ENSBTAT00000015303	protein_coding	-	-	-	-	-	-	-	-	-	rs438582214	2787	-1	-	VGNC	-	-	-	ENSBTAP00000015303	Q1LZ89	-	UPI0000D71AFD	-	-	-	-
.	18:61900070-61900070	G	downstream_gene_variant	MODIFIER	ZNF580	ENSBTAG00000047508	Transcript	ENSBTAT00000063274	protein_coding	-	-	-	-	-	-	-	-	-	rs438582214	912	-1	-	VGNC	-	-	-	ENSBTAP00000054102	-	G3MX43	UPI0000F312B0	-	-	-	-
.	18:61900070-61900070	G	upstream_gene_variant	MODIFIER	ZNF581	ENSBTAG00000045864	Transcript	ENSBTAT00000065669	protein_coding	-	-	-	-	-	-	-	-	-	rs438582214	175	-1	-	VGNC	-	-	-	ENSBTAP00000055409	-	G3N0P3	UPI000057E9BB	-	-	-	-
.	18:61910556-61910556	C	downstream_gene_variant	MODIFIER	ZNF524	ENSBTAG00000012333	Transcript	ENSBTAT00000057144	protein_coding	-	-	-	-	-	-	-	-	-	rs41899570	4789	-1	-	EntrezGene	-	-	-	ENSBTAP00000052301	-	F1N655	-	-	-	-	-
.	18:61934723-61934723	C	downstream_gene_variant	MODIFIER	ZNF524	ENSBTAG00000012333	Transcript	ENSBTAT00000016363	protein_coding	-	-	-	-	-	-	-	-	-	rs41899589	4147	-1	-	EntrezGene	-	-	-	ENSBTAP00000063864	-	-	UPI00004EDE74	-	-	-	-
.	18:61934723-61934723	C	intron_variant	MODIFIER	ZNF524	ENSBTAG00000012333	Transcript	ENSBTAT00000057144	protein_coding	-	2019-07-04	-	-	-	-	-	-	-	rs41899589	-	-1	-	EntrezGene	-	-	-	ENSBTAP00000052301	-	F1N655	-	-	-	-	-
.	18:61934723-61934723	C	intron_variant	MODIFIER	ZNF524	ENSBTAG00000012333	Transcript	ENSBTAT00000076816	protein_coding	-	2019-09-06	-	-	-	-	-	-	-	rs41899589	-	-1	-	EntrezGene	-	-	-	ENSBTAP00000064913	-	-	-	-	-	-	-
.	18:62818079-62818079	T	3_prime_UTR_variant	MODIFIER	-	ENSBTAG00000026080	Transcript	ENSBTAT00000036984	protein_coding	2019-08-08	-	-	-	2989	-	-	-	-	rs135436532	-	-1	-	-	-	-	-	ENSBTAP00000036831	-	E1B901	UPI0001D566BD	-	-	-	-
.	18:62818079-62818079	T	intron_variant	MODIFIER	-	ENSBTAG00000039086	Transcript	ENSBTAT00000054607	protein_coding	-	2019-03-01	-	-	-	-	-	-	-	rs135436532	-	-1	-	-	-	-	-	ENSBTAP00000052809	-	F1N1B6	-	-	-	-	-
.	18:62818079-62818079	T	3_prime_UTR_variant	MODIFIER	-	ENSBTAG00000026080	Transcript	ENSBTAT00000068539	protein_coding	2019-08-08	-	-	-	2970	-	-	-	-	rs135436532	-	-1	-	-	-	-	-	ENSBTAP00000073669	-	-	-	-	-	-	-
.	18:62818086-62818086	A	3_prime_UTR_variant	MODIFIER	-	ENSBTAG00000026080	Transcript	ENSBTAT00000036984	protein_coding	2019-08-08	-	-	-	2982	-	-	-	-	rs136424905	-	-1	-	-	-	-	-	ENSBTAP00000036831	-	E1B901	UPI0001D566BD	-	-	-	-
.	18:62818086-62818086	A	intron_variant	MODIFIER	-	ENSBTAG00000039086	Transcript	ENSBTAT00000054607	protein_coding	-	2019-03-01	-	-	-	-	-	-	-	rs136424905	-	-1	-	-	-	-	-	ENSBTAP00000052809	-	F1N1B6	-	-	-	-	-
.	18:62818086-62818086	A	3_prime_UTR_variant	MODIFIER	-	ENSBTAG00000026080	Transcript	ENSBTAT00000068539	protein_coding	2019-08-08	-	-	-	2963	-	-	-	-	rs136424905	-	-1	-	-	-	-	-	ENSBTAP00000073669	-	-	-	-	-	-	-
.	18:62818129-62818129	T	3_prime_UTR_variant	MODIFIER	-	ENSBTAG00000026080	Transcript	ENSBTAT00000036984	protein_coding	2019-08-08	-	-	-	2939	-	-	-	-	rs134043171	-	-1	-	-	-	-	-	ENSBTAP00000036831	-	E1B901	UPI0001D566BD	-	-	-	-
.	18:62818129-62818129	T	intron_variant	MODIFIER	-	ENSBTAG00000039086	Transcript	ENSBTAT00000054607	protein_coding	-	2019-03-01	-	-	-	-	-	-	-	rs134043171	-	-1	-	-	-	-	-	ENSBTAP00000052809	-	F1N1B6	-	-	-	-	-
.	18:62818129-62818129	T	3_prime_UTR_variant	MODIFIER	-	ENSBTAG00000026080	Transcript	ENSBTAT00000068539	protein_coding	2019-08-08	-	-	-	2920	-	-	-	-	rs134043171	-	-1	-	-	-	-	-	ENSBTAP00000073669	-	-	-	-	-	-	-
.	18:62818191-62818191	A	3_prime_UTR_variant	MODIFIER	-	ENSBTAG00000026080	Transcript	ENSBTAT00000036984	protein_coding	2019-08-08	-	-	-	2877	-	-	-	-	rs135679191	-	-1	-	-	-	-	-	ENSBTAP00000036831	-	E1B901	UPI0001D566BD	-	-	-	-
.	18:62818191-62818191	A	intron_variant	MODIFIER	-	ENSBTAG00000039086	Transcript	ENSBTAT00000054607	protein_coding	-	2019-03-01	-	-	-	-	-	-	-	rs135679191	-	-1	-	-	-	-	-	ENSBTAP00000052809	-	F1N1B6	-	-	-	-	-
.	18:62818191-62818191	A	3_prime_UTR_variant	MODIFIER	-	ENSBTAG00000026080	Transcript	ENSBTAT00000068539	protein_coding	2019-08-08	-	-	-	2858	-	-	-	-	rs135679191	-	-1	-	-	-	-	-	ENSBTAP00000073669	-	-	-	-	-	-	-
.	18:62818209-62818209	T	3_prime_UTR_variant	MODIFIER	-	ENSBTAG00000026080	Transcript	ENSBTAT00000036984	protein_coding	2019-08-08	-	-	-	2859	-	-	-	-	rs132910028	-	-1	-	-	-	-	-	ENSBTAP00000036831	-	E1B901	UPI0001D566BD	-	-	-	-
.	18:62818209-62818209	T	intron_variant	MODIFIER	-	ENSBTAG00000039086	Transcript	ENSBTAT00000054607	protein_coding	-	2019-03-01	-	-	-	-	-	-	-	rs132910028	-	-1	-	-	-	-	-	ENSBTAP00000052809	-	F1N1B6	-	-	-	-	-
.	18:62818209-62818209	T	3_prime_UTR_variant	MODIFIER	-	ENSBTAG00000026080	Transcript	ENSBTAT00000068539	protein_coding	2019-08-08	-	-	-	2840	-	-	-	-	rs132910028	-	-1	-	-	-	-	-	ENSBTAP00000073669	-	-	-	-	-	-	-
.	18:62818217-62818217	C	3_prime_UTR_variant	MODIFIER	-	ENSBTAG00000026080	Transcript	ENSBTAT00000036984	protein_coding	2019-08-08	-	-	-	2851	-	-	-	-	rs208062077	-	-1	-	-	-	-	-	ENSBTAP00000036831	-	E1B901	UPI0001D566BD	-	-	-	-
.	18:62818217-62818217	C	intron_variant	MODIFIER	-	ENSBTAG00000039086	Transcript	ENSBTAT00000054607	protein_coding	-	2019-03-01	-	-	-	-	-	-	-	rs208062077	-	-1	-	-	-	-	-	ENSBTAP00000052809	-	F1N1B6	-	-	-	-	-
.	18:62818217-62818217	C	3_prime_UTR_variant	MODIFIER	-	ENSBTAG00000026080	Transcript	ENSBTAT00000068539	protein_coding	2019-08-08	-	-	-	2832	-	-	-	-	rs208062077	-	-1	-	-	-	-	-	ENSBTAP00000073669	-	-	-	-	-	-	-
.	18:62818256-62818256	T	3_prime_UTR_variant	MODIFIER	-	ENSBTAG00000026080	Transcript	ENSBTAT00000036984	protein_coding	2019-08-08	-	-	-	2812	-	-	-	-	rs383196972	-	-1	-	-	-	-	-	ENSBTAP00000036831	-	E1B901	UPI0001D566BD	-	-	-	-
.	18:62818256-62818256	T	intron_variant	MODIFIER	-	ENSBTAG00000039086	Transcript	ENSBTAT00000054607	protein_coding	-	2019-03-01	-	-	-	-	-	-	-	rs383196972	-	-1	-	-	-	-	-	ENSBTAP00000052809	-	F1N1B6	-	-	-	-	-
.	18:62818256-62818256	T	3_prime_UTR_variant	MODIFIER	-	ENSBTAG00000026080	Transcript	ENSBTAT00000068539	protein_coding	2019-08-08	-	-	-	2793	-	-	-	-	rs383196972	-	-1	-	-	-	-	-	ENSBTAP00000073669	-	-	-	-	-	-	-
.	18:62818399-62818399	A	3_prime_UTR_variant	MODIFIER	-	ENSBTAG00000026080	Transcript	ENSBTAT00000036984	protein_coding	2019-08-08	-	-	-	2669	-	-	-	-	-	-	-1	-	-	-	-	-	ENSBTAP00000036831	-	E1B901	UPI0001D566BD	-	-	-	-
.	18:62818399-62818399	A	intron_variant	MODIFIER	-	ENSBTAG00000039086	Transcript	ENSBTAT00000054607	protein_coding	-	2019-03-01	-	-	-	-	-	-	-	-	-	-1	-	-	-	-	-	ENSBTAP00000052809	-	F1N1B6	-	-	-	-	-
.	18:62818399-62818399	A	3_prime_UTR_variant	MODIFIER	-	ENSBTAG00000026080	Transcript	ENSBTAT00000068539	protein_coding	2019-08-08	-	-	-	2650	-	-	-	-	-	-	-1	-	-	-	-	-	ENSBTAP00000073669	-	-	-	-	-	-	-
.	18:62818464-62818464	C	3_prime_UTR_variant	MODIFIER	-	ENSBTAG00000026080	Transcript	ENSBTAT00000036984	protein_coding	2019-08-08	-	-	-	2604	-	-	-	-	-	-	-1	-	-	-	-	-	ENSBTAP00000036831	-	E1B901	UPI0001D566BD	-	-	-	-
.	18:62818464-62818464	C	intron_variant	MODIFIER	-	ENSBTAG00000039086	Transcript	ENSBTAT00000054607	protein_coding	-	2019-03-01	-	-	-	-	-	-	-	-	-	-1	-	-	-	-	-	ENSBTAP00000052809	-	F1N1B6	-	-	-	-	-
.	18:62818464-62818464	C	3_prime_UTR_variant	MODIFIER	-	ENSBTAG00000026080	Transcript	ENSBTAT00000068539	protein_coding	2019-08-08	-	-	-	2585	-	-	-	-	-	-	-1	-	-	-	-	-	ENSBTAP00000073669	-	-	-	-	-	-	-
.	18:62818475-62818475	C	3_prime_UTR_variant	MODIFIER	-	ENSBTAG00000026080	Transcript	ENSBTAT00000036984	protein_coding	2019-08-08	-	-	-	2593	-	-	-	-	-	-	-1	-	-	-	-	-	ENSBTAP00000036831	-	E1B901	UPI0001D566BD	-	-	-	-
.	18:62818475-62818475	C	intron_variant	MODIFIER	-	ENSBTAG00000039086	Transcript	ENSBTAT00000054607	protein_coding	-	2019-03-01	-	-	-	-	-	-	-	-	-	-1	-	-	-	-	-	ENSBTAP00000052809	-	F1N1B6	-	-	-	-	-
.	18:62818475-62818475	C	3_prime_UTR_variant	MODIFIER	-	ENSBTAG00000026080	Transcript	ENSBTAT00000068539	protein_coding	2019-08-08	-	-	-	2574	-	-	-	-	-	-	-1	-	-	-	-	-	ENSBTAP00000073669	-	-	-	-	-	-	-
.	18:62818478-62818478	T	3_prime_UTR_variant	MODIFIER	-	ENSBTAG00000026080	Transcript	ENSBTAT00000036984	protein_coding	2019-08-08	-	-	-	2590	-	-	-	-	-	-	-1	-	-	-	-	-	ENSBTAP00000036831	-	E1B901	UPI0001D566BD	-	-	-	-
.	18:62818478-62818478	T	intron_variant	MODIFIER	-	ENSBTAG00000039086	Transcript	ENSBTAT00000054607	protein_coding	-	2019-03-01	-	-	-	-	-	-	-	-	-	-1	-	-	-	-	-	ENSBTAP00000052809	-	F1N1B6	-	-	-	-	-
.	18:62818478-62818478	T	3_prime_UTR_variant	MODIFIER	-	ENSBTAG00000026080	Transcript	ENSBTAT00000068539	protein_coding	2019-08-08	-	-	-	2571	-	-	-	-	-	-	-1	-	-	-	-	-	ENSBTAP00000073669	-	-	-	-	-	-	-
.	18:62819605-62819605	G	3_prime_UTR_variant	MODIFIER	-	ENSBTAG00000026080	Transcript	ENSBTAT00000036984	protein_coding	2019-08-08	-	-	-	1462-1463	-	-	-	-	-	-	-1	-	-	-	-	-	ENSBTAP00000036831	-	E1B901	UPI0001D566BD	-	-	-	-
.	18:62819605-62819605	G	intron_variant	MODIFIER	-	ENSBTAG00000039086	Transcript	ENSBTAT00000054607	protein_coding	-	2019-03-01	-	-	-	-	-	-	-	-	-	-1	-	-	-	-	-	ENSBTAP00000052809	-	F1N1B6	-	-	-	-	-
.	18:62819605-62819605	G	3_prime_UTR_variant	MODIFIER	-	ENSBTAG00000026080	Transcript	ENSBTAT00000068539	protein_coding	2019-08-08	-	-	-	1443-1444	-	-	-	-	-	-	-1	-	-	-	-	-	ENSBTAP00000073669	-	-	-	-	-	-	-
.	18:62819656-62819656	G	3_prime_UTR_variant	MODIFIER	-	ENSBTAG00000026080	Transcript	ENSBTAT00000036984	protein_coding	2019-08-08	-	-	-	1412	-	-	-	-	rs43157405	-	-1	-	-	-	-	-	ENSBTAP00000036831	-	E1B901	UPI0001D566BD	-	-	-	-
.	18:62819656-62819656	G	intron_variant	MODIFIER	-	ENSBTAG00000039086	Transcript	ENSBTAT00000054607	protein_coding	-	2019-03-01	-	-	-	-	-	-	-	rs43157405	-	-1	-	-	-	-	-	ENSBTAP00000052809	-	F1N1B6	-	-	-	-	-
.	18:62819656-62819656	G	3_prime_UTR_variant	MODIFIER	-	ENSBTAG00000026080	Transcript	ENSBTAT00000068539	protein_coding	2019-08-08	-	-	-	1393	-	-	-	-	rs43157405	-	-1	-	-	-	-	-	ENSBTAP00000073669	-	-	-	-	-	-	-
.	18:62827548-62827548	T	5_prime_UTR_variant	MODIFIER	-	ENSBTAG00000026080	Transcript	ENSBTAT00000036984	protein_coding	2019-08-01	-	-	-	174	-	-	-	-	rs41897429	-	-1	-	-	-	-	-	ENSBTAP00000036831	-	E1B901	UPI0001D566BD	-	-	-	-
.	18:62827548-62827548	T	upstream_gene_variant	MODIFIER	-	ENSBTAG00000039086	Transcript	ENSBTAT00000054607	protein_coding	-	-	-	-	-	-	-	-	-	rs41897429	4182	-1	-	-	-	-	-	ENSBTAP00000052809	-	F1N1B6	-	-	-	-	-
.	18:62827548-62827548	T	intron_variant	MODIFIER	-	ENSBTAG00000026080	Transcript	ENSBTAT00000068539	protein_coding	-	2019-07-01	-	-	-	-	-	-	-	rs41897429	-	-1	-	-	-	-	-	ENSBTAP00000073669	-	-	-	-	-	-	-
.	18:62827559-62827559	A	5_prime_UTR_variant	MODIFIER	-	ENSBTAG00000026080	Transcript	ENSBTAT00000036984	protein_coding	2019-08-01	-	-	-	163	-	-	-	-	rs133477571	-	-1	-	-	-	-	-	ENSBTAP00000036831	-	E1B901	UPI0001D566BD	-	-	-	-
.	18:62827559-62827559	A	upstream_gene_variant	MODIFIER	-	ENSBTAG00000039086	Transcript	ENSBTAT00000054607	protein_coding	-	-	-	-	-	-	-	-	-	rs133477571	4193	-1	-	-	-	-	-	ENSBTAP00000052809	-	F1N1B6	-	-	-	-	-
.	18:62827559-62827559	A	intron_variant	MODIFIER	-	ENSBTAG00000026080	Transcript	ENSBTAT00000068539	protein_coding	-	2019-07-01	-	-	-	-	-	-	-	rs133477571	-	-1	-	-	-	-	-	ENSBTAP00000073669	-	-	-	-	-	-	-
.	18:62921171-62921171	G	missense_variant	MODERATE	-	ENSBTAG00000050536	Transcript	ENSBTAT00000054507	protein_coding	2019-06-03	-	-	-	505	505	169	M/V	Atg/Gtg	rs41896127	-	1	-	-	-	-	-	ENSBTAP00000049260	-	F1MIN3	-	tolerated(1)	-	-	-
.	18:62921171-62921171	G	missense_variant	MODERATE	-	ENSBTAG00000050536	Transcript	ENSBTAT00000067573	protein_coding	2019-05-02	-	-	-	262	262	88	M/V	Atg/Gtg	rs41896127	-	1	-	-	-	-	-	ENSBTAP00000063132	-	-	-	tolerated(1)	-	-	-
.	18:62921258-62921258	G	missense_variant	MODERATE	-	ENSBTAG00000050536	Transcript	ENSBTAT00000054507	protein_coding	2019-06-03	-	-	-	592	592	198	N/D	Aac/Gac	rs41896124	-	1	-	-	-	-	-	ENSBTAP00000049260	-	F1MIN3	-	tolerated(1)	-	-	-
.	18:62921258-62921258	G	missense_variant	MODERATE	-	ENSBTAG00000050536	Transcript	ENSBTAT00000067573	protein_coding	2019-05-02	-	-	-	349	349	117	N/D	Aac/Gac	rs41896124	-	1	-	-	-	-	-	ENSBTAP00000063132	-	-	-	tolerated(1)	-	-	-
.	18:62925360-62925360	G	downstream_gene_variant	MODIFIER	-	ENSBTAG00000050536	Transcript	ENSBTAT00000054507	protein_coding	-	-	-	-	-	-	-	-	-	rs136173292	1239	1	-	-	-	-	-	ENSBTAP00000049260	-	F1MIN3	-	-	-	-	-
.	18:62925360-62925360	G	downstream_gene_variant	MODIFIER	-	ENSBTAG00000050536	Transcript	ENSBTAT00000067573	protein_coding	-	-	-	-	-	-	-	-	-	rs136173292	1239	1	-	-	-	-	-	ENSBTAP00000063132	-	-	-	-	-	-	-
.	18:62925386-62925386	G	downstream_gene_variant	MODIFIER	-	ENSBTAG00000050536	Transcript	ENSBTAT00000054507	protein_coding	-	-	-	-	-	-	-	-	-	rs41895113	1265	1	-	-	-	-	-	ENSBTAP00000049260	-	F1MIN3	-	-	-	-	-
.	18:62925386-62925386	G	downstream_gene_variant	MODIFIER	-	ENSBTAG00000050536	Transcript	ENSBTAT00000067573	protein_coding	-	-	-	-	-	-	-	-	-	rs41895113	1265	1	-	-	-	-	-	ENSBTAP00000063132	-	-	-	-	-	-	-
.	18:62925527-62925527	T	downstream_gene_variant	MODIFIER	-	ENSBTAG00000050536	Transcript	ENSBTAT00000054507	protein_coding	-	-	-	-	-	-	-	-	-	rs108977508	1406	1	-	-	-	-	-	ENSBTAP00000049260	-	F1MIN3	-	-	-	-	-
.	18:62925527-62925527	T	downstream_gene_variant	MODIFIER	-	ENSBTAG00000050536	Transcript	ENSBTAT00000067573	protein_coding	-	-	-	-	-	-	-	-	-	rs108977508	1406	1	-	-	-	-	-	ENSBTAP00000063132	-	-	-	-	-	-	-
.	18:62925992-62925992	T	downstream_gene_variant	MODIFIER	-	ENSBTAG00000050536	Transcript	ENSBTAT00000054507	protein_coding	-	-	-	-	-	-	-	-	-	rs133383926	1871	1	-	-	-	-	-	ENSBTAP00000049260	-	F1MIN3	-	-	-	-	-
.	18:62925992-62925992	T	downstream_gene_variant	MODIFIER	-	ENSBTAG00000050536	Transcript	ENSBTAT00000067573	protein_coding	-	-	-	-	-	-	-	-	-	rs133383926	1871	1	-	-	-	-	-	ENSBTAP00000063132	-	-	-	-	-	-	-
.	18:62925994-62925994	T	downstream_gene_variant	MODIFIER	-	ENSBTAG00000050536	Transcript	ENSBTAT00000054507	protein_coding	-	-	-	-	-	-	-	-	-	rs134680601	1873	1	-	-	-	-	-	ENSBTAP00000049260	-	F1MIN3	-	-	-	-	-
.	18:62925994-62925994	T	downstream_gene_variant	MODIFIER	-	ENSBTAG00000050536	Transcript	ENSBTAT00000067573	protein_coding	-	-	-	-	-	-	-	-	-	rs134680601	1873	1	-	-	-	-	-	ENSBTAP00000063132	-	-	-	-	-	-	-
.	18:62926296-62926297	-	downstream_gene_variant	MODIFIER	-	ENSBTAG00000050536	Transcript	ENSBTAT00000054507	protein_coding	-	-	-	-	-	-	-	-	-	rs132987398	2176	1	-	-	-	-	-	ENSBTAP00000049260	-	F1MIN3	-	-	-	-	-
.	18:62926296-62926297	-	downstream_gene_variant	MODIFIER	-	ENSBTAG00000050536	Transcript	ENSBTAT00000067573	protein_coding	-	-	-	-	-	-	-	-	-	rs132987398	2176	1	-	-	-	-	-	ENSBTAP00000063132	-	-	-	-	-	-	-
.	18:62926314-62926314	C	downstream_gene_variant	MODIFIER	-	ENSBTAG00000050536	Transcript	ENSBTAT00000054507	protein_coding	-	-	-	-	-	-	-	-	-	rs109840767	2193	1	-	-	-	-	-	ENSBTAP00000049260	-	F1MIN3	-	-	-	-	-
.	18:62926314-62926314	C	downstream_gene_variant	MODIFIER	-	ENSBTAG00000050536	Transcript	ENSBTAT00000067573	protein_coding	-	-	-	-	-	-	-	-	-	rs109840767	2193	1	-	-	-	-	-	ENSBTAP00000063132	-	-	-	-	-	-	-
.	18:62926387-62926387	T	downstream_gene_variant	MODIFIER	-	ENSBTAG00000050536	Transcript	ENSBTAT00000054507	protein_coding	-	-	-	-	-	-	-	-	-	-	2266	1	-	-	-	-	-	ENSBTAP00000049260	-	F1MIN3	-	-	-	-	-
.	18:62926387-62926387	T	downstream_gene_variant	MODIFIER	-	ENSBTAG00000050536	Transcript	ENSBTAT00000067573	protein_coding	-	-	-	-	-	-	-	-	-	-	2266	1	-	-	-	-	-	ENSBTAP00000063132	-	-	-	-	-	-	-
.	18:63235018-63235018	A	missense_variant	MODERATE	TMC4	ENSBTAG00000020062	Transcript	ENSBTAT00000026728	protein_coding	2015-07-01	-	-	-	1103	1103	368	G/D	gGc/gAc	rs41897309	-	1	-	VGNC	-	-	-	ENSBTAP00000026728	-	E1BNW4	UPI000D5322E0	tolerated(0.26)	-	-	-
.	18:63235018-63235018	A	upstream_gene_variant	MODIFIER	LENG1	ENSBTAG00000023333	Transcript	ENSBTAT00000031738	protein_coding	-	-	-	-	-	-	-	-	-	rs41897309	3390	1	-	VGNC	-	-	-	ENSBTAP00000031685	Q3T0Z5	-	UPI00005B29E2	-	-	-	-
.	18:63235323-63235323	G	missense_variant	MODERATE	TMC4	ENSBTAG00000020062	Transcript	ENSBTAT00000026728	protein_coding	2015-08-01	-	-	-	1183	1183	395	L/V	Ttg/Gtg	rs41897308	-	1	-	VGNC	-	-	-	ENSBTAP00000026728	-	E1BNW4	UPI000D5322E0	tolerated(0.59)	-	-	-
.	18:63235323-63235323	G	upstream_gene_variant	MODIFIER	LENG1	ENSBTAG00000023333	Transcript	ENSBTAT00000031738	protein_coding	-	-	-	-	-	-	-	-	-	rs41897308	3085	1	-	VGNC	-	-	-	ENSBTAP00000031685	Q3T0Z5	-	UPI00005B29E2	-	-	-	-
.	18:63236352-63236352	G	intron_variant	MODIFIER	TMC4	ENSBTAG00000020062	Transcript	ENSBTAT00000026728	protein_coding	-	2014-10-01	-	-	-	-	-	-	-	rs443162149	-	1	-	VGNC	-	-	-	ENSBTAP00000026728	-	E1BNW4	UPI000D5322E0	-	-	-	-
.	18:63236352-63236352	G	upstream_gene_variant	MODIFIER	LENG1	ENSBTAG00000023333	Transcript	ENSBTAT00000031738	protein_coding	-	-	-	-	-	-	-	-	-	rs443162149	2056	1	-	VGNC	-	-	-	ENSBTAP00000031685	Q3T0Z5	-	UPI00005B29E2	-	-	-	-
.	18:63428428-63428428	T	intron_variant	MODIFIER	-	ENSBTAG00000006961	Transcript	ENSBTAT00000030343	protein_coding	-	2019-07-05	-	-	-	-	-	-	-	rs109133081	-	-1	-	-	-	-	-	ENSBTAP00000030327	-	F1MZG0	-	-	-	-	-
.	18:63428428-63428428	T	intron_variant	MODIFIER	-	ENSBTAG00000006961	Transcript	ENSBTAT00000066236	protein_coding	-	2019-08-05	-	-	-	-	-	-	-	rs109133081	-	-1	-	-	-	-	-	ENSBTAP00000054745	-	G3MYV6	-	-	-	-	-
.	18:63428464-63428464	C	intron_variant	MODIFIER	-	ENSBTAG00000006961	Transcript	ENSBTAT00000030343	protein_coding	-	2019-07-05	-	-	-	-	-	-	-	rs110154666	-	-1	-	-	-	-	-	ENSBTAP00000030327	-	F1MZG0	-	-	-	-	-
.	18:63428464-63428464	C	intron_variant	MODIFIER	-	ENSBTAG00000006961	Transcript	ENSBTAT00000066236	protein_coding	-	2019-08-05	-	-	-	-	-	-	-	rs110154666	-	-1	-	-	-	-	-	ENSBTAP00000054745	-	G3MYV6	-	-	-	-	-
.	18:63428982-63428982	G	synonymous_variant	LOW	-	ENSBTAG00000006961	Transcript	ENSBTAT00000030343	protein_coding	2019-08-05	-	-	-	2334	2334	778	A	gcT/gcC	rs133816232	-	-1	-	-	-	-	-	ENSBTAP00000030327	-	F1MZG0	-	-	-	-	-
.	18:63428982-63428982	G	synonymous_variant	LOW	-	ENSBTAG00000006961	Transcript	ENSBTAT00000066236	protein_coding	2019-09-05	-	-	-	2334	2334	778	A	gcT/gcC	rs133816232	-	-1	-	-	-	-	-	ENSBTAP00000054745	-	G3MYV6	-	-	-	-	-
.	18:63428985-63428985	A	synonymous_variant	LOW	-	ENSBTAG00000006961	Transcript	ENSBTAT00000030343	protein_coding	2019-08-05	-	-	-	2331	2331	777	D	gaC/gaT	rs135944511	-	-1	-	-	-	-	-	ENSBTAP00000030327	-	F1MZG0	-	-	-	-	-
.	18:63428985-63428985	A	synonymous_variant	LOW	-	ENSBTAG00000006961	Transcript	ENSBTAT00000066236	protein_coding	2019-09-05	-	-	-	2331	2331	777	D	gaC/gaT	rs135944511	-	-1	-	-	-	-	-	ENSBTAP00000054745	-	G3MYV6	-	-	-	-	-
.	18:63432983-63432983	T	missense_variant	MODERATE	-	ENSBTAG00000006961	Transcript	ENSBTAT00000030343	protein_coding	2019-08-04	-	-	-	2207	2207	736	R/Q	cGg/cAg	rs42724447	-	-1	-	-	-	-	-	ENSBTAP00000030327	-	F1MZG0	-	tolerated(0.1)	-	-	-
.	18:63432983-63432983	T	missense_variant	MODERATE	-	ENSBTAG00000006961	Transcript	ENSBTAT00000066236	protein_coding	2019-09-04	-	-	-	2207	2207	736	R/Q	cGg/cAg	rs42724447	-	-1	-	-	-	-	-	ENSBTAP00000054745	-	G3MYV6	-	tolerated(0.1)	-	-	-
.	18:63433033-63433033	T	synonymous_variant	LOW	-	ENSBTAG00000006961	Transcript	ENSBTAT00000030343	protein_coding	2019-08-04	-	-	-	2157	2157	719	K	aaG/aaA	rs42724446	-	-1	-	-	-	-	-	ENSBTAP00000030327	-	F1MZG0	-	-	-	-	-
.	18:63433033-63433033	T	synonymous_variant	LOW	-	ENSBTAG00000006961	Transcript	ENSBTAT00000066236	protein_coding	2019-09-04	-	-	-	2157	2157	719	K	aaG/aaA	rs42724446	-	-1	-	-	-	-	-	ENSBTAP00000054745	-	G3MYV6	-	-	-	-	-
.	18:63433117-63433117	G	synonymous_variant	LOW	-	ENSBTAG00000006961	Transcript	ENSBTAT00000030343	protein_coding	2019-08-04	-	-	-	2073	2073	691	A	gcT/gcC	rs42724443	-	-1	-	-	-	-	-	ENSBTAP00000030327	-	F1MZG0	-	-	-	-	-
.	18:63433117-63433117	G	synonymous_variant	LOW	-	ENSBTAG00000006961	Transcript	ENSBTAT00000066236	protein_coding	2019-09-04	-	-	-	2073	2073	691	A	gcT/gcC	rs42724443	-	-1	-	-	-	-	-	ENSBTAP00000054745	-	G3MYV6	-	-	-	-	-
.	18:63861065-63861065	G	downstream_gene_variant	MODIFIER	ZNF470	ENSBTAG00000046101	Transcript	ENSBTAT00000064558	protein_coding	-	-	-	-	-	-	-	-	-	rs42743371	3787	-1	-	EntrezGene	-	-	-	ENSBTAP00000055450	-	G3N0T2	UPI00020A609A	-	-	-	-
.	18:63865689-63865689	G	synonymous_variant	LOW	ZNF470	ENSBTAG00000046101	Transcript	ENSBTAT00000064558	protein_coding	2019-04-04	-	-	-	690	690	230	N	aaT/aaC	rs42743373	-	-1	-	EntrezGene	-	-	-	ENSBTAP00000055450	-	G3N0T2	UPI00020A609A	-	-	-	-
.	18:63876270-63876270	T	downstream_gene_variant	MODIFIER	ZFP28	ENSBTAG00000002055	Transcript	ENSBTAT00000021794	protein_coding	-	-	-	-	-	-	-	-	-	rs385491148	4134	-1	-	VGNC	-	-	-	ENSBTAP00000021794	-	G5E5J3	-	-	-	-	-
.	18:63876270-63876270	T	upstream_gene_variant	MODIFIER	ZNF470	ENSBTAG00000046101	Transcript	ENSBTAT00000064558	protein_coding	-	-	-	-	-	-	-	-	-	rs385491148	3307	-1	-	EntrezGene	-	-	-	ENSBTAP00000055450	-	G3N0T2	UPI00020A609A	-	-	-	-
.	18:63876270-63876270	T	downstream_gene_variant	MODIFIER	ZFP28	ENSBTAG00000002055	Transcript	ENSBTAT00000080005	protein_coding	-	-	-	-	-	-	-	-	-	rs385491148	4134	-1	-	VGNC	-	-	-	ENSBTAP00000070469	-	-	-	-	-	-	-
.	18:64595068-64595068	G	5_prime_UTR_variant	MODIFIER	-	ENSBTAG00000037375	Transcript	ENSBTAT00000054956	protein_coding	2019-04-01	-	-	-	179	-	-	-	-	rs41894765	-	-1	-	-	-	-	-	ENSBTAP00000051111	-	F1MXP4	-	-	-	-	-
.	18:64595068-64595068	G	upstream_gene_variant	MODIFIER	-	ENSBTAG00000037375	Transcript	ENSBTAT00000071368	protein_coding	-	-	-	-	-	-	-	-	-	rs41894765	1422	-1	-	-	-	-	-	ENSBTAP00000061811	-	-	-	-	-	-	-
.	18:64600101-64600101	C	upstream_gene_variant	MODIFIER	-	ENSBTAG00000037375	Transcript	ENSBTAT00000054956	protein_coding	-	-	-	-	-	-	-	-	-	rs438011497	4855	-1	-	-	-	-	-	ENSBTAP00000051111	-	F1MXP4	-	-	-	-	-
.	18:64603315-64603316	-	intergenic_variant	MODIFIER	-	-	-	-	-	-	-	-	-	-	-	-	-	-	-	-	-	-	-	-	-	-	-	-	-	-	-	-	-	-
.	18:64675814-64675815	CA	intron_variant	MODIFIER	-	ENSBTAG00000053810	Transcript	ENSBTAT00000079739	protein_coding	-	2019-01-01	-	-	-	-	-	-	-	-	-	-1	-	-	-	-	-	ENSBTAP00000061362	-	-	-	-	-	-	-
.	18:64676363-64676363	C	intron_variant	MODIFIER	-	ENSBTAG00000053810	Transcript	ENSBTAT00000079739	protein_coding	-	2019-01-01	-	-	-	-	-	-	-	rs718910289	-	-1	-	-	-	-	-	ENSBTAP00000061362	-	-	-	-	-	-	-
.	18:64687686-64687686	T	intron_variant	MODIFIER	-	ENSBTAG00000040358	Transcript	ENSBTAT00000022341	protein_coding	-	2019-01-01	-	-	-	-	-	-	-	rs42822716	-	-1	-	-	-	-	-	ENSBTAP00000022341	-	F1MM01	-	-	-	-	-
.	18:64687686-64687686	T	intron_variant	MODIFIER	-	ENSBTAG00000053810	Transcript	ENSBTAT00000079739	protein_coding	-	2019-01-01	-	-	-	-	-	-	-	rs42822716	-	-1	-	-	-	-	-	ENSBTAP00000061362	-	-	-	-	-	-	-
.	18:64751720-64751720	C	downstream_gene_variant	MODIFIER	-	ENSBTAG00000009460	Transcript	ENSBTAT00000012446	protein_coding	-	-	-	-	-	-	-	-	-	-	2376	-1	-	-	-	-	-	ENSBTAP00000052177	-	F1MQU3	-	-	-	-	-
.	18:64780942-64780942	T	missense_variant	MODERATE	-	ENSBTAG00000054988	Transcript	ENSBTAT00000085480	protein_coding	2019-01-01	-	-	-	426	426	142	E/D	gaG/gaT	rs41899869	-	1	-	-	-	-	-	ENSBTAP00000067379	-	-	-	tolerated(0.51)	-	-	-
.	18:64780942-64780942	T	downstream_gene_variant	MODIFIER	-	ENSBTAG00000048481	Transcript	ENSBTAT00000085732	protein_coding	-	-	-	-	-	-	-	-	-	rs41899869	521	1	-	-	-	-	-	ENSBTAP00000064705	-	-	-	-	-	-	-
.	18:64869797-64869798	GC	intron_variant	MODIFIER	-	ENSBTAG00000055070	Transcript	ENSBTAT00000071622	protein_coding	-	2019-03-03	-	-	-	-	-	-	-	-	-	1	-	-	-	-	-	ENSBTAP00000062849	-	-	-	-	-	-	-
.	18:64875412-64875412	T	missense_variant	MODERATE	-	ENSBTAG00000038240	Transcript	ENSBTAT00000064641	protein_coding	2019-01-01	-	-	-	112	112	38	T/S	Act/Tct	rs41892907	-	1	-	-	-	-	-	ENSBTAP00000054481	-	G3MY53	-	tolerated(1)	-	-	-
.	18:64875412-64875412	T	downstream_gene_variant	MODIFIER	-	ENSBTAG00000055070	Transcript	ENSBTAT00000071622	protein_coding	-	-	-	-	-	-	-	-	-	rs41892907	4491	1	-	-	-	-	-	ENSBTAP00000062849	-	-	-	-	-	-	-
.	18:64934148-64934148	C	intergenic_variant	MODIFIER	-	-	-	-	-	-	-	-	-	-	-	-	-	-	rs41901396	-	-	-	-	-	-	-	-	-	-	-	-	-	-	-
.	18:64992460-64992460	G	upstream_gene_variant	MODIFIER	-	ENSBTAG00000038635	Transcript	ENSBTAT00000053442	protein_coding	-	-	-	-	-	-	-	-	-	rs42990968	2941	-1	-	-	-	-	-	ENSBTAP00000052716	-	F1N3W3	-	-	-	-	-
.	18:64992460-64992460	G	upstream_gene_variant	MODIFIER	-	ENSBTAG00000038635	Transcript	ENSBTAT00000066503	protein_coding	-	-	-	-	-	-	-	-	-	rs42990968	4277	-1	-	-	-	-	-	ENSBTAP00000062737	-	-	-	-	-	-	-
.	18:64992460-64992460	G	intron_variant	MODIFIER	-	ENSBTAG00000038635	Transcript	ENSBTAT00000070936	protein_coding	-	2019-02-02	-	-	-	-	-	-	-	rs42990968	-	-1	-	-	-	-	-	ENSBTAP00000058178	-	-	-	-	-	-	-
.	18:64992460-64992460	G	intron_variant	MODIFIER	-	ENSBTAG00000038635	Transcript	ENSBTAT00000073690	protein_coding	-	2019-02-02	-	-	-	-	-	-	-	rs42990968	-	-1	-	-	-	-	-	ENSBTAP00000061849	-	-	-	-	-	-	-
.	18:64992460-64992460	G	intron_variant	MODIFIER	-	ENSBTAG00000038635	Transcript	ENSBTAT00000078852	protein_coding	-	2019-03-03	-	-	-	-	-	-	-	rs42990968	-	-1	-	-	-	-	-	ENSBTAP00000057638	-	-	-	-	-	-	-
.	18:64993253-64993253	T	upstream_gene_variant	MODIFIER	-	ENSBTAG00000038635	Transcript	ENSBTAT00000053442	protein_coding	-	-	-	-	-	-	-	-	-	rs110704156	3734	-1	-	-	-	-	-	ENSBTAP00000052716	-	F1N3W3	-	-	-	-	-
.	18:64993253-64993253	T	intron_variant	MODIFIER	-	ENSBTAG00000038635	Transcript	ENSBTAT00000070936	protein_coding	-	2019-02-02	-	-	-	-	-	-	-	rs110704156	-	-1	-	-	-	-	-	ENSBTAP00000058178	-	-	-	-	-	-	-
.	18:64993253-64993253	T	intron_variant	MODIFIER	-	ENSBTAG00000038635	Transcript	ENSBTAT00000073690	protein_coding	-	2019-02-02	-	-	-	-	-	-	-	rs110704156	-	-1	-	-	-	-	-	ENSBTAP00000061849	-	-	-	-	-	-	-
.	18:64993253-64993253	T	intron_variant	MODIFIER	-	ENSBTAG00000038635	Transcript	ENSBTAT00000078852	protein_coding	-	2019-03-03	-	-	-	-	-	-	-	rs110704156	-	-1	-	-	-	-	-	ENSBTAP00000057638	-	-	-	-	-	-	-
.	18:65036403-65036403	G	missense_variant	MODERATE	-	ENSBTAG00000040169	Transcript	ENSBTAT00000044684	protein_coding	2019-03-03	-	-	-	1632	1412	471	K/R	aAg/aGg	rs42902943	-	1	-	-	-	-	-	ENSBTAP00000042161	-	F1N134	UPI0000EBDD67	tolerated(0.8)	-	-	-
.	18:65036403-65036403	G	intron_variant	MODIFIER	-	ENSBTAG00000038635	Transcript	ENSBTAT00000070936	protein_coding	-	2019-02-01	-	-	-	-	-	-	-	rs42902943	-	-1	-	-	-	-	-	ENSBTAP00000058178	-	-	-	-	-	-	-
.	18:65036403-65036403	G	intron_variant	MODIFIER	-	ENSBTAG00000038635	Transcript	ENSBTAT00000078852	protein_coding	-	2019-03-02	-	-	-	-	-	-	-	rs42902943	-	-1	-	-	-	-	-	ENSBTAP00000057638	-	-	-	-	-	-	-
.	18:65039360-65039360	C	downstream_gene_variant	MODIFIER	-	ENSBTAG00000040169	Transcript	ENSBTAT00000044684	protein_coding	-	-	-	-	-	-	-	-	-	rs42902941	1362	1	-	-	-	-	-	ENSBTAP00000042161	-	F1N134	UPI0000EBDD67	-	-	-	-
.	18:65039360-65039360	C	intron_variant	MODIFIER	-	ENSBTAG00000038635	Transcript	ENSBTAT00000070936	protein_coding	-	2019-02-01	-	-	-	-	-	-	-	rs42902941	-	-1	-	-	-	-	-	ENSBTAP00000058178	-	-	-	-	-	-	-
.	18:65039360-65039360	C	intron_variant	MODIFIER	-	ENSBTAG00000038635	Transcript	ENSBTAT00000078852	protein_coding	-	2019-03-02	-	-	-	-	-	-	-	rs42902941	-	-1	-	-	-	-	-	ENSBTAP00000057638	-	-	-	-	-	-	-
.	18:65046257-65046257	A	downstream_gene_variant	MODIFIER	-	ENSBTAG00000015866	Transcript	ENSBTAT00000006171	protein_coding	-	-	-	-	-	-	-	-	-	rs42902417	1150	-1	-	-	-	-	-	ENSBTAP00000006171	-	F1MK14	-	-	-	-	-
.	18:65046257-65046257	A	intron_variant	MODIFIER	-	ENSBTAG00000038635	Transcript	ENSBTAT00000070936	protein_coding	-	2019-02-01	-	-	-	-	-	-	-	rs42902417	-	-1	-	-	-	-	-	ENSBTAP00000058178	-	-	-	-	-	-	-
.	18:65046257-65046257	A	intron_variant	MODIFIER	-	ENSBTAG00000038635	Transcript	ENSBTAT00000078852	protein_coding	-	2019-03-02	-	-	-	-	-	-	-	rs42902417	-	-1	-	-	-	-	-	ENSBTAP00000057638	-	-	-	-	-	-	-
.	18:65149292-65149292	G	intron_variant	MODIFIER	-	ENSBTAG00000038635	Transcript	ENSBTAT00000078852	protein_coding	-	2019-03-02	-	-	-	-	-	-	-	rs109127686	-	-1	-	-	-	-	-	ENSBTAP00000057638	-	-	-	-	-	-	-
.	18:65150060-65150060	T	intron_variant	MODIFIER	-	ENSBTAG00000038635	Transcript	ENSBTAT00000078852	protein_coding	-	2019-03-02	-	-	-	-	-	-	-	rs109229497	-	-1	-	-	-	-	-	ENSBTAP00000057638	-	-	-	-	-	-	-
.	18:65150606-65150606	T	intron_variant	MODIFIER	-	ENSBTAG00000038635	Transcript	ENSBTAT00000078852	protein_coding	-	2019-03-02	-	-	-	-	-	-	-	rs135781944	-	-1	-	-	-	-	-	ENSBTAP00000057638	-	-	-	-	-	-	-
.	18:65155790-65155790	G	intron_variant	MODIFIER	-	ENSBTAG00000038635	Transcript	ENSBTAT00000078852	protein_coding	-	2019-03-02	-	-	-	-	-	-	-	rs135154761	-	-1	-	-	-	-	-	ENSBTAP00000057638	-	-	-	-	-	-	-
.	18:65155882-65155882	T	intron_variant	MODIFIER	-	ENSBTAG00000038635	Transcript	ENSBTAT00000078852	protein_coding	-	2019-03-02	-	-	-	-	-	-	-	rs136412109	-	-1	-	-	-	-	-	ENSBTAP00000057638	-	-	-	-	-	-	-
.	18:65156167-65156167	G	intron_variant	MODIFIER	-	ENSBTAG00000038635	Transcript	ENSBTAT00000078852	protein_coding	-	2019-03-02	-	-	-	-	-	-	-	rs109366958	-	-1	-	-	-	-	-	ENSBTAP00000057638	-	-	-	-	-	-	-
.	18:65156177-65156177	G	intron_variant	MODIFIER	-	ENSBTAG00000038635	Transcript	ENSBTAT00000078852	protein_coding	-	2019-03-02	-	-	-	-	-	-	-	rs110841582	-	-1	-	-	-	-	-	ENSBTAP00000057638	-	-	-	-	-	-	-
.	18:65157269-65157269	T	intron_variant	MODIFIER	-	ENSBTAG00000038635	Transcript	ENSBTAT00000078852	protein_coding	-	2019-03-02	-	-	-	-	-	-	-	rs135135272	-	-1	-	-	-	-	-	ENSBTAP00000057638	-	-	-	-	-	-	-
.	18:65157688-65157688	T	intron_variant	MODIFIER	-	ENSBTAG00000038635	Transcript	ENSBTAT00000078852	protein_coding	-	2019-03-02	-	-	-	-	-	-	-	rs134046303	-	-1	-	-	-	-	-	ENSBTAP00000057638	-	-	-	-	-	-	-
.	18:65159788-65159788	A	intron_variant	MODIFIER	-	ENSBTAG00000038635	Transcript	ENSBTAT00000078852	protein_coding	-	2019-03-02	-	-	-	-	-	-	-	rs110339300	-	-1	-	-	-	-	-	ENSBTAP00000057638	-	-	-	-	-	-	-
.	18:65201367-65201367	A	intergenic_variant	MODIFIER	-	-	-	-	-	-	-	-	-	-	-	-	-	-	rs109624999	-	-	-	-	-	-	-	-	-	-	-	-	-	-	-
.	18:65201369-65201369	A	intergenic_variant	MODIFIER	-	-	-	-	-	-	-	-	-	-	-	-	-	-	rs110758063	-	-	-	-	-	-	-	-	-	-	-	-	-	-	-
.	18:65202516-65202516	C	intergenic_variant	MODIFIER	-	-	-	-	-	-	-	-	-	-	-	-	-	-	rs41901227	-	-	-	-	-	-	-	-	-	-	-	-	-	-	-
.	18:65204302-65204302	A	intergenic_variant	MODIFIER	-	-	-	-	-	-	-	-	-	-	-	-	-	-	-	-	-	-	-	-	-	-	-	-	-	-	-	-	-	-
.	18:65204456-65204457	-	intergenic_variant	MODIFIER	-	-	-	-	-	-	-	-	-	-	-	-	-	-	-	-	-	-	-	-	-	-	-	-	-	-	-	-	-	-
.	18:65299693-65299693	G	intergenic_variant	MODIFIER	-	-	-	-	-	-	-	-	-	-	-	-	-	-	rs385880673	-	-	-	-	-	-	-	-	-	-	-	-	-	-	-
.	18:65473522-65473522	C	upstream_gene_variant	MODIFIER	ZNF606	ENSBTAG00000003456	Transcript	ENSBTAT00000004486	protein_coding	-	-	-	-	-	-	-	-	-	-	4651	-1	-	VGNC	-	-	-	ENSBTAP00000004486	-	E1BLQ2	-	-	-	-	-
.	18:65473522-65473522	C	upstream_gene_variant	MODIFIER	RF00026	ENSBTAG00000043433	Transcript	ENSBTAT00000060425	snRNA	-	-	-	-	-	-	-	-	-	-	4067	1	-	RFAM	-	-	-	-	-	-	-	-	-	-	-
.	19:9325083-9325083	A	intron_variant	MODIFIER	RNF43	ENSBTAG00000020119	Transcript	ENSBTAT00000026797	protein_coding	-	2019-08-08	-	-	-	-	-	-	-	rs109446946	-	-1	-	VGNC	-	-	-	ENSBTAP00000026797	-	E1BNT4	UPI0000EBDC3E	-	-	-	-
.	19:9325083-9325083	A	upstream_gene_variant	MODIFIER	SUPT4H1	ENSBTAG00000049588	Transcript	ENSBTAT00000071171	protein_coding	-	-	-	-	-	-	-	-	-	rs109446946	4495	-1	-	EntrezGene	-	-	-	ENSBTAP00000066579	-	-	-	-	-	-	-
.	19:13566756-13566756	G	intron_variant	MODIFIER	ACACA	ENSBTAG00000017567	Transcript	ENSBTAT00000023364	protein_coding	-	29/55	-	-	-	-	-	-	-	rs135419264	-	-1	-	VGNC	-	-	-	ENSBTAP00000023364	-	E1BGH6	UPI0000F3135B	-	-	-	-
.	19:13566756-13566756	G	intron_variant	MODIFIER	ACACA	ENSBTAG00000017567	Transcript	ENSBTAT00000075315	protein_coding	-	27/53	-	-	-	-	-	-	-	rs135419264	-	-1	-	VGNC	-	-	-	ENSBTAP00000065001	-	-	UPI000383C957	-	-	-	-
.	19:13566756-13566756	G	intron_variant	MODIFIER	ACACA	ENSBTAG00000017567	Transcript	ENSBTAT00000075422	protein_coding	-	27/51	-	-	-	-	-	-	-	rs135419264	-	-1	-	VGNC	-	-	-	ENSBTAP00000062991	-	-	-	-	-	-	-
.	19:13566756-13566756	G	intron_variant	MODIFIER	ACACA	ENSBTAG00000017567	Transcript	ENSBTAT00000080617	protein_coding	-	29/54	-	-	-	-	-	-	-	rs135419264	-	-1	-	VGNC	-	-	-	ENSBTAP00000067794	-	-	UPI000572BC9F	-	-	-	-
.	19:13566756-13566756	G	intron_variant	MODIFIER	ACACA	ENSBTAG00000017567	Transcript	ENSBTAT00000085804	protein_coding	-	29/55	-	-	-	-	-	-	-	rs135419264	-	-1	-	VGNC	-	-	-	ENSBTAP00000058963	-	-	UPI0000F3135B	-	-	-	-
.	19:13566756-13566756	G	intron_variant	MODIFIER	ACACA	ENSBTAG00000017567	Transcript	ENSBTAT00000087370	protein_coding	-	29/55	-	-	-	-	-	-	-	rs135419264	-	-1	-	VGNC	-	-	-	ENSBTAP00000074493	-	-	UPI000383B970	-	-	-	-
.	19:14301579-14301579	G	missense_variant,splice_region_variant	MODERATE	WFDC18	ENSBTAG00000039504	Transcript	ENSBTAT00000064342	protein_coding	2019-03-02	-	-	-	251	233	78	K/R	aAa/aGa	rs208885087	-	1	-	EntrezGene	-	-	-	ENSBTAP00000055355	-	G3N0J2	UPI00004F651D	tolerated(0.67)	-	-	-
.	19:14301579-14301579	G	intron_variant	MODIFIER	CCL3	ENSBTAG00000025250	Transcript	ENSBTAT00000069814	protein_coding	-	2019-03-03	-	-	-	-	-	-	-	rs208885087	-	1	-	EntrezGene	-	-	-	ENSBTAP00000064409	-	-	-	-	-	-	-
.	19:14301579-14301579	G	missense_variant	MODERATE	WFDC18	ENSBTAG00000039504	Transcript	ENSBTAT00000076653	protein_coding	2019-02-02	-	-	-	233	233	78	K/R	aAa/aGa	rs208885087	-	1	-	EntrezGene	-	-	-	ENSBTAP00000066581	-	-	-	tolerated(0.7)	-	-	-
.	19:14313340-14313340	T	intron_variant	MODIFIER	CCL3	ENSBTAG00000025250	Transcript	ENSBTAT00000069814	protein_coding	-	2019-03-03	-	-	-	-	-	-	-	rs110233833	-	1	-	EntrezGene	-	-	-	ENSBTAP00000064409	-	-	-	-	-	-	-
.	19:14313346-14313346	G	intron_variant	MODIFIER	CCL3	ENSBTAG00000025250	Transcript	ENSBTAT00000069814	protein_coding	-	2019-03-03	-	-	-	-	-	-	-	rs136694594	-	1	-	EntrezGene	-	-	-	ENSBTAP00000064409	-	-	-	-	-	-	-
.	19:14349376-14349376	A	intron_variant	MODIFIER	CCL3	ENSBTAG00000025250	Transcript	ENSBTAT00000069814	protein_coding	-	2019-03-03	-	-	-	-	-	-	-	-	-	1	-	EntrezGene	-	-	-	ENSBTAP00000064409	-	-	-	-	-	-	-
.	19:14349376-14349376	A	intron_variant	MODIFIER	-	ENSBTAG00000051377	Transcript	ENSBTAT00000075384	protein_coding	-	2019-01-01	-	-	-	-	-	-	-	-	-	1	-	-	-	-	-	ENSBTAP00000072533	-	-	-	-	-	-	-
.	19:14880307-14880307	A	intergenic_variant	MODIFIER	-	-	-	-	-	-	-	-	-	-	-	-	-	-	rs109428392	-	-	-	-	-	-	-	-	-	-	-	-	-	-	-
.	19:14880457-14880457	A	intergenic_variant	MODIFIER	-	-	-	-	-	-	-	-	-	-	-	-	-	-	rs110534745	-	-	-	-	-	-	-	-	-	-	-	-	-	-	-
.	19:14880604-14880604	G	intergenic_variant	MODIFIER	-	-	-	-	-	-	-	-	-	-	-	-	-	-	rs109657096	-	-	-	-	-	-	-	-	-	-	-	-	-	-	-
.	19:18758812-18758812	G	downstream_gene_variant	MODIFIER	NF1	ENSBTAG00000011829	Transcript	ENSBTAT00000063140	protein_coding	-	-	-	-	-	-	-	-	-	-	4301	-1	-	VGNC	-	-	-	ENSBTAP00000054296	-	G3MXM8	-	-	-	-	-
.	19:22574065-22574065	C	intron_variant	MODIFIER	CRK	ENSBTAG00000005665	Transcript	ENSBTAT00000007443	protein_coding	-	2019-02-02	-	-	-	-	-	-	-	rs41913512	-	-1	-	VGNC	-	-	-	ENSBTAP00000007443	-	E1BQ32	UPI0000071225	-	-	-	-
.	19:24558450-24558450	T	intron_variant	MODIFIER	ATP2A3	ENSBTAG00000014806	Transcript	ENSBTAT00000019703	protein_coding	-	17/20	-	-	-	-	-	-	-	rs41903521	-	-1	-	VGNC	-	-	-	ENSBTAP00000019703	-	E1BMQ6	UPI00005BF0A3	-	-	-	-
.	19:24558450-24558450	T	intron_variant	MODIFIER	ATP2A3	ENSBTAG00000014806	Transcript	ENSBTAT00000069145	protein_coding	-	16/19	-	-	-	-	-	-	-	rs41903521	-	-1	-	VGNC	-	-	-	ENSBTAP00000062605	-	-	-	-	-	-	-
.	19:24558450-24558450	T	intron_variant	MODIFIER	ATP2A3	ENSBTAG00000014806	Transcript	ENSBTAT00000072200	protein_coding	-	16/19	-	-	-	-	-	-	-	rs41903521	-	-1	-	VGNC	-	-	-	ENSBTAP00000073733	-	-	-	-	-	-	-
.	19:24558450-24558450	T	intron_variant	MODIFIER	ATP2A3	ENSBTAG00000014806	Transcript	ENSBTAT00000080898	protein_coding	-	17/18	-	-	-	-	-	-	-	rs41903521	-	-1	-	VGNC	-	-	-	ENSBTAP00000058362	-	-	-	-	-	-	-
.	19:25168897-25168897	C	upstream_gene_variant	MODIFIER	XAF1	ENSBTAG00000011343	Transcript	ENSBTAT00000015077	protein_coding	-	-	-	-	-	-	-	-	-	-	1946	-1	-	VGNC	-	-	-	ENSBTAP00000015077	-	F1MQJ9	UPI0000E446A4	-	-	-	-
.	19:25168905-25168905	T	upstream_gene_variant	MODIFIER	XAF1	ENSBTAG00000011343	Transcript	ENSBTAT00000015077	protein_coding	-	-	-	-	-	-	-	-	-	rs523497716	1954	-1	-	VGNC	-	-	-	ENSBTAP00000015077	-	F1MQJ9	UPI0000E446A4	-	-	-	-
.	19:25168918-25168918	G	upstream_gene_variant	MODIFIER	XAF1	ENSBTAG00000011343	Transcript	ENSBTAT00000015077	protein_coding	-	-	-	-	-	-	-	-	-	-	1967	-1	-	VGNC	-	-	-	ENSBTAP00000015077	-	F1MQJ9	UPI0000E446A4	-	-	-	-
.	19:25168944-25168944	C	upstream_gene_variant	MODIFIER	XAF1	ENSBTAG00000011343	Transcript	ENSBTAT00000015077	protein_coding	-	-	-	-	-	-	-	-	-	rs208569547	1993	-1	-	VGNC	-	-	-	ENSBTAP00000015077	-	F1MQJ9	UPI0000E446A4	-	-	-	-
.	19:25168975-25168975	G	upstream_gene_variant	MODIFIER	XAF1	ENSBTAG00000011343	Transcript	ENSBTAT00000015077	protein_coding	-	-	-	-	-	-	-	-	-	rs210903447	2024	-1	-	VGNC	-	-	-	ENSBTAP00000015077	-	F1MQJ9	UPI0000E446A4	-	-	-	-
.	19:25168978-25168978	C	upstream_gene_variant	MODIFIER	XAF1	ENSBTAG00000011343	Transcript	ENSBTAT00000015077	protein_coding	-	-	-	-	-	-	-	-	-	rs208804029	2027	-1	-	VGNC	-	-	-	ENSBTAP00000015077	-	F1MQJ9	UPI0000E446A4	-	-	-	-
.	19:25169013-25169013	G	upstream_gene_variant	MODIFIER	XAF1	ENSBTAG00000011343	Transcript	ENSBTAT00000015077	protein_coding	-	-	-	-	-	-	-	-	-	-	2062	-1	-	VGNC	-	-	-	ENSBTAP00000015077	-	F1MQJ9	UPI0000E446A4	-	-	-	-
.	19:25169028-25169028	G	upstream_gene_variant	MODIFIER	XAF1	ENSBTAG00000011343	Transcript	ENSBTAT00000015077	protein_coding	-	-	-	-	-	-	-	-	-	-	2077	-1	-	VGNC	-	-	-	ENSBTAP00000015077	-	F1MQJ9	UPI0000E446A4	-	-	-	-
.	19:26170539-26170539	A	intron_variant	MODIFIER	RABEP1	ENSBTAG00000011505	Transcript	ENSBTAT00000015290	protein_coding	-	2017-11-01	-	-	-	-	-	-	-	rs41906732	-	-1	-	VGNC	-	-	-	ENSBTAP00000015290	-	F1MQH8	UPI00005BF01F	-	-	-	-
.	19:26215539-26215539	T	intron_variant	MODIFIER	RABEP1	ENSBTAG00000011505	Transcript	ENSBTAT00000015290	protein_coding	-	2017-02-01	-	-	-	-	-	-	-	rs41904514	-	-1	-	VGNC	-	-	-	ENSBTAP00000015290	-	F1MQH8	UPI00005BF01F	-	-	-	-
.	19:27015853-27015853	T	upstream_gene_variant	MODIFIER	EIF5A	ENSBTAG00000002018	Transcript	ENSBTAT00000002616	protein_coding	-	-	-	-	-	-	-	-	-	-	246	1	-	EntrezGene	-	-	-	ENSBTAP00000002616	Q6EWQ7	-	UPI0000006BEE	-	-	-	-
.	19:27015853-27015853	T	downstream_gene_variant	MODIFIER	GPS2	ENSBTAG00000010513	Transcript	ENSBTAT00000013888	protein_coding	-	-	-	-	-	-	-	-	-	-	4906	-1	-	VGNC	-	-	-	ENSBTAP00000013888	-	F1MPA7	UPI0000F31349	-	-	-	-
.	19:27015853-27015853	T	intron_variant	MODIFIER	EIF5A	ENSBTAG00000002018	Transcript	ENSBTAT00000084447	protein_coding	-	2019-05-01	-	-	-	-	-	-	-	-	-	1	-	EntrezGene	-	-	-	ENSBTAP00000069104	-	-	UPI0000006BEE	-	-	-	-
.	19:31165405-31165405	T	synonymous_variant	LOW	MYOCD	ENSBTAG00000035706	Transcript	ENSBTAT00000013598	protein_coding	2014-08-01	-	-	-	1141	720	240	S	agC/agT	rs110822045	-	1	-	VGNC	-	-	-	ENSBTAP00000013598	-	G5E5C7	UPI0000614764	-	-	-	-
.	19:31165405-31165405	T	synonymous_variant	LOW	MYOCD	ENSBTAG00000035706	Transcript	ENSBTAT00000066465	protein_coding	2013-08-01	-	-	-	1141	720	240	S	agC/agT	rs110822045	-	1	-	VGNC	-	-	-	ENSBTAP00000066150	-	-	UPI0000614765	-	-	-	-
.	19:31165405-31165405	T	synonymous_variant	LOW	MYOCD	ENSBTAG00000035706	Transcript	ENSBTAT00000069910	protein_coding	2013-08-01	-	-	-	1141	720	240	S	agC/agT	rs110822045	-	1	-	VGNC	-	-	-	ENSBTAP00000057534	-	-	UPI000D5386BC	-	-	-	-
.	19:31165405-31165405	T	synonymous_variant	LOW	MYOCD	ENSBTAG00000035706	Transcript	ENSBTAT00000081962	protein_coding	2019-12-08	-	-	-	1141	720	240	S	agC/agT	rs110822045	-	1	-	VGNC	-	-	-	ENSBTAP00000063534	-	-	-	-	-	-	-
.	19:31165486-31165486	A	synonymous_variant	LOW	MYOCD	ENSBTAG00000035706	Transcript	ENSBTAT00000013598	protein_coding	2014-08-01	-	-	-	1222	801	267	P	ccC/ccA	rs109069158	-	1	-	VGNC	-	-	-	ENSBTAP00000013598	-	G5E5C7	UPI0000614764	-	-	-	-
.	19:31165486-31165486	A	synonymous_variant	LOW	MYOCD	ENSBTAG00000035706	Transcript	ENSBTAT00000066465	protein_coding	2013-08-01	-	-	-	1222	801	267	P	ccC/ccA	rs109069158	-	1	-	VGNC	-	-	-	ENSBTAP00000066150	-	-	UPI0000614765	-	-	-	-
.	19:31165486-31165486	A	synonymous_variant	LOW	MYOCD	ENSBTAG00000035706	Transcript	ENSBTAT00000069910	protein_coding	2013-08-01	-	-	-	1222	801	267	P	ccC/ccA	rs109069158	-	1	-	VGNC	-	-	-	ENSBTAP00000057534	-	-	UPI000D5386BC	-	-	-	-
.	19:31165486-31165486	A	synonymous_variant	LOW	MYOCD	ENSBTAG00000035706	Transcript	ENSBTAT00000081962	protein_coding	2019-12-08	-	-	-	1222	801	267	P	ccC/ccA	rs109069158	-	1	-	VGNC	-	-	-	ENSBTAP00000063534	-	-	-	-	-	-	-
.	19:31165531-31165531	C	synonymous_variant	LOW	MYOCD	ENSBTAG00000035706	Transcript	ENSBTAT00000013598	protein_coding	2014-08-01	-	-	-	1267	846	282	Y	taT/taC	rs110780101	-	1	-	VGNC	-	-	-	ENSBTAP00000013598	-	G5E5C7	UPI0000614764	-	-	-	-
.	19:31165531-31165531	C	synonymous_variant	LOW	MYOCD	ENSBTAG00000035706	Transcript	ENSBTAT00000066465	protein_coding	2013-08-01	-	-	-	1267	846	282	Y	taT/taC	rs110780101	-	1	-	VGNC	-	-	-	ENSBTAP00000066150	-	-	UPI0000614765	-	-	-	-
.	19:31165531-31165531	C	synonymous_variant	LOW	MYOCD	ENSBTAG00000035706	Transcript	ENSBTAT00000069910	protein_coding	2013-08-01	-	-	-	1267	846	282	Y	taT/taC	rs110780101	-	1	-	VGNC	-	-	-	ENSBTAP00000057534	-	-	UPI000D5386BC	-	-	-	-
.	19:31165531-31165531	C	synonymous_variant	LOW	MYOCD	ENSBTAG00000035706	Transcript	ENSBTAT00000081962	protein_coding	2019-12-08	-	-	-	1267	846	282	Y	taT/taC	rs110780101	-	1	-	VGNC	-	-	-	ENSBTAP00000063534	-	-	-	-	-	-	-
.	19:31186796-31186796	A	downstream_gene_variant	MODIFIER	MYOCD	ENSBTAG00000035706	Transcript	ENSBTAT00000013598	protein_coding	-	-	-	-	-	-	-	-	-	rs133000804	3587	1	-	VGNC	-	-	-	ENSBTAP00000013598	-	G5E5C7	UPI0000614764	-	-	-	-
.	19:31186796-31186796	A	downstream_gene_variant	MODIFIER	MYOCD	ENSBTAG00000035706	Transcript	ENSBTAT00000066465	protein_coding	-	-	-	-	-	-	-	-	-	rs133000804	3587	1	-	VGNC	-	-	-	ENSBTAP00000066150	-	-	UPI0000614765	-	-	-	-
.	19:31186796-31186796	A	downstream_gene_variant	MODIFIER	MYOCD	ENSBTAG00000035706	Transcript	ENSBTAT00000069910	protein_coding	-	-	-	-	-	-	-	-	-	rs133000804	3587	1	-	VGNC	-	-	-	ENSBTAP00000057534	-	-	UPI000D5386BC	-	-	-	-
.	19:31186796-31186796	A	downstream_gene_variant	MODIFIER	MYOCD	ENSBTAG00000035706	Transcript	ENSBTAT00000081962	protein_coding	-	-	-	-	-	-	-	-	-	rs133000804	3587	1	-	VGNC	-	-	-	ENSBTAP00000063534	-	-	-	-	-	-	-
.	19:31187481-31187481	A	downstream_gene_variant	MODIFIER	MYOCD	ENSBTAG00000035706	Transcript	ENSBTAT00000013598	protein_coding	-	-	-	-	-	-	-	-	-	rs135459100	4272	1	-	VGNC	-	-	-	ENSBTAP00000013598	-	G5E5C7	UPI0000614764	-	-	-	-
.	19:31187481-31187481	A	downstream_gene_variant	MODIFIER	MYOCD	ENSBTAG00000035706	Transcript	ENSBTAT00000066465	protein_coding	-	-	-	-	-	-	-	-	-	rs135459100	4272	1	-	VGNC	-	-	-	ENSBTAP00000066150	-	-	UPI0000614765	-	-	-	-
.	19:31187481-31187481	A	downstream_gene_variant	MODIFIER	MYOCD	ENSBTAG00000035706	Transcript	ENSBTAT00000069910	protein_coding	-	-	-	-	-	-	-	-	-	rs135459100	4272	1	-	VGNC	-	-	-	ENSBTAP00000057534	-	-	UPI000D5386BC	-	-	-	-
.	19:31187481-31187481	A	downstream_gene_variant	MODIFIER	MYOCD	ENSBTAG00000035706	Transcript	ENSBTAT00000081962	protein_coding	-	-	-	-	-	-	-	-	-	rs135459100	4272	1	-	VGNC	-	-	-	ENSBTAP00000063534	-	-	-	-	-	-	-
.	19:31187679-31187679	G	downstream_gene_variant	MODIFIER	MYOCD	ENSBTAG00000035706	Transcript	ENSBTAT00000013598	protein_coding	-	-	-	-	-	-	-	-	-	rs135884958	4470	1	-	VGNC	-	-	-	ENSBTAP00000013598	-	G5E5C7	UPI0000614764	-	-	-	-
.	19:31187679-31187679	G	downstream_gene_variant	MODIFIER	MYOCD	ENSBTAG00000035706	Transcript	ENSBTAT00000066465	protein_coding	-	-	-	-	-	-	-	-	-	rs135884958	4470	1	-	VGNC	-	-	-	ENSBTAP00000066150	-	-	UPI0000614765	-	-	-	-
.	19:31187679-31187679	G	downstream_gene_variant	MODIFIER	MYOCD	ENSBTAG00000035706	Transcript	ENSBTAT00000069910	protein_coding	-	-	-	-	-	-	-	-	-	rs135884958	4470	1	-	VGNC	-	-	-	ENSBTAP00000057534	-	-	UPI000D5386BC	-	-	-	-
.	19:31187679-31187679	G	downstream_gene_variant	MODIFIER	MYOCD	ENSBTAG00000035706	Transcript	ENSBTAT00000081962	protein_coding	-	-	-	-	-	-	-	-	-	rs135884958	4470	1	-	VGNC	-	-	-	ENSBTAP00000063534	-	-	-	-	-	-	-
.	19:32265671-32265671	T	3_prime_UTR_variant	MODIFIER	HS3ST3B1	ENSBTAG00000007866	Transcript	ENSBTAT00000010350	protein_coding	2019-02-02	-	-	-	2068	-	-	-	-	rs110649553	-	1	-	EntrezGene	-	-	-	ENSBTAP00000010350	-	E1BP03	UPI0000580527	-	-	-	-
.	19:32265702-32265702	A	3_prime_UTR_variant	MODIFIER	HS3ST3B1	ENSBTAG00000007866	Transcript	ENSBTAT00000010350	protein_coding	2019-02-02	-	-	-	2099	-	-	-	-	rs109692071	-	1	-	EntrezGene	-	-	-	ENSBTAP00000010350	-	E1BP03	UPI0000580527	-	-	-	-
.	19:33175449-33175449	G	missense_variant	MODERATE	LRRC75A	ENSBTAG00000025078	Transcript	ENSBTAT00000035050	protein_coding	2019-04-01	-	-	-	203	203	68	H/R	cAc/cGc	rs210023077	-	1	-	VGNC	-	-	-	ENSBTAP00000034930	-	E1BFQ5	UPI000D53B31F	tolerated(1)	-	-	-
.	19:33768050-33768050	G	intron_variant	MODIFIER	AKAP10	ENSBTAG00000003439	Transcript	ENSBTAT00000043861	protein_coding	-	2014-09-01	-	-	-	-	-	-	-	rs380267631	-	1	-	VGNC	-	-	-	ENSBTAP00000041402	-	F1MP39	UPI00005BF121	-	-	-	-
.	19:33768050-33768050	G	intron_variant	MODIFIER	AKAP10	ENSBTAG00000003439	Transcript	ENSBTAT00000053492	protein_coding	-	2013-09-01	-	-	-	-	-	-	-	rs380267631	-	1	-	VGNC	-	-	-	ENSBTAP00000048146	-	A5D7T9	UPI000150B06D	-	-	-	-
.	19:33768050-33768050	G	intron_variant	MODIFIER	AKAP10	ENSBTAG00000003439	Transcript	ENSBTAT00000082880	protein_coding	-	2014-10-01	-	-	-	-	-	-	-	rs380267631	-	1	-	VGNC	-	-	-	ENSBTAP00000072943	-	-	-	-	-	-	-
.	19:38639114-38639114	C	downstream_gene_variant	MODIFIER	MRPL10	ENSBTAG00000001832	Transcript	ENSBTAT00000002395	protein_coding	-	-	-	-	-	-	-	-	-	rs110192838	376	1	-	VGNC	-	-	-	ENSBTAP00000002395	Q3MHY7	-	UPI00006147CF	-	-	-	-
.	19:38639114-38639114	C	upstream_gene_variant	MODIFIER	OSBPL7	ENSBTAG00000013523	Transcript	ENSBTAT00000017982	protein_coding	-	-	-	-	-	-	-	-	-	rs110192838	367	1	-	VGNC	-	-	-	ENSBTAP00000017982	-	E1BBD8	UPI00017C3702	-	-	-	-
.	19:41735079-41735079	A	synonymous_variant	LOW	KRT19	ENSBTAG00000004905	Transcript	ENSBTAT00000006450	protein_coding	2019-06-01	-	-	-	557	319	107	L	Ctg/Ttg	rs43728348	-	-1	-	VGNC	-	-	-	ENSBTAP00000006450	P08728	-	UPI000012DAED	-	-	-	-
.	19:41839863-41839863	C	missense_variant	MODERATE	KRT17	ENSBTAG00000006806	Transcript	ENSBTAT00000008948	protein_coding	2019-08-01	-	-	-	564	196	66	S/G	Agc/Ggc	rs43726686	-	-1	-	VGNC	-	-	-	ENSBTAP00000008948	-	A0A140T867	UPI0001565F49	tolerated(1)	-	-	-
.	19:41839863-41839863	C	upstream_gene_variant	MODIFIER	KRT17	ENSBTAG00000006806	Transcript	ENSBTAT00000066349	protein_coding	-	-	-	-	-	-	-	-	-	rs43726686	2097	-1	-	VGNC	-	-	-	ENSBTAP00000056163	-	G3N2P6	-	-	-	-	-
.	19:41839863-41839863	C	downstream_gene_variant	MODIFIER	KRT42	ENSBTAG00000047262	Transcript	ENSBTAT00000073694	protein_coding	-	-	-	-	-	-	-	-	-	rs43726686	2305	-1	-	VGNC	-	-	-	ENSBTAP00000068439	-	-	-	-	-	-	-
.	19:41839863-41839863	C	downstream_gene_variant	MODIFIER	KRT42	ENSBTAG00000047262	Transcript	ENSBTAT00000074959	protein_coding	-	-	-	-	-	-	-	-	-	rs43726686	2057	-1	-	VGNC	-	-	-	ENSBTAP00000059957	-	-	UPI00005BFA0F	-	-	-	-
.	19:42733796-42733796	G	intron_variant	MODIFIER	PLEKHH3	ENSBTAG00000019090	Transcript	ENSBTAT00000025419	protein_coding	-	2019-12-01	-	-	-	-	-	-	-	rs41924012	-	-1	-	VGNC	-	-	-	ENSBTAP00000025419	-	E1B7G7	UPI0000EBDEE6	-	-	-	-
.	19:42733796-42733796	G	downstream_gene_variant	MODIFIER	CCR10	ENSBTAG00000019095	Transcript	ENSBTAT00000025420	protein_coding	-	-	-	-	-	-	-	-	-	rs41924012	3145	-1	-	VGNC	-	-	-	ENSBTAP00000025420	-	D9ZDE4	UPI00004F4122	-	-	-	-
.	19:42994166-42994166	T	intron_variant	MODIFIER	AARSD1	ENSBTAG00000015136	Transcript	ENSBTAT00000030485	protein_coding	-	2019-11-11	-	-	-	-	-	-	-	rs42585207	-	-1	-	EntrezGene	-	-	-	ENSBTAP00000030466	-	F1MZR1	UPI0000F314FF	-	-	-	-
.	19:42994235-42994235	G	intron_variant	MODIFIER	AARSD1	ENSBTAG00000015136	Transcript	ENSBTAT00000030485	protein_coding	-	2019-11-11	-	-	-	-	-	-	-	rs42585209	-	-1	-	EntrezGene	-	-	-	ENSBTAP00000030466	-	F1MZR1	UPI0000F314FF	-	-	-	-
.	19:43075288-43075289	-	intron_variant	MODIFIER	BRCA1	ENSBTAG00000022520	Transcript	ENSBTAT00000011616	protein_coding	-	18/21	-	-	-	-	-	-	-	rs135931512	-	-1	-	VGNC	-	-	-	ENSBTAP00000011616	-	F1MYX8	UPI000D5373B0	-	-	-	-
.	19:43075288-43075289	-	intron_variant	MODIFIER	BRCA1	ENSBTAG00000022520	Transcript	ENSBTAT00000067174	protein_coding	-	2013-10-01	-	-	-	-	-	-	-	rs135931512	-	-1	-	VGNC	-	-	-	ENSBTAP00000067686	-	-	-	-	-	-	-
.	19:43075288-43075289	-	intron_variant	MODIFIER	BRCA1	ENSBTAG00000022520	Transcript	ENSBTAT00000071426	protein_coding	-	17/19	-	-	-	-	-	-	-	rs135931512	-	-1	-	VGNC	-	-	-	ENSBTAP00000071523	-	-	-	-	-	-	-
.	19:43075288-43075289	-	intron_variant	MODIFIER	BRCA1	ENSBTAG00000022520	Transcript	ENSBTAT00000082527	protein_coding	-	18/20	-	-	-	-	-	-	-	rs135931512	-	-1	-	VGNC	-	-	-	ENSBTAP00000070037	-	-	-	-	-	-	-
.	19:43160265-43160265	C	intron_variant	MODIFIER	NBR1	ENSBTAG00000001632	Transcript	ENSBTAT00000011617	protein_coding	-	13/18	-	-	-	-	-	-	-	rs41569897	-	1	-	VGNC	-	-	-	ENSBTAP00000011617	-	A6QQS9	-	-	-	-	-
.	19:43160265-43160265	C	intron_variant	MODIFIER	NBR1	ENSBTAG00000001632	Transcript	ENSBTAT00000069104	protein_coding	-	15/20	-	-	-	-	-	-	-	rs41569897	-	1	-	VGNC	-	-	-	ENSBTAP00000064643	-	-	-	-	-	-	-
.	19:43160265-43160265	C	intron_variant	MODIFIER	NBR1	ENSBTAG00000001632	Transcript	ENSBTAT00000069627	protein_coding	-	2017-12-01	-	-	-	-	-	-	-	rs41569897	-	1	-	VGNC	-	-	-	ENSBTAP00000063804	-	-	-	-	-	-	-
.	19:43160265-43160265	C	intron_variant	MODIFIER	NBR1	ENSBTAG00000001632	Transcript	ENSBTAT00000073659	protein_coding	-	16/21	-	-	-	-	-	-	-	rs41569897	-	1	-	VGNC	-	-	-	ENSBTAP00000067704	-	-	UPI00005C1A59	-	-	-	-
.	19:43160265-43160265	C	intron_variant	MODIFIER	NBR1	ENSBTAG00000001632	Transcript	ENSBTAT00000074528	protein_coding	-	2017-12-01	-	-	-	-	-	-	-	rs41569897	-	1	-	VGNC	-	-	-	ENSBTAP00000072321	-	-	-	-	-	-	-
.	19:43160265-43160265	C	intron_variant	MODIFIER	NBR1	ENSBTAG00000001632	Transcript	ENSBTAT00000074976	protein_coding	-	13/18	-	-	-	-	-	-	-	rs41569897	-	1	-	VGNC	-	-	-	ENSBTAP00000061410	-	-	-	-	-	-	-
.	19:43160265-43160265	C	intron_variant	MODIFIER	NBR1	ENSBTAG00000001632	Transcript	ENSBTAT00000081579	protein_coding	-	13/17	-	-	-	-	-	-	-	rs41569897	-	1	-	VGNC	-	-	-	ENSBTAP00000066937	-	-	-	-	-	-	-
.	19:43160265-43160265	C	intron_variant	MODIFIER	NBR1	ENSBTAG00000001632	Transcript	ENSBTAT00000086121	protein_coding	-	2017-12-01	-	-	-	-	-	-	-	rs41569897	-	1	-	VGNC	-	-	-	ENSBTAP00000063706	-	-	-	-	-	-	-
.	19:43160265-43160265	C	intron_variant	MODIFIER	NBR1	ENSBTAG00000001632	Transcript	ENSBTAT00000087334	protein_coding	-	16/21	-	-	-	-	-	-	-	rs41569897	-	1	-	VGNC	-	-	-	ENSBTAP00000063640	-	-	UPI00005C1A59	-	-	-	-
.	19:43160667-43160667	C	intron_variant	MODIFIER	NBR1	ENSBTAG00000001632	Transcript	ENSBTAT00000011617	protein_coding	-	14/18	-	-	-	-	-	-	-	rs41569896	-	1	-	VGNC	-	-	-	ENSBTAP00000011617	-	A6QQS9	-	-	-	-	-
.	19:43160667-43160667	C	intron_variant	MODIFIER	NBR1	ENSBTAG00000001632	Transcript	ENSBTAT00000069104	protein_coding	-	16/20	-	-	-	-	-	-	-	rs41569896	-	1	-	VGNC	-	-	-	ENSBTAP00000064643	-	-	-	-	-	-	-
.	19:43160667-43160667	C	intron_variant	MODIFIER	NBR1	ENSBTAG00000001632	Transcript	ENSBTAT00000069627	protein_coding	-	13/17	-	-	-	-	-	-	-	rs41569896	-	1	-	VGNC	-	-	-	ENSBTAP00000063804	-	-	-	-	-	-	-
.	19:43160667-43160667	C	intron_variant	MODIFIER	NBR1	ENSBTAG00000001632	Transcript	ENSBTAT00000073659	protein_coding	-	17/21	-	-	-	-	-	-	-	rs41569896	-	1	-	VGNC	-	-	-	ENSBTAP00000067704	-	-	UPI00005C1A59	-	-	-	-
[truncated: 2,711 more rows]

## Sheet: SF_fixed_variants
Uploaded_variation	Location	Allele	Consequence	IMPACT	SYMBOL	Gene	Feature_type	Feature	BIOTYPE	EXON	INTRON	HGVSc	HGVSp	cDNA_position	CDS_position	Protein_position	Amino_acids	Codons	Existing_variation	DISTANCE	STRAND	FLAGS	SYMBOL_SOURCE	HGNC_ID	TSL	APPRIS	ENSP	SWISSPROT	TREMBL	UNIPARC	SIFT	CLIN_SIG	SOMATIC	PHENO
[truncated: 6,752 more rows]
