# Supplementary material for: Weighted Gene Correlation Network Meta-Analysis Reveals Functional Candidate Genes Associated with High- and Sub-Fertile Reproductive Performance in Beef Cattle
Source: Genes (Basel). 2020 May 12;11(5):543. doi: 10.3390/genes11050543 (PMC7290847; doi:10.3390/genes11050543)
Supplement: Supplementary file 1 [file genes-11-00543-s001.zip › Supplementary_Table3.xlsx]

## Sheet: DEG_network_metanalysis
gene_ID	p_value	FC	adjpval	logFC	Ensembl_ID	Symbol	EntrezID
ENSBTAG00000015517.6	0.954658	-0.470252	0.958369	1.08849	ENSBTAG00000015517		524282
ENSBTAG00000002874.4	0.365662	-0.962179	0.611004	0.0556233	ENSBTAG00000002874	TMEM183A	534797
ENSBTAG00000015885.6	0.522595	-0.719194	0.620737	0.475548	ENSBTAG00000015885	PPFIA4	539793
ENSBTAG00000049875.1	0.680655	-0.52178	0.717051	0.938487	ENSBTAG00000049875		ENSBTAG00000049875
ENSBTAG00000048925.1	0.604024	-0.636852	0.66277	0.650971	ENSBTAG00000048925		ENSBTAG00000048925
ENSBTAG00000050274.1	0.615464	-0.606133	0.669359	0.722294	ENSBTAG00000050274		ENSBTAG00000050274
ENSBTAG00000018223.4	0.368103	-1.31487	0.611004	-0.394915	ENSBTAG00000018223	CHI3L1	286869
ENSBTAG00000054445.1	0.439603	-0.988177	0.611004	0.0171579	ENSBTAG00000054445		ENSBTAG00000054445
ENSBTAG00000015711.6	0.586094	-0.665112	0.653215	0.588331	ENSBTAG00000015711	BTG2	539364
ENSBTAG00000014912.6	0.262542	-1.28546	0.611004	-0.362284	ENSBTAG00000014912	FMOD	281168
ENSBTAG00000017834.6	0.692531	-0.453363	0.726332	1.14126	ENSBTAG00000017834	PRELP	282000
ENSBTAG00000013764.6	0.805036	-0.371271	0.822295	1.42946	ENSBTAG00000013764	OPTC	404034
ENSBTAG00000014059.6	0.442206	-0.867585	0.611004	0.204923	ENSBTAG00000014059	ATP2B4	282146
ENSBTAG00000012349.5	0.32547	-1.22819	0.611004	-0.296531	ENSBTAG00000012349	LAX1	540424
ENSBTAG00000050748.1	0.410607	-0.940945	0.611004	0.0878182	ENSBTAG00000050748		ENSBTAG00000050748
ENSBTAG00000017352.6	0.373462	-0.949689	0.611004	0.0744724	ENSBTAG00000017352	ZC3H11A	529699
ENSBTAG00000050925.1	0.366075	-0.976198	0.611004	0.0347545	ENSBTAG00000050925		ENSBTAG00000050925
ENSBTAG00000050130.1	0.270842	-1.20736	0.611004	-0.271858	ENSBTAG00000050130	SNRPE	531493
ENSBTAG00000052913.1	0.483012	-0.84274	0.612575	0.24684	ENSBTAG00000052913		ENSBTAG00000052913
ENSBTAG00000008132.6	0.259052	-1.22935	0.611004	-0.297901	ENSBTAG00000008132	SOX13	788459
ENSBTAG00000018509.6	0.26624	-1.40384	0.611004	-0.489378	ENSBTAG00000018509	ETNK2	533229
ENSBTAG00000021333.5	0.455139	-0.891808	0.611004	0.165194	ENSBTAG00000021333	REN	280909
ENSBTAG00000010177.5	0.330196	-1.37122	0.611004	-0.45546	ENSBTAG00000010177	GOLT1A	508464
ENSBTAG00000004641.7	0.252113	-1.29064	0.611004	-0.36809	ENSBTAG00000004641	PLEKHA6	107133475
ENSBTAG00000054185.1	0.311098	-1.20603	0.611004	-0.270265	ENSBTAG00000054185		ENSBTAG00000054185
ENSBTAG00000013074.5	0.276666	-1.1825	0.611004	-0.241839	ENSBTAG00000013074	PPP1R15B	538754
ENSBTAG00000024633.6	0.42286	-0.865187	0.611004	0.208917	ENSBTAG00000024633	PIK3C2B	537396
ENSBTAG00000006255.5	0.353603	-1.03832	0.611004	-0.0542444	ENSBTAG00000006255	MDM4	514225
ENSBTAG00000009111.6	0.332407	-1.08926	0.611004	-0.123348	ENSBTAG00000009111	LRRN2	ENSBTAG00000009111
ENSBTAG00000014645.6	0.703313	-0.511944	0.735136	0.965943	ENSBTAG00000014645	CNTN2	100140960
ENSBTAG00000015945.4	0.563985	-0.723708	0.639753	0.466521	ENSBTAG00000015945	TMEM81	510784
ENSBTAG00000015946.6	0.339173	-1.02113	0.611004	-0.0301597	ENSBTAG00000015946	RBBP5	510455
ENSBTAG00000016618.5	0.355682	-1.00497	0.611004	-0.00715756	ENSBTAG00000016618	DSTYK	534684
ENSBTAG00000002361.6	0.315133	-1.09789	0.611004	-0.134739	ENSBTAG00000002361	TMCC2	768080
ENSBTAG00000018774.6	0.303231	-1.16904	0.611004	-0.22532	ENSBTAG00000018774	NUAK2	518632
ENSBTAG00000012673.6	0.150721	-1.68882	0.611004	-0.756019	ENSBTAG00000012673	CDK18	534048
ENSBTAG00000004952.6	0.552774	-0.710596	0.633262	0.492899	ENSBTAG00000004952	MFSD4A	515128
ENSBTAG00000004953.6	0.364534	-0.982736	0.611004	0.0251244	ENSBTAG00000004953	ELK4	540309
ENSBTAG00000007693.5	0.40491	-0.940432	0.611004	0.0886048	ENSBTAG00000007693	SLC45A3	524303
ENSBTAG00000008001.6	0.375307	-0.963235	0.611004	0.0540404	ENSBTAG00000008001	NUCKS1	505585
ENSBTAG00000003232.6	0.244935	-1.31026	0.611004	-0.389858	ENSBTAG00000003232	RAB29	539000
ENSBTAG00000005379.5	0.382735	-0.936915	0.611004	0.0940102	ENSBTAG00000005379	SLC41A1	533907
ENSBTAG00000008734.6	0.363661	-1.1245	0.611004	-0.169281	ENSBTAG00000008734	PM20D1	513852
ENSBTAG00000012774.5	0.446646	-0.890219	0.611004	0.167768	ENSBTAG00000012774	RAB7B	538050
ENSBTAG00000008513.6	0.465181	-1.13166	0.611004	-0.178438	ENSBTAG00000008513	RHEX	616928
ENSBTAG00000001483.5	0.3071	-1.09589	0.611004	-0.132102	ENSBTAG00000001483	SRGAP2	519843
ENSBTAG00000010408.6	0.423699	-0.933168	0.611004	0.0997919	ENSBTAG00000010408	IKBKE	533216
ENSBTAG00000010427.6	0.450691	-0.867881	0.611004	0.204432	ENSBTAG00000010427	RASSF5	539767
ENSBTAG00000010432.5	0.319674	-1.05192	0.611004	-0.0730249	ENSBTAG00000010432	EIF2D	511844
ENSBTAG00000013294.4	0.401758	-0.924802	0.611004	0.112783	ENSBTAG00000013294	DYRK3	505149
ENSBTAG00000038107.3	0.328212	-1.06875	0.611004	-0.0959208	ENSBTAG00000038107	MAPKAPK2	788091
ENSBTAG00000019798.6	0.539048	-0.808755	0.627742	0.306225	ENSBTAG00000019798	PIGR	281401
ENSBTAG00000018143.6	0.102938	-2.05361	0.611004	-1.03816	ENSBTAG00000018143	C16H1orf116	539441
ENSBTAG00000020273.5	0.376987	-1.03257	0.611004	-0.0462402	ENSBTAG00000020273	YOD1	539931
ENSBTAG00000002126.4	0.381869	-0.969853	0.611004	0.0441624	ENSBTAG00000002126	PFKFB2	287019
ENSBTAG00000009876.6	0.165754	-1.95589	0.611004	-0.967823	ENSBTAG00000009876	C4BPA	281651
ENSBTAG00000039196.2	0.50424	-1.09501	0.615367	-0.130943	ENSBTAG00000039196		510860
ENSBTAG00000047621.2	0.780682	-0.423499	0.800818	1.23957	ENSBTAG00000047621		ENSBTAG00000047621
ENSBTAG00000006984.6	0.496276	-0.827524	0.61466	0.273127	ENSBTAG00000006984	CD55	518609
ENSBTAG00000038496.3	0.727422	-0.507278	0.755257	0.979152	ENSBTAG00000038496	CR2	407126
ENSBTAG00000040409.3	0.756843	-0.453635	0.780929	1.14039	ENSBTAG00000040409		790886
ENSBTAG00000023177.5	0.566929	-0.719574	0.641366	0.474784	ENSBTAG00000023177	CFH	280816
ENSBTAG00000016703.6	0.376467	-0.963339	0.611004	0.0538846	ENSBTAG00000016703	CDC73	100139547
ENSBTAG00000019859.6	0.283098	-1.29987	0.611004	-0.378365	ENSBTAG00000019859	B3GALT2	539815
ENSBTAG00000015972.4	0.441671	-0.853135	0.611004	0.229154	ENSBTAG00000015972	GLRX2	513762
ENSBTAG00000013812.6	0.3945	-0.925954	0.611004	0.110987	ENSBTAG00000013812	RO60	518830
ENSBTAG00000013620.5	0.345783	-1.01521	0.611004	-0.0217717	ENSBTAG00000013620	UCHL5	282110
ENSBTAG00000034366.4	0.460357	-0.913238	0.611004	0.130938	ENSBTAG00000034366		100848920
ENSBTAG00000013849.5	0.300141	-1.32824	0.611004	-0.409518	ENSBTAG00000013849	RGS13	506654
ENSBTAG00000021672.6	0.493546	-0.941664	0.61405	0.0867154	ENSBTAG00000021672	RGS1	540836
ENSBTAG00000013064.6	0.470593	-1.13615	0.611004	-0.184152	ENSBTAG00000013064	RGS18	613624
ENSBTAG00000006186.6	0.377185	-0.959628	0.611004	0.0594532	ENSBTAG00000006186	KCTD3	505221
ENSBTAG00000001574.6	0.355537	-0.983003	0.611004	0.024732	ENSBTAG00000001574	GPATCH2	540878
ENSBTAG00000052073.1	0.430104	-0.937227	0.611004	0.0935291	ENSBTAG00000052073	SPATA17	618365
ENSBTAG00000009838.5	0.368758	-0.972828	0.611004	0.039743	ENSBTAG00000009838	RRP15	505387
ENSBTAG00000005359.6	0.621174	-0.575516	0.673464	0.797071	ENSBTAG00000005359	TGFB2	534069
ENSBTAG00000015534.5	0.362882	-1.00321	0.611004	-0.00462511	ENSBTAG00000015534	LYPLAL1	533920
ENSBTAG00000004414.3	0.539244	-0.809922	0.627742	0.304146	ENSBTAG00000004414	SLC30A10	508385
ENSBTAG00000006898.6	0.36672	-0.959759	0.611004	0.0592558	ENSBTAG00000006898	EPRS	538357
ENSBTAG00000004064.6	0.163796	-1.52282	0.611004	-0.606747	ENSBTAG00000004064	BPNT1	521254
ENSBTAG00000012582.7	0.388119	-0.899964	0.611004	0.152062	ENSBTAG00000012582	IARS2	533057
ENSBTAG00000012585.6	0.351255	-0.988751	0.611004	0.0163214	ENSBTAG00000012585	RAB3GAP2	539227
ENSBTAG00000010460.6	0.399754	-0.897475	0.611004	0.156056	ENSBTAG00000010460	MARK1	539563
ENSBTAG00000048856.1	0.442083	-0.8703	0.611004	0.200415	ENSBTAG00000048856	C16H1orf115	618454
ENSBTAG00000016277.7	0.372856	-0.999741	0.611004	0.00037415	ENSBTAG00000016277	MARC2	615506
ENSBTAG00000047287.2	0.412322	-0.961173	0.611004	0.0571325	ENSBTAG00000047287	MARC1	537028
ENSBTAG00000014560.4	0.517444	-0.815932	0.619208	0.29348	ENSBTAG00000014560	HLX	519165
ENSBTAG00000001729.5	0.268139	-1.33483	0.611004	-0.416656	ENSBTAG00000001729	DUSP10	541175
ENSBTAG00000013483.4	0.283678	-1.20599	0.611004	-0.270222	ENSBTAG00000013483	TAF1A	505051
ENSBTAG00000018824.6	0.321485	-1.08432	0.611004	-0.116789	ENSBTAG00000018824	MIA3	509133
ENSBTAG00000007593.5	0.316424	-1.1036	0.611004	-0.142214	ENSBTAG00000007593	AIDA	508353
ENSBTAG00000007595.5	0.373215	-0.985639	0.611004	0.0208686	ENSBTAG00000007595	BROX	522319
ENSBTAG00000049754.1	0.427354	-1.07174	0.611004	-0.0999613	ENSBTAG00000049754	FAM177B	100847316
ENSBTAG00000049277.1	0.440864	-0.865247	0.611004	0.208816	ENSBTAG00000049277	DISP1	534637
ENSBTAG00000000477.6	0.415245	-0.926013	0.611004	0.110896	ENSBTAG00000000477	TLR5	444870
ENSBTAG00000020989.6	0.545903	-0.751949	0.630545	0.411293	ENSBTAG00000020989	SUSD4	508637
ENSBTAG00000012778.6	0.429406	-0.849914	0.611004	0.234611	ENSBTAG00000012778	CAPN2	281662
ENSBTAG00000012781.6	0.304051	-1.08256	0.611004	-0.114446	ENSBTAG00000012781	TP53BP2	514474
ENSBTAG00000019538.4	0.375071	-0.965981	0.611004	0.0499335	ENSBTAG00000019538	FBXO28	537745
ENSBTAG00000012705.5	0.194719	-1.38535	0.611004	-0.470248	ENSBTAG00000012705	DEGS1	507290
ENSBTAG00000006718.6	0.342358	-1.00542	0.611004	-0.00780038	ENSBTAG00000006718	NVL	532708
ENSBTAG00000019471.6	0.357694	-0.999568	0.611004	0.000624023	ENSBTAG00000019471	CNIH4	508912
ENSBTAG00000011785.6	0.362795	-0.981362	0.611004	0.0271432	ENSBTAG00000011785	WDR26	767999
ENSBTAG00000053199.1	0.862731	-0.375729	0.874697	1.41223	ENSBTAG00000053199	CNIH3	615236
ENSBTAG00000027396.5	0.676498	-0.616848	0.713997	0.697012	ENSBTAG00000027396		ENSBTAG00000027396
ENSBTAG00000008453.5	0.345686	-1.01837	0.611004	-0.0262665	ENSBTAG00000008453	LBR	509348
ENSBTAG00000016185.6	0.411312	-0.901791	0.611004	0.149135	ENSBTAG00000016185	ENAH	513095
ENSBTAG00000033322.3	0.361613	-0.986953	0.611004	0.018946	ENSBTAG00000033322	SRP9	527129
ENSBTAG00000000140.5	0.363871	-1.11049	0.611004	-0.151203	ENSBTAG00000000140	EPHX1	535293
ENSBTAG00000002854.6	0.275493	-1.16053	0.611004	-0.214788	ENSBTAG00000002854	TMEM63A	534017
ENSBTAG00000005835.5	0.270829	-1.19781	0.611004	-0.260403	ENSBTAG00000005835	PYCR2	504987
ENSBTAG00000012787.6	0.382198	-0.943763	0.611004	0.0835029	ENSBTAG00000012787	SDE2	534664
ENSBTAG00000024561.5	0.399662	-0.893881	0.611004	0.161845	ENSBTAG00000024561	H3F3A	326601
ENSBTAG00000013128.6	0.348104	-1.00467	0.611004	-0.00672105	ENSBTAG00000013128	ACBD3	783375
ENSBTAG00000033267.4	0.278074	-1.19211	0.611004	-0.253523	ENSBTAG00000033267	LIN9	534587
ENSBTAG00000000837.5	0.3875	-0.917433	0.611004	0.124325	ENSBTAG00000000837	PARP1	286764
ENSBTAG00000024560.5	0.38585	-1.08205	0.611004	-0.113762	ENSBTAG00000024560	STUM	614962
ENSBTAG00000053007.1	0.492645	-0.756133	0.61405	0.403289	ENSBTAG00000053007	ITPKB	540877
ENSBTAG00000013197.6	0.388319	-0.966099	0.611004	0.0497572	ENSBTAG00000013197	PSEN2	282010
ENSBTAG00000021880.6	0.388457	-0.954173	0.611004	0.0676773	ENSBTAG00000021880	COQ8A	536925
ENSBTAG00000022777.5	0.476781	-0.782538	0.611389	0.353767	ENSBTAG00000022777	CDC42BPA	538392
ENSBTAG00000047824.2	0.92829	-0.38719	0.934595	1.36889	ENSBTAG00000047824		ENSBTAG00000047824
ENSBTAG00000050214.1	0.755572	-0.658653	0.779931	0.602409	ENSBTAG00000050214		ENSBTAG00000050214
ENSBTAG00000013949.6	0.361711	-0.976417	0.611004	0.0344311	ENSBTAG00000013949	AHCTF1	504716
ENSBTAG00000003804.5	0.379139	-0.929884	0.611004	0.104878	ENSBTAG00000003804	SCCPDH	507289
ENSBTAG00000000511.6	0.38924	-0.94425	0.611004	0.082759	ENSBTAG00000000511	CNST	541076
ENSBTAG00000000072.5	0.371668	-0.961504	0.611004	0.0566359	ENSBTAG00000000072	TFB2M	516874
ENSBTAG00000033180.3	0.375617	-0.951701	0.611004	0.0714198	ENSBTAG00000033180	SMYD3	616050
ENSBTAG00000012715.6	0.348982	-1.10432	0.611004	-0.143159	ENSBTAG00000012715	KIF26B	101902369
ENSBTAG00000024555.5	0.350732	-1.01696	0.611004	-0.0242617	ENSBTAG00000024555	EFCAB2	615715
ENSBTAG00000007606.6	0.334646	-1.0202	0.611004	-0.0288511	ENSBTAG00000007606	HNRNPU	539950
ENSBTAG00000033136.2	0.386612	-0.957547	0.611004	0.0625843	ENSBTAG00000033136	COX20	615660
ENSBTAG00000001478.6	0.386754	-0.96361	0.611004	0.0534793	ENSBTAG00000001478	DESI2	519650
ENSBTAG00000044066.3	0.200581	-1.51056	0.611004	-0.595084	ENSBTAG00000044066		ENSBTAG00000044066
ENSBTAG00000013885.6	0.314271	-1.07442	0.611004	-0.103564	ENSBTAG00000013885	ADSS	522529
ENSBTAG00000000385.6	0.316477	-1.1322	0.611004	-0.179134	ENSBTAG00000000385	ZBTB18	538793
ENSBTAG00000017788.6	0.37261	-0.986961	0.611004	0.0189354	ENSBTAG00000017788	AKT3	100137872
ENSBTAG00000017775.6	0.526211	-0.715544	0.622198	0.482887	ENSBTAG00000017775	SDCCAG8	616342
ENSBTAG00000007566.6	0.441423	-0.834419	0.611004	0.261157	ENSBTAG00000007566	CEP170	529230
ENSBTAG00000012462.4	0.483908	-1.64903	0.612887	-0.721618	ENSBTAG00000012462	MAP1LC3C	507432
ENSBTAG00000010803.6	0.436124	-0.881909	0.611004	0.181298	ENSBTAG00000010803	CHML	532324
ENSBTAG00000021688.5	0.323001	-1.04609	0.611004	-0.0650116	ENSBTAG00000021688	FH	520260
ENSBTAG00000005410.6	0.429057	-0.896605	0.611004	0.157456	ENSBTAG00000005410	RGS7	281452
ENSBTAG00000009943.6	0.586571	-0.713974	0.653656	0.486057	ENSBTAG00000009943		100295210
ENSBTAG00000009938.5	0.315849	-2.07427	0.611004	-1.0526	ENSBTAG00000009938	XCL1	319096
ENSBTAG00000021211.5	0.543389	-0.765357	0.629549	0.385794	ENSBTAG00000021211	DPT	504963
ENSBTAG00000050432.1	0.686037	-0.703608	0.721459	0.507155	ENSBTAG00000050432		ENSBTAG00000050432
ENSBTAG00000002688.6	0.397568	-0.913413	0.611004	0.130661	ENSBTAG00000002688	ATP1B1	519758
ENSBTAG00000002689.6	0.464615	-0.78959	0.611004	0.340824	ENSBTAG00000002689	NME7	534611
ENSBTAG00000002690.5	0.258166	-1.19964	0.611004	-0.262602	ENSBTAG00000002690	BLZF1	504820
ENSBTAG00000020264.5	0.62496	-0.582923	0.676104	0.778623	ENSBTAG00000020264	CCDC181	540268
ENSBTAG00000020266.5	0.248894	-1.26911	0.611004	-0.343817	ENSBTAG00000020266	SLC19A2	532860
ENSBTAG00000017722.6	0.366027	-1.07491	0.611004	-0.104221	ENSBTAG00000017722	F5	280687
ENSBTAG00000020755.6	0.516977	-0.758076	0.61903	0.399586	ENSBTAG00000020755	SELP	281486
ENSBTAG00000011515.6	0.145564	-1.73056	0.611004	-0.791236	ENSBTAG00000011515	SELL	281485
ENSBTAG00000007307.6	0.926927	-0.229	0.933398	2.12658	ENSBTAG00000007307	SELE	281484
ENSBTAG00000021671.4	0.392968	-0.930548	0.611004	0.103847	ENSBTAG00000021671	METTL18	783955
ENSBTAG00000014793.6	0.371219	-0.985913	0.611004	0.0204674	ENSBTAG00000014793	C16H1orf112	784034
ENSBTAG00000014794.6	0.35554	-0.972646	0.611004	0.0400129	ENSBTAG00000014794	SCYL3	506600
ENSBTAG00000028273.2	0.889792	-1.60489	0.898321	-0.682476	ENSBTAG00000028273	5S_rRNA	ENSBTAG00000028273
ENSBTAG00000017727.5	0.377771	-0.941512	0.611004	0.0869493	ENSBTAG00000017727	KIFAP3	518402
ENSBTAG00000003295.6	0.411123	-0.901923	0.611004	0.148923	ENSBTAG00000003295	GORAB	614920
ENSBTAG00000004570.6	0.493917	-0.762891	0.61405	0.390451	ENSBTAG00000004570	PRRX1	540901
ENSBTAG00000002974.6	0.530561	-0.950142	0.624377	0.0737843	ENSBTAG00000002974	FMO2	504401
ENSBTAG00000021408.6	0.56072	-0.807819	0.637879	0.307896	ENSBTAG00000021408	FMO1	508781
ENSBTAG00000016685.6	0.321007	-1.1585	0.611004	-0.212258	ENSBTAG00000016685	FMO4	539356
ENSBTAG00000001821.6	0.336854	-1.02268	0.611004	-0.032349	ENSBTAG00000001821	PRRC2C	505359
ENSBTAG00000020342.6	0.757833	-0.361928	0.78156	1.46623	ENSBTAG00000020342	MYOC	281342
ENSBTAG00000020591.6	0.417125	-0.890029	0.611004	0.168076	ENSBTAG00000020591	VAMP4	616923
ENSBTAG00000017721.5	0.326686	-1.05897	0.611004	-0.0826646	ENSBTAG00000017721	EEF1AKNMT	538472
ENSBTAG00000014319.7	0.467737	-0.782818	0.611004	0.353251	ENSBTAG00000014319	DNM3	506315
ENSBTAG00000051882.1	0.562716	-0.692891	0.638993	0.5293	ENSBTAG00000051882	C16H1orf105	616962
ENSBTAG00000024542.2	0.33006	-1.03178	0.611004	-0.0451319	ENSBTAG00000024542	PIGC	510483
ENSBTAG00000010169.6	0.393432	-0.937418	0.611004	0.0932363	ENSBTAG00000010169	SUCO	520588
ENSBTAG00000032808.3	0.246641	-1.52393	0.611004	-0.607799	ENSBTAG00000032808	FASLG	407111
ENSBTAG00000016347.4	0.34576	-1.06666	0.611004	-0.0930956	ENSBTAG00000016347		ENSBTAG00000016347
ENSBTAG00000047412.2	0.0911968	-2.07385	0.611004	-1.05231	ENSBTAG00000047412	TNFSF18	768081
ENSBTAG00000052047.1	0.578377	-0.760304	0.648406	0.395351	ENSBTAG00000052047		ENSBTAG00000052047
ENSBTAG00000002894.4	0.31394	-1.39113	0.611004	-0.476261	ENSBTAG00000002894	TNFSF4	539800
ENSBTAG00000020550.5	0.596636	-0.893892	0.659045	0.161828	ENSBTAG00000020550		ENSBTAG00000020550
ENSBTAG00000024493.3	0.421788	-0.875878	0.611004	0.191198	ENSBTAG00000024493	DHRS3	281482
ENSBTAG00000016080.6	0.299299	-1.08914	0.611004	-0.123183	ENSBTAG00000016080	VPS13D	540683
ENSBTAG00000024928.3	0.348308	-1.0125	0.611004	-0.0179204	ENSBTAG00000024928	TNFRSF1B	338033
ENSBTAG00000039937.2	0.692978	-0.524669	0.726611	0.930521	ENSBTAG00000039937	TNFRSF8	ENSBTAG00000039937
ENSBTAG00000019556.5	0.329569	-1.07836	0.611004	-0.108843	ENSBTAG00000019556	MIIP	614193
ENSBTAG00000005314.6	0.286663	-1.13002	0.611004	-0.176347	ENSBTAG00000005314	MFN2	534574
ENSBTAG00000002052.5	0.446166	-0.83104	0.611004	0.26701	ENSBTAG00000002052	PLOD1	281409
ENSBTAG00000019388.5	0.260725	-1.22629	0.611004	-0.294301	ENSBTAG00000019388	KIAA2013	506454
ENSBTAG00000045716.2	0.60909	-2.22527	0.665627	-1.15398	ENSBTAG00000045716	U5	ENSBTAG00000045716
ENSBTAG00000020700.4	0.320806	-1.06258	0.611004	-0.0875758	ENSBTAG00000020700	CLCN6	520210
ENSBTAG00000020698.5	0.377306	-0.985754	0.611004	0.0207011	ENSBTAG00000020698	MTHFR	497032
ENSBTAG00000009384.3	0.229072	-1.32013	0.611004	-0.400685	ENSBTAG00000009384	AGTRAP	508521
ENSBTAG00000014359.6	0.481455	-0.896568	0.612104	0.157516	ENSBTAG00000014359	DRAXIN	506110
ENSBTAG00000013275.5	0.181399	-1.47732	0.611004	-0.562984	ENSBTAG00000013275	MAD2L2	506605
ENSBTAG00000014777.6	0.314736	-1.08917	0.611004	-0.123228	ENSBTAG00000014777	FBXO6	513023
ENSBTAG00000032617.3	0.371688	-0.970467	0.611004	0.0432494	ENSBTAG00000032617	FBXO44	785057
ENSBTAG00000007223.5	0.319267	-1.11953	0.611004	-0.162892	ENSBTAG00000007223	FBXO2	512589
ENSBTAG00000014014.6	0.210867	-1.40521	0.611004	-0.490781	ENSBTAG00000014014	UBIAD1	508501
ENSBTAG00000015325.6	0.29883	-1.11002	0.611004	-0.150582	ENSBTAG00000015325	MTOR	100139219
ENSBTAG00000002590.6	0.355471	-1.00465	0.611004	-0.00669676	ENSBTAG00000002590	EXOSC10	535340
ENSBTAG00000005304.5	0.341887	-1.12415	0.611004	-0.168833	ENSBTAG00000005304	SRM	505916
ENSBTAG00000012808.6	0.425643	-0.927662	0.611004	0.108329	ENSBTAG00000012808	MASP2	505819
ENSBTAG00000003697.6	0.336039	-1.0337	0.611004	-0.0478195	ENSBTAG00000003697	TARDBP	540632
ENSBTAG00000019818.6	0.275359	-1.18561	0.611004	-0.245627	ENSBTAG00000019818	CASZ1	536765
ENSBTAG00000013538.6	0.317361	-1.05911	0.611004	-0.0828527	ENSBTAG00000013538	PEX14	507393
ENSBTAG00000013535.6	0.381666	-0.969597	0.611004	0.0445433	ENSBTAG00000013535	DFFA	507981
ENSBTAG00000013531.5	0.334779	-1.06078	0.611004	-0.0851222	ENSBTAG00000013531	CENPS	613732
ENSBTAG00000013527.6	0.233666	-1.2985	0.611004	-0.376846	ENSBTAG00000013527	PGD	514939
ENSBTAG00000048790.1	0.433049	-0.895207	0.611004	0.159706	ENSBTAG00000048790		ENSBTAG00000048790
ENSBTAG00000048747.1	0.441323	-0.867233	0.611004	0.205508	ENSBTAG00000048747		ENSBTAG00000048747
ENSBTAG00000054239.1	0.475437	-0.812	0.611389	0.300448	ENSBTAG00000054239		100337161
ENSBTAG00000010401.6	0.324867	-1.06401	0.611004	-0.0895052	ENSBTAG00000010401	UBE4B	520833
ENSBTAG00000051897.1	0.301486	-1.11309	0.611004	-0.154576	ENSBTAG00000051897	NMNAT1	522863
ENSBTAG00000051745.1	0.303444	-1.13721	0.611004	-0.185498	ENSBTAG00000051745	LZIC	104974441
ENSBTAG00000005933.3	0.305252	-1.13577	0.611004	-0.183675	ENSBTAG00000005933	CTNNBIP1	614630
ENSBTAG00000011823.5	0.358439	-0.969457	0.611004	0.0447507	ENSBTAG00000011823	CLSTN1	514447
ENSBTAG00000018984.5	0.394269	-0.965017	0.611004	0.0513736	ENSBTAG00000018984	PIK3CD	504531
ENSBTAG00000003180.6	0.270373	-1.20699	0.611004	-0.271409	ENSBTAG00000003180	TMEM201	507444
ENSBTAG00000003177.6	0.211499	-1.41419	0.611004	-0.499973	ENSBTAG00000003177	SLC25A33	533794
ENSBTAG00000049485.1	0.491089	-0.832896	0.613981	0.263791	ENSBTAG00000049485		ENSBTAG00000049485
ENSBTAG00000024539.2	0.248347	-1.22564	0.611004	-0.293534	ENSBTAG00000024539	SPSB1	504407
ENSBTAG00000004246.7	0.364027	-1.01869	0.611004	-0.0267124	ENSBTAG00000004246	H6PD	504407
ENSBTAG00000052912.1	0.414197	-1.01469	0.611004	-0.0210446	ENSBTAG00000052912		ENSBTAG00000052912
ENSBTAG00000049838.1	0.458016	-0.899239	0.611004	0.153223	ENSBTAG00000049838		ENSBTAG00000049838
ENSBTAG00000012605.4	0.476272	-0.868866	0.611389	0.202795	ENSBTAG00000012605	GPR157	538468
ENSBTAG00000034323.4	0.758308	-0.738364	0.781949	0.437596	ENSBTAG00000034323		107131287
ENSBTAG00000013411.6	0.287123	-1.16958	0.611004	-0.225996	ENSBTAG00000013411	ENO1	281141
ENSBTAG00000018272.5	0.315381	-1.08385	0.611004	-0.116172	ENSBTAG00000018272	RERE	535394
ENSBTAG00000006609.5	0.223807	-1.35316	0.611004	-0.43633	ENSBTAG00000006609	ERRFI1	516303
ENSBTAG00000020518.4	0.282954	-1.13142	0.611004	-0.178139	ENSBTAG00000020518	PARK7	511268
ENSBTAG00000051176.1	0.494269	-0.740682	0.614055	0.433075	ENSBTAG00000051176		ENSBTAG00000051176
ENSBTAG00000014602.7	0.476143	-0.829017	0.611389	0.270527	ENSBTAG00000014602	CAMTA1	504811
ENSBTAG00000054938.1	0.292808	-1.18247	0.611004	-0.241799	ENSBTAG00000054938		504811
ENSBTAG00000011217.5	0.28404	-1.15119	0.611004	-0.203132	ENSBTAG00000011217	DNAJC11	508137
ENSBTAG00000011214.5	0.367777	-0.968133	0.611004	0.0467234	ENSBTAG00000011214	THAP3	508138
ENSBTAG00000015384.5	0.316239	-1.12883	0.611004	-0.174822	ENSBTAG00000015384	PHF13	540889
ENSBTAG00000008350.5	0.2519	-1.26784	0.611004	-0.342372	ENSBTAG00000008350	KLHL21	506632
ENSBTAG00000016735.6	0.300013	-1.12184	0.611004	-0.165868	ENSBTAG00000016735	ZBTB48	534608
ENSBTAG00000016734.5	0.31773	-1.35257	0.611004	-0.435705	ENSBTAG00000016734	TAS1R1	523473
ENSBTAG00000016733.4	0.319829	-1.05503	0.611004	-0.0772859	ENSBTAG00000016733	NOL9	523474
ENSBTAG00000016728.6	0.400757	-0.913104	0.611004	0.131149	ENSBTAG00000016728	PLEKHG5	615910
ENSBTAG00000006519.6	0.426799	-0.922427	0.611004	0.116493	ENSBTAG00000006519	TNFRSF25	783432
ENSBTAG00000006515.6	0.421346	-0.89762	0.611004	0.155824	ENSBTAG00000006515	ESPN	104976499
ENSBTAG00000021210.6	0.442085	-0.886014	0.611004	0.174599	ENSBTAG00000021210	HES2	516433
ENSBTAG00000021202.6	0.338505	-1.10324	0.611004	-0.141744	ENSBTAG00000021202	ACOT7	514788
ENSBTAG00000013071.6	0.535189	-0.709942	0.626075	0.494228	ENSBTAG00000013071	GPR153	518906
ENSBTAG00000048433.1	0.140613	-4.22537	0.611004	-2.07908	ENSBTAG00000048433		ENSBTAG00000048433
ENSBTAG00000048308.2	0.351577	-1.00759	0.611004	-0.0109066	ENSBTAG00000048308	ICMT	785548
ENSBTAG00000009075.6	0.549047	-0.705957	0.631581	0.502348	ENSBTAG00000009075	RNF207	616057
ENSBTAG00000014423.6	0.381312	-0.913922	0.611004	0.129857	ENSBTAG00000014423		616065
ENSBTAG00000040477.3	0.665609	-0.541443	0.705024	0.885118	ENSBTAG00000040477	CHD5	530880
ENSBTAG00000008125.5	0.601989	-0.65519	0.661807	0.610015	ENSBTAG00000008125	KCNAB2	541597
ENSBTAG00000008126.6	0.386138	-1.04127	0.611004	-0.0583459	ENSBTAG00000008126	NPHP4	519551
ENSBTAG00000000792.5	0.744898	-0.461359	0.770055	1.11604	ENSBTAG00000000792	AJAP1	616582
ENSBTAG00000024520.4	0.308287	-1.09406	0.611004	-0.129686	ENSBTAG00000024520	C16H1orf174	616142
ENSBTAG00000020015.3	0.318675	-1.0828	0.611004	-0.114764	ENSBTAG00000020015	DFFB	512730
ENSBTAG00000020014.5	0.310407	-1.11027	0.611004	-0.150905	ENSBTAG00000020014	CEP104	785182
ENSBTAG00000004738.6	0.314942	-1.0753	0.611004	-0.104742	ENSBTAG00000004738	LRRC47	616209
ENSBTAG00000045754.2	0.36808	-1.2843	0.611004	-0.360982	ENSBTAG00000045754	SMIM1	100302586
ENSBTAG00000005812.5	0.405193	-0.960599	0.611004	0.0579933	ENSBTAG00000005812	TP73	515105
ENSBTAG00000015859.5	0.282835	-1.15198	0.611004	-0.204115	ENSBTAG00000015859	WRAP73	514669
ENSBTAG00000015857.6	0.253429	-1.22891	0.611004	-0.297377	ENSBTAG00000015857	TPRG1L	616333
ENSBTAG00000020839.6	0.540206	-0.868722	0.628363	0.203034	ENSBTAG00000020839	MEGF6	616459
ENSBTAG00000020837.6	0.320462	-1.11424	0.611004	-0.156061	ENSBTAG00000020837	ARHGEF16	514453
ENSBTAG00000018965.6	0.335159	-1.11908	0.611004	-0.162312	ENSBTAG00000018965	PRDM16	100137803
ENSBTAG00000051770.1	0.739752	-0.888132	0.765675	0.171155	ENSBTAG00000051770		ENSBTAG00000051770
ENSBTAG00000048972.1	0.572151	-0.650979	0.644328	0.619317	ENSBTAG00000048972		ENSBTAG00000048972
ENSBTAG00000001642.6	0.371668	-1.0096	0.611004	-0.0137901	ENSBTAG00000001642	TTC34	525122
ENSBTAG00000001727.4	0.35104	-1.01475	0.611004	-0.0211189	ENSBTAG00000001727	PRXL2B	617001
ENSBTAG00000002479.5	0.322693	-1.05323	0.611004	-0.0748183	ENSBTAG00000002479	PANK4	514589
ENSBTAG00000009309.6	0.364394	-0.978565	0.611004	0.0312611	ENSBTAG00000009309	PEX10	614539
ENSBTAG00000009307.5	0.286397	-1.1423	0.611004	-0.19194	ENSBTAG00000009307	RER1	100125922
ENSBTAG00000009306.6	0.340252	-1.03664	0.611004	-0.0519111	ENSBTAG00000009306	MORN1	617176
ENSBTAG00000053791.1	0.494601	-0.856004	0.614298	0.22431	ENSBTAG00000053791		ENSBTAG00000053791
ENSBTAG00000038716.4	0.36293	-0.985416	0.611004	0.0211955	ENSBTAG00000038716	SKI	506127
ENSBTAG00000014136.6	0.406392	-0.956723	0.611004	0.0638273	ENSBTAG00000014136	FAAP20	508039
ENSBTAG00000014119.6	0.22713	-1.32009	0.611004	-0.400636	ENSBTAG00000014119	PRKCZ	286877
ENSBTAG00000005231.6	0.43716	-0.884761	0.611004	0.17664	ENSBTAG00000005231	CFAP74	617386
ENSBTAG00000024509.5	0.592853	-0.762785	0.657524	0.390652	ENSBTAG00000024509	TMEM52	617403
ENSBTAG00000000215.5	0.291415	-1.10601	0.611004	-0.145359	ENSBTAG00000000215	GNB1	281201
ENSBTAG00000000212.4	0.269823	-1.17457	0.611004	-0.232133	ENSBTAG00000000212	NADK	513419
ENSBTAG00000031749.3	0.367945	-0.979867	0.611004	0.029342	ENSBTAG00000031749	SLC35E2	527591
ENSBTAG00000010737.5	0.277712	-1.13969	0.611004	-0.18864	ENSBTAG00000010737	CDK11B	493708
ENSBTAG00000039728.3	0.503338	-1.18025	0.615211	-0.239094	ENSBTAG00000039728		ENSBTAG00000039728
ENSBTAG00000010732.5	0.338303	-1.07173	0.611004	-0.0999363	ENSBTAG00000010732	MMP23	527590
ENSBTAG00000010720.6	0.327964	-1.04864	0.611004	-0.0685199	ENSBTAG00000010720	MIB2	538270
ENSBTAG00000047755.2	0.409168	-1.00699	0.611004	-0.0100536	ENSBTAG00000047755	FNDC10	100847392
ENSBTAG00000002575.6	0.30536	-1.09655	0.611004	-0.132972	ENSBTAG00000002575	SSU72	614837
ENSBTAG00000046073.2	0.561448	-0.665439	0.638258	0.587621	ENSBTAG00000046073	TMEM240	617545
ENSBTAG00000002219.6	0.241168	-1.28434	0.611004	-0.361023	ENSBTAG00000002219	ATAD3A	784353
ENSBTAG00000021294.5	0.441031	-0.872722	0.611004	0.196406	ENSBTAG00000021294	VWA1	505917
ENSBTAG00000023784.3	0.565287	-0.72079	0.640323	0.472348	ENSBTAG00000023784	TMEM88B	767837
ENSBTAG00000039055.2	0.656542	-0.586316	0.69861	0.770249	ENSBTAG00000039055	ANKRD65	788407
ENSBTAG00000004872.3	0.288318	-1.15838	0.611004	-0.212106	ENSBTAG00000004872	MRPL20	506358
ENSBTAG00000004873.6	0.3137	-1.04758	0.611004	-0.0670645	ENSBTAG00000004873	CCNL2	538796
ENSBTAG00000004874.4	0.329865	-1.07305	0.611004	-0.101715	ENSBTAG00000004874	AURKAIP1	506359
ENSBTAG00000012247.5	0.621776	-0.564606	0.673887	0.824683	ENSBTAG00000012247	MXRA8	522392
ENSBTAG00000010696.6	0.258798	-1.21248	0.611004	-0.277957	ENSBTAG00000010696	DVL1	523325
ENSBTAG00000051410.1	0.507134	-0.960152	0.616229	0.0586656	ENSBTAG00000051410	TAS1R3	101904771
ENSBTAG00000007623.5	0.240928	-1.28926	0.611004	-0.366545	ENSBTAG00000007623	CPTP	505009
ENSBTAG00000007620.6	0.294714	-1.11185	0.611004	-0.152962	ENSBTAG00000007620	INTS11	522378
ENSBTAG00000007619.5	0.29211	-1.30839	0.611004	-0.387793	ENSBTAG00000007619	PUSL1	617640
ENSBTAG00000009856.6	0.435026	-0.86253	0.611004	0.213353	ENSBTAG00000009856	ACAP3	515444
ENSBTAG00000017674.5	0.114927	-1.86025	0.611004	-0.8955	ENSBTAG00000017674	SCNN1D	528813
ENSBTAG00000015882.5	0.268228	-1.18464	0.611004	-0.244453	ENSBTAG00000015882	UBE2J2	506103
ENSBTAG00000037523.3	0.473301	-0.921095	0.611016	0.118578	ENSBTAG00000037523	B3GALT6	522406
ENSBTAG00000015642.6	0.28441	-1.19203	0.611004	-0.253417	ENSBTAG00000015642	SDF4	528783
ENSBTAG00000015635.6	0.311085	-1.16532	0.611004	-0.220727	ENSBTAG00000015635	TNFRSF4	528782
ENSBTAG00000015632.6	0.426501	-1.01037	0.611004	-0.0148853	ENSBTAG00000015632	TNFRSF18	516256
ENSBTAG00000018028.6	0.347485	-1.05311	0.611004	-0.0746536	ENSBTAG00000018028	TTLL10	100336825
ENSBTAG00000014511.5	0.318642	-1.06188	0.611004	-0.0866213	ENSBTAG00000014511	C16H1orf159	509263
ENSBTAG00000024492.5	0.30695	-1.19557	0.611004	-0.257694	ENSBTAG00000024492		526769
ENSBTAG00000013191.5	0.159736	-1.56587	0.611004	-0.646968	ENSBTAG00000013191	AGRN	525795
ENSBTAG00000014707.5	0.0942967	-1.92008	0.611004	-0.941169	ENSBTAG00000014707	ISG15	281871
ENSBTAG00000014705.5	0.04636	-2.33088	0.611004	-1.22088	ENSBTAG00000014705	HES4	507480
ENSBTAG00000014540.6	0.413924	-1.03213	0.611004	-0.0456212	ENSBTAG00000014540	PERM1	520080
ENSBTAG00000013813.4	0.330099	-1.07337	0.611004	-0.102151	ENSBTAG00000013813	KLHL17	615476
ENSBTAG00000016528.4	0.318413	-1.08656	0.611004	-0.119766	ENSBTAG00000016528	NOC2L	508638
ENSBTAG00000008739.6	0.521564	-0.750394	0.620406	0.414279	ENSBTAG00000008739	SAMD11	100140500
ENSBTAG00000018730.6	0.279868	-1.18437	0.611004	-0.244122	ENSBTAG00000018730	ZBTB17	512915
ENSBTAG00000018729.7	0.330504	-1.03916	0.611004	-0.0554114	ENSBTAG00000018729	SPEN	513692
ENSBTAG00000048320.1	0.44068	-0.828397	0.611004	0.271606	ENSBTAG00000048320		ENSBTAG00000048320
ENSBTAG00000018725.4	0.445523	-0.845635	0.611004	0.241892	ENSBTAG00000018725	FBLIM1	767833
ENSBTAG00000018724.6	0.570599	-0.759517	0.643562	0.396846	ENSBTAG00000018724	TMEM82	508176
ENSBTAG00000018723.6	0.455736	-0.913172	0.611004	0.131042	ENSBTAG00000018723	SLC25A34	515553
ENSBTAG00000018722.6	0.339453	-1.05112	0.611004	-0.0719233	ENSBTAG00000018722	PLEKHM2	515552
ENSBTAG00000039662.3	0.376845	-0.970025	0.611004	0.0439058	ENSBTAG00000039662		515551
ENSBTAG00000002476.5	0.356633	-0.996956	0.611004	0.00439867	ENSBTAG00000002476	DNAJC16	514510
ENSBTAG00000002472.6	0.348367	-1.04808	0.611004	-0.0677544	ENSBTAG00000002472	CASP9	100140945
ENSBTAG00000009048.6	0.305784	-1.18164	0.611004	-0.240786	ENSBTAG00000009048	EFHD2	514259
ENSBTAG00000002408.6	0.438887	-0.880633	0.611004	0.183387	ENSBTAG00000002408	FHAD1	512520
ENSBTAG00000005300.5	0.346012	-1.03631	0.611004	-0.0514514	ENSBTAG00000005300	TMEM51	514936
ENSBTAG00000015606.6	0.61672	-0.715179	0.670171	0.483624	ENSBTAG00000015606	KAZN	ENSBTAG00000015606
ENSBTAG00000054228.1	0.423428	-0.878286	0.611004	0.187238	ENSBTAG00000054228		ENSBTAG00000054228
ENSBTAG00000020552.6	0.341402	-1.0351	0.611004	-0.0497766	ENSBTAG00000020552	PRDM2	789222
ENSBTAG00000001788.6	0.512194	-0.737323	0.618193	0.439632	ENSBTAG00000001788	PDPN	509732
ENSBTAG00000017883.6	0.346649	-1.06117	0.611004	-0.0856495	ENSBTAG00000017883	LRRC38	789209
ENSBTAG00000012158.6	0.603192	-0.624142	0.66227	0.680053	ENSBTAG00000012158	C16H1orf158	615316
ENSBTAG00000015373.5	0.171682	-1.91513	0.611004	-0.937443	ENSBTAG00000015373	AADACL3	530613
ENSBTAG00000004855.6	0.515567	-0.868134	0.618952	0.204011	ENSBTAG00000004855	PRDX6	282438
ENSBTAG00000002231.6	0.593164	-0.679581	0.657524	0.557282	ENSBTAG00000002231		ENSBTAG00000002231
ENSBTAG00000044117.3	0.55669	-0.705163	0.635323	0.503972	ENSBTAG00000044117	ANKRD45	100336740
ENSBTAG00000024485.4	0.396439	-0.920288	0.611004	0.119843	ENSBTAG00000024485	KLHL20	511387
ENSBTAG00000006925.6	0.346419	-1.0407	0.611004	-0.0575481	ENSBTAG00000006925	CENPL	615527
ENSBTAG00000004358.6	0.349787	-1.01334	0.611004	-0.019118	ENSBTAG00000004358	DARS2	538772
ENSBTAG00000050891.1	0.401724	-0.909373	0.611004	0.137056	ENSBTAG00000050891		ENSBTAG00000050891
ENSBTAG00000042974.2	0.457333	-1.15876	0.611004	-0.212586	ENSBTAG00000042974	SNORD24	ENSBTAG00000042974
ENSBTAG00000004361.4	0.394086	-1.00835	0.611004	-0.0119967	ENSBTAG00000004361	ZBTB37	617314
ENSBTAG00000004362.4	0.212253	-1.50223	0.611004	-0.587109	ENSBTAG00000004362	SERPINC1	540261
ENSBTAG00000052708.1	0.289522	-1.20986	0.611004	-0.274836	ENSBTAG00000052708	RC3H1	100336754
ENSBTAG00000027809.5	0.376665	-0.972347	0.611004	0.0404565	ENSBTAG00000027809	RABGAP1L	527428
ENSBTAG00000049490.1	0.421918	-0.939817	0.611004	0.0895489	ENSBTAG00000049490		ENSBTAG00000049490
ENSBTAG00000024482.5	0.358754	-0.98079	0.611004	0.0279841	ENSBTAG00000024482		540101
ENSBTAG00000001107.4	0.322647	-1.07671	0.611004	-0.106635	ENSBTAG00000001107	CACYBP	618428
ENSBTAG00000001109.4	0.273538	-1.19238	0.611004	-0.253845	ENSBTAG00000001109	MRPS14	445421
ENSBTAG00000017691.3	0.380256	-1.20602	0.611004	-0.270251	ENSBTAG00000017691	KIAA0040	100335299
ENSBTAG00000051894.1	0.779804	-0.354369	0.800146	1.49668	ENSBTAG00000051894		ENSBTAG00000051894
ENSBTAG00000011706.5	0.784935	-0.354555	0.804462	1.49592	ENSBTAG00000011706	TNR	526409
ENSBTAG00000031385.4	0.363411	-0.955309	0.611004	0.0659606	ENSBTAG00000031385	COP1	519896
ENSBTAG00000044308.2	0.889792	-1.60489	0.898321	-0.682476	ENSBTAG00000044308	SCARNA3	ENSBTAG00000044308
ENSBTAG00000013715.6	0.332787	-1.36917	0.611004	-0.453305	ENSBTAG00000013715	BRINP2	100335482
ENSBTAG00000054279.1	0.57595	-0.955926	0.646636	0.0650287	ENSBTAG00000054279		ENSBTAG00000054279
ENSBTAG00000000854.6	0.658357	-0.526774	0.699983	0.924745	ENSBTAG00000000854	SEC16B	404548
ENSBTAG00000046172.2	0.419297	-0.938716	0.611004	0.0912393	ENSBTAG00000046172		100299281
ENSBTAG00000015537.6	0.385602	-0.94659	0.611004	0.0791891	ENSBTAG00000015537	RASAL2	540692
ENSBTAG00000010718.6	0.397179	-0.996378	0.611004	0.00523517	ENSBTAG00000010718	RALGPS2	789713
ENSBTAG00000010719.6	0.780549	-0.357714	0.800808	1.48312	ENSBTAG00000010719	ANGPTL1	509971
ENSBTAG00000013999.6	0.362813	-0.976833	0.611004	0.0338157	ENSBTAG00000013999	FAM20B	539755
ENSBTAG00000014006.5	0.281431	-1.15549	0.611004	-0.208511	ENSBTAG00000014006	TOR3A	789634
ENSBTAG00000055119.1	0.578428	-1.13134	0.648418	-0.178038	ENSBTAG00000055119		ENSBTAG00000055119
ENSBTAG00000015026.6	0.33067	-1.07529	0.611004	-0.104731	ENSBTAG00000015026	ABL2	511845
ENSBTAG00000004059.4	0.395002	-1.03776	0.611004	-0.0534781	ENSBTAG00000004059	SOAT1	504287
ENSBTAG00000002164.6	0.573184	-0.683652	0.644979	0.548666	ENSBTAG00000002164	AXDND1	613754
ENSBTAG00000049599.1	0.814232	-0.418612	0.830734	1.25631	ENSBTAG00000049599	FAM163A	613476
ENSBTAG00000035230.4	0.279442	-1.16395	0.611004	-0.219032	ENSBTAG00000035230	TOR1AIP2	782450
ENSBTAG00000035226.4	0.349563	-1.02342	0.611004	-0.0333993	ENSBTAG00000035226	TOR1AIP1	ENSBTAG00000035226
ENSBTAG00000008082.6	0.409801	-0.932484	0.611004	0.10085	ENSBTAG00000008082	CEP350	534896
ENSBTAG00000014191.6	0.37829	-1.00769	0.611004	-0.0110508	ENSBTAG00000014191	QSOX1	522986
ENSBTAG00000046502.2	0.320302	-1.14506	0.611004	-0.195429	ENSBTAG00000046502	ACBD6	618245
ENSBTAG00000009169.6	0.351313	-1.01782	0.611004	-0.0254858	ENSBTAG00000009169	XPR1	536550
ENSBTAG00000006260.6	0.462737	-0.841666	0.611004	0.248681	ENSBTAG00000006260	KIAA1614	785141
ENSBTAG00000020458.6	0.382509	-0.951605	0.611004	0.0715653	ENSBTAG00000020458	STX6	510909
ENSBTAG00000009924.6	0.347558	-1.01304	0.611004	-0.0186877	ENSBTAG00000009924	MR1	506206
ENSBTAG00000052226.1	0.303727	-1.15851	0.611004	-0.212272	ENSBTAG00000052226		ENSBTAG00000052226
ENSBTAG00000027426.5	0.376284	-1.02836	0.611004	-0.0403483	ENSBTAG00000027426		ENSBTAG00000027426
ENSBTAG00000013631.6	0.322209	-1.08499	0.611004	-0.117676	ENSBTAG00000013631	GLUL	281199
ENSBTAG00000021432.5	0.433575	-1.04344	0.611004	-0.0613424	ENSBTAG00000021432	TEDDM1	ENSBTAG00000021432
ENSBTAG00000018220.6	0.346443	-1.18381	0.611004	-0.243441	ENSBTAG00000018220	RGSL1	509065
ENSBTAG00000009091.6	0.21122	-1.40297	0.611004	-0.488481	ENSBTAG00000009091	RNASEL	100048947
ENSBTAG00000004305.5	0.173542	-1.66106	0.611004	-0.732102	ENSBTAG00000004305	RGS16	282035
ENSBTAG00000002266.5	0.290014	-1.23521	0.611004	-0.304762	ENSBTAG00000002266	NPL	507597
ENSBTAG00000019821.5	0.319041	-1.10501	0.611004	-0.144063	ENSBTAG00000019821	DHX9	281115
ENSBTAG00000031238.4	0.500123	-0.804214	0.61513	0.314348	ENSBTAG00000031238	SHCBP1L	528041
ENSBTAG00000011966.6	0.485281	-0.759464	0.612989	0.396946	ENSBTAG00000011966	LAMC1	532572
ENSBTAG00000000793.7	0.340973	-1.0151	0.611004	-0.0216198	ENSBTAG00000000793	LAMC2	511043
ENSBTAG00000049987.1	0.765388	-0.587328	0.787727	0.767761	ENSBTAG00000049987		ENSBTAG00000049987
ENSBTAG00000000795.5	0.310966	-1.17309	0.611004	-0.230311	ENSBTAG00000000795	NMNAT2	511042
ENSBTAG00000008003.6	0.307377	-1.06585	0.611004	-0.0919979	ENSBTAG00000008003	SMG7	537131
ENSBTAG00000008004.4	0.22973	-1.45344	0.611004	-0.539467	ENSBTAG00000008004	NCF2	281346
ENSBTAG00000045582.2	0.311842	-1.05955	0.611004	-0.0834539	ENSBTAG00000045582	ARPC5	614345
ENSBTAG00000047395.2	0.588752	-0.682413	0.655128	0.551283	ENSBTAG00000047395	APOBEC4	100300920
ENSBTAG00000019630.6	0.481435	-0.769797	0.612104	0.37745	ENSBTAG00000019630	RGL1	522344
ENSBTAG00000035836.4	0.189766	-1.47215	0.611004	-0.557928	ENSBTAG00000035836	COLGALT2	789150
ENSBTAG00000016369.6	0.340609	-1.05914	0.611004	-0.082896	ENSBTAG00000016369	TSEN15	614118
ENSBTAG00000038079.3	0.449138	-0.818425	0.611004	0.289078	ENSBTAG00000038079	C16H1orf21	781721
ENSBTAG00000019264.6	0.333757	-1.06172	0.611004	-0.0864025	ENSBTAG00000019264	EDEM3	519058
ENSBTAG00000014548.6	0.405934	-0.959493	0.611004	0.0596563	ENSBTAG00000014548	NIBAN1	614787
ENSBTAG00000000023.6	0.3806	-0.9574	0.611004	0.0628066	ENSBTAG00000000023	RNF2	540090
ENSBTAG00000011285.5	0.359003	-0.991408	0.611004	0.0124494	ENSBTAG00000011285	TRMT1L	540872
ENSBTAG00000004492.7	0.380016	-0.970391	0.611004	0.0433622	ENSBTAG00000004492	SWT1	506599
ENSBTAG00000014249.6	0.460072	-0.809263	0.611004	0.305319	ENSBTAG00000014249	IVNS1ABP	514940
ENSBTAG00000015235.7	0.691231	-0.497952	0.725301	1.00592	ENSBTAG00000015235	HMCN1	521326
ENSBTAG00000011932.5	0.545679	-0.750716	0.630514	0.413661	ENSBTAG00000011932	PRG4	280867
ENSBTAG00000011946.6	0.283836	-1.17586	0.611004	-0.233722	ENSBTAG00000011946	ODR4	507724
ENSBTAG00000014127.4	0.521977	-0.752486	0.620547	0.410263	ENSBTAG00000014127	PTGS2	282023
ENSBTAG00000013298.4	0.49558	-0.761346	0.61466	0.393376	ENSBTAG00000013298	PLA2G4A	525072
ENSBTAG00000024449.5	0.261917	-1.4385	0.611004	-0.52457	ENSBTAG00000024449	CENPF	533089
ENSBTAG00000021553.5	0.376907	-0.974642	0.611004	0.0370558	ENSBTAG00000021553	PTPN14	518798
ENSBTAG00000013166.6	0.271328	-1.25681	0.611004	-0.329764	ENSBTAG00000013166	SMYD2	615229
ENSBTAG00000010978.6	0.610961	-0.696647	0.666772	0.5215	ENSBTAG00000010978	PROX1	515324
ENSBTAG00000001181.6	0.292204	-1.10914	0.611004	-0.149441	ENSBTAG00000001181	RPS6KC1	533192
ENSBTAG00000003702.6	0.354404	-1.00262	0.611004	-0.00377116	ENSBTAG00000003702	ANGEL2	540507
ENSBTAG00000003701.7	0.571712	-0.694913	0.644068	0.525095	ENSBTAG00000003701	VASH2	ENSBTAG00000003701
ENSBTAG00000015974.5	0.305796	-1.1033	0.611004	-0.14183	ENSBTAG00000015974	FLVCR1	533317
ENSBTAG00000010016.5	0.443866	-0.881392	0.611004	0.182145	ENSBTAG00000010016	SPATA45	767954
ENSBTAG00000024443.5	0.36112	-0.989898	0.611004	0.0146476	ENSBTAG00000024443	TATDN3	615965
ENSBTAG00000011340.6	0.386471	-0.949864	0.611004	0.0742067	ENSBTAG00000011340	NSL1	506867
ENSBTAG00000011982.6	0.483721	-0.940154	0.612887	0.0890315	ENSBTAG00000011982	BATF3	535008
ENSBTAG00000008545.6	0.304735	-1.17746	0.611004	-0.235681	ENSBTAG00000008545	ATF3	515266
ENSBTAG00000000759.4	0.350621	-1.01701	0.611004	-0.0243277	ENSBTAG00000000759	NENF	616334
ENSBTAG00000000758.6	0.334847	-1.05845	0.611004	-0.0819478	ENSBTAG00000000758	TMEM206	616392
ENSBTAG00000000754.6	0.325286	-1.08931	0.611004	-0.123413	ENSBTAG00000000754	PPP2R5A	533788
ENSBTAG00000018142.6	0.341749	-1.29563	0.611004	-0.373651	ENSBTAG00000018142	DTL	539953
ENSBTAG00000018548.6	0.352067	-1.02394	0.611004	-0.0341245	ENSBTAG00000018548	INTS7	534964
ENSBTAG00000005137.5	0.379162	-0.968705	0.611004	0.045871	ENSBTAG00000005137	LPGAT1	541208
ENSBTAG00000009618.6	0.316235	-1.37627	0.611004	-0.460764	ENSBTAG00000009618	NEK2	523998
ENSBTAG00000010909.3	0.377485	-0.982336	0.611004	0.0257114	ENSBTAG00000010909	SLC30A1	522265
ENSBTAG00000012020.6	0.529541	-0.717179	0.624081	0.479596	ENSBTAG00000012020	TRAF5	507234
ENSBTAG00000007110.6	0.415557	-0.908049	0.611004	0.139158	ENSBTAG00000007110	RCOR3	532635
ENSBTAG00000053608.1	0.452114	-0.809949	0.611004	0.304096	ENSBTAG00000053608		ENSBTAG00000053608
ENSBTAG00000008710.6	0.335475	-1.1386	0.611004	-0.187259	ENSBTAG00000008710	KCNH1	281881
ENSBTAG00000048628.1	0.360268	-1.05695	0.611004	-0.0799135	ENSBTAG00000048628	HHAT	100336796
ENSBTAG00000010850.5	0.591346	-0.654522	0.656782	0.611486	ENSBTAG00000010850	SERTAD4	614583
ENSBTAG00000020886.6	0.309296	-1.12395	0.611004	-0.168582	ENSBTAG00000020886	UTP25	510385
ENSBTAG00000002849.6	0.243683	-1.30318	0.611004	-0.382039	ENSBTAG00000002849	IRF6	614253
ENSBTAG00000002848.5	0.310366	-1.18618	0.611004	-0.24632	ENSBTAG00000002848	C16H1orf74	511599
ENSBTAG00000002846.5	0.354492	-1.00674	0.611004	-0.00968942	ENSBTAG00000002846	TRAF3IP3	505371
ENSBTAG00000015086.4	0.550213	-0.661612	0.63199	0.595943	ENSBTAG00000015086	HSD11B1	282589
ENSBTAG00000016542.6	0.543467	-0.768771	0.629594	0.379375	ENSBTAG00000016542	LAMB3	529939
ENSBTAG00000016541.6	0.740479	-0.437528	0.766229	1.19255	ENSBTAG00000016541	CAMK1G	511504
ENSBTAG00000001173.6	0.40561	-0.945782	0.611004	0.0804202	ENSBTAG00000001173	PLXNA2	407770
ENSBTAG00000010562.6	0.284243	-1.18453	0.611004	-0.24432	ENSBTAG00000010562	CD34	281051
ENSBTAG00000051625.1	0.224753	-1.49149	0.611004	-0.576759	ENSBTAG00000051625		ENSBTAG00000051625
ENSBTAG00000049747.1	0.288688	-1.29925	0.611004	-0.377683	ENSBTAG00000049747		ENSBTAG00000049747
ENSBTAG00000052678.1	0.445833	-1.08297	0.611004	-0.114991	ENSBTAG00000052678	bta-mir-29c	ENSBTAG00000052678
ENSBTAG00000005397.6	0.391968	-0.922159	0.611004	0.116913	ENSBTAG00000005397	CD46	280851
ENSBTAG00000030910.3	0.344217	-1.3433	0.611004	-0.425783	ENSBTAG00000030910		ENSBTAG00000030910
ENSBTAG00000002291.6	0.357258	-1.0314	0.611004	-0.0446016	ENSBTAG00000002291	ZBTB41	538902
ENSBTAG00000008944.6	0.346056	-1.04559	0.611004	-0.0643217	ENSBTAG00000008944	CRB1	520406
ENSBTAG00000012433.6	0.331883	-1.09944	0.611004	-0.136763	ENSBTAG00000012433	DENND1B	515939
ENSBTAG00000051004.1	0.219823	-1.41887	0.611004	-0.504744	ENSBTAG00000051004	C1orf53	112441873
ENSBTAG00000016943.5	0.439759	-0.824843	0.611004	0.277809	ENSBTAG00000016943	NEK7	781355
ENSBTAG00000019890.3	0.356414	-1.6311	0.611004	-0.705841	ENSBTAG00000019890	ATP6V1G3	613925
ENSBTAG00000023144.5	0.362228	-1.0241	0.611004	-0.0343591	ENSBTAG00000023144	PTPRC	407152
ENSBTAG00000009265.5	0.276132	-1.2887	0.611004	-0.365919	ENSBTAG00000009265	NR5A2	541305
ENSBTAG00000052560.1	0.747549	-0.64437	0.772546	0.634039	ENSBTAG00000052560		ENSBTAG00000052560
ENSBTAG00000047428.2	0.300278	-1.14278	0.611004	-0.192545	ENSBTAG00000047428	ZNF281	532401
ENSBTAG00000052684.1	0.605716	-0.82386	0.663878	0.279529	ENSBTAG00000052684		ENSBTAG00000052684
ENSBTAG00000020563.4	0.335682	-1.03528	0.611004	-0.0500165	ENSBTAG00000020563	DDX59	514901
ENSBTAG00000008153.6	0.315488	-1.07101	0.611004	-0.0989771	ENSBTAG00000008153	CAMSAP2	520385
ENSBTAG00000047274.2	0.507336	-0.814241	0.616229	0.296472	ENSBTAG00000047274	KIF21B	100337196
ENSBTAG00000047491.2	0.500943	-0.828245	0.61513	0.27187	ENSBTAG00000047491	CACNA1S	100337204
ENSBTAG00000051448.1	0.335753	-1.03966	0.611004	-0.0561161	ENSBTAG00000051448	TMEM9	100125921
ENSBTAG00000046350.2	0.262138	-1.30012	0.611004	-0.378646	ENSBTAG00000046350	PKP1	281405
ENSBTAG00000019927.5	0.294285	-1.1666	0.611004	-0.222311	ENSBTAG00000019927	CYB5R1	516287
ENSBTAG00000009727.6	0.326293	-1.04032	0.611004	-0.0570207	ENSBTAG00000009727	ADIPOR1	407235
ENSBTAG00000009726.6	0.332325	-1.02986	0.611004	-0.0424427	ENSBTAG00000009726	KLHL12	768068
ENSBTAG00000013560.3	0.317601	-1.2187	0.611004	-0.285347	ENSBTAG00000013560	RABIF	616779
ENSBTAG00000006175.6	0.379516	-0.914281	0.611004	0.12929	ENSBTAG00000006175	KDM5B	540633
ENSBTAG00000047648.2	0.378608	-0.956107	0.611004	0.0647562	ENSBTAG00000047648	SYT2	100300626
ENSBTAG00000049657.1	0.444289	-0.903127	0.611004	0.146999	ENSBTAG00000049657		ENSBTAG00000049657
ENSBTAG00000011772.6	0.223761	-1.31345	0.611004	-0.393358	ENSBTAG00000011772	PPP1R12B	107131237
ENSBTAG00000004790.4	0.328542	-1.07605	0.611004	-0.105746	ENSBTAG00000004790	UBE2T	505314
ENSBTAG00000004789.6	0.653953	-0.546747	0.697106	0.871054	ENSBTAG00000004789	LGR6	100336662
ENSBTAG00000047073.2	0.721594	-0.530725	0.750227	0.913964	ENSBTAG00000047073		ENSBTAG00000047073
ENSBTAG00000003016.5	0.297528	-1.30442	0.611004	-0.383403	ENSBTAG00000003016	PTPN7	614077
ENSBTAG00000006574.6	0.424156	-0.883817	0.611004	0.17818	ENSBTAG00000006574	ARL8A	101906089
ENSBTAG00000049594.1	0.481359	-1.02141	0.612104	-0.0305564	ENSBTAG00000049594		ENSBTAG00000049594
ENSBTAG00000008756.6	0.387486	-0.944909	0.611004	0.0817529	ENSBTAG00000008756	ELF3	508503
ENSBTAG00000013726.6	0.270441	-1.19874	0.611004	-0.261516	ENSBTAG00000013726	RNPEP	282040
ENSBTAG00000047059.2	0.362443	-1.05312	0.611004	-0.0746708	ENSBTAG00000047059	TIMM17A	509797
ENSBTAG00000021576.5	0.484515	-0.79656	0.612989	0.328145	ENSBTAG00000021576	LMOD1	532090
ENSBTAG00000050933.1	0.460964	-0.843003	0.611004	0.24639	ENSBTAG00000050933	SHISA4	617754
ENSBTAG00000004452.6	0.3398	-1.00703	0.611004	-0.0101104	ENSBTAG00000004452	IPO9	515804
ENSBTAG00000054727.1	0.517824	-0.781639	0.619339	0.355425	ENSBTAG00000054727		ENSBTAG00000054727
ENSBTAG00000021919.6	0.406553	-0.936142	0.611004	0.0952011	ENSBTAG00000021919	NAV1	531974
ENSBTAG00000049173.1	0.337356	-1.39278	0.611004	-0.477966	ENSBTAG00000049173		ENSBTAG00000049173
ENSBTAG00000016057.6	0.501129	-0.726425	0.615181	0.461114	ENSBTAG00000016057	CSRP1	615329
ENSBTAG00000053086.1	0.450892	-0.922891	0.611004	0.115767	ENSBTAG00000053086	PHLDA3	112441889
ENSBTAG00000024663.5	0.2602	-1.27515	0.611004	-0.350663	ENSBTAG00000024663	LAD1	505686
ENSBTAG00000045789.2	0.448616	-1.01445	0.611004	-0.0206923	ENSBTAG00000045789	TNNT2	286816
ENSBTAG00000050730.1	0.534499	-0.94631	0.626075	0.0796148	ENSBTAG00000050730	LDOC1	616591
ENSBTAG00000049481.1	0.836605	-0.557224	0.850362	0.84367	ENSBTAG00000049481	SOX3	781679
ENSBTAG00000014397.6	0.547574	-0.791358	0.631	0.337598	ENSBTAG00000014397		ENSBTAG00000014397
ENSBTAG00000049774.1	0.34805	-1.27194	0.611004	-0.34703	ENSBTAG00000049774		112445816
ENSBTAG00000020194.6	0.545611	-0.776364	0.630514	0.365194	ENSBTAG00000020194	FGF13	506924
ENSBTAG00000054951.1	0.449287	-0.879509	0.611004	0.18523	ENSBTAG00000054951		509946
ENSBTAG00000013308.6	0.344459	-1.01262	0.611004	-0.0180942	ENSBTAG00000013308	RBMX	509591
ENSBTAG00000051078.1	0.789045	-0.72343	0.807817	0.467075	ENSBTAG00000051078	CD40LG	282387
ENSBTAG00000001880.6	0.115816	-2.20613	0.611004	-1.14152	ENSBTAG00000001880	VGLL1	ENSBTAG00000001880
ENSBTAG00000055212.1	0.458644	-0.853662	0.611004	0.228263	ENSBTAG00000055212	HTATSF1	526910
ENSBTAG00000051318.1	0.470295	-0.872271	0.611004	0.197151	ENSBTAG00000051318		ENSBTAG00000051318
ENSBTAG00000018513.6	0.47616	-0.757875	0.611389	0.399967	ENSBTAG00000018513	FHL1	509056
ENSBTAG00000009523.6	0.424216	-0.854726	0.611004	0.226466	ENSBTAG00000009523	SLC9A6	533137
ENSBTAG00000025297.3	0.413832	-0.907335	0.611004	0.140293	ENSBTAG00000025297	MMGT1	617557
ENSBTAG00000008993.6	0.549486	-0.701408	0.631722	0.511674	ENSBTAG00000008993	INTS6L	540312
ENSBTAG00000045751.2	0.69497	-0.542188	0.728413	0.883135	ENSBTAG00000045751		520016
ENSBTAG00000051896.1	0.906238	-0.30057	0.913427	1.73423	ENSBTAG00000051896		100299180
ENSBTAG00000054008.1	0.685206	-0.777529	0.720837	0.363031	ENSBTAG00000054008		521568
ENSBTAG00000002626.5	0.494525	-0.7883	0.614281	0.343183	ENSBTAG00000002626	ARHGAP6	100140016
ENSBTAG00000012113.5	0.327518	-1.10033	0.611004	-0.137941	ENSBTAG00000012113	HCCS	506250
ENSBTAG00000049898.1	0.98878	-0.102173	0.988966	3.29092	ENSBTAG00000049898		ENSBTAG00000049898
ENSBTAG00000052869.1	0.270957	-1.76003	0.611004	-0.815602	ENSBTAG00000052869		ENSBTAG00000052869
ENSBTAG00000049995.1	0.666512	-1.25332	0.705607	-0.325752	ENSBTAG00000049995		ENSBTAG00000049995
ENSBTAG00000045580.2	0.782576	-0.570684	0.802528	0.809236	ENSBTAG00000045580		ENSBTAG00000045580
ENSBTAG00000053373.1	0.63364	-0.83675	0.681946	0.257131	ENSBTAG00000053373		ENSBTAG00000053373
ENSBTAG00000038698.3	0.54907	-0.981912	0.631581	0.0263348	ENSBTAG00000038698		ENSBTAG00000038698
ENSBTAG00000047764.2	0.440682	-1.05093	0.611004	-0.0716687	ENSBTAG00000047764		100848700
ENSBTAG00000049896.1	0.383962	-1.00445	0.611004	-0.00640944	ENSBTAG00000049896		ENSBTAG00000049896
ENSBTAG00000054874.1	0.178549	-1.64709	0.611004	-0.719915	ENSBTAG00000054874		101901895
ENSBTAG00000036257.4	0.66118	-0.642928	0.702073	0.637271	ENSBTAG00000036257		107131241
ENSBTAG00000049495.1	0.394321	-0.977124	0.611004	0.0333858	ENSBTAG00000049495	ZNF449	112441465
ENSBTAG00000022837.5	0.621932	-0.699674	0.673887	0.515246	ENSBTAG00000022837		ENSBTAG00000022837
ENSBTAG00000046047.2	0.575627	-0.711655	0.64659	0.49075	ENSBTAG00000046047		100851913
ENSBTAG00000052325.1	0.552697	-0.911357	0.633262	0.133912	ENSBTAG00000052325		ENSBTAG00000052325
ENSBTAG00000050530.1	0.888963	-0.342482	0.898321	1.5459	ENSBTAG00000050530		ENSBTAG00000050530
ENSBTAG00000051836.1	0.381879	-1.0264	0.611004	-0.0375884	ENSBTAG00000051836		526041
ENSBTAG00000050257.1	0.883701	-0.348226	0.894372	1.5219	ENSBTAG00000050257		ENSBTAG00000050257
ENSBTAG00000034145.4	0.622042	-0.611845	0.673904	0.708762	ENSBTAG00000034145		ENSBTAG00000034145
ENSBTAG00000051704.1	0.390746	-1.01487	0.611004	-0.0212997	ENSBTAG00000051704	TNFRSF10D	782274
ENSBTAG00000051588.1	0.437055	-0.998087	0.611004	0.00276206	ENSBTAG00000051588		784541
ENSBTAG00000049392.1	0.514341	-0.991252	0.618268	0.0126762	ENSBTAG00000049392		104968444
ENSBTAG00000048423.1	0.408205	-1.21347	0.611004	-0.279141	ENSBTAG00000048423		ENSBTAG00000048423
ENSBTAG00000046813.2	0.206142	-3.74324	0.611004	-1.90429	ENSBTAG00000046813		ENSBTAG00000046813
ENSBTAG00000048950.1	0.520849	-1.54275	0.620222	-0.625501	ENSBTAG00000048950	ULBP13	786883
ENSBTAG00000026437.5	1.25527e-40	-31.49	6.69856e-37	-4.97682	ENSBTAG00000026437		ENSBTAG00000026437
ENSBTAG00000051730.1	0.215484	-1.45281	0.611004	-0.538843	ENSBTAG00000051730		ENSBTAG00000051730
ENSBTAG00000052369.1	0.266802	-1.28185	0.611004	-0.358225	ENSBTAG00000052369		ENSBTAG00000052369
ENSBTAG00000022922.5	0.536172	-0.792388	0.6265	0.335721	ENSBTAG00000022922		ENSBTAG00000022922
ENSBTAG00000048955.1	0.804301	-0.451544	0.821596	1.14706	ENSBTAG00000048955		ENSBTAG00000048955
ENSBTAG00000052217.1	0.679688	-1.26041	0.716327	-0.333898	ENSBTAG00000052217	5_8S_rRNA	ENSBTAG00000052217
ENSBTAG00000049005.1	0.511636	-3.8378	0.617939	-1.94028	ENSBTAG00000049005	5_8S_rRNA	ENSBTAG00000049005
ENSBTAG00000050586.1	0.478461	-1.57104	0.611798	-0.651722	ENSBTAG00000050586		ENSBTAG00000050586
ENSBTAG00000054947.1	0.000772576	-9.32904	0.522538	-3.22173	ENSBTAG00000054947		ENSBTAG00000054947
ENSBTAG00000053421.1	0.0379273	-4.56186	0.611004	-2.18962	ENSBTAG00000053421		ENSBTAG00000053421
ENSBTAG00000048549.1	0.561416	-0.835543	0.638258	0.259214	ENSBTAG00000048549	IFNT	112445660
ENSBTAG00000049394.1	0.239384	-1.70281	0.611004	-0.767918	ENSBTAG00000049394		ENSBTAG00000049394
ENSBTAG00000049828.1	0.328215	-1.25248	0.611004	-0.324789	ENSBTAG00000049828		ENSBTAG00000049828
ENSBTAG00000049474.1	0.694209	-0.539787	0.727663	0.889537	ENSBTAG00000049474		ENSBTAG00000049474
ENSBTAG00000050515.1	0.290864	-2.48048	0.611004	-1.31062	ENSBTAG00000050515		ENSBTAG00000050515
ENSBTAG00000054086.1	0.539046	-1.6441	0.627742	-0.717299	ENSBTAG00000054086		ENSBTAG00000054086
ENSBTAG00000053320.1	0.634409	-0.690228	0.682452	0.534854	ENSBTAG00000053320		ENSBTAG00000053320
ENSBTAG00000054484.1	0.728158	-0.523564	0.755776	0.933562	ENSBTAG00000054484		ENSBTAG00000054484
ENSBTAG00000053801.1	0.974912	-0.363552	0.976253	1.45977	ENSBTAG00000053801		ENSBTAG00000053801
ENSBTAG00000051084.1	0.934039	-0.428457	0.939142	1.22278	ENSBTAG00000051084		ENSBTAG00000051084
ENSBTAG00000051120.1	0.344575	-1.89534	0.611004	-0.922455	ENSBTAG00000051120		100851999
ENSBTAG00000052194.1	0.284923	-1.8821	0.611004	-0.91234	ENSBTAG00000052194		ENSBTAG00000052194
ENSBTAG00000050153.1	0.510609	-0.796592	0.617725	0.328087	ENSBTAG00000050153		ENSBTAG00000050153
ENSBTAG00000052584.1	0.320669	-1.22485	0.611004	-0.29261	ENSBTAG00000052584		ENSBTAG00000052584
ENSBTAG00000024874.5	0.599302	-0.679453	0.660444	0.557554	ENSBTAG00000024874	MAD2L1	ENSBTAG00000024874
ENSBTAG00000006648.6	0.699939	-0.629225	0.732518	0.668352	ENSBTAG00000006648		ENSBTAG00000006648
ENSBTAG00000054829.1	0.466716	-0.90191	0.611004	0.148945	ENSBTAG00000054829		ENSBTAG00000054829
ENSBTAG00000046619.2	0.959344	-0.590416	0.961867	0.760197	ENSBTAG00000046619	5S_rRNA	ENSBTAG00000046619
ENSBTAG00000001753.5	0.536178	-0.758136	0.6265	0.399472	ENSBTAG00000001753		507243
ENSBTAG00000020035.5	0.339358	-1.13201	0.611004	-0.178888	ENSBTAG00000020035	RCAN1	539640
ENSBTAG00000001150.3	0.719967	-0.619517	0.748925	0.690785	ENSBTAG00000001150	KCNE1	528014
ENSBTAG00000051226.1	0.709211	-1.05856	0.739659	-0.0821024	ENSBTAG00000051226		ENSBTAG00000051226
ENSBTAG00000011528.3	0.417885	-1.01301	0.611004	-0.01865	ENSBTAG00000011528	SMIM11A	615202
ENSBTAG00000012594.6	0.53445	-0.689466	0.626075	0.53645	ENSBTAG00000012594	MRPS6	615431
ENSBTAG00000018278.6	0.280291	-1.14372	0.611004	-0.193733	ENSBTAG00000018278	ATP5PO	281640
ENSBTAG00000021997.6	0.351202	-1.00487	0.611004	-0.00700309	ENSBTAG00000021997	ITSN1	510879
ENSBTAG00000008490.6	0.352266	-0.980571	0.611004	0.0283058	ENSBTAG00000008490	CRYZL1	506426
ENSBTAG00000035175.4	0.376606	-0.956541	0.611004	0.0641016	ENSBTAG00000035175	DONSON	522248
ENSBTAG00000008482.6	0.347381	-0.98671	0.611004	0.0193023	ENSBTAG00000008482	SON	516462
ENSBTAG00000009188.5	0.338246	-1.01809	0.611004	-0.0258618	ENSBTAG00000009188	GART	281183
ENSBTAG00000009187.6	0.390835	-1.00669	0.611004	-0.00961963	ENSBTAG00000009187	DNAJC28	784171
ENSBTAG00000001258.3	0.389012	-0.92278	0.611004	0.115942	ENSBTAG00000001258	TMEM50B	615627
ENSBTAG00000012899.5	0.347284	-1.02153	0.611004	-0.0307346	ENSBTAG00000012899	IFNGR2	514889
ENSBTAG00000021819.5	0.380136	-0.954699	0.611004	0.0668818	ENSBTAG00000021819	IFNAR1	282257
ENSBTAG00000019404.6	0.346919	-1.0162	0.611004	-0.0231823	ENSBTAG00000019404	IL10RB	767864
ENSBTAG00000015212.6	0.407024	-0.889962	0.611004	0.168185	ENSBTAG00000015212	IFNAR2	282258
ENSBTAG00000043993.3	0.496131	-0.783028	0.61466	0.352863	ENSBTAG00000043993	C1H21orf62	515053
ENSBTAG00000003064.6	0.407591	-0.906943	0.611004	0.140915	ENSBTAG00000003064	PAXBP1	514918
ENSBTAG00000003063.6	0.349658	-1.00844	0.611004	-0.0121259	ENSBTAG00000003063	SYNJ1	282087
ENSBTAG00000003059.4	0.321736	-1.04506	0.611004	-0.063588	ENSBTAG00000003059	CFAP298	535482
ENSBTAG00000017310.7	0.360481	-0.990949	0.611004	0.0131172	ENSBTAG00000017310	EVA1C	516536
ENSBTAG00000012412.5	0.317096	-1.08914	0.611004	-0.123191	ENSBTAG00000012412	URB1	530483
ENSBTAG00000016619.5	0.308685	-1.33694	0.611004	-0.41893	ENSBTAG00000016619	MIS18A	510809
ENSBTAG00000020762.5	0.578901	-0.657781	0.648676	0.604321	ENSBTAG00000020762	HUNK	537640
ENSBTAG00000018855.6	0.357404	-0.983538	0.611004	0.0239478	ENSBTAG00000018855	SCAF4	541016
ENSBTAG00000018854.5	0.311422	-1.06267	0.611004	-0.0876939	ENSBTAG00000018854	SOD1	281495
ENSBTAG00000017839.6	0.537385	-0.725492	0.627063	0.462969	ENSBTAG00000017839	TIAM1	ENSBTAG00000017839
ENSBTAG00000048631.1	0.56261	-0.647829	0.638917	0.626315	ENSBTAG00000048631		536517
ENSBTAG00000039820.3	0.341063	-1.3113	0.611004	-0.390998	ENSBTAG00000039820	CLDN8	538761
ENSBTAG00000034854.4	0.787982	-0.353895	0.806986	1.49861	ENSBTAG00000034854	GRIK1	533760
ENSBTAG00000004139.3	0.307166	-1.13029	0.611004	-0.176699	ENSBTAG00000004139	BACH1	531350
ENSBTAG00000007444.5	0.608601	-0.621332	0.665284	0.686564	ENSBTAG00000007444	MAP3K7CL	540879
ENSBTAG00000014233.3	0.276446	-1.16107	0.611004	-0.215453	ENSBTAG00000014233	CCT8	281047
ENSBTAG00000020122.5	0.357082	-0.976678	0.611004	0.0340456	ENSBTAG00000020122	USP16	519992
ENSBTAG00000020121.6	0.360341	-1.00165	0.611004	-0.00237553	ENSBTAG00000020121	RWDD2B	505006
ENSBTAG00000000201.6	0.376607	-0.964727	0.611004	0.0518067	ENSBTAG00000000201	LTN1	519526
ENSBTAG00000038433.3	0.328781	-2.12205	0.611004	-1.08546	ENSBTAG00000038433		615183
ENSBTAG00000001412.5	0.359334	-1.06773	0.611004	-0.0945423	ENSBTAG00000001412	N6AMT1	615200
ENSBTAG00000000648.4	0.526687	-0.747005	0.622256	0.420809	ENSBTAG00000000648	ADAMTS5	286805
ENSBTAG00000000706.4	0.457717	-0.826909	0.611004	0.274199	ENSBTAG00000000706	ADAMTS1	512171
ENSBTAG00000050914.1	0.365654	-1.01123	0.611004	-0.0161106	ENSBTAG00000050914	CYYR1	768230
ENSBTAG00000017753.6	0.374906	-0.967826	0.611004	0.0471807	ENSBTAG00000017753	APP	280722
ENSBTAG00000019043.4	0.385891	-0.957116	0.611004	0.063235	ENSBTAG00000019043	GABPA	510204
ENSBTAG00000000605.5	0.28585	-1.1226	0.611004	-0.166848	ENSBTAG00000000605	ATP5PF	282690
ENSBTAG00000000603.6	0.510558	-0.752123	0.617725	0.410959	ENSBTAG00000000603	JAM2	538846
ENSBTAG00000019542.5	0.459608	-0.809643	0.611004	0.304641	ENSBTAG00000019542	MRPL39	515194
ENSBTAG00000003301.6	0.658579	-0.607675	0.700116	0.718627	ENSBTAG00000003301	NCAM2	535613
ENSBTAG00000000588.5	0.74017	-0.419275	0.765978	1.25403	ENSBTAG00000000588	CHODL	613942
ENSBTAG00000001395.3	0.306059	-1.21215	0.611004	-0.27757	ENSBTAG00000001395	C1H21orf91	540784
ENSBTAG00000018704.4	0.3774	-0.964967	0.611004	0.0514488	ENSBTAG00000018704	BTG3	541054
ENSBTAG00000004869.4	0.285408	-1.15355	0.611004	-0.206086	ENSBTAG00000004869	CXADR	281733
ENSBTAG00000019314.5	0.207329	-1.37226	0.611004	-0.456554	ENSBTAG00000019314	USP25	524531
ENSBTAG00000047293.2	0.394465	-0.927214	0.611004	0.109026	ENSBTAG00000047293	NRIP1	524960
ENSBTAG00000002623.5	0.328881	-1.18935	0.611004	-0.250168	ENSBTAG00000002623	SAMSN1	534171
ENSBTAG00000012908.4	0.399077	-0.927928	0.611004	0.107915	ENSBTAG00000012908	HSPA13	505907
ENSBTAG00000034347.4	0.393117	-0.994805	0.611004	0.00751503	ENSBTAG00000034347	RBM11	539474
ENSBTAG00000038422.3	0.75391	-0.572543	0.778366	0.804544	ENSBTAG00000038422		ENSBTAG00000038422
ENSBTAG00000046755.2	0.710801	-0.486666	0.741124	1.039	ENSBTAG00000046755		ENSBTAG00000046755
ENSBTAG00000010462.6	0.582126	-0.615959	0.650786	0.699094	ENSBTAG00000010462	ROBO2	534842
ENSBTAG00000009851.7	0.504967	-0.753882	0.615597	0.40759	ENSBTAG00000009851	ROBO1	536815
ENSBTAG00000036262.4	0.372486	-0.97258	0.611004	0.0401114	ENSBTAG00000036262	GBE1	615745
ENSBTAG00000045974.2	0.387902	-1.44529	0.611004	-0.531354	ENSBTAG00000045974		ENSBTAG00000045974
ENSBTAG00000026156.5	0.551398	-0.669835	0.632558	0.578123	ENSBTAG00000026156	VGLL3	781333
ENSBTAG00000007939.5	0.377344	-0.980398	0.611004	0.0285607	ENSBTAG00000007939	CHMP2B	615954
ENSBTAG00000046959.2	0.376252	-0.988721	0.611004	0.0163641	ENSBTAG00000046959	CGGBP1	613824
ENSBTAG00000023675.5	0.384194	-0.956609	0.611004	0.0639987	ENSBTAG00000023675	ZNF654	100335242
ENSBTAG00000007970.6	0.175595	-1.50708	0.611004	-0.591756	ENSBTAG00000007970	C1H3orf38	511707
ENSBTAG00000006811.7	0.737014	-0.406232	0.763779	1.29962	ENSBTAG00000006811	EPHA3	537951
ENSBTAG00000023652.4	0.471216	-0.791203	0.611004	0.33788	ENSBTAG00000023652	PROS1	282006
ENSBTAG00000005155.6	0.380332	-0.97212	0.611004	0.0407933	ENSBTAG00000005155	ARL13B	512781
ENSBTAG00000005162.4	0.328636	-1.08827	0.611004	-0.12203	ENSBTAG00000005162	STX19	514487
ENSBTAG00000015728.5	0.33651	-1.0603	0.611004	-0.0844695	ENSBTAG00000015728	NSUN3	533791
ENSBTAG00000034182.4	0.663751	-0.787297	0.703662	0.34502	ENSBTAG00000034182		782966
ENSBTAG00000010091.5	0.384586	-0.97613	0.611004	0.0348549	ENSBTAG00000010091	ARL6	519014
ENSBTAG00000047147.2	0.419459	-0.912805	0.611004	0.131622	ENSBTAG00000047147	CRYBG3	516526
ENSBTAG00000015546.6	0.367652	-0.978747	0.611004	0.0309918	ENSBTAG00000015546	RIOX2	540466
ENSBTAG00000020996.5	0.344023	-1.01079	0.611004	-0.01549	ENSBTAG00000020996	CLDND1	515537
ENSBTAG00000004124.6	0.265274	-1.2169	0.611004	-0.283207	ENSBTAG00000004124	CPOX	540283
ENSBTAG00000004471.4	0.384464	-0.983226	0.611004	0.0244044	ENSBTAG00000004471	ST3GAL6	444860
ENSBTAG00000014889.6	0.36443	-1.03917	0.611004	-0.0554326	ENSBTAG00000014889	DCBLD2	524608
ENSBTAG00000013662.6	0.5493	-0.791589	0.631656	0.337177	ENSBTAG00000013662	COL8A1	538564
ENSBTAG00000013663.6	0.446594	-0.860613	0.611004	0.216563	ENSBTAG00000013663	CMSS1	616567
ENSBTAG00000013664.6	0.287667	-1.18054	0.611004	-0.239447	ENSBTAG00000013664	FILIP1L	504954
ENSBTAG00000015010.6	0.374009	-0.953116	0.611004	0.0692765	ENSBTAG00000015010	TBC1D23	518370
ENSBTAG00000004833.6	0.347394	-0.999157	0.611004	0.00121605	ENSBTAG00000004833	NIT2	520620
ENSBTAG00000014302.6	0.321577	-1.04092	0.611004	-0.0578557	ENSBTAG00000014302	TOMM70	507707
ENSBTAG00000034442.4	0.478105	-0.785887	0.611798	0.347606	ENSBTAG00000034442	LNP1	507217
ENSBTAG00000004459.4	0.527785	-0.717506	0.623013	0.478937	ENSBTAG00000004459	TMEM45A	509461
ENSBTAG00000016363.5	0.402692	-0.921955	0.611004	0.117231	ENSBTAG00000016363	TFG	505171
ENSBTAG00000026836.6	0.345121	-1.16776	0.611004	-0.223745	ENSBTAG00000026836		ENSBTAG00000026836
ENSBTAG00000053387.1	0.959243	-0.590317	0.961867	0.760439	ENSBTAG00000053387		ENSBTAG00000053387
ENSBTAG00000015662.6	0.393584	-0.958427	0.611004	0.0612598	ENSBTAG00000015662	IMPG2	517845
ENSBTAG00000016932.6	0.387703	-0.928449	0.611004	0.107105	ENSBTAG00000016932	SENP7	507820
ENSBTAG00000018731.6	0.22562	-1.44238	0.611004	-0.528448	ENSBTAG00000018731		524181
ENSBTAG00000024027.3	0.328341	-1.05778	0.611004	-0.0810385	ENSBTAG00000024027	TRMT10C	532418
ENSBTAG00000015069.5	0.381977	-0.961944	0.611004	0.0559759	ENSBTAG00000015069	PCNP	615197
ENSBTAG00000013460.4	0.362062	-0.983308	0.611004	0.0242843	ENSBTAG00000013460	ZBTB11	538545
ENSBTAG00000013461.4	0.339024	-1.03869	0.611004	-0.0547678	ENSBTAG00000013461	RPL24	282048
ENSBTAG00000013464.5	0.413197	-0.918442	0.611004	0.12274	ENSBTAG00000013464	CEP97	540395
ENSBTAG00000013465.6	0.425534	-0.941807	0.611004	0.0864962	ENSBTAG00000013465	NXPE3	532838
ENSBTAG00000048517.1	0.330821	-1.43873	0.611004	-0.524793	ENSBTAG00000048517		ENSBTAG00000048517
ENSBTAG00000010987.5	0.289749	-1.19524	0.611004	-0.257305	ENSBTAG00000010987	NFKBIZ	282713
ENSBTAG00000000088.6	0.379566	-1.00878	0.611004	-0.0126068	ENSBTAG00000000088	ALCAM	281614
ENSBTAG00000013057.6	0.409056	-0.91041	0.611004	0.135411	ENSBTAG00000013057	CBLB	525906
ENSBTAG00000006893.6	0.34537	-1.00238	0.611004	-0.00342864	ENSBTAG00000006893	BBX	533187
ENSBTAG00000003585.6	0.396438	-0.948042	0.611004	0.0769777	ENSBTAG00000003585	CD47	282661
ENSBTAG00000049729.1	0.373257	-1.6896	0.611004	-0.756678	ENSBTAG00000049729		ENSBTAG00000049729
ENSBTAG00000005787.6	0.419028	-0.878813	0.611004	0.186372	ENSBTAG00000005787	IFT57	531436
ENSBTAG00000018397.5	0.388346	-1.04926	0.611004	-0.0693754	ENSBTAG00000018397	HHLA2	101908484
ENSBTAG00000017140.6	0.430352	-0.907214	0.611004	0.140485	ENSBTAG00000017140	CIP2A	538580
ENSBTAG00000006158.6	0.451532	-0.83961	0.611004	0.252208	ENSBTAG00000006158	DZIP3	537349
ENSBTAG00000049130.1	0.700834	-1.14416	0.733214	-0.194291	ENSBTAG00000049130		ENSBTAG00000049130
ENSBTAG00000049108.1	0.281097	-1.29526	0.611004	-0.373246	ENSBTAG00000049108	TRAT1	614942
ENSBTAG00000022275.5	0.476202	-1.21127	0.611389	-0.276523	ENSBTAG00000022275		ENSBTAG00000022275
ENSBTAG00000013769.6	0.474718	-0.782945	0.611389	0.353017	ENSBTAG00000013769	NECTIN3	534360
ENSBTAG00000014441.5	0.334421	-1.07539	0.611004	-0.104861	ENSBTAG00000014441	CD96	509578
ENSBTAG00000012646.6	0.24387	-1.36924	0.611004	-0.453374	ENSBTAG00000012646	PLCXD2	536784
ENSBTAG00000001209.4	0.40595	-0.88696	0.611004	0.173059	ENSBTAG00000001209	PHLDB2	509784
ENSBTAG00000004601.4	0.327149	-1.04773	0.611004	-0.0672641	ENSBTAG00000004601	ABHD10	515563
ENSBTAG00000016554.5	0.680459	-0.611601	0.716958	0.709336	ENSBTAG00000016554	C1H3orf52	613977
ENSBTAG00000048550.1	0.514699	-0.896857	0.618305	0.157051	ENSBTAG00000048550	GCSAM	784939
ENSBTAG00000019332.7	0.375903	-1.08605	0.611004	-0.119088	ENSBTAG00000019332	SLC9C1	104968609
ENSBTAG00000033319.4	0.44277	-0.939551	0.611004	0.0899568	ENSBTAG00000033319	CD200	534910
ENSBTAG00000009084.4	0.324751	-1.05195	0.611004	-0.0730654	ENSBTAG00000009084	ATG3	508571
ENSBTAG00000009085.5	0.330263	-1.06124	0.611004	-0.0857466	ENSBTAG00000009085	SLC35A5	534488
ENSBTAG00000010793.6	0.653776	-0.52484	0.696964	0.930049	ENSBTAG00000010793	CCDC80	515235
ENSBTAG00000040144.3	0.724972	-0.527194	0.753103	0.923593	ENSBTAG00000040144		100335828
ENSBTAG00000001235.6	0.429071	-1.06353	0.611004	-0.0888614	ENSBTAG00000001235	CD200R1L	516008
ENSBTAG00000006534.6	0.367548	-0.987786	0.611004	0.017729	ENSBTAG00000006534	GTPBP8	522329
ENSBTAG00000005723.6	0.341263	-1.0244	0.611004	-0.0347801	ENSBTAG00000005723	NEPRO	516064
ENSBTAG00000000242.2	0.85475	-0.37198	0.867099	1.4267	ENSBTAG00000000242		ENSBTAG00000000242
ENSBTAG00000013909.5	0.336834	-1.13027	0.611004	-0.176664	ENSBTAG00000013909	BOC	512018
ENSBTAG00000050116.1	0.489545	-0.777347	0.613941	0.363368	ENSBTAG00000050116		ENSBTAG00000050116
ENSBTAG00000013920.6	0.431192	-0.913629	0.611004	0.130319	ENSBTAG00000013920		ENSBTAG00000013920
ENSBTAG00000049524.1	0.47443	-0.812459	0.611389	0.299633	ENSBTAG00000049524		ENSBTAG00000049524
ENSBTAG00000013937.6	0.37652	-0.964014	0.611004	0.0528735	ENSBTAG00000013937	SPICE1	515350
ENSBTAG00000013292.6	0.37464	-1.05701	0.611004	-0.0799951	ENSBTAG00000013292	SIDT1	508259
ENSBTAG00000021000.6	0.393322	-0.957699	0.611004	0.0623557	ENSBTAG00000021000	USF3	789845
ENSBTAG00000007784.6	0.322274	-1.08109	0.611004	-0.112482	ENSBTAG00000007784	NAA50	517211
ENSBTAG00000002703.5	0.363875	-0.965244	0.611004	0.0510341	ENSBTAG00000002703	ATP6V1A	282147
ENSBTAG00000004971.6	0.261931	-1.24927	0.611004	-0.32108	ENSBTAG00000004971	GRAMD1C	505581
ENSBTAG00000004974.4	0.422474	-0.902194	0.611004	0.14849	ENSBTAG00000004974	ZDHHC23	512177
ENSBTAG00000004975.5	0.380079	-0.969055	0.611004	0.0453492	ENSBTAG00000004975	CCDC191	532832
ENSBTAG00000004977.6	0.326416	-1.05968	0.611004	-0.0836274	ENSBTAG00000004977	QTRT2	508374
ENSBTAG00000011928.5	0.484759	-0.85504	0.612989	0.225936	ENSBTAG00000011928	ZBTB20	ENSBTAG00000011928
ENSBTAG00000049383.1	0.54304	-0.808736	0.629422	0.306259	ENSBTAG00000049383	LSAMP	100336456
ENSBTAG00000045517.2	0.954057	-0.209748	0.957886	2.25327	ENSBTAG00000045517		ENSBTAG00000045517
ENSBTAG00000045704.2	0.512141	-0.760695	0.618193	0.394609	ENSBTAG00000045704	IGSF11	540003
ENSBTAG00000009014.5	0.0927696	-2.65642	0.611004	-1.40948	ENSBTAG00000009014	UPK1B	282113
ENSBTAG00000001390.5	0.293402	-1.12749	0.611004	-0.173111	ENSBTAG00000001390	B4GALT4	511328
ENSBTAG00000000210.5	0.366459	-0.968412	0.611004	0.0463069	ENSBTAG00000000210	ARHGAP31	515490
ENSBTAG00000000213.5	0.361368	-0.966718	0.611004	0.0488335	ENSBTAG00000000213	TMEM39A	615128
ENSBTAG00000008562.4	0.420379	-0.926941	0.611004	0.10945	ENSBTAG00000008562	POGLUT1	511862
ENSBTAG00000012581.6	0.355994	-0.980561	0.611004	0.0283201	ENSBTAG00000012581	TIMMDC1	507206
ENSBTAG00000018059.6	0.35609	-1.12223	0.611004	-0.16637	ENSBTAG00000018059	CD80	407131
ENSBTAG00000009391.6	0.268986	-1.23711	0.611004	-0.30697	ENSBTAG00000009391	ADPRH	525738
ENSBTAG00000005604.5	0.249638	-1.6952	0.611004	-0.761453	ENSBTAG00000005604	POPDC2	540535
ENSBTAG00000002182.5	0.303916	-1.10894	0.611004	-0.149181	ENSBTAG00000002182	COX17	100295800
ENSBTAG00000001293.6	0.446205	-0.826451	0.611004	0.274999	ENSBTAG00000001293	MAATS1	100300968
ENSBTAG00000048057.2	0.376755	-0.949041	0.611004	0.0754583	ENSBTAG00000048057	GSK3B	790875
ENSBTAG00000001464.6	0.37283	-1.0883	0.611004	-0.122083	ENSBTAG00000001464	GPR156	539186
ENSBTAG00000033170.4	0.341797	-1.07222	0.611004	-0.100595	ENSBTAG00000033170	LRRC58	535725
ENSBTAG00000022155.4	0.541822	-0.675212	0.629062	0.566587	ENSBTAG00000022155	FSTL1	534482
ENSBTAG00000015892.4	0.310731	-1.07107	0.611004	-0.099053	ENSBTAG00000015892	NDUFB4	327706
ENSBTAG00000015898.6	0.303036	-1.11331	0.611004	-0.15486	ENSBTAG00000015898	RABL3	505510
ENSBTAG00000016848.6	0.312126	-1.07819	0.611004	-0.108613	ENSBTAG00000016848	GTF2E1	540525
ENSBTAG00000001009.4	0.272151	-1.25895	0.611004	-0.332224	ENSBTAG00000001009	HCLS1	508445
ENSBTAG00000008862.6	0.341514	-1.01395	0.611004	-0.0199825	ENSBTAG00000008862	GOLGB1	532923
ENSBTAG00000013069.4	0.370481	-0.973139	0.611004	0.0392827	ENSBTAG00000013069	IQCB1	534598
ENSBTAG00000013070.4	0.39307	-0.957113	0.611004	0.0632387	ENSBTAG00000013070	EAF2	613523
ENSBTAG00000033166.4	0.531019	-0.755676	0.62443	0.404161	ENSBTAG00000033166		ENSBTAG00000033166
ENSBTAG00000001442.6	0.91315	-0.200943	0.920104	2.31514	ENSBTAG00000001442		ENSBTAG00000001442
ENSBTAG00000004705.5	0.379198	-0.955751	0.611004	0.065293	ENSBTAG00000004705	ILDR1	538495
ENSBTAG00000013118.6	0.243216	-1.36691	0.611004	-0.450916	ENSBTAG00000013118	CD86	414345
ENSBTAG00000054520.1	0.276699	-1.18871	0.611004	-0.249397	ENSBTAG00000054520	CCDC58	508149
ENSBTAG00000011140.6	0.401677	-0.922955	0.611004	0.115667	ENSBTAG00000011140	FAM162A	617104
ENSBTAG00000054326.1	0.393351	-0.928973	0.611004	0.106291	ENSBTAG00000054326	WDR5B	100138335
ENSBTAG00000011143.6	0.410214	-0.916856	0.611004	0.125233	ENSBTAG00000011143	KPNA1	539679
ENSBTAG00000021791.5	0.181766	-1.48161	0.611004	-0.567166	ENSBTAG00000021791	PARP9	510532
ENSBTAG00000009933.6	0.180656	-1.49812	0.611004	-0.583153	ENSBTAG00000009933	DTX3L	515051
ENSBTAG00000016656.6	0.205583	-1.42012	0.611004	-0.506018	ENSBTAG00000016656	PARP14	540789
ENSBTAG00000005066.6	0.309648	-1.08688	0.611004	-0.120191	ENSBTAG00000005066	HSPBAP1	513211
ENSBTAG00000005071.6	0.276778	-1.18511	0.611004	-0.24502	ENSBTAG00000005071	SLC49A4	783019
ENSBTAG00000018877.4	0.299883	-1.11698	0.611004	-0.159605	ENSBTAG00000018877	PDIA5	511603
ENSBTAG00000014797.6	0.41242	-0.910653	0.611004	0.135026	ENSBTAG00000014797	SEC22A	532730
ENSBTAG00000018777.6	0.629732	-0.57213	0.679568	0.805585	ENSBTAG00000018777	ADCY5	505740
ENSBTAG00000023607.4	0.261788	-1.20416	0.611004	-0.268024	ENSBTAG00000023607	HACD2	613886
ENSBTAG00000014567.6	0.491291	-0.76121	0.613981	0.393633	ENSBTAG00000014567	MYLK	338037
ENSBTAG00000054441.1	0.945852	-0.304718	0.950423	1.71445	ENSBTAG00000054441		ENSBTAG00000054441
ENSBTAG00000000566.6	0.45168	-0.823419	0.611004	0.280302	ENSBTAG00000000566	CCDC14	786080
ENSBTAG00000006947.4	0.456652	-0.850204	0.611004	0.234119	ENSBTAG00000006947	ROPN1	527583
ENSBTAG00000002640.6	0.442308	-0.852305	0.611004	0.230559	ENSBTAG00000002640	KALRN	540675
ENSBTAG00000053238.1	0.461713	-0.79547	0.611004	0.330121	ENSBTAG00000053238		540675
ENSBTAG00000013727.6	0.322628	-1.06768	0.611004	-0.0944815	ENSBTAG00000013727	UMPS	281568
ENSBTAG00000013755.6	0.373718	-1.04407	0.611004	-0.0622124	ENSBTAG00000013755	ITGB5	282564
ENSBTAG00000010382.6	0.134358	-1.73435	0.611004	-0.794395	ENSBTAG00000010382	MUC13	100295610
ENSBTAG00000048794.1	0.717858	-0.587892	0.747314	0.766378	ENSBTAG00000048794		ENSBTAG00000048794
ENSBTAG00000021396.6	0.368165	-0.990651	0.611004	0.0135513	ENSBTAG00000021396	HEG1	511689
ENSBTAG00000000496.6	0.17329	-1.66589	0.611004	-0.736291	ENSBTAG00000000496	SLC12A8	521454
ENSBTAG00000050482.1	0.420392	-0.890385	0.611004	0.167499	ENSBTAG00000050482	ZNF148	613265
ENSBTAG00000011383.6	0.335705	-1.03247	0.611004	-0.0460976	ENSBTAG00000011383	SNX4	519597
ENSBTAG00000006471.6	0.392599	-0.996864	0.611004	0.00453188	ENSBTAG00000006471	OSBPL11	538576
ENSBTAG00000044172.3	0.444282	-0.846668	0.611004	0.240132	ENSBTAG00000044172	LMLN	100337404
ENSBTAG00000014208.4	0.53907	-0.681979	0.627742	0.5522	ENSBTAG00000014208	RPL35A	506768
ENSBTAG00000018025.4	0.553279	-0.684688	0.633272	0.54648	ENSBTAG00000018025	IQCG	613455
ENSBTAG00000032839.4	0.336786	-1.08349	0.611004	-0.11568	ENSBTAG00000032839	LRCH3	786557
ENSBTAG00000014874.5	0.309718	-1.12807	0.611004	-0.173857	ENSBTAG00000014874	FYTTD1	407149
ENSBTAG00000001890.7	0.271112	-1.23019	0.611004	-0.29888	ENSBTAG00000001890	RUBCN	508354
ENSBTAG00000032819.4	0.0580754	-2.31271	0.611004	-1.20959	ENSBTAG00000032819	MUC20	504643
ENSBTAG00000014721.6	0.634674	-0.758567	0.6826	0.398651	ENSBTAG00000014721	MUC4	786701
ENSBTAG00000021364.6	0.271901	-1.23326	0.611004	-0.302483	ENSBTAG00000021364	TNK2	280710
ENSBTAG00000049459.1	0.311191	-1.21978	0.611004	-0.286626	ENSBTAG00000049459		ENSBTAG00000049459
ENSBTAG00000032719.4	0.153841	-1.60438	0.611004	-0.682015	ENSBTAG00000032719	TFRC	504698
ENSBTAG00000021515.4	0.284702	-1.46452	0.611004	-0.550424	ENSBTAG00000021515	ZDHHC19	514466
ENSBTAG00000016979.4	0.353332	-0.981543	0.611004	0.0268768	ENSBTAG00000016979	PCYT1A	100125779
ENSBTAG00000032684.4	0.510826	-0.759068	0.617866	0.397699	ENSBTAG00000032684	TCTEX1D2	504554
ENSBTAG00000040161.3	0.631472	-0.638974	0.680803	0.64617	ENSBTAG00000040161		101906348
ENSBTAG00000007577.6	0.398458	-0.92956	0.611004	0.10538	ENSBTAG00000007577	UBXN7	539940
ENSBTAG00000013317.5	0.368327	-0.979035	0.611004	0.0305674	ENSBTAG00000013317	RNF168	613812
ENSBTAG00000013319.3	0.3482	-1.14584	0.611004	-0.196403	ENSBTAG00000013319	SMCO1	788754
ENSBTAG00000014660.5	0.345468	-1.03606	0.611004	-0.0511135	ENSBTAG00000014660	WDR53	518441
ENSBTAG00000006388.6	0.34725	-1.06326	0.611004	-0.0884916	ENSBTAG00000006388	FBXO45	533064
ENSBTAG00000009614.4	0.370589	-1.07376	0.611004	-0.102669	ENSBTAG00000009614	NRROS	510688
ENSBTAG00000013192.5	0.375382	-0.968072	0.611004	0.0468135	ENSBTAG00000013192	CEP19	613916
ENSBTAG00000049165.1	0.250024	-1.42239	0.611004	-0.508312	ENSBTAG00000049165		ENSBTAG00000049165
ENSBTAG00000048195.2	0.301617	-1.17934	0.611004	-0.237978	ENSBTAG00000048195	PIGX	ENSBTAG00000048195
ENSBTAG00000047856.2	0.353194	-0.991109	0.611004	0.012884	ENSBTAG00000047856	PAK2	513673
ENSBTAG00000032674.3	0.407979	-0.911327	0.611004	0.13396	ENSBTAG00000032674	SENP5	100298192
ENSBTAG00000008873.3	0.361744	-0.975493	0.611004	0.035797	ENSBTAG00000008873	NCBP2	510872
ENSBTAG00000048390.1	0.357859	-1.30205	0.611004	-0.380782	ENSBTAG00000048390	NCBP2AS2	783161
ENSBTAG00000011659.5	0.497945	-0.819869	0.615046	0.286536	ENSBTAG00000011659	PIGZ	104968672
ENSBTAG00000002998.6	0.657875	-0.611023	0.699593	0.710701	ENSBTAG00000002998	MELTF	539803
ENSBTAG00000020378.6	0.345354	-1.03855	0.611004	-0.0545771	ENSBTAG00000020378	DLG1	785291
ENSBTAG00000000448.4	0.179364	-1.59716	0.611004	-0.675505	ENSBTAG00000000448	BDH1	534090
ENSBTAG00000023600.3	0.346028	-1.14332	0.611004	-0.193234	ENSBTAG00000023600	APOD	613972
ENSBTAG00000050331.1	0.458854	-1.00856	0.611004	-0.0122988	ENSBTAG00000050331		ENSBTAG00000050331
ENSBTAG00000006724.4	0.379877	-0.960728	0.611004	0.0578002	ENSBTAG00000006724	PPP1R2	532726
ENSBTAG00000003378.6	0.394009	-0.940099	0.611004	0.0891151	ENSBTAG00000003378	ACAP2	506187
ENSBTAG00000054986.1	0.373024	-0.986548	0.611004	0.0195386	ENSBTAG00000054986		ENSBTAG00000054986
ENSBTAG00000014564.5	0.379447	-0.952211	0.611004	0.0706468	ENSBTAG00000014564	XXYLT1	533703
ENSBTAG00000008462.4	0.313773	-1.23182	0.611004	-0.300797	ENSBTAG00000008462	FAM43A	539374
ENSBTAG00000008461.6	0.324618	-1.04922	0.611004	-0.0693203	ENSBTAG00000008461	LSG1	505082
ENSBTAG00000002394.5	0.385661	-0.937996	0.611004	0.0923471	ENSBTAG00000002394	TMEM44	614057
ENSBTAG00000013204.5	0.363671	-1.03174	0.611004	-0.045079	ENSBTAG00000013204	ATP13A3	523889
ENSBTAG00000013203.5	0.326746	-1.41643	0.611004	-0.502258	ENSBTAG00000013203	GP5	522692
ENSBTAG00000048497.1	0.831339	-0.329104	0.8456	1.60338	ENSBTAG00000048497		ENSBTAG00000048497
ENSBTAG00000000569.6	0.618526	-0.580448	0.671321	0.784762	ENSBTAG00000000569	HES1	539547
ENSBTAG00000019514.6	0.322496	-1.0599	0.611004	-0.0839282	ENSBTAG00000019514	OPA1	524142
ENSBTAG00000016305.5	0.395407	-0.989079	0.611004	0.0158421	ENSBTAG00000016305	ATP13A4	521728
ENSBTAG00000018657.6	0.39924	-0.979198	0.611004	0.0303275	ENSBTAG00000018657	ATP13A5	509596
ENSBTAG00000035844.4	0.549241	-0.774843	0.631656	0.368024	ENSBTAG00000035844	PLAAT1	540539
ENSBTAG00000005430.5	0.472603	-0.859337	0.611004	0.218704	ENSBTAG00000005430	MB21D2	519376
ENSBTAG00000012413.6	0.569964	-0.756494	0.643242	0.402599	ENSBTAG00000012413	FGF12	615823
ENSBTAG00000006945.6	0.375196	-0.988255	0.611004	0.0170445	ENSBTAG00000006945	CCDC50	529404
ENSBTAG00000051592.1	0.47231	-0.901682	0.611004	0.149309	ENSBTAG00000051592	GMNC	100139788
ENSBTAG00000013205.6	0.397258	-0.952841	0.611004	0.0696932	ENSBTAG00000013205	IL1RAP	539334
ENSBTAG00000006494.6	0.218615	-1.46297	0.611004	-0.548901	ENSBTAG00000006494	CLDN16	282184
ENSBTAG00000013148.6	0.311777	-1.15925	0.611004	-0.213192	ENSBTAG00000013148	CLDN1	414922
ENSBTAG00000021025.5	0.479762	-0.834996	0.611798	0.260158	ENSBTAG00000021025	P3H2	511799
ENSBTAG00000032538.4	0.656318	-0.630093	0.698511	0.666363	ENSBTAG00000032538	TPRG1	615508
ENSBTAG00000044001.3	0.408288	-0.934837	0.611004	0.0972126	ENSBTAG00000044001	LPP	524132
ENSBTAG00000049984.1	0.85868	-0.349196	0.87081	1.51789	ENSBTAG00000049984		ENSBTAG00000049984
ENSBTAG00000001511.5	0.455557	-0.814144	0.611004	0.296645	ENSBTAG00000001511	BCL6	539020
ENSBTAG00000032265.3	0.14083	-1.63061	0.611004	-0.705409	ENSBTAG00000032265	RTP4	532442
ENSBTAG00000010357.6	0.524	-0.729726	0.621205	0.454574	ENSBTAG00000010357	ST6GAL1	282073
ENSBTAG00000014727.6	0.391565	-0.932699	0.611004	0.100516	ENSBTAG00000014727	RFC4	504637
ENSBTAG00000014724.5	0.368642	-0.953877	0.611004	0.0681255	ENSBTAG00000014724	EIF4A2	286819
ENSBTAG00000042702.2	0.789693	-1.3051	0.808273	-0.384163	ENSBTAG00000042702		ENSBTAG00000042702
ENSBTAG00000042475.2	0.48447	-1.51196	0.612989	-0.596416	ENSBTAG00000042475	SNORA63	ENSBTAG00000042475
ENSBTAG00000000522.5	0.326788	-1.77535	0.611004	-0.828102	ENSBTAG00000000522	AHSG	280988
ENSBTAG00000003151.4	0.312419	-1.10739	0.611004	-0.147164	ENSBTAG00000003151	DNAJB11	506316
ENSBTAG00000003143.6	0.308315	-1.11884	0.611004	-0.161999	ENSBTAG00000003143	TBCCD1	538314
ENSBTAG00000003140.4	1.09192e-05	-6.81655	0.0145671	-2.76904	ENSBTAG00000003140	CRYGS	281724
ENSBTAG00000014915.6	0.428498	-0.926788	0.611004	0.109689	ENSBTAG00000014915	ETV5	541166
ENSBTAG00000011305.6	0.317932	-1.30789	0.611004	-0.387241	ENSBTAG00000011305		ENSBTAG00000011305
ENSBTAG00000001697.6	0.375492	-0.961607	0.611004	0.0564811	ENSBTAG00000001697	TRA2B	615156
ENSBTAG00000007666.6	0.51472	-0.791962	0.618305	0.336497	ENSBTAG00000007666	IGF2BP2	519028
ENSBTAG00000001749.5	0.401092	-0.958939	0.611004	0.0604887	ENSBTAG00000001749	SENP2	539639
ENSBTAG00000001535.6	0.484525	-1.09974	0.612989	-0.137162	ENSBTAG00000001535	LIPH	512028
ENSBTAG00000017115.6	0.2655	-1.24454	0.611004	-0.315616	ENSBTAG00000017115	TMEM41A	505368
ENSBTAG00000017103.6	0.357183	-1.01009	0.611004	-0.0144908	ENSBTAG00000017103	MAP3K13	505369
ENSBTAG00000019625.7	0.380706	-1.05462	0.611004	-0.0767275	ENSBTAG00000019625	EHHADH	518852
ENSBTAG00000005212.6	0.449353	-0.857214	0.611004	0.222272	ENSBTAG00000005212	C1H3orf70	615631
ENSBTAG00000005209.7	0.330869	-1.03684	0.611004	-0.0521924	ENSBTAG00000005209	VPS8	615672
ENSBTAG00000050932.1	0.349898	-1.07066	0.611004	-0.0985024	ENSBTAG00000050932		ENSBTAG00000050932
ENSBTAG00000019014.5	0.496033	-0.751691	0.61466	0.411788	ENSBTAG00000019014	MAGEF1	518728
ENSBTAG00000005313.6	0.50533	-0.758707	0.615684	0.398386	ENSBTAG00000005313	EPHB3	540907
ENSBTAG00000002878.6	0.57279	-0.650933	0.644852	0.61942	ENSBTAG00000002878	CHRD	509942
ENSBTAG00000000476.6	0.658741	-0.543381	0.700204	0.879964	ENSBTAG00000000476	THPO	538672
ENSBTAG00000040199.3	0.288456	-1.18115	0.611004	-0.240191	ENSBTAG00000040199	POLR2H	505599
ENSBTAG00000012284.6	0.345604	-1.06212	0.611004	-0.0869524	ENSBTAG00000012284	CLCN2	505569
ENSBTAG00000012273.6	0.287424	-1.17202	0.611004	-0.229	ENSBTAG00000012273	FAM131A	538666
ENSBTAG00000012881.6	0.286444	-1.11293	0.611004	-0.15436	ENSBTAG00000012881	EIF4G1	444858
ENSBTAG00000005660.6	0.289858	-1.1193	0.611004	-0.162594	ENSBTAG00000005660	PSMD2	539784
ENSBTAG00000005658.6	0.570179	-0.656987	0.64332	0.606064	ENSBTAG00000005658	ECE2	281134
ENSBTAG00000051586.1	0.2598	-1.35159	0.611004	-0.434655	ENSBTAG00000051586	ECE2	281134
ENSBTAG00000005652.6	0.308247	-1.16974	0.611004	-0.226188	ENSBTAG00000005652	ALG3	614624
ENSBTAG00000006920.5	0.255617	-1.23382	0.611004	-0.303135	ENSBTAG00000006920	ABCF3	530975
ENSBTAG00000020106.6	0.324236	-1.05034	0.611004	-0.0708522	ENSBTAG00000020106	AP2M1	517446
ENSBTAG00000019336.6	0.340331	-1.00373	0.611004	-0.00537411	ENSBTAG00000019336	DVL3	539203
ENSBTAG00000011414.4	0.318307	-1.05111	0.611004	-0.0719107	ENSBTAG00000011414	EIF2B5	783760
ENSBTAG00000040304.3	0.373789	-0.975864	0.611004	0.0352482	ENSBTAG00000040304		616094
ENSBTAG00000017666.6	0.292551	-1.13245	0.611004	-0.179445	ENSBTAG00000017666	ABCC5	511769
ENSBTAG00000014460.6	0.35088	-0.993095	0.611004	0.00999609	ENSBTAG00000014460	PARL	514191
ENSBTAG00000014459.5	0.382921	-0.969805	0.611004	0.0442341	ENSBTAG00000014459	MAP6D1	614904
ENSBTAG00000014451.6	0.363879	-0.967183	0.611004	0.0481392	ENSBTAG00000014451	YEATS2	514192
ENSBTAG00000017450.5	0.418127	-0.96805	0.611004	0.0468459	ENSBTAG00000017450	KLHL24	533510
ENSBTAG00000037951.3	0.369618	-1.17514	0.611004	-0.232834	ENSBTAG00000037951	KLHL6	527363
ENSBTAG00000010394.6	0.398667	-0.948204	0.611004	0.0767306	ENSBTAG00000010394	MCF2L2	100139125
ENSBTAG00000010397.6	0.387147	-0.946102	0.611004	0.0799317	ENSBTAG00000010397	B3GNT5	767899
ENSBTAG00000006552.6	0.280099	-1.29594	0.611004	-0.373997	ENSBTAG00000006552	LAMP3	531327
ENSBTAG00000006548.5	0.373758	-0.953755	0.611004	0.0683089	ENSBTAG00000006548	MCCC1	513504
ENSBTAG00000012797.5	0.36364	-1.04004	0.611004	-0.0566455	ENSBTAG00000012797	DCUN1D1	539869
ENSBTAG00000000290.6	0.254856	-1.2853	0.611004	-0.362104	ENSBTAG00000000290	ATP11B	614392
ENSBTAG00000023513.5	0.365566	-0.979625	0.611004	0.0296979	ENSBTAG00000023513	DNAJC19	513918
ENSBTAG00000016457.6	0.328071	-1.06221	0.611004	-0.0870727	ENSBTAG00000016457	FXR1	536793
ENSBTAG00000001969.6	0.430147	-0.90563	0.611004	0.143007	ENSBTAG00000001969	CCDC39	534432
ENSBTAG00000001968.6	0.357967	-1.00821	0.611004	-0.0117901	ENSBTAG00000001968	TTC14	512635
ENSBTAG00000005946.7	0.523575	-0.784322	0.621111	0.350482	ENSBTAG00000005946	USP13	100141289
ENSBTAG00000002463.6	0.34631	-1.00993	0.611004	-0.0142576	ENSBTAG00000002463	NDUFB5	338061
ENSBTAG00000002462.6	0.281924	-1.13982	0.611004	-0.188803	ENSBTAG00000002462	MRPL47	534317
ENSBTAG00000002460.6	0.328308	-1.0521	0.611004	-0.0732682	ENSBTAG00000002460	ACTL6A	100125416
ENSBTAG00000002767.6	0.349347	-1.04484	0.611004	-0.0632827	ENSBTAG00000002767	GNB4	525962
ENSBTAG00000010485.6	0.336279	-1.08176	0.611004	-0.113383	ENSBTAG00000010485	MFN1	515180
ENSBTAG00000050978.1	0.372889	-1.15849	0.611004	-0.212241	ENSBTAG00000050978		ENSBTAG00000050978
ENSBTAG00000037393.2	0.381218	-0.966804	0.611004	0.0487039	ENSBTAG00000037393	ZNF639	523536
ENSBTAG00000009235.6	0.278315	-1.21282	0.611004	-0.278364	ENSBTAG00000009235	KCNMB3	539609
ENSBTAG00000009232.6	0.321504	-1.08465	0.611004	-0.117224	ENSBTAG00000009232	PIK3CA	282306
ENSBTAG00000012463.3	0.396385	-0.989922	0.611004	0.0146132	ENSBTAG00000012463	ZMAT3	538512
ENSBTAG00000011377.6	0.441484	-0.88854	0.611004	0.170491	ENSBTAG00000011377	KCNMB2	534568
ENSBTAG00000035144.3	0.322482	-1.08121	0.611004	-0.112646	ENSBTAG00000035144	PLCXD1	100125761
ENSBTAG00000054315.1	0.293341	-1.19845	0.611004	-0.261172	ENSBTAG00000054315	GTPBP6	100298830
ENSBTAG00000052803.1	0.342456	-1.04282	0.611004	-0.0604839	ENSBTAG00000052803		100298789
ENSBTAG00000021910.6	0.4389	-0.830274	0.611004	0.26834	ENSBTAG00000021910	TBL1XR1	614346
ENSBTAG00000054926.1	0.49812	-0.761331	0.615085	0.393405	ENSBTAG00000054926		ENSBTAG00000054926
ENSBTAG00000048493.1	0.417661	-0.898626	0.611004	0.154208	ENSBTAG00000048493	NAALADL2	100337356
ENSBTAG00000044291.2	0.974619	-0.233376	0.976021	2.09927	ENSBTAG00000044291	7SK	ENSBTAG00000044291
ENSBTAG00000031891.4	0.775792	-0.382636	0.796438	1.38596	ENSBTAG00000031891	NLGN1	530042
ENSBTAG00000012401.3	0.889792	-1.60489	0.898321	-0.682476	ENSBTAG00000012401		ENSBTAG00000012401
ENSBTAG00000031802.5	0.549947	-0.890457	0.631901	0.167382	ENSBTAG00000031802	SPATA16	538046
ENSBTAG00000023814.5	0.282798	-1.26124	0.611004	-0.334839	ENSBTAG00000023814	ECT2	504746
ENSBTAG00000020073.4	0.401989	-0.954519	0.611004	0.0671548	ENSBTAG00000020073	NCEH1	534212
ENSBTAG00000018994.5	0.221333	-1.37911	0.611004	-0.463736	ENSBTAG00000018994	TNFSF10	507215
ENSBTAG00000019376.6	0.337849	-1.06604	0.611004	-0.0922631	ENSBTAG00000019376	FNDC3B	615534
ENSBTAG00000006174.6	0.555222	-0.726381	0.634568	0.461202	ENSBTAG00000006174	TMEM212	100335300
ENSBTAG00000017490.6	0.21283	-1.39436	0.611004	-0.479607	ENSBTAG00000017490	PLD1	514554
ENSBTAG00000049814.1	0.440237	-0.996081	0.611004	0.00566487	ENSBTAG00000049814		ENSBTAG00000049814
ENSBTAG00000051079.1	0.575332	-0.862742	0.646441	0.212999	ENSBTAG00000051079	TMSB4	781334
ENSBTAG00000011742.5	0.478097	-0.849	0.611798	0.236164	ENSBTAG00000011742	TNIK	ENSBTAG00000011742
ENSBTAG00000010550.6	0.484832	-0.826235	0.612989	0.275376	ENSBTAG00000010550	EIF5A2	506307
ENSBTAG00000007394.5	0.471347	-0.794094	0.611004	0.332618	ENSBTAG00000007394	RPL22L1	614872
ENSBTAG00000019060.3	0.422448	-1.10865	0.611004	-0.148804	ENSBTAG00000019060	CLDN11	508268
ENSBTAG00000004154.4	0.461565	-0.810781	0.611004	0.302615	ENSBTAG00000004154	SKIL	527910
ENSBTAG00000001403.7	0.429223	-0.866537	0.611004	0.206667	ENSBTAG00000001403	PRKCI	528478
ENSBTAG00000013938.5	0.374569	-0.979047	0.611004	0.0305498	ENSBTAG00000013938	PHC3	534916
ENSBTAG00000048011.2	0.351779	-1.18662	0.611004	-0.246858	ENSBTAG00000048011	GPR160	784906
ENSBTAG00000039442.3	0.35814	-1.00503	0.611004	-0.00723957	ENSBTAG00000039442	SEC62	538938
ENSBTAG00000006409.6	0.416716	-0.918419	0.611004	0.122776	ENSBTAG00000006409	LRRC34	512714
ENSBTAG00000013142.6	0.36087	-1.00291	0.611004	-0.00419051	ENSBTAG00000013142	MYNN	539376
ENSBTAG00000013141.4	0.497664	-0.761885	0.614936	0.392355	ENSBTAG00000013141	ACTRT3	509723
ENSBTAG00000043157.2	0.645528	-0.877931	0.690655	0.187821	ENSBTAG00000043157	Telomerase-vert	ENSBTAG00000043157
ENSBTAG00000053891.1	0.324066	-1.14304	0.611004	-0.192876	ENSBTAG00000053891		ENSBTAG00000053891
ENSBTAG00000047144.2	0.483902	-0.860361	0.612887	0.216985	ENSBTAG00000047144		ENSBTAG00000047144
ENSBTAG00000005871.6	0.491655	-0.751756	0.613981	0.411664	ENSBTAG00000005871	MECOM	532209
ENSBTAG00000018727.6	0.342692	-1.02136	0.611004	-0.0304931	ENSBTAG00000018727	GOLIM4	538532
ENSBTAG00000012708.6	0.537373	-0.722503	0.627063	0.468925	ENSBTAG00000012708	SERPINI1	509976
ENSBTAG00000031709.2	0.336775	-1.03399	0.611004	-0.0482184	ENSBTAG00000031709	PDCD10	506411
ENSBTAG00000035710.5	0.462768	-0.891298	0.611004	0.16602	ENSBTAG00000035710	ZBBX	ENSBTAG00000035710
ENSBTAG00000011139.6	0.632387	-0.549389	0.681331	0.864101	ENSBTAG00000011139	BCHE	534616
ENSBTAG00000048551.1	0.896836	-0.335643	0.90452	1.575	ENSBTAG00000048551		ENSBTAG00000048551
ENSBTAG00000049223.1	0.688911	-0.605736	0.723625	0.723238	ENSBTAG00000049223	SPTSSB	780785
ENSBTAG00000016228.6	0.411588	-0.896685	0.611004	0.157327	ENSBTAG00000016228	NMD3	509871
ENSBTAG00000046104.2	0.753721	-0.413214	0.778232	1.27504	ENSBTAG00000046104	B3GALNT1	ENSBTAG00000046104
ENSBTAG00000001274.6	0.595339	-0.657444	0.658658	0.60506	ENSBTAG00000001274	PPM1L	541235
ENSBTAG00000049656.1	0.325514	-1.97232	0.611004	-0.979893	ENSBTAG00000049656		ENSBTAG00000049656
ENSBTAG00000017416.6	0.357963	-0.981052	0.611004	0.0275991	ENSBTAG00000017416	KPNA4	535090
ENSBTAG00000045275.2	0.455569	-1.15988	0.611004	-0.21397	ENSBTAG00000045275	SCARNA7	ENSBTAG00000045275
ENSBTAG00000008078.4	0.389378	-1.00639	0.611004	-0.00918725	ENSBTAG00000008078	TRIM59	540154
ENSBTAG00000005862.6	0.352891	-1.05038	0.611004	-0.0709055	ENSBTAG00000005862	SMC4	353350
ENSBTAG00000031572.4	0.419287	-0.894299	0.611004	0.16117	ENSBTAG00000031572	IFT80	513583
ENSBTAG00000052570.1	0.467985	-0.827476	0.611004	0.273211	ENSBTAG00000052570		511229
ENSBTAG00000015150.6	0.457083	-0.884932	0.611004	0.176361	ENSBTAG00000015150	IL12A	281856
ENSBTAG00000014960.6	0.513426	-0.752922	0.618268	0.409428	ENSBTAG00000014960	SCHIP1	535716
ENSBTAG00000009263.6	0.362297	-0.964678	0.611004	0.0518802	ENSBTAG00000009263	MFSD1	508337
ENSBTAG00000014713.6	0.49717	-0.732782	0.61476	0.448544	ENSBTAG00000014713	RARRES1	510102
ENSBTAG00000027795.4	0.336788	-1.05313	0.611004	-0.0746856	ENSBTAG00000027795	GFM1	513309
ENSBTAG00000009336.6	0.354044	-1.04462	0.611004	-0.0629738	ENSBTAG00000009336	LXN	781644
ENSBTAG00000004126.4	0.565964	-0.631976	0.640863	0.662058	ENSBTAG00000004126	MLF1	533379
ENSBTAG00000031561.3	0.407717	-0.895761	0.611004	0.158814	ENSBTAG00000031561	RSRC1	509437
ENSBTAG00000005230.6	0.494279	-0.790029	0.614055	0.340022	ENSBTAG00000005230	SHOX2	525900
ENSBTAG00000024643.4	0.308714	-1.23136	0.611004	-0.300256	ENSBTAG00000024643	VEPH1	100337421
ENSBTAG00000009012.5	0.165107	-1.81528	0.611004	-0.860196	ENSBTAG00000009012	PTX3	541148
ENSBTAG00000003851.5	0.368425	-0.971632	0.611004	0.0415187	ENSBTAG00000003851	CCNL1	514613
ENSBTAG00000018009.4	0.109627	-1.96335	0.611004	-0.973317	ENSBTAG00000018009		ENSBTAG00000018009
ENSBTAG00000050129.1	0.698986	-0.602937	0.731823	0.729922	ENSBTAG00000050129	LEKR1	ENSBTAG00000050129
ENSBTAG00000012120.6	0.428858	-0.932139	0.611004	0.101382	ENSBTAG00000012120	TIPARP	540975
ENSBTAG00000018471.4	0.335174	-1.02765	0.611004	-0.0393474	ENSBTAG00000018471	SSR3	767980
ENSBTAG00000018465.6	0.439162	-0.934071	0.611004	0.0983961	ENSBTAG00000018465	KCNAB1	526133
ENSBTAG00000013013.5	0.345403	-1.01238	0.611004	-0.0177523	ENSBTAG00000013013	GMPS	511200
ENSBTAG00000014318.4	0.384512	-0.948598	0.611004	0.0761307	ENSBTAG00000014318	SLC33A1	517797
ENSBTAG00000005203.5	0.48312	-0.763537	0.612616	0.389231	ENSBTAG00000005203	C1H3orf33	507040
ENSBTAG00000008307.6	0.346425	-1.01003	0.611004	-0.0144044	ENSBTAG00000008307	PLCH1	513565
ENSBTAG00000002075.5	0.488915	-0.83476	0.613941	0.260567	ENSBTAG00000002075	MME	536741
ENSBTAG00000006142.5	0.350075	-1.04285	0.611004	-0.0605372	ENSBTAG00000006142	DHX36	509583
ENSBTAG00000013439.5	0.363395	-0.997748	0.611004	0.00325215	ENSBTAG00000013439	ARHGEF26	531741
ENSBTAG00000055257.1	0.295189	-1.13929	0.611004	-0.18814	ENSBTAG00000055257	RAP2B	784133
ENSBTAG00000001465.3	0.526928	-0.752712	0.622323	0.409831	ENSBTAG00000001465	P2RY1	281963
ENSBTAG00000033740.4	0.928097	-0.598955	0.934459	0.739481	ENSBTAG00000033740		ENSBTAG00000033740
ENSBTAG00000004564.6	0.445996	-0.832747	0.611004	0.26405	ENSBTAG00000004564	MBNL1	781653
ENSBTAG00000053581.1	0.537425	-0.735243	0.627063	0.443707	ENSBTAG00000053581	SUCNR1	539622
ENSBTAG00000011569.4	0.699001	-1.00416	0.731823	-0.00598934	ENSBTAG00000011569	AADAC	519557
ENSBTAG00000001728.5	0.675962	-0.490388	0.713535	1.028	ENSBTAG00000001728	IGSF10	537487
ENSBTAG00000021703.6	0.414261	-0.927745	0.611004	0.1082	ENSBTAG00000021703	MED12L	538979
ENSBTAG00000015837.6	0.406945	-1.10951	0.611004	-0.149923	ENSBTAG00000015837	P2RY12	408007
ENSBTAG00000011192.5	0.396741	-1.20029	0.611004	-0.263377	ENSBTAG00000011192	GPR87	785030
ENSBTAG00000020990.5	0.468839	-0.865315	0.611004	0.208702	ENSBTAG00000020990	P2RY14	767936
ENSBTAG00000009848.6	0.371081	-1.1884	0.611004	-0.249023	ENSBTAG00000009848	GPR171	767929
ENSBTAG00000023445.5	0.283913	-1.14262	0.611004	-0.192351	ENSBTAG00000023445	SIAH2	785659
ENSBTAG00000001331.6	0.656603	-0.588198	0.698628	0.765627	ENSBTAG00000001331	ERICH6	100335773
ENSBTAG00000031435.4	0.194755	-1.39767	0.611004	-0.48302	ENSBTAG00000031435	SELENOT	783831
ENSBTAG00000009106.5	0.367059	-0.977718	0.611004	0.0325093	ENSBTAG00000009106	EIF2A	614746
ENSBTAG00000009104.5	0.305983	-1.1044	0.611004	-0.14326	ENSBTAG00000009104	SERP1	528100
ENSBTAG00000018402.6	0.325238	-1.07991	0.611004	-0.110917	ENSBTAG00000018402	TSC22D2	541277
ENSBTAG00000011150.6	0.412642	-0.900389	0.611004	0.15138	ENSBTAG00000011150	PFN2	539034
ENSBTAG00000011147.5	0.35121	-0.998772	0.611004	0.00177236	ENSBTAG00000011147	RNF13	539035
ENSBTAG00000005068.6	0.39916	-0.905434	0.611004	0.143319	ENSBTAG00000005068	COMMD2	511081
ENSBTAG00000007814.6	0.346426	-1.01583	0.611004	-0.0226645	ENSBTAG00000007814	WWTR1	614786
ENSBTAG00000015163.4	0.156261	-1.61042	0.611004	-0.687439	ENSBTAG00000015163	TM4SF1	533038
ENSBTAG00000019960.5	0.455094	-0.853257	0.611004	0.228947	ENSBTAG00000019960	TM4SF18	507280
ENSBTAG00000012164.6	0.316461	-1.16294	0.611004	-0.217775	ENSBTAG00000012164	CP	514194
ENSBTAG00000002395.6	0.340064	-1.0243	0.611004	-0.0346325	ENSBTAG00000002395	HPS3	783104
ENSBTAG00000019704.6	0.409184	-0.889847	0.611004	0.168371	ENSBTAG00000019704	HLTF	539633
ENSBTAG00000001721.6	0.345505	-1.04412	0.611004	-0.0622835	ENSBTAG00000001721	GYG1	280812
ENSBTAG00000015008.6	0.531454	-0.753774	0.624543	0.407796	ENSBTAG00000015008	CPA3	528454
ENSBTAG00000045633.2	0.577438	-0.641192	0.647722	0.641171	ENSBTAG00000045633	AGTR1	281607
ENSBTAG00000022227.5	0.245546	-1.2818	0.611004	-0.358173	ENSBTAG00000022227	PLSCR2	513193
ENSBTAG00000011986.5	0.321982	-1.08785	0.611004	-0.121482	ENSBTAG00000011986	PLSCR4	539290
ENSBTAG00000007331.6	0.643638	-0.529138	0.689191	0.918283	ENSBTAG00000007331	PLOD2	533642
ENSBTAG00000007933.3	0.526595	-0.769643	0.622256	0.377738	ENSBTAG00000007933	DIPK2A	509304
ENSBTAG00000031178.4	0.440417	-0.859539	0.611004	0.218366	ENSBTAG00000031178	SLC9A9	535743
ENSBTAG00000011584.6	0.491894	-0.786729	0.613981	0.346062	ENSBTAG00000011584	CHST2	615978
ENSBTAG00000009154.5	0.36508	-1.03103	0.611004	-0.0440799	ENSBTAG00000009154	U2SURP	ENSBTAG00000009154
ENSBTAG00000016026.6	0.511402	-0.803267	0.617939	0.316048	ENSBTAG00000016026	PCOLCE2	513618
ENSBTAG00000002232.6	0.497082	-0.757485	0.61476	0.400711	ENSBTAG00000002232	TRPC1	282100
ENSBTAG00000023429.5	0.517439	-0.736132	0.619208	0.441964	ENSBTAG00000023429	PLS1	616560
ENSBTAG00000011529.6	0.376478	-0.96594	0.611004	0.049994	ENSBTAG00000011529	ATR	504869
ENSBTAG00000011524.5	0.356347	-1.02162	0.611004	-0.0308547	ENSBTAG00000011524	XRN1	540834
ENSBTAG00000018138.6	0.417895	-0.923282	0.611004	0.115157	ENSBTAG00000018138	GK5	616031
ENSBTAG00000006222.6	0.381882	-0.958938	0.611004	0.0604902	ENSBTAG00000006222	TFDP2	506114
ENSBTAG00000014140.3	0.335614	-1.03122	0.611004	-0.0443528	ENSBTAG00000014140	ATP1B3	532844
ENSBTAG00000002185.5	0.398894	-0.90149	0.611004	0.149617	ENSBTAG00000002185	RNF7	515595
ENSBTAG00000015413.6	0.445798	-0.84416	0.611004	0.244411	ENSBTAG00000015413	RASA2	533491
ENSBTAG00000040061.3	0.407839	-0.889709	0.611004	0.168595	ENSBTAG00000040061	ZBTB38	539843
ENSBTAG00000050763.1	0.468134	-0.775702	0.611004	0.366425	ENSBTAG00000050763	PXYLP1	537248
ENSBTAG00000015310.6	0.401871	-0.927583	0.611004	0.108452	ENSBTAG00000015310	SLC25A36	510392
ENSBTAG00000008714.5	0.729045	-0.509323	0.756353	0.973347	ENSBTAG00000008714	CLSTN2	530999
ENSBTAG00000051936.1	0.346112	-1.18557	0.611004	-0.245579	ENSBTAG00000051936		ENSBTAG00000051936
ENSBTAG00000020028.6	0.525912	-0.77658	0.622076	0.364793	ENSBTAG00000020028	RBP1	ENSBTAG00000020028
ENSBTAG00000014843.5	0.349563	-0.981394	0.611004	0.027095	ENSBTAG00000014843	COPB2	281706
ENSBTAG00000047608.2	0.365969	-0.975679	0.611004	0.035522	ENSBTAG00000047608	MRPS22	532044
ENSBTAG00000031277.2	0.521135	-0.860893	0.620333	0.216094	ENSBTAG00000031277	FOXL2	281770
ENSBTAG00000006909.6	0.40085	-0.896841	0.611004	0.157076	ENSBTAG00000006909	PIK3CB	517948
ENSBTAG00000023426.5	0.363621	-0.977129	0.611004	0.0333785	ENSBTAG00000023426	FAIM	616795
ENSBTAG00000048975.1	0.608543	-0.655285	0.665284	0.609806	ENSBTAG00000048975		ENSBTAG00000048975
ENSBTAG00000018538.6	0.318796	-1.0765	0.611004	-0.106348	ENSBTAG00000018538	CEP70	100301027
ENSBTAG00000026861.4	0.063268	-3.51976	0.611004	-1.81548	ENSBTAG00000026861		ENSBTAG00000026861
ENSBTAG00000008111.6	0.416908	-0.988649	0.611004	0.0164701	ENSBTAG00000008111	ESYT3	530157
ENSBTAG00000001497.6	0.491769	-0.756603	0.613981	0.402393	ENSBTAG00000001497	MRAS	540803
ENSBTAG00000012850.6	0.413118	-0.924671	0.611004	0.112988	ENSBTAG00000012850	NME9	513348
ENSBTAG00000019952.6	0.342718	-1.04087	0.611004	-0.0577946	ENSBTAG00000019952	ARMC8	539591
ENSBTAG00000019949.6	0.28262	-1.1424	0.611004	-0.192066	ENSBTAG00000019949	DBR1	530188
ENSBTAG00000015198.5	0.542932	-0.681745	0.629419	0.552696	ENSBTAG00000015198	DZIP1L	512800
ENSBTAG00000008299.6	0.355277	-1.12962	0.611004	-0.175837	ENSBTAG00000008299	IL20RB	534581
ENSBTAG00000018427.5	0.357927	-0.98689	0.611004	0.0190387	ENSBTAG00000018427	NCK1	536154
ENSBTAG00000003833.3	0.4609	-0.846742	0.611004	0.240006	ENSBTAG00000003833	SLC35G2	511543
ENSBTAG00000054797.1	0.422207	-0.872201	0.611004	0.197267	ENSBTAG00000054797		ENSBTAG00000054797
ENSBTAG00000035437.4	0.425103	-0.85864	0.611004	0.219875	ENSBTAG00000035437	STAG1	539234
ENSBTAG00000015221.6	0.349204	-1.01598	0.611004	-0.0228767	ENSBTAG00000015221	PCCB	515902
ENSBTAG00000052750.1	0.547769	-0.844764	0.631	0.24338	ENSBTAG00000052750		ENSBTAG00000052750
ENSBTAG00000000750.6	0.307219	-1.11243	0.611004	-0.153714	ENSBTAG00000000750	MSL2	525740
ENSBTAG00000023416.5	0.415697	-0.872354	0.611004	0.197014	ENSBTAG00000023416	PPP2R3A	787607
ENSBTAG00000015377.6	0.642143	-0.560015	0.688182	0.836462	ENSBTAG00000015377	EPHB1	534731
ENSBTAG00000007014.6	0.409973	-0.900593	0.611004	0.151053	ENSBTAG00000007014	CEP63	521932
ENSBTAG00000014461.5	0.385686	-0.956258	0.611004	0.0645287	ENSBTAG00000014461	ANAPC13	614347
ENSBTAG00000000742.6	0.426811	-0.871742	0.611004	0.198028	ENSBTAG00000000742	AMOTL2	538514
ENSBTAG00000016999.5	0.373186	-0.949181	0.611004	0.0752451	ENSBTAG00000016999	RYK	781353
ENSBTAG00000001324.5	0.391241	-0.987692	0.611004	0.0178668	ENSBTAG00000001324	SLCO2A1	282468
ENSBTAG00000000905.5	0.566518	-0.765865	0.641313	0.384838	ENSBTAG00000000905	RAB6B	526526
ENSBTAG00000044075.3	0.332294	-1.03818	0.611004	-0.0540595	ENSBTAG00000044075	SRPRB	ENSBTAG00000044075
ENSBTAG00000007273.6	0.363518	-1.29622	0.611004	-0.374308	ENSBTAG00000007273	TF	280705
ENSBTAG00000023411.5	0.25638	-1.47493	0.611004	-0.560644	ENSBTAG00000023411		525947
ENSBTAG00000000526.6	0.313258	-1.10194	0.611004	-0.140046	ENSBTAG00000000526	TOPBP1	540574
ENSBTAG00000035556.4	0.374447	-0.936061	0.611004	0.0953253	ENSBTAG00000035556	CDV3	504871
ENSBTAG00000017659.6	0.177732	-1.96283	0.611004	-0.972934	ENSBTAG00000017659	BFSP2	281645
ENSBTAG00000005769.5	0.402265	-0.918866	0.611004	0.122073	ENSBTAG00000005769	NPHP3	507522
ENSBTAG00000004495.5	0.355301	-1.00526	0.611004	-0.00756853	ENSBTAG00000004495	UBA5	509292
ENSBTAG00000031010.4	0.462247	-0.820116	0.611004	0.2861	ENSBTAG00000031010	ACAD11	526956
ENSBTAG00000019577.5	0.0483875	-2.44526	0.611004	-1.28999	ENSBTAG00000019577	ACKR4	281672
ENSBTAG00000002966.6	0.328055	-1.03782	0.611004	-0.053563	ENSBTAG00000002966	DNAJC13	504472
ENSBTAG00000011634.5	0.279342	-1.23667	0.611004	-0.306463	ENSBTAG00000011634	ACPP	504700
ENSBTAG00000053358.1	0.67031	-0.740195	0.708831	0.434023	ENSBTAG00000053358		ENSBTAG00000053358
ENSBTAG00000030942.2	0.335667	-1.0265	0.611004	-0.0377359	ENSBTAG00000030942	MRPL3	614906
ENSBTAG00000018749.6	0.401197	-0.948172	0.611004	0.0767796	ENSBTAG00000018749	NUDT16	512320
ENSBTAG00000009258.6	0.371102	-1.01146	0.611004	-0.0164326	ENSBTAG00000009258	NEK11	614924
ENSBTAG00000007462.4	0.389372	-0.945272	0.611004	0.0811982	ENSBTAG00000007462	ASTE1	101905341
ENSBTAG00000011626.5	0.31272	-1.11649	0.611004	-0.158966	ENSBTAG00000011626	ATP2C1	327663
ENSBTAG00000013600.5	0.294648	-1.14031	0.611004	-0.189421	ENSBTAG00000013600	PSMG1	614817
ENSBTAG00000013602.6	0.381526	-0.953167	0.611004	0.0691993	ENSBTAG00000013602	BRWD1	540661
ENSBTAG00000018768.6	0.422922	-0.84948	0.611004	0.235348	ENSBTAG00000018768	HMGN1	614915
ENSBTAG00000023106.5	0.476487	-0.770431	0.611389	0.376263	ENSBTAG00000023106		534913
ENSBTAG00000013629.4	0.511687	-0.700547	0.617954	0.513447	ENSBTAG00000013629	GET1	509739
ENSBTAG00000030993.3	0.670766	-0.555169	0.709055	0.849	ENSBTAG00000030993	LCA5L	781766
ENSBTAG00000007068.6	0.620194	-0.568726	0.672767	0.814195	ENSBTAG00000007068	SH3BGR	617797
ENSBTAG00000023407.4	0.743968	-0.458521	0.769292	1.12494	ENSBTAG00000023407	B3GALT5	ENSBTAG00000023407
ENSBTAG00000002029.6	0.313692	-1.11912	0.611004	-0.162366	ENSBTAG00000002029	IGSF5	511594
ENSBTAG00000051421.1	0.323162	-1.23618	0.611004	-0.305885	ENSBTAG00000051421	PCP4	768324
ENSBTAG00000000394.6	0.496089	-0.789377	0.61466	0.341214	ENSBTAG00000000394	BACE2	534774
ENSBTAG00000030921.3	0.0493743	-2.17049	0.611004	-1.11802	ENSBTAG00000030921	FAM3B	514701
ENSBTAG00000008471.6	0.0959903	-1.93381	0.611004	-0.951445	ENSBTAG00000008471	MX2	280873
ENSBTAG00000030913.4	0.175355	-1.49692	0.611004	-0.581993	ENSBTAG00000030913	MX1	280872
ENSBTAG00000009132.5	0.275993	-1.27265	0.611004	-0.347832	ENSBTAG00000009132	TMPRSS2	511037
ENSBTAG00000021251.5	0.319863	-1.06321	0.611004	-0.0884267	ENSBTAG00000021251	RIPK4	508668
ENSBTAG00000021253.6	0.261931	-1.24881	0.611004	-0.320558	ENSBTAG00000021253	PRDM15	514566
ENSBTAG00000021259.6	0.372823	-0.989758	0.611004	0.0148518	ENSBTAG00000021259	C2CD2	529537
ENSBTAG00000030836.3	0.326779	-1.1082	0.611004	-0.148223	ENSBTAG00000030836	ZBTB21	510136
ENSBTAG00000021272.5	0.515645	-0.932189	0.618952	0.101306	ENSBTAG00000021272	ABCG1	510745
ENSBTAG00000021276.6	0.566826	-0.796938	0.641319	0.32746	ENSBTAG00000021276	TFF3	517889
ENSBTAG00000023398.5	0.402302	-1.05329	0.611004	-0.0749083	ENSBTAG00000023398	UBASH3A	514555
ENSBTAG00000021284.5	0.499681	-0.763342	0.61513	0.389599	ENSBTAG00000021284	RSPH1	514556
ENSBTAG00000021286.5	0.33925	-1.04257	0.611004	-0.0601407	ENSBTAG00000021286	SLC37A1	511558
ENSBTAG00000021899.6	0.339084	-1.07916	0.611004	-0.109906	ENSBTAG00000021899	PDE9A	511665
ENSBTAG00000021490.5	0.282473	-1.20756	0.611004	-0.272096	ENSBTAG00000021490	WDR4	508051
ENSBTAG00000021491.6	0.283175	-1.20502	0.611004	-0.269051	ENSBTAG00000021491	NDUFV3	327717
ENSBTAG00000014153.6	0.414915	-0.89687	0.611004	0.15703	ENSBTAG00000014153	PKNOX1	533382
ENSBTAG00000000160.5	0.319403	-1.13714	0.611004	-0.185406	ENSBTAG00000000160	CBS	514525
ENSBTAG00000011645.5	0.31155	-1.06425	0.611004	-0.0898326	ENSBTAG00000011645	U2AF1	512680
ENSBTAG00000011437.6	0.296608	-1.15856	0.611004	-0.212335	ENSBTAG00000011437		100337254
ENSBTAG00000017407.5	0.515223	-0.711413	0.618631	0.491241	ENSBTAG00000017407	HSF2BP	617142
ENSBTAG00000017418.6	0.344395	-1.02827	0.611004	-0.0402202	ENSBTAG00000017418	RRP1B	510240
ENSBTAG00000018186.6	0.150865	-1.59761	0.611004	-0.675913	ENSBTAG00000018186	PDXK	514168
ENSBTAG00000018189.3	0.00160791	-4.16559	0.611004	-2.05852	ENSBTAG00000018189	CSTB	514170
ENSBTAG00000000524.3	0.161725	-1.68644	0.611004	-0.753979	ENSBTAG00000000524	CSTB	512805
ENSBTAG00000003981.5	0.287639	-1.19768	0.611004	-0.26024	ENSBTAG00000003981	RRP1	512925
ENSBTAG00000020456.6	0.259178	-1.22007	0.611004	-0.286966	ENSBTAG00000020456	AGPAT3	506607
ENSBTAG00000007100.6	0.290669	-1.12291	0.611004	-0.16724	ENSBTAG00000007100	TRAPPC10	521387
ENSBTAG00000007105.6	0.302504	-1.12709	0.611004	-0.172599	ENSBTAG00000007105		514336
ENSBTAG00000007106.5	0.329107	-1.09181	0.611004	-0.126727	ENSBTAG00000007106	GATD3A	514335
ENSBTAG00000014880.5	0.38381	-0.98101	0.611004	0.0276601	ENSBTAG00000014880		507857
ENSBTAG00000023393.5	0.50476	-0.762845	0.615571	0.390539	ENSBTAG00000023393	AIRE	784775
ENSBTAG00000010658.6	0.259244	-1.24494	0.611004	-0.316076	ENSBTAG00000010658	PFKL	508683
ENSBTAG00000019589.5	0.353543	-1.04817	0.611004	-0.0678795	ENSBTAG00000019589	CFAP410	518967
ENSBTAG00000021901.6	0.296154	-1.22757	0.611004	-0.295801	ENSBTAG00000021901	TRPM2	508029
ENSBTAG00000017882.5	0.58089	-0.683866	0.649994	0.548214	ENSBTAG00000017882	LRRC3	506054
ENSBTAG00000018607.6	0.293746	-1.23401	0.611004	-0.30336	ENSBTAG00000018607	TSPEAR	100335468
ENSBTAG00000048090.2	0.321101	-1.05044	0.611004	-0.0709895	ENSBTAG00000048090	UBE2G2	614471
ENSBTAG00000017321.4	0.355484	-0.979382	0.611004	0.030057	ENSBTAG00000017321	SUMO3	617236
ENSBTAG00000021771.4	0.304268	-1.08125	0.611004	-0.112706	ENSBTAG00000021771	PTTG1IP	617245
ENSBTAG00000017060.6	0.283597	-1.25347	0.611004	-0.325923	ENSBTAG00000017060	ITGB2	281877
ENSBTAG00000017010.5	0.327023	-1.08313	0.611004	-0.115208	ENSBTAG00000017010	FAM207A	512069
ENSBTAG00000017486.6	0.39704	-0.92837	0.611004	0.107229	ENSBTAG00000017486	ADARB1	521761
ENSBTAG00000007818.6	0.324874	-1.05624	0.611004	-0.0789367	ENSBTAG00000007818	POFUT2	404083
ENSBTAG00000050478.1	0.405354	-1.14134	0.611004	-0.190735	ENSBTAG00000050478		ENSBTAG00000050478
ENSBTAG00000023907.5	0.289558	-1.18582	0.611004	-0.245884	ENSBTAG00000023907	COL18A1	508076
ENSBTAG00000024162.5	0.493007	-0.784013	0.61405	0.351051	ENSBTAG00000024162	SLC19A1	617307
ENSBTAG00000051007.1	0.62411	-0.543063	0.675504	0.880808	ENSBTAG00000051007		ENSBTAG00000051007
ENSBTAG00000030775.4	0.266434	-1.35775	0.611004	-0.441216	ENSBTAG00000030775	PCBP3	613725
ENSBTAG00000011802.6	0.521546	-0.72182	0.620406	0.470289	ENSBTAG00000011802	COL6A1	511422
ENSBTAG00000019269.6	0.551438	-0.677	0.632558	0.562772	ENSBTAG00000019269	COL6A2	282194
ENSBTAG00000018936.6	0.308235	-1.20402	0.611004	-0.267865	ENSBTAG00000018936	LSS	615906
ENSBTAG00000003148.6	0.332857	-1.02306	0.611004	-0.0328875	ENSBTAG00000003148	MCM3AP	534293
ENSBTAG00000003161.6	0.324638	-1.08412	0.611004	-0.116526	ENSBTAG00000003161	YBEY	768063
ENSBTAG00000021984.6	0.50101	-0.875065	0.61513	0.192537	ENSBTAG00000021984	C1H21orf58	ENSBTAG00000021984
ENSBTAG00000030670.4	0.34296	-1.01936	0.611004	-0.0276698	ENSBTAG00000030670	PCNT	510855
ENSBTAG00000011495.7	0.403711	-0.921984	0.611004	0.117187	ENSBTAG00000011495	DIP2A	518043
ENSBTAG00000004777.6	0.347081	-1.08521	0.611004	-0.117974	ENSBTAG00000004777	S100B	525716
ENSBTAG00000005503.6	0.274561	-1.14757	0.611004	-0.198584	ENSBTAG00000005503	PRMT2	507839
ENSBTAG00000007039.6	0.344009	-1.00743	0.611004	-0.0106855	ENSBTAG00000007039	FBXO25	540328
ENSBTAG00000043957.3	0.290659	-1.17171	0.611004	-0.228618	ENSBTAG00000043957	TDRP	614166
ENSBTAG00000004742.5	0.401269	-0.962968	0.611004	0.0544405	ENSBTAG00000004742	RUNX1	529631
ENSBTAG00000018682.6	0.337051	-1.03286	0.611004	-0.0466516	ENSBTAG00000018682	SETD4	540440
ENSBTAG00000023384.5	0.15968	-1.6456	0.611004	-0.71861	ENSBTAG00000023384	CBR1	515946
ENSBTAG00000052342.1	0.3435	-1.27135	0.611004	-0.34636	ENSBTAG00000052342		112441473
ENSBTAG00000018688.5	0.337917	-1.13519	0.611004	-0.182934	ENSBTAG00000018688	CBR3	516036
ENSBTAG00000053201.1	0.252775	-1.33762	0.611004	-0.419673	ENSBTAG00000053201		ENSBTAG00000053201
ENSBTAG00000014306.5	0.287627	-1.17306	0.611004	-0.230279	ENSBTAG00000014306	DOP1B	514520
ENSBTAG00000011876.5	0.266134	-1.22273	0.611004	-0.290107	ENSBTAG00000011876	MORC3	513807
ENSBTAG00000011880.5	0.485006	-0.836672	0.612989	0.257266	ENSBTAG00000011880	CHAF1B	511654
ENSBTAG00000033679.5	0.436517	-0.868796	0.611004	0.202911	ENSBTAG00000033679	HLCS	534247
ENSBTAG00000051916.1	0.468667	-0.903905	0.611004	0.145757	ENSBTAG00000051916		100335484
ENSBTAG00000055107.1	0.425326	-0.891173	0.611004	0.166223	ENSBTAG00000055107	PIGP	767951
ENSBTAG00000008167.6	0.389634	-0.957031	0.611004	0.0633618	ENSBTAG00000008167	TTC3	506569
ENSBTAG00000004791.5	0.360952	-1.0102	0.611004	-0.0146406	ENSBTAG00000004791	VPS26C	507647
ENSBTAG00000001771.6	0.368713	-0.93824	0.611004	0.0919717	ENSBTAG00000001771	DYRK1A	532989
ENSBTAG00000000973.6	0.471134	-0.955333	0.611004	0.0659243	ENSBTAG00000000973	KCNJ15	522184
ENSBTAG00000011001.6	0.424806	-0.917253	0.611004	0.124608	ENSBTAG00000011001	ERG	535231
ENSBTAG00000009214.5	0.322522	-1.06876	0.611004	-0.0959335	ENSBTAG00000009214	ETS2	281148
ENSBTAG00000020787.5	0.331136	-1.02493	0.611004	-0.0355202	ENSBTAG00000020787	PIK3R4	507414
ENSBTAG00000006479.6	0.363011	-0.975775	0.611004	0.0353791	ENSBTAG00000006479	CAPN7	618048
ENSBTAG00000023377.4	0.493901	-0.770746	0.61405	0.375673	ENSBTAG00000023377	SH3BP5	618056
ENSBTAG00000023375.4	0.387358	-0.937648	0.611004	0.0928821	ENSBTAG00000023375	METTL6	535332
ENSBTAG00000019202.6	0.311604	-1.10582	0.611004	-0.145118	ENSBTAG00000019202	EAF1	507577
ENSBTAG00000051541.1	0.445783	-0.859057	0.611004	0.219174	ENSBTAG00000051541	COLQ	ENSBTAG00000051541
ENSBTAG00000040193.4	0.686891	-0.533983	0.722119	0.905135	ENSBTAG00000040193	COLQ	ENSBTAG00000040193
ENSBTAG00000003718.6	0.392957	-1.01965	0.611004	-0.0280745	ENSBTAG00000003718	HACL1	512676
ENSBTAG00000019129.6	0.329422	-1.07219	0.611004	-0.100564	ENSBTAG00000019129	BTD	537669
ENSBTAG00000024815.4	0.296558	-1.12469	0.611004	-0.169527	ENSBTAG00000024815	ANKRD28	529062
ENSBTAG00000008240.6	0.488153	-0.758082	0.613941	0.399574	ENSBTAG00000008240	GALNT15	618078
ENSBTAG00000003916.4	0.293153	-1.11512	0.611004	-0.157194	ENSBTAG00000003916	DPH3	511579
ENSBTAG00000004891.5	0.329464	-1.05612	0.611004	-0.0787772	ENSBTAG00000004891	OXNAD1	510462
ENSBTAG00000030593.4	0.476461	-0.826398	0.611389	0.275091	ENSBTAG00000030593		506782
ENSBTAG00000051752.1	0.456178	-0.866698	0.611004	0.206399	ENSBTAG00000051752		ENSBTAG00000051752
ENSBTAG00000009942.6	0.405276	-0.951566	0.611004	0.0716251	ENSBTAG00000009942	PLCL2	510408
ENSBTAG00000030581.4	0.306655	-1.11854	0.611004	-0.161622	ENSBTAG00000030581	TBC1D5	614554
ENSBTAG00000021158.6	0.421381	-0.944335	0.611004	0.0826294	ENSBTAG00000021158	SATB1	516952
ENSBTAG00000012798.6	0.780709	-0.45344	0.800818	1.14102	ENSBTAG00000012798	KCNH8	100336609
ENSBTAG00000013806.7	0.451909	-0.83912	0.611004	0.253051	ENSBTAG00000013806	EFHB	530549
ENSBTAG00000046385.2	0.351274	-0.994158	0.611004	0.00845339	ENSBTAG00000046385	RAB5A	539764
ENSBTAG00000004061.6	0.414082	-0.995971	0.611004	0.00582387	ENSBTAG00000004061	PP2D1	ENSBTAG00000004061
ENSBTAG00000000746.6	0.384636	-0.94302	0.611004	0.0846393	ENSBTAG00000000746	KAT2B	407215
ENSBTAG00000000752.6	0.366651	-1.15389	0.611004	-0.206504	ENSBTAG00000000752	SGO1	614056
ENSBTAG00000049158.1	0.483194	-0.782518	0.612625	0.353805	ENSBTAG00000049158	ZNF596	511959
ENSBTAG00000055206.1	0.54268	-0.800636	0.629411	0.320781	ENSBTAG00000055206		ENSBTAG00000055206
ENSBTAG00000049102.1	0.746709	-0.399223	0.771728	1.32473	ENSBTAG00000049102		104970957
ENSBTAG00000037965.3	0.344635	-1.10529	0.611004	-0.144426	ENSBTAG00000037965	ZSCAN23	101904212
ENSBTAG00000012867.6	0.37746	-0.939613	0.611004	0.0898613	ENSBTAG00000012867	TXLNA	511331
ENSBTAG00000002896.6	0.296067	-1.11198	0.611004	-0.153135	ENSBTAG00000002896	KPNA6	531602
ENSBTAG00000049543.1	0.746162	-0.679862	0.771213	0.556687	ENSBTAG00000049543		ENSBTAG00000049543
ENSBTAG00000016954.4	0.426995	-0.861948	0.611004	0.214327	ENSBTAG00000016954	TMEM39B	514263
ENSBTAG00000012497.4	0.369473	-0.949226	0.611004	0.075176	ENSBTAG00000012497	KHDRBS1	538775
ENSBTAG00000049541.1	0.332864	-1.35384	0.611004	-0.437061	ENSBTAG00000049541	ASMT	281013
ENSBTAG00000035858.4	0.332127	-1.07455	0.611004	-0.103735	ENSBTAG00000035858	MCC	616704
ENSBTAG00000000767.6	0.321441	-1.09854	0.611004	-0.13559	ENSBTAG00000000767	DCP2	ENSBTAG00000000767
ENSBTAG00000012804.5	0.473799	-0.836719	0.611057	0.257184	ENSBTAG00000012804	REEP5	617543
ENSBTAG00000012803.6	0.355658	-0.989273	0.611004	0.0155597	ENSBTAG00000012803	SRP19	514960
ENSBTAG00000018852.6	0.42278	-0.885954	0.611004	0.174697	ENSBTAG00000018852	APC	533233
ENSBTAG00000014750.7	0.413234	-0.903428	0.611004	0.146519	ENSBTAG00000014750	EPB41L4A	519867
ENSBTAG00000043295.2	0.642545	-0.683154	0.6885	0.549716	ENSBTAG00000043295	SNORA13	ENSBTAG00000043295
ENSBTAG00000011338.4	0.380289	-0.956478	0.611004	0.0641968	ENSBTAG00000011338	NREP	100125763
ENSBTAG00000014099.6	0.284377	-1.30121	0.611004	-0.379857	ENSBTAG00000014099	YTHDC2	541024
ENSBTAG00000049590.1	0.396294	-1.2987	0.611004	-0.377067	ENSBTAG00000049590		ENSBTAG00000049590
ENSBTAG00000011076.6	0.547761	-0.66542	0.631	0.587663	ENSBTAG00000011076	KCNN2	404177
ENSBTAG00000023186.3	0.593748	-1.00269	0.657955	-0.00387886	ENSBTAG00000023186		ENSBTAG00000023186
ENSBTAG00000014027.5	0.411547	-1.05363	0.611004	-0.0753642	ENSBTAG00000014027	TRIM36	539023
ENSBTAG00000001895.6	0.42131	-0.878124	0.611004	0.187503	ENSBTAG00000001895	PGGT1B	509322
ENSBTAG00000001898.6	0.362175	-1.00367	0.611004	-0.00527967	ENSBTAG00000001898	CCDC112	509840
ENSBTAG00000008699.4	0.319686	-1.06754	0.611004	-0.0942927	ENSBTAG00000008699	FEM1C	541180
ENSBTAG00000002357.6	0.266697	-1.21093	0.611004	-0.27611	ENSBTAG00000002357	TICAM2	539350
ENSBTAG00000035030.3	0.341484	-1.01884	0.611004	-0.0269319	ENSBTAG00000035030	TMED7	100125926
ENSBTAG00000017442.6	0.484327	-0.82119	0.612989	0.284212	ENSBTAG00000017442	CDO1	514462
ENSBTAG00000017525.6	0.302387	-1.11371	0.611004	-0.15537	ENSBTAG00000017525	ATG12	767903
ENSBTAG00000051386.1	0.409165	-0.903824	0.611004	0.145887	ENSBTAG00000051386	AP3S1	536359
ENSBTAG00000049135.1	0.973801	-0.0978833	0.975385	3.35279	ENSBTAG00000049135		ENSBTAG00000049135
ENSBTAG00000016644.5	0.74176	-0.422554	0.767456	1.24279	ENSBTAG00000016644	LVRN	525695
ENSBTAG00000035005.4	0.95254	-0.409135	0.956663	1.28935	ENSBTAG00000035005		ENSBTAG00000035005
ENSBTAG00000039618.2	0.689297	-0.921814	0.723873	0.117453	ENSBTAG00000039618	ARL14EPL	616348
ENSBTAG00000011608.4	0.320918	-1.03678	0.611004	-0.0521029	ENSBTAG00000011608	KIAA1191	508617
ENSBTAG00000034998.4	0.524552	-0.732063	0.621262	0.44996	ENSBTAG00000034998	SIMC1	100336733
ENSBTAG00000035174.4	0.269825	-1.21177	0.611004	-0.277119	ENSBTAG00000035174	THOC3	529231
ENSBTAG00000044071.3	0.639907	-0.624767	0.686459	0.678609	ENSBTAG00000044071	HRH2	521257
ENSBTAG00000014536.5	0.54198	-0.721416	0.629062	0.471097	ENSBTAG00000014536	SFXN1	511375
ENSBTAG00000050091.1	0.400697	-0.966981	0.611004	0.0484412	ENSBTAG00000050091	GCNT4	782825
ENSBTAG00000024878.5	0.575756	-0.767514	0.64659	0.381734	ENSBTAG00000024878	ANKRD31	515838
ENSBTAG00000007840.5	0.293154	-1.25774	0.611004	-0.330836	ENSBTAG00000007840	HMGCR	407159
ENSBTAG00000000081.6	0.352534	-1.03435	0.611004	-0.0487175	ENSBTAG00000000081	CERT1	286797
ENSBTAG00000004028.6	0.396354	-0.9952	0.611004	0.00694185	ENSBTAG00000004028	POLK	541218
ENSBTAG00000007114.5	0.334835	-1.04487	0.611004	-0.0633266	ENSBTAG00000007114	POC5	533555
ENSBTAG00000000897.6	0.294195	-1.16705	0.611004	-0.222865	ENSBTAG00000000897	IQGAP2	782315
ENSBTAG00000000898.6	0.388548	-1.04754	0.611004	-0.0670029	ENSBTAG00000000898	F2RL2	512581
ENSBTAG00000020199.5	0.41198	-0.969705	0.611004	0.0443816	ENSBTAG00000020199	F2R	526585
ENSBTAG00000034848.3	0.327689	-1.12492	0.611004	-0.169822	ENSBTAG00000034848	F2RL1	526525
ENSBTAG00000020202.5	0.519873	-0.887736	0.619918	0.171797	ENSBTAG00000020202	CRHBP	540087
ENSBTAG00000034823.4	0.307187	-1.09128	0.611004	-0.126025	ENSBTAG00000034823	AGGF1	511650
ENSBTAG00000052845.1	0.39334	-1.26737	0.611004	-0.341843	ENSBTAG00000052845	ZBED3	615651
ENSBTAG00000020205.6	0.437118	-0.910589	0.611004	0.135128	ENSBTAG00000020205		107131388
ENSBTAG00000020212.6	0.383616	-0.935751	0.611004	0.0958037	ENSBTAG00000020212	WDR41	514919
ENSBTAG00000003263.6	0.360013	-0.991629	0.611004	0.012128	ENSBTAG00000003263	TBCA	327683
ENSBTAG00000005016.5	0.332848	-1.02405	0.611004	-0.0342814	ENSBTAG00000005016	AP3B1	767602
ENSBTAG00000007371.5	0.428241	-0.872559	0.611004	0.196675	ENSBTAG00000007371	SCAMP1	535352
ENSBTAG00000007374.5	0.453174	-0.832076	0.611004	0.265212	ENSBTAG00000007374	LHFPL2	616131
ENSBTAG00000008341.6	0.40867	-0.912546	0.611004	0.132031	ENSBTAG00000008341	ARSB	538401
ENSBTAG00000002110.6	0.387398	-1.04449	0.611004	-0.0628028	ENSBTAG00000002110	DMGDH	504453
ENSBTAG00000038234.3	0.289689	-1.31506	0.611004	-0.395124	ENSBTAG00000038234	BHMT2	616683
ENSBTAG00000025856.6	0.476498	-0.809742	0.611389	0.304465	ENSBTAG00000025856	JMY	528498
ENSBTAG00000049133.1	0.424707	-0.883822	0.611004	0.178171	ENSBTAG00000049133		ENSBTAG00000049133
ENSBTAG00000025853.5	0.429683	-0.883841	0.611004	0.178142	ENSBTAG00000025853	HOMER1	535311
ENSBTAG00000006751.6	0.252706	-1.26734	0.611004	-0.341806	ENSBTAG00000006751	TENT2	533862
ENSBTAG00000006823.6	0.50917	-0.803665	0.617262	0.315334	ENSBTAG00000006823	CMYA5	533581
ENSBTAG00000013132.5	0.440939	-0.859707	0.611004	0.218084	ENSBTAG00000013132	MTX3	616872
ENSBTAG00000012866.6	0.675961	-0.669197	0.713535	0.579497	ENSBTAG00000012866	THBS4	541281
ENSBTAG00000001619.6	0.410377	-0.899802	0.611004	0.152321	ENSBTAG00000001619	SERINC5	504658
ENSBTAG00000005344.6	0.380877	-0.958015	0.611004	0.0618804	ENSBTAG00000005344	GNPNAT1	512299
ENSBTAG00000046956.2	0.402649	-0.927377	0.611004	0.108772	ENSBTAG00000046956	STYX	616825
ENSBTAG00000015732.6	0.329582	-1.05821	0.611004	-0.0816235	ENSBTAG00000015732	PSMC6	518637
ENSBTAG00000015716.6	0.393703	-0.953912	0.611004	0.0680725	ENSBTAG00000015716	ERO1A	100125317
ENSBTAG00000000821.6	0.561993	-0.747956	0.638499	0.418974	ENSBTAG00000000821	GPR137C	616594
ENSBTAG00000010399.6	0.540825	-0.688327	0.628717	0.538834	ENSBTAG00000010399	TXNDC16	536075
ENSBTAG00000002163.5	0.286086	-1.23738	0.611004	-0.307288	ENSBTAG00000002163	PTGER2	282329
ENSBTAG00000011540.5	0.351464	-0.993478	0.611004	0.00944075	ENSBTAG00000011540	SPG21	404069
ENSBTAG00000021630.5	0.37035	-0.971546	0.611004	0.0416459	ENSBTAG00000021630	MTFMT	286855
ENSBTAG00000000062.6	0.585355	-0.635867	0.652951	0.653204	ENSBTAG00000000062	RASL12	614252
ENSBTAG00000039658.2	0.306946	-1.08922	0.611004	-0.123292	ENSBTAG00000039658	PDCD7	784973
ENSBTAG00000008386.6	0.359846	-0.986312	0.611004	0.0198842	ENSBTAG00000008386	CLPX	100138870
ENSBTAG00000012352.5	0.398924	-0.898995	0.611004	0.153615	ENSBTAG00000012352	PARP16	506384
ENSBTAG00000049706.1	0.674943	-2.34259	0.712648	-1.2281	ENSBTAG00000049706	U5	ENSBTAG00000049706
ENSBTAG00000006440.6	0.414891	-0.926315	0.611004	0.110425	ENSBTAG00000006440	IGDCC4	541098
ENSBTAG00000014807.6	0.386077	-0.93806	0.611004	0.0922474	ENSBTAG00000014807	DPP8	536604
ENSBTAG00000015155.6	0.309341	-1.1396	0.611004	-0.188531	ENSBTAG00000015155	HACD3	100125237
ENSBTAG00000042761.2	0.803855	-1.12508	0.821193	-0.170033	ENSBTAG00000042761	Y_RNA	ENSBTAG00000042761
ENSBTAG00000015158.4	0.469368	-0.784471	0.611004	0.350208	ENSBTAG00000015158	INTS14	534159
ENSBTAG00000017095.6	0.44514	-0.831981	0.611004	0.265377	ENSBTAG00000017095	DENND4A	514906
ENSBTAG00000018959.4	0.36332	-0.975222	0.611004	0.0361967	ENSBTAG00000018959	RAB11A	534708
ENSBTAG00000000371.6	0.343572	-1.08987	0.611004	-0.124156	ENSBTAG00000000371	DIS3L	777771
ENSBTAG00000000372.6	0.396506	-0.949195	0.611004	0.0752232	ENSBTAG00000000372	TIPIN	506176
ENSBTAG00000044425.2	0.93302	-0.973422	0.938177	0.0388629	ENSBTAG00000044425	SCARNA14	ENSBTAG00000044425
ENSBTAG00000033983.4	0.317233	-1.04934	0.611004	-0.0694757	ENSBTAG00000033983	MAP2K1	533199
ENSBTAG00000005210.4	0.346652	-1.03038	0.611004	-0.0431752	ENSBTAG00000005210	SNAPC5	616058
ENSBTAG00000005211.4	0.490071	-0.762253	0.613941	0.391658	ENSBTAG00000005211	RPL4	510547
ENSBTAG00000043377.2	0.774143	-1.39134	0.795	-0.476472	ENSBTAG00000043377	SNORD16	ENSBTAG00000043377
ENSBTAG00000005213.6	0.388844	-0.975532	0.611004	0.0357395	ENSBTAG00000005213	ZWILCH	534811
ENSBTAG00000050356.1	0.660232	-1.16186	0.701463	-0.216439	ENSBTAG00000050356		ENSBTAG00000050356
ENSBTAG00000000625.3	0.422084	-0.914466	0.611004	0.128998	ENSBTAG00000000625	SMAD6	511279
ENSBTAG00000012599.6	0.342495	-1.03763	0.611004	-0.0532966	ENSBTAG00000012599	SMAD3	515125
ENSBTAG00000040368.3	0.336169	-1.0186	0.611004	-0.0265903	ENSBTAG00000040368	AAGAB	507035
ENSBTAG00000013638.5	0.475011	-0.792681	0.611389	0.335188	ENSBTAG00000013638	IQCH	519277
ENSBTAG00000045628.2	0.352331	-1.04513	0.611004	-0.0636889	ENSBTAG00000045628	C10H15orf61	535251
ENSBTAG00000000218.6	0.392402	-0.965954	0.611004	0.0499743	ENSBTAG00000000218	MAP2K5	100295732
ENSBTAG00000005564.6	0.302182	-1.08338	0.611004	-0.115534	ENSBTAG00000005564	PIAS1	509231
ENSBTAG00000025822.5	0.47362	-0.801631	0.611057	0.318989	ENSBTAG00000025822	CALML4	539277
ENSBTAG00000005565.5	0.38622	-0.972997	0.611004	0.0394934	ENSBTAG00000005565	CLN6	617615
ENSBTAG00000008378.6	0.386268	-0.955435	0.611004	0.0657699	ENSBTAG00000008378	FEM1B	540252
ENSBTAG00000008380.5	0.503084	-0.770937	0.615211	0.375315	ENSBTAG00000008380	ITGA11	523755
ENSBTAG00000012681.6	0.59629	-0.595164	0.658868	0.74864	ENSBTAG00000012681	CORO2B	615274
ENSBTAG00000012365.6	0.442322	-0.857479	0.611004	0.221827	ENSBTAG00000012365	ANP32A	538427
ENSBTAG00000005994.6	0.382918	-1.16444	0.611004	-0.219635	ENSBTAG00000005994	SPESP1	513571
ENSBTAG00000001405.3	0.385525	-0.953717	0.611004	0.0683669	ENSBTAG00000001405	GLCE	281195
ENSBTAG00000020352.5	0.374725	-1.00503	0.611004	-0.00724032	ENSBTAG00000020352	PAQR5	527461
ENSBTAG00000009983.5	0.36408	-1.03224	0.611004	-0.0457753	ENSBTAG00000009983	KIF23	515748
ENSBTAG00000018320.3	0.266879	-1.1842	0.611004	-0.243915	ENSBTAG00000018320	RPLP1	533285
ENSBTAG00000015580.6	0.456013	-0.843014	0.611004	0.246372	ENSBTAG00000015580	TLE3	514326
ENSBTAG00000013982.6	0.445075	-0.833579	0.611004	0.262609	ENSBTAG00000013982	UACA	281559
ENSBTAG00000003915.6	0.471891	-0.812405	0.611004	0.299729	ENSBTAG00000003915	LARP6	787569
ENSBTAG00000010944.5	0.545186	-0.673623	0.6304	0.569986	ENSBTAG00000010944	LRRC49	511727
ENSBTAG00000011644.7	0.505731	-0.741689	0.615684	0.431113	ENSBTAG00000011644	THSD4	ENSBTAG00000011644
ENSBTAG00000007433.5	0.403772	-0.950055	0.611004	0.0739171	ENSBTAG00000007433	MYO9A	515330
ENSBTAG00000033344.4	0.317912	-1.14522	0.611004	-0.195623	ENSBTAG00000033344		ENSBTAG00000033344
ENSBTAG00000046391.2	0.397441	-1.01392	0.611004	-0.0199486	ENSBTAG00000046391	GRAMD2A	100300494
ENSBTAG00000001601.6	0.292079	-1.14784	0.611004	-0.198927	ENSBTAG00000001601	PKM	512571
ENSBTAG00000005753.6	0.313926	-1.07327	0.611004	-0.102011	ENSBTAG00000005753	PARP6	511329
ENSBTAG00000014092.6	0.272239	-1.21729	0.611004	-0.283678	ENSBTAG00000014092	CELF6	539205
ENSBTAG00000012981.4	0.314852	-1.07801	0.611004	-0.108377	ENSBTAG00000012981	HEXA	504468
ENSBTAG00000025814.5	0.426943	-1.00459	0.611004	-0.00661392	ENSBTAG00000025814	TMEM202	ENSBTAG00000025814
ENSBTAG00000006708.6	0.37338	-0.947435	0.611004	0.0779012	ENSBTAG00000006708	ARIH1	508410
ENSBTAG00000007614.4	0.340011	-1.0219	0.611004	-0.0312538	ENSBTAG00000007614	BBS4	532120
ENSBTAG00000053111.1	0.639571	-0.653212	0.686298	0.614376	ENSBTAG00000053111		ENSBTAG00000053111
ENSBTAG00000001578.5	0.267546	-1.20725	0.611004	-0.271721	ENSBTAG00000001578	ADPGK	518158
ENSBTAG00000004990.6	0.330674	-1.06929	0.611004	-0.0966565	ENSBTAG00000004990	NEO1	100297058
ENSBTAG00000008218.6	0.37197	-0.947782	0.611004	0.0773734	ENSBTAG00000008218	NPTN	540039
ENSBTAG00000019734.6	0.416193	-0.897976	0.611004	0.155251	ENSBTAG00000019734	CD276	508656
ENSBTAG00000025803.5	0.444631	-0.946685	0.611004	0.0790431	ENSBTAG00000025803	INSYN1	613490
ENSBTAG00000004788.5	0.409747	-0.93182	0.611004	0.101877	ENSBTAG00000004788	SDR39U1	520897
ENSBTAG00000010666.6	0.233661	-1.26098	0.611004	-0.334551	ENSBTAG00000010666	KHNYN	100124517
ENSBTAG00000010665.6	0.102514	-1.91092	0.611004	-0.934265	ENSBTAG00000010665	CBLN3	529166
ENSBTAG00000007149.6	0.472246	-0.795493	0.611004	0.330079	ENSBTAG00000007149	NYNRIN	516993
ENSBTAG00000006366.6	0.39445	-0.938969	0.611004	0.0908512	ENSBTAG00000006366	NFATC4	788119
ENSBTAG00000052965.1	0.37763	-0.987477	0.611004	0.0181804	ENSBTAG00000052965		ENSBTAG00000052965
ENSBTAG00000018422.6	0.181477	-1.53018	0.611004	-0.613697	ENSBTAG00000018422	RIPK3	507427
ENSBTAG00000018419.6	0.576958	-0.648355	0.647463	0.625145	ENSBTAG00000018419	ADCY4	788151
ENSBTAG00000010238.4	0.530172	-1.0653	0.624312	-0.0912652	ENSBTAG00000010238	LTB4R	613482
ENSBTAG00000010236.3	0.422235	-1.08099	0.611004	-0.112347	ENSBTAG00000010236	CIDEB	528834
ENSBTAG00000010235.6	0.203358	-1.42059	0.611004	-0.506486	ENSBTAG00000010235	NOP9	528833
ENSBTAG00000010234.4	0.377937	-0.966684	0.611004	0.048884	ENSBTAG00000010234	DHRS1	528832
ENSBTAG00000054549.1	0.541991	-0.770312	0.629062	0.376485	ENSBTAG00000054549		ENSBTAG00000054549
ENSBTAG00000018796.5	0.35437	-1.039	0.611004	-0.0551974	ENSBTAG00000018796	RABGGTA	516619
ENSBTAG00000003920.5	0.388818	-1.18181	0.611004	-0.240994	ENSBTAG00000003920	TGM1	407997
ENSBTAG00000002718.5	0.32857	-1.04221	0.611004	-0.0596472	ENSBTAG00000002718	TINF2	540420
ENSBTAG00000002715.5	0.361556	-0.985974	0.611004	0.020378	ENSBTAG00000002715	GMPR2	515837
ENSBTAG00000038842.3	0.318913	-1.05004	0.611004	-0.0704501	ENSBTAG00000038842	NEDD8	286796
ENSBTAG00000002712.6	0.382658	-0.972655	0.611004	0.0399996	ENSBTAG00000002712	MDP1	613626
ENSBTAG00000039415.2	0.354449	-0.99336	0.611004	0.00961183	ENSBTAG00000039415	CHMP4A	613647
ENSBTAG00000002710.6	0.539493	-0.729595	0.627852	0.454832	ENSBTAG00000002710	TSSK4	539477
ENSBTAG00000002709.4	0.37854	-0.952872	0.611004	0.0696454	ENSBTAG00000002709	TM9SF1	539478
ENSBTAG00000002707.6	0.395034	-0.958499	0.611004	0.0611505	ENSBTAG00000002707	IPO4	510372
ENSBTAG00000002705.6	0.27337	-1.53209	0.611004	-0.615503	ENSBTAG00000002705	REC8	516291
ENSBTAG00000005816.6	0.168554	-1.47204	0.611004	-0.55782	ENSBTAG00000005816	IRF9	509855
ENSBTAG00000005815.7	0.272539	-1.16391	0.611004	-0.218983	ENSBTAG00000005815	RNF31	509856
ENSBTAG00000005814.5	0.273232	-1.15527	0.611004	-0.208236	ENSBTAG00000005814	PSME2	509857
ENSBTAG00000021395.5	0.261397	-1.18765	0.611004	-0.248114	ENSBTAG00000021395	PSME1	510041
ENSBTAG00000025778.5	0.294455	-1.21789	0.611004	-0.284388	ENSBTAG00000025778	EMC9	509858
ENSBTAG00000021394.5	0.282231	-1.22346	0.611004	-0.290967	ENSBTAG00000021394	FITM1	510040
ENSBTAG00000021392.5	0.290066	-1.14064	0.611004	-0.189849	ENSBTAG00000021392	DCAF11	539433
ENSBTAG00000011934.5	0.185589	-1.50138	0.611004	-0.586286	ENSBTAG00000011934	PCK2	282856
ENSBTAG00000015208.7	0.638665	-0.617025	0.685613	0.6966	ENSBTAG00000015208	CARMIL3	517186
ENSBTAG00000017665.6	0.569165	-0.639766	0.642805	0.644383	ENSBTAG00000017665	DHRS4	281360
ENSBTAG00000007104.6	0.62812	-0.54944	0.678285	0.863966	ENSBTAG00000007104	JPH4	781073
ENSBTAG00000007099.6	0.335684	-1.04197	0.611004	-0.0593074	ENSBTAG00000007099	AP1G2	100126076
ENSBTAG00000007097.6	0.385603	-0.936328	0.611004	0.0949137	ENSBTAG00000007097	THTPA	282090
ENSBTAG00000007053.4	0.26616	-1.24258	0.611004	-0.313334	ENSBTAG00000007053	ZFHX2	539758
ENSBTAG00000009595.4	0.308261	-1.08863	0.611004	-0.122507	ENSBTAG00000009595	NGDN	539602
ENSBTAG00000038733.3	0.396584	-0.944384	0.611004	0.0825539	ENSBTAG00000038733	EFS	508559
ENSBTAG00000016467.5	0.548967	-0.664742	0.631581	0.589133	ENSBTAG00000016467	SLC22A17	539848
ENSBTAG00000006884.6	0.336954	-1.00764	0.611004	-0.0109803	ENSBTAG00000006884	PABPN1	282298
ENSBTAG00000019692.5	0.403842	-0.880772	0.611004	0.18316	ENSBTAG00000019692	BCL2L2	767601
ENSBTAG00000037679.3	0.336834	-1.06514	0.611004	-0.091049	ENSBTAG00000037679	PPP1R3E	527187
ENSBTAG00000032686.4	0.232452	-1.29168	0.611004	-0.369245	ENSBTAG00000032686	HOMEZ	614181
ENSBTAG00000025755.2	0.412273	-1.21102	0.611004	-0.276225	ENSBTAG00000025755	RNF212B	101905955
ENSBTAG00000007415.6	0.3161	-1.22969	0.611004	-0.29829	ENSBTAG00000007415	SLC7A8	536818
ENSBTAG00000047027.2	0.341279	-1.0441	0.611004	-0.0622562	ENSBTAG00000047027	C10H14orf119	100296216
ENSBTAG00000011571.5	0.328018	-1.01677	0.611004	-0.0239985	ENSBTAG00000011571	ACIN1	534600
ENSBTAG00000011349.6	0.369305	-1.01762	0.611004	-0.0252022	ENSBTAG00000011349	CDH24	535046
ENSBTAG00000012726.4	0.302702	-1.11816	0.611004	-0.161131	ENSBTAG00000012726	PSMB5	534640
ENSBTAG00000012725.5	0.422938	-0.873144	0.611004	0.195709	ENSBTAG00000012725	C10H14orf93	506904
ENSBTAG00000012724.6	0.523488	-0.733713	0.621101	0.446713	ENSBTAG00000012724	AJUBA	519937
ENSBTAG00000012723.6	0.335322	-1.03669	0.611004	-0.0519797	ENSBTAG00000012723	HAUS4	614307
ENSBTAG00000010890.5	0.296594	-1.131	0.611004	-0.177598	ENSBTAG00000010890	PRMT5	515594
ENSBTAG00000038333.2	0.332871	-1.05511	0.611004	-0.0773997	ENSBTAG00000038333	RBM23	513711
ENSBTAG00000016381.6	0.50572	-0.882534	0.615684	0.180276	ENSBTAG00000016381	REM2	531597
ENSBTAG00000016378.5	0.257981	-1.20098	0.611004	-0.264213	ENSBTAG00000016378	LRP10	515494
ENSBTAG00000014824.6	0.495556	-0.774758	0.61466	0.368182	ENSBTAG00000014824	MMP14	281915
ENSBTAG00000014822.4	0.339534	-1.02003	0.611004	-0.0286138	ENSBTAG00000014822	MRPL52	509469
ENSBTAG00000014821.6	0.39946	-0.998847	0.611004	0.00166374	ENSBTAG00000014821	SLC7A7	504220
ENSBTAG00000014820.6	0.305537	-1.1253	0.611004	-0.17031	ENSBTAG00000014820	OXA1L	520335
ENSBTAG00000014662.5	0.479571	-1.29118	0.611798	-0.368693	ENSBTAG00000014662		ENSBTAG00000014662
ENSBTAG00000052184.1	0.567633	-1.35722	0.641929	-0.440653	ENSBTAG00000052184		ENSBTAG00000052184
ENSBTAG00000016658.6	0.341072	-1.00928	0.611004	-0.013329	ENSBTAG00000016658	ABHD4	509896
ENSBTAG00000019077.3	0.311075	-1.06599	0.611004	-0.0921901	ENSBTAG00000019077	DAD1	614538
ENSBTAG00000000432.6	0.287851	-1.2359	0.611004	-0.305566	ENSBTAG00000000432		ENSBTAG00000000432
ENSBTAG00000055197.1	0.400153	-1.05634	0.611004	-0.0790811	ENSBTAG00000055197		ENSBTAG00000055197
ENSBTAG00000049161.1	0.841005	-1.6113	0.854411	-0.688229	ENSBTAG00000049161		ENSBTAG00000049161
ENSBTAG00000013249.6	0.602551	-0.597607	0.662062	0.74273	ENSBTAG00000013249	SALL2	527574
ENSBTAG00000015148.5	0.343493	-1.01131	0.611004	-0.0162276	ENSBTAG00000015148	METTL3	540339
ENSBTAG00000015146.6	0.336011	-1.01299	0.611004	-0.0186175	ENSBTAG00000015146	TOX4	515314
ENSBTAG00000044207.3	0.341271	-1.01109	0.611004	-0.0159136	ENSBTAG00000044207	RAB2B	528574
ENSBTAG00000020422.5	0.371536	-0.940975	0.611004	0.0877713	ENSBTAG00000020422	CHD8	507111
ENSBTAG00000042579.2	0.93302	-0.973422	0.938177	0.0388629	ENSBTAG00000042579	SNORD8	ENSBTAG00000042579
ENSBTAG00000020421.6	0.40047	-0.882804	0.611004	0.179836	ENSBTAG00000020421	SUPT16H	514989
ENSBTAG00000004694.6	0.664349	-0.550792	0.704016	0.860421	ENSBTAG00000004694	RPGRIP1	282656
ENSBTAG00000011396.6	0.345233	-0.985659	0.611004	0.0208398	ENSBTAG00000011396	HNRNPC	510852
ENSBTAG00000021008.5	0.37685	-0.980721	0.611004	0.0280856	ENSBTAG00000021008	ZNF219	615493
ENSBTAG00000013401.5	0.475222	-0.792975	0.611389	0.334652	ENSBTAG00000013401	ARHGEF40	527362
ENSBTAG00000046482.2	0.420312	-1.30682	0.611004	-0.386063	ENSBTAG00000046482		538679
ENSBTAG00000046189.2	0.535651	-0.76799	0.626342	0.380841	ENSBTAG00000046189	RNASE13	539741
ENSBTAG00000000328.3	0.629361	-0.660897	0.67935	0.597503	ENSBTAG00000000328	TPPP2	507212
ENSBTAG00000000843.6	0.324918	-1.10282	0.611004	-0.141202	ENSBTAG00000000843	NDRG2	515063
ENSBTAG00000000936.5	0.348328	-1.17855	0.611004	-0.237012	ENSBTAG00000000936	SLC39A2	508989
ENSBTAG00000006613.4	0.333219	-1.05487	0.611004	-0.077063	ENSBTAG00000006613	METTL17	514880
ENSBTAG00000004950.4	0.35249	-1.06924	0.611004	-0.0965794	ENSBTAG00000004950	BRB	280720
ENSBTAG00000003769.5	1.19704e-05	-24.8968	0.0147411	-4.63789	ENSBTAG00000003769		ENSBTAG00000003769
ENSBTAG00000008793.5	0.175076	-1.52957	0.611004	-0.613124	ENSBTAG00000008793	RNASE1	282340
ENSBTAG00000008792.4	0.0866814	-1.94971	0.611004	-0.96326	ENSBTAG00000008792	RNASE6	282341
ENSBTAG00000019612.6	0.408486	-0.92171	0.611004	0.117615	ENSBTAG00000019612	RNASE4	777597
ENSBTAG00000046668.2	0.296238	-1.26543	0.611004	-0.339625	ENSBTAG00000046668	ANG2	783907
ENSBTAG00000051780.1	0.374326	-1.04727	0.611004	-0.06663	ENSBTAG00000051780	RNASE12	100297737
ENSBTAG00000046058.2	0.233763	-1.66885	0.611004	-0.738854	ENSBTAG00000046058	RNASE11	783426
ENSBTAG00000003006.6	0.554666	-0.701854	0.63428	0.510756	ENSBTAG00000003006		ENSBTAG00000003006
ENSBTAG00000032869.4	0.364506	-1.11908	0.611004	-0.162317	ENSBTAG00000032869	RNASE10	100140137
ENSBTAG00000012317.6	0.308197	-1.09994	0.611004	-0.137419	ENSBTAG00000012317	PNP	493724
ENSBTAG00000037452.3	0.431766	-1.01609	0.611004	-0.0230228	ENSBTAG00000037452		790312
ENSBTAG00000002748.5	0.279748	-1.17175	0.611004	-0.228663	ENSBTAG00000002748	PIP4P1	615077
ENSBTAG00000002745.5	0.324799	-1.0644	0.611004	-0.0900355	ENSBTAG00000002745	APEX1	281630
ENSBTAG00000002743.3	0.244277	-1.24615	0.611004	-0.317477	ENSBTAG00000002743	OSGEP	507512
ENSBTAG00000001183.6	0.754221	-0.448866	0.778637	1.15564	ENSBTAG00000001183	KLHL33	100141057
ENSBTAG00000001179.6	0.293441	-1.11179	0.611004	-0.152878	ENSBTAG00000001179	TEP1	505802
ENSBTAG00000009374.6	0.361206	-0.980695	0.611004	0.0281236	ENSBTAG00000009374	PARP2	505828
ENSBTAG00000044427.2	0.683258	-0.864621	0.719245	0.20986	ENSBTAG00000044427	RNaseP_nuc	ENSBTAG00000044427
ENSBTAG00000043589.2	0.765189	-0.510685	0.787573	0.969495	ENSBTAG00000043589		ENSBTAG00000043589
ENSBTAG00000008466.5	0.352885	-1.0734	0.611004	-0.10219	ENSBTAG00000008466	CCNB1IP1	615932
ENSBTAG00000009372.5	0.320019	-1.08247	0.611004	-0.114321	ENSBTAG00000009372	TTC5	510757
ENSBTAG00000032801.4	0.570279	-3.49331	0.643382	-1.80459	ENSBTAG00000032801	OR11H7	783780
ENSBTAG00000053461.1	0.00137319	-9.44529	0.611004	-3.23959	ENSBTAG00000053461		783918
ENSBTAG00000020040.4	0.382763	-0.934071	0.611004	0.0983965	ENSBTAG00000020040	LPCAT4	510842
ENSBTAG00000025632.3	0.310599	-1.12179	0.611004	-0.165801	ENSBTAG00000025632	NOP10	616675
ENSBTAG00000016236.6	0.343493	-1.03439	0.611004	-0.0487814	ENSBTAG00000016236	SLC12A6	521217
ENSBTAG00000006416.4	0.336618	-1.01993	0.611004	-0.0284631	ENSBTAG00000006416	EMC4	523162
ENSBTAG00000006413.6	0.311972	-1.12894	0.611004	-0.174967	ENSBTAG00000006413	KATNBL1	540295
ENSBTAG00000007385.6	0.328962	-1.04167	0.611004	-0.0588954	ENSBTAG00000007385	EMC7	615423
ENSBTAG00000044029.3	0.15309	-1.57964	0.611004	-0.659598	ENSBTAG00000044029	AVEN	512666
ENSBTAG00000025634.5	0.332795	-1.07595	0.611004	-0.105607	ENSBTAG00000025634	FMN1	786165
ENSBTAG00000050495.1	0.633136	-0.638049	0.681556	0.648261	ENSBTAG00000050495	GREM1	539079
ENSBTAG00000032613.3	0.674476	-0.555973	0.712201	0.846914	ENSBTAG00000032613	SCG5	508224
ENSBTAG00000020100.5	0.422146	-1.09527	0.611004	-0.131293	ENSBTAG00000020100	ARHGAP11A	617811
ENSBTAG00000012712.6	0.342031	-1.05653	0.611004	-0.0793376	ENSBTAG00000012712	AQR	537445
ENSBTAG00000040206.4	0.460627	-0.810605	0.611004	0.30293	ENSBTAG00000040206	ZNF770	786537
ENSBTAG00000001364.6	0.404219	-0.936667	0.611004	0.0943917	ENSBTAG00000001364	DPH6	767944
ENSBTAG00000002179.6	0.402219	-0.937169	0.611004	0.0936182	ENSBTAG00000002179	C10H15orf41	538758
ENSBTAG00000003172.7	0.454012	-0.834249	0.611004	0.261451	ENSBTAG00000003172	MEIS2	539573
ENSBTAG00000032518.4	0.369787	-0.972266	0.611004	0.0405775	ENSBTAG00000032518	SPRED1	519882
ENSBTAG00000021870.6	0.382748	-0.948062	0.611004	0.0769461	ENSBTAG00000021870	FAM98B	532711
ENSBTAG00000021872.6	0.360927	-1.08202	0.611004	-0.113722	ENSBTAG00000021872	RASGRP1	533125
ENSBTAG00000002006.6	0.397116	-0.970212	0.611004	0.0436281	ENSBTAG00000002006	THBS1	281530
ENSBTAG00000012015.6	0.46488	-0.855733	0.611004	0.224767	ENSBTAG00000012015	FSIP1	617063
ENSBTAG00000016826.7	0.513544	-0.849089	0.618268	0.236012	ENSBTAG00000016826	GPR176	525734
ENSBTAG00000014351.6	0.321836	-1.05019	0.611004	-0.0706438	ENSBTAG00000014351	EIF2AK4	513829
ENSBTAG00000014353.5	0.281152	-1.18243	0.611004	-0.241754	ENSBTAG00000014353	SRP14	512792
ENSBTAG00000012180.5	0.555794	-0.682683	0.634825	0.550713	ENSBTAG00000012180	BMF	541141
ENSBTAG00000007237.7	0.424523	-1.11774	0.611004	-0.160582	ENSBTAG00000007237	BUB1B	537027
ENSBTAG00000019076.6	0.624704	-0.762409	0.675915	0.391363	ENSBTAG00000019076	PAK6	539224
ENSBTAG00000019079.6	0.378913	-1.11662	0.611004	-0.159138	ENSBTAG00000019079	PLCB2	508888
ENSBTAG00000051305.1	0.52282	-1.08283	0.620779	-0.114801	ENSBTAG00000051305	INAFM2	101905957
ENSBTAG00000013774.5	0.472192	-0.809371	0.611004	0.305126	ENSBTAG00000013774	CCDC9B	513496
ENSBTAG00000049093.1	0.659536	-0.545561	0.700911	0.874189	ENSBTAG00000049093	PHGR1	787749
ENSBTAG00000032340.3	0.298345	-1.13038	0.611004	-0.176802	ENSBTAG00000032340	KNSTRN	507864
ENSBTAG00000004409.4	0.309199	-1.07788	0.611004	-0.108193	ENSBTAG00000004409	IVD	510440
ENSBTAG00000004420.6	0.305746	-1.11578	0.611004	-0.158048	ENSBTAG00000004420	BAHD1	617684
ENSBTAG00000004421.4	0.533119	-0.703959	0.625436	0.506437	ENSBTAG00000004421	CHST14	511245
ENSBTAG00000025593.3	0.333126	-1.02957	0.611004	-0.0420387	ENSBTAG00000025593	CCDC32	506935
ENSBTAG00000003193.6	0.359046	-1.02434	0.611004	-0.0346988	ENSBTAG00000003193	RPUSD2	506936
ENSBTAG00000053398.1	0.357491	-1.18562	0.611004	-0.245637	ENSBTAG00000053398	KNL1	787969
ENSBTAG00000002918.4	0.282181	-1.2591	0.611004	-0.332396	ENSBTAG00000002918	RAD51	514749
ENSBTAG00000002921.4	0.363464	-1.00821	0.611004	-0.0117933	ENSBTAG00000002921	RMDN3	514748
ENSBTAG00000013477.3	0.231487	-1.3721	0.611004	-0.456388	ENSBTAG00000013477	GCHFR	617650
ENSBTAG00000013480.4	0.338895	-1.0179	0.611004	-0.0255994	ENSBTAG00000013480	DNAJC17	524795
ENSBTAG00000047281.2	0.228952	-1.45357	0.611004	-0.539598	ENSBTAG00000047281	C10H15orf62	ENSBTAG00000047281
ENSBTAG00000013485.4	0.338329	-1.05703	0.611004	-0.0800174	ENSBTAG00000013485	ZFYVE19	511054
ENSBTAG00000013488.3	0.295548	-1.15347	0.611004	-0.20598	ENSBTAG00000013488	PPP1R14D	617670
ENSBTAG00000004086.5	0.347366	-1.02954	0.611004	-0.0419975	ENSBTAG00000004086	SPINT1	534040
ENSBTAG00000053721.1	0.623411	-0.69432	0.674885	0.526327	ENSBTAG00000053721	RHOV	538143
ENSBTAG00000011567.5	0.318781	-1.09704	0.611004	-0.133612	ENSBTAG00000011567	VPS18	518781
ENSBTAG00000010361.4	0.531597	-0.711994	0.624545	0.490064	ENSBTAG00000010361	DLL4	518746
ENSBTAG00000010371.4	0.331299	-1.61181	0.611004	-0.688681	ENSBTAG00000010371	CHAC1	505991
ENSBTAG00000010380.5	0.366781	-0.951141	0.611004	0.072269	ENSBTAG00000010380	INO80	505992
ENSBTAG00000038438.3	0.334625	-1.08322	0.611004	-0.115328	ENSBTAG00000038438		ENSBTAG00000038438
ENSBTAG00000027173.3	0.327954	-1.06275	0.611004	-0.0878065	ENSBTAG00000027173	CHP1	512662
ENSBTAG00000010766.4	0.43116	-0.960393	0.611004	0.0583038	ENSBTAG00000010766	OIP5	511100
ENSBTAG00000010774.4	0.299708	-1.1341	0.611004	-0.181543	ENSBTAG00000010774	NUSAP1	616028
ENSBTAG00000010778.4	0.343267	-1.01922	0.611004	-0.0274626	ENSBTAG00000010778	NDUFAF1	541232
ENSBTAG00000001671.6	0.335928	-1.01228	0.611004	-0.0176124	ENSBTAG00000001671	RTF1	518260
ENSBTAG00000001675.5	0.27942	-1.27199	0.611004	-0.34709	ENSBTAG00000001675	ITPKA	615813
ENSBTAG00000001693.5	0.267796	-1.17242	0.611004	-0.229487	ENSBTAG00000001693	RPAP1	531362
ENSBTAG00000001694.6	0.390274	-0.936104	0.611004	0.0952599	ENSBTAG00000001694	TYRO3	788224
ENSBTAG00000015138.6	0.358251	-0.972501	0.611004	0.0402288	ENSBTAG00000015138	MGA	532556
ENSBTAG00000015142.6	0.324754	-1.06782	0.611004	-0.0946745	ENSBTAG00000015142	MAPKBP1	788366
ENSBTAG00000046607.2	0.354256	-1.05401	0.611004	-0.0758831	ENSBTAG00000046607	JMJD7	100137087
ENSBTAG00000006784.7	0.386728	-0.94178	0.611004	0.0865386	ENSBTAG00000006784	PLA2G4B	505485
ENSBTAG00000006792.5	0.276432	-1.20097	0.611004	-0.264201	ENSBTAG00000006792	EHD4	505206
ENSBTAG00000005268.6	0.596229	-0.703357	0.658868	0.507672	ENSBTAG00000005268	PLA2G4D	531209
ENSBTAG00000032068.4	0.0649372	-2.63824	0.611004	-1.39958	ENSBTAG00000032068	PLA2G4F	522866
ENSBTAG00000032055.3	0.319032	-1.08013	0.611004	-0.111209	ENSBTAG00000032055	VPS39	520990
ENSBTAG00000008863.6	0.299808	-1.12113	0.611004	-0.164957	ENSBTAG00000008863	TMEM87A	615333
ENSBTAG00000008866.6	0.285041	-1.22629	0.611004	-0.294297	ENSBTAG00000008866	GANC	530330
ENSBTAG00000004079.6	0.339143	-1.03089	0.611004	-0.0438858	ENSBTAG00000004079	ZNF106	788468
ENSBTAG00000005661.6	0.327404	-1.09151	0.611004	-0.126322	ENSBTAG00000005661	SNAP23	522423
ENSBTAG00000031981.2	0.361444	-0.993583	0.611004	0.00928704	ENSBTAG00000031981	LRRC57	508699
ENSBTAG00000005663.6	0.433312	-0.852992	0.611004	0.229396	ENSBTAG00000005663	HAUS2	508698
ENSBTAG00000048958.1	0.404182	-0.928066	0.611004	0.107701	ENSBTAG00000048958		524130
ENSBTAG00000005751.6	0.404433	-0.918482	0.611004	0.122677	ENSBTAG00000005751	CDAN1	538940
ENSBTAG00000006470.3	0.449207	-0.873372	0.611004	0.195332	ENSBTAG00000006470	TTBK2	541215
ENSBTAG00000021087.5	0.391106	-0.917254	0.611004	0.124607	ENSBTAG00000021087	UBR1	522464
ENSBTAG00000013031.5	0.414636	-0.961472	0.611004	0.0566829	ENSBTAG00000013031	TMEM62	515078
ENSBTAG00000013032.6	0.354188	-0.985207	0.611004	0.0215013	ENSBTAG00000013032	CCNDBP1	617512
ENSBTAG00000004692.4	0.522156	-1.33678	0.620621	-0.418761	ENSBTAG00000004692		ENSBTAG00000004692
ENSBTAG00000054557.1	0.820177	-0.340796	0.835934	1.55302	ENSBTAG00000054557		ENSBTAG00000054557
ENSBTAG00000005697.6	0.796803	-0.427381	0.814821	1.22641	ENSBTAG00000005697	MDGA2	ENSBTAG00000005697
ENSBTAG00000052337.1	0.296993	-1.13661	0.611004	-0.184735	ENSBTAG00000052337	RPS29	286884
ENSBTAG00000049916.1	0.706962	-0.903323	0.737986	0.146687	ENSBTAG00000049916	Metazoa_SRP	ENSBTAG00000049916
ENSBTAG00000004926.5	0.32505	-1.11956	0.611004	-0.16293	ENSBTAG00000004926	LRR1	790210
ENSBTAG00000025564.2	0.276817	-1.17302	0.611004	-0.230225	ENSBTAG00000025564	RPL36AL	613592
ENSBTAG00000033891.4	0.316163	-1.0944	0.611004	-0.130145	ENSBTAG00000033891	MGAT2	101906103
ENSBTAG00000004930.6	0.32489	-1.06001	0.611004	-0.0840747	ENSBTAG00000004930	DNAAF2	534465
ENSBTAG00000004931.6	0.409844	-0.908851	0.611004	0.137884	ENSBTAG00000004931	POLE2	518653
ENSBTAG00000031697.3	0.465884	-0.80537	0.611004	0.312276	ENSBTAG00000031697	KLHDC1	537136
ENSBTAG00000004933.4	0.356354	-1.00212	0.611004	-0.00305586	ENSBTAG00000004933	KLHDC2	535436
ENSBTAG00000004934.6	0.362257	-0.997077	0.611004	0.00422281	ENSBTAG00000004934	NEMF	541292
ENSBTAG00000043867.2	0.889792	-1.60489	0.898321	-0.682476	ENSBTAG00000043867		ENSBTAG00000043867
ENSBTAG00000055172.1	0.605436	-1.15865	0.663729	-0.21244	ENSBTAG00000055172	Metazoa_SRP	ENSBTAG00000055172
ENSBTAG00000050180.1	0.516754	-1.39264	0.61903	-0.477819	ENSBTAG00000050180	Metazoa_SRP	ENSBTAG00000050180
ENSBTAG00000045980.2	0.253008	-1.23921	0.611004	-0.309415	ENSBTAG00000045980	ARF6	100294979
ENSBTAG00000005547.5	0.388367	-0.942653	0.611004	0.0852013	ENSBTAG00000005547	VCPKMT	540184
ENSBTAG00000005550.6	0.378098	-0.941997	0.611004	0.086205	ENSBTAG00000005550	SOS2	100138040
ENSBTAG00000015200.5	0.461244	-0.812232	0.611004	0.300036	ENSBTAG00000015200	L2HGDH	514230
ENSBTAG00000015202.4	0.437127	-0.885496	0.611004	0.175442	ENSBTAG00000015202	DMAC2L	493709
ENSBTAG00000004780.5	0.432558	-0.961129	0.611004	0.0571986	ENSBTAG00000004780	CDKL1	523900
ENSBTAG00000014792.6	0.412019	-0.877111	0.611004	0.189169	ENSBTAG00000014792	MAP4K5	781335
ENSBTAG00000014312.4	0.560095	-0.695497	0.637373	0.523884	ENSBTAG00000014312	ATL1	535424
ENSBTAG00000001539.6	0.367313	-0.978603	0.611004	0.0312047	ENSBTAG00000001539	SAV1	516557
ENSBTAG00000054530.1	0.892088	-0.260728	0.900355	1.93938	ENSBTAG00000054530		ENSBTAG00000054530
ENSBTAG00000020281.7	0.435426	-0.85528	0.611004	0.225532	ENSBTAG00000020281	NIN	510366
ENSBTAG00000011494.5	0.256905	-1.31898	0.611004	-0.399428	ENSBTAG00000011494	PYGL	505472
ENSBTAG00000048395.1	0.73343	-0.468042	0.760289	1.09529	ENSBTAG00000048395		ENSBTAG00000048395
ENSBTAG00000010103.6	0.484947	-0.83212	0.612989	0.265136	ENSBTAG00000010103	TRIM9	767615
ENSBTAG00000053552.1	0.575064	-1.10523	0.646276	-0.144348	ENSBTAG00000053552		ENSBTAG00000053552
ENSBTAG00000011225.3	0.397832	-0.927009	0.611004	0.109344	ENSBTAG00000011225	TMX1	509037
ENSBTAG00000031707.4	0.445344	-0.830233	0.611004	0.268413	ENSBTAG00000031707	FRMD6	530910
ENSBTAG00000003043.4	0.440534	-0.902529	0.611004	0.147955	ENSBTAG00000003043	GNG2	281203
ENSBTAG00000021944.3	0.393743	-0.903898	0.611004	0.145768	ENSBTAG00000021944	RTRAF	513083
ENSBTAG00000021945.6	0.380678	-0.942847	0.611004	0.0849048	ENSBTAG00000021945	NID2	521854
ENSBTAG00000006703.6	0.598187	-0.639441	0.659984	0.645116	ENSBTAG00000006703	PTGDR	515331
ENSBTAG00000008411.6	0.391686	-0.941247	0.611004	0.0873548	ENSBTAG00000008411	PLEKHO2	613696
ENSBTAG00000011037.5	0.54616	-0.707484	0.630706	0.49923	ENSBTAG00000011037	RBPMS2	107132857
ENSBTAG00000015806.6	0.408197	-0.870961	0.611004	0.19932	ENSBTAG00000015806	OAZ2	524677
ENSBTAG00000015808.6	0.393558	-0.899711	0.611004	0.152466	ENSBTAG00000015808	ZNF609	510374
ENSBTAG00000014493.6	0.338644	-1.00943	0.611004	-0.0135453	ENSBTAG00000014493	TRIP4	533430
ENSBTAG00000039462.3	0.372202	-1.27259	0.611004	-0.347772	ENSBTAG00000039462	PCLAF	540737
ENSBTAG00000016823.5	0.272563	-1.2042	0.611004	-0.268076	ENSBTAG00000016823	CSNK1G1	527889
ENSBTAG00000049412.1	0.823396	-0.878211	0.838747	0.187361	ENSBTAG00000049412		ENSBTAG00000049412
ENSBTAG00000016822.6	0.349996	-1.00676	0.611004	-0.00972262	ENSBTAG00000016822	PPIB	281419
ENSBTAG00000016821.6	0.627267	-0.63513	0.677683	0.654876	ENSBTAG00000016821	SNX22	100125937
ENSBTAG00000002014.6	0.296928	-1.1077	0.611004	-0.14757	ENSBTAG00000002014	SNX1	512029
ENSBTAG00000002012.3	0.321895	-1.07128	0.611004	-0.0993358	ENSBTAG00000002012	CIAO2A	512871
ENSBTAG00000011820.5	0.368407	-1.0944	0.611004	-0.130142	ENSBTAG00000011820	DAPK2	529131
ENSBTAG00000053677.1	0.28544	-1.21462	0.611004	-0.2805	ENSBTAG00000053677	HERC1	538029
ENSBTAG00000052707.1	0.48882	-0.836149	0.613941	0.258168	ENSBTAG00000052707		ENSBTAG00000052707
ENSBTAG00000051076.1	0.465574	-0.898072	0.611004	0.155097	ENSBTAG00000051076		ENSBTAG00000051076
ENSBTAG00000054388.1	0.376935	-1.0008	0.611004	-0.00114798	ENSBTAG00000054388		ENSBTAG00000054388
ENSBTAG00000019474.7	0.337913	-1.03279	0.611004	-0.0465516	ENSBTAG00000019474		ENSBTAG00000019474
ENSBTAG00000008807.3	0.0534723	-2.5452	0.611004	-1.34778	ENSBTAG00000008807	FBXL22	513821
ENSBTAG00000008805.5	0.369566	-0.956914	0.611004	0.0635391	ENSBTAG00000008805	USP3	529395
ENSBTAG00000010641.5	0.616631	-0.545323	0.670127	0.874818	ENSBTAG00000010641	APH1B	530913
ENSBTAG00000011146.5	0.291013	-1.19887	0.611004	-0.261671	ENSBTAG00000011146	RAB8B	614242
ENSBTAG00000012898.5	0.281674	-1.16105	0.611004	-0.21543	ENSBTAG00000012898	RPS27L	101903478
ENSBTAG00000017373.6	0.35646	-1.00932	0.611004	-0.0133851	ENSBTAG00000017373	LACTB	614196
ENSBTAG00000005373.6	0.422628	-0.858163	0.611004	0.220676	ENSBTAG00000005373	TPM1	281544
ENSBTAG00000003667.7	0.538755	-0.708165	0.627742	0.497844	ENSBTAG00000003667	TLN2	528252
ENSBTAG00000020814.4	0.0373662	-2.48325	0.611004	-1.31223	ENSBTAG00000020814	C2CD4B	529849
ENSBTAG00000010952.5	0.31376	-1.35483	0.611004	-0.438113	ENSBTAG00000010952		529823
ENSBTAG00000038920.4	0.325791	-1.09137	0.611004	-0.126143	ENSBTAG00000038920	VPS13C	783566
ENSBTAG00000015904.6	0.453053	-0.807956	0.611004	0.307652	ENSBTAG00000015904	RORA	535597
ENSBTAG00000005328.6	0.386449	-0.943894	0.611004	0.083304	ENSBTAG00000005328	ICE2	541255
ENSBTAG00000009615.4	0.31474	-1.08521	0.611004	-0.117981	ENSBTAG00000009615	ANXA2	282689
ENSBTAG00000013493.6	0.397299	-0.913765	0.611004	0.130105	ENSBTAG00000013493	BNIP2	516077
ENSBTAG00000010298.5	0.392613	-0.917263	0.611004	0.124592	ENSBTAG00000010298	GTF2A2	613479
ENSBTAG00000009443.5	0.529662	-0.730584	0.624125	0.452878	ENSBTAG00000009443	GCNT3	404167
ENSBTAG00000014699.6	0.550489	-0.739667	0.63213	0.435052	ENSBTAG00000014699	FAM81A	538402
ENSBTAG00000021538.7	0.376967	-0.952419	0.611004	0.0703322	ENSBTAG00000021538	MYO1E	523485
ENSBTAG00000005269.5	0.049439	-2.79511	0.611004	-1.4829	ENSBTAG00000005269	CCNB2	281668
ENSBTAG00000014181.6	0.381678	-0.952196	0.611004	0.0706702	ENSBTAG00000014181	RNF111	540353
ENSBTAG00000011319.6	0.375601	-0.964977	0.611004	0.0514333	ENSBTAG00000011319	SLTM	515193
ENSBTAG00000012391.5	0.340893	-1.0411	0.611004	-0.0581044	ENSBTAG00000012391	MINDY2	524749
ENSBTAG00000005481.6	0.390236	-0.954419	0.611004	0.0673051	ENSBTAG00000005481	ADAM10	282132
ENSBTAG00000005479.6	0.649949	-0.601851	0.694085	0.732523	ENSBTAG00000005479	LIPC	535192
ENSBTAG00000049039.1	0.709984	-0.569675	0.740368	0.81179	ENSBTAG00000049039		ENSBTAG00000049039
ENSBTAG00000013452.6	0.655873	-0.638722	0.698257	0.646739	ENSBTAG00000013452	AQP9	516762
ENSBTAG00000010119.5	0.411706	-0.99625	0.611004	0.00542034	ENSBTAG00000010119	ALDH1A2	535075
ENSBTAG00000040384.3	0.347596	-1.01348	0.611004	-0.019322	ENSBTAG00000040384	POLR2M	100125877
ENSBTAG00000002194.5	0.336236	-1.1885	0.611004	-0.249138	ENSBTAG00000002194	MYZAP	104968465
ENSBTAG00000008575.5	0.361099	-0.98368	0.611004	0.0237384	ENSBTAG00000008575	CGNL1	517509
ENSBTAG00000002586.6	0.316411	-1.08042	0.611004	-0.111586	ENSBTAG00000002586	TCF12	509039
ENSBTAG00000053119.1	0.392935	-0.954236	0.611004	0.0675821	ENSBTAG00000053119		ENSBTAG00000053119
ENSBTAG00000052391.1	0.437277	-0.876172	0.611004	0.190713	ENSBTAG00000052391		ENSBTAG00000052391
ENSBTAG00000000271.6	0.499155	-0.764016	0.61513	0.388326	ENSBTAG00000000271	MNS1	532884
ENSBTAG00000031433.4	0.45926	-0.809522	0.611004	0.304858	ENSBTAG00000031433	TEX9	518432
ENSBTAG00000000565.6	0.430255	-0.868691	0.611004	0.203084	ENSBTAG00000000565	RFX7	541058
ENSBTAG00000013793.6	0.305567	-1.13303	0.611004	-0.18019	ENSBTAG00000013793	NEDD4	507781
ENSBTAG00000031396.4	0.638113	-1.06635	0.685237	-0.0926785	ENSBTAG00000031396		ENSBTAG00000031396
ENSBTAG00000009151.6	0.366263	-1.03615	0.611004	-0.0512309	ENSBTAG00000009151	PYGO1	527394
ENSBTAG00000031388.5	0.462199	-0.838926	0.611004	0.253384	ENSBTAG00000031388	DNAAF4	527393
ENSBTAG00000051675.1	0.465557	-0.838166	0.611004	0.254692	ENSBTAG00000051675	C15orf65	ENSBTAG00000051675
ENSBTAG00000012741.5	0.349704	-1.02636	0.611004	-0.037542	ENSBTAG00000012741	CCPG1	538508
ENSBTAG00000012740.6	0.378313	-0.942846	0.611004	0.0849061	ENSBTAG00000012740	PIGB	616044
ENSBTAG00000012408.6	0.381233	-0.96696	0.611004	0.0484719	ENSBTAG00000012408	RAB27A	618035
ENSBTAG00000001342.4	0.358248	-0.998094	0.611004	0.00275282	ENSBTAG00000001342	RSL24D1	783948
ENSBTAG00000021876.7	0.727922	-0.46221	0.755666	1.11338	ENSBTAG00000021876	WDR72	525892
ENSBTAG00000024958.5	0.412209	-0.885745	0.611004	0.175037	ENSBTAG00000024958	FAM214A	522864
ENSBTAG00000011022.6	0.347915	-1.03172	0.611004	-0.0450511	ENSBTAG00000011022	ARPP19	282658
ENSBTAG00000006489.6	0.365454	-0.993851	0.611004	0.00889868	ENSBTAG00000006489	MYO5A	541234
ENSBTAG00000003763.5	0.360996	-1.04056	0.611004	-0.057356	ENSBTAG00000003763	MYO5C	532574
ENSBTAG00000003762.6	0.416393	-0.906082	0.611004	0.142287	ENSBTAG00000003762	GNB5	535365
ENSBTAG00000005429.6	0.739694	-0.783996	0.765675	0.351082	ENSBTAG00000005429		ENSBTAG00000005429
ENSBTAG00000005865.4	0.344622	-1.02358	0.611004	-0.0336289	ENSBTAG00000005865	MAPK6	538094
ENSBTAG00000013830.6	0.339141	-1.02144	0.611004	-0.030601	ENSBTAG00000013830	LEO1	507524
ENSBTAG00000051260.1	0.462962	-0.88535	0.611004	0.17568	ENSBTAG00000051260		ENSBTAG00000051260
ENSBTAG00000048622.1	0.359243	-1.0209	0.611004	-0.0298365	ENSBTAG00000048622	TMOD3	533257
ENSBTAG00000014011.6	0.612566	-0.645974	0.667386	0.630453	ENSBTAG00000014011	TMOD2	532085
ENSBTAG00000017683.5	0.420236	-0.938535	0.611004	0.0915178	ENSBTAG00000017683	LYSMD2	511013
ENSBTAG00000017677.5	0.783712	-0.404833	0.803487	1.3046	ENSBTAG00000017677	SCG3	525941
ENSBTAG00000000737.6	0.470211	-0.804662	0.611004	0.313545	ENSBTAG00000000737	DMXL2	782535
ENSBTAG00000010472.6	0.41622	-0.970311	0.611004	0.0434816	ENSBTAG00000010472	TNFAIP8L3	523131
ENSBTAG00000013616.7	0.384939	-0.95847	0.611004	0.0611948	ENSBTAG00000013616	AP4E1	536144
ENSBTAG00000011831.5	0.254137	-1.24601	0.611004	-0.317315	ENSBTAG00000011831	SPPL2A	530325
ENSBTAG00000031165.4	0.346527	-1.02141	0.611004	-0.0305559	ENSBTAG00000031165	TRPM7	514642
ENSBTAG00000011916.6	0.362533	-0.969925	0.611004	0.0440553	ENSBTAG00000011916	USP8	538743
ENSBTAG00000011929.6	0.585962	-0.925489	0.653204	0.111713	ENSBTAG00000011929	USP50	506271
ENSBTAG00000022801.5	0.412869	-0.880077	0.611004	0.184298	ENSBTAG00000022801	GABPB1	520313
ENSBTAG00000054552.1	0.636516	-0.857151	0.683846	0.22238	ENSBTAG00000054552		ENSBTAG00000054552
ENSBTAG00000052459.1	0.747799	-0.795265	0.772755	0.330493	ENSBTAG00000052459		ENSBTAG00000052459
ENSBTAG00000004303.6	0.206883	-1.523	0.611004	-0.606913	ENSBTAG00000004303	SLC27A2	535727
ENSBTAG00000011936.7	0.0682135	-2.01701	0.611004	-1.01222	ENSBTAG00000011936	ATP8B4	100137953
ENSBTAG00000006201.6	0.48212	-0.745716	0.612445	0.423301	ENSBTAG00000006201	DTWD1	540840
ENSBTAG00000051898.1	0.544274	-0.825729	0.629891	0.27626	ENSBTAG00000051898	FGF7	616885
ENSBTAG00000004011.5	0.387425	-0.924954	0.611004	0.112546	ENSBTAG00000004011	GALK2	536133
ENSBTAG00000013425.6	0.344611	-1.03926	0.611004	-0.0555506	ENSBTAG00000013425	COPS2	101907531
ENSBTAG00000046553.2	0.391988	-0.929523	0.611004	0.105438	ENSBTAG00000046553	SECISBP2L	100848979
ENSBTAG00000022583.5	0.634725	-0.635754	0.682609	0.65346	ENSBTAG00000022583	SHC4	524734
ENSBTAG00000027764.5	0.462894	-0.776998	0.611004	0.364016	ENSBTAG00000027764	EID1	506056
ENSBTAG00000011661.6	0.321705	-1.14869	0.611004	-0.199995	ENSBTAG00000011661	CEP152	536117
ENSBTAG00000002278.6	0.467709	-0.816422	0.611004	0.292614	ENSBTAG00000002278	FBN1	281154
ENSBTAG00000011998.5	0.378747	-0.996171	0.611004	0.00553455	ENSBTAG00000011998	DUT	507945
ENSBTAG00000010145.6	0.0487846	-2.6238	0.611004	-1.39166	ENSBTAG00000010145	SLC12A1	407161
ENSBTAG00000008771.6	0.342036	-1.0489	0.611004	-0.0688803	ENSBTAG00000008771	MYEF2	524920
ENSBTAG00000004854.3	0.396561	-0.909018	0.611004	0.137619	ENSBTAG00000004854	SLC24A5	781411
ENSBTAG00000016800.6	0.550631	-0.675659	0.63213	0.565633	ENSBTAG00000016800	SEMA6D	518458
ENSBTAG00000010365.5	0.364725	-1.0038	0.611004	-0.00546715	ENSBTAG00000010365	SQOR	507858
ENSBTAG00000012250.6	0.406194	-0.911454	0.611004	0.133758	ENSBTAG00000012250	BLOC1S6	614408
ENSBTAG00000021019.7	0.501648	-0.790043	0.615211	0.339997	ENSBTAG00000021019	SLC30A4	540869
ENSBTAG00000004558.5	0.431909	-0.853356	0.611004	0.228781	ENSBTAG00000004558	C10H15orf48	614805
ENSBTAG00000036401.2	0.889792	-1.60489	0.898321	-0.682476	ENSBTAG00000036401	bta-mir-147	ENSBTAG00000036401
ENSBTAG00000018279.6	0.417638	-0.881718	0.611004	0.181611	ENSBTAG00000018279	SPATA5L1	533070
ENSBTAG00000005586.6	0.309567	-1.21882	0.611004	-0.285484	ENSBTAG00000005586	GATM	414732
ENSBTAG00000020934.6	0.395439	-0.944129	0.611004	0.0829437	ENSBTAG00000020934	SHF	512726
ENSBTAG00000025496.5	0.369766	-1.01133	0.611004	-0.0162515	ENSBTAG00000025496	SORD	508954
ENSBTAG00000014501.5	0.437527	-0.827037	0.611004	0.273977	ENSBTAG00000014501	FERMT2	616981
ENSBTAG00000019924.6	0.415032	-0.884363	0.611004	0.177289	ENSBTAG00000019924	DDHD1	338047
ENSBTAG00000003835.5	0.436724	-0.858663	0.611004	0.219836	ENSBTAG00000003835	BMP4	407216
ENSBTAG00000019496.5	0.386438	-1.01777	0.611004	-0.0254076	ENSBTAG00000019496	CDKN3	615282
ENSBTAG00000019500.6	0.347905	-1.03516	0.611004	-0.0498526	ENSBTAG00000019500	CNIH1	613575
ENSBTAG00000054095.1	0.389728	-0.94144	0.611004	0.0870588	ENSBTAG00000054095	GMFB	615255
ENSBTAG00000017141.5	0.339555	-1.08889	0.611004	-0.122856	ENSBTAG00000017141	CGRRF1	534344
ENSBTAG00000001468.5	0.491939	-0.764612	0.613981	0.387201	ENSBTAG00000001468	SAMD4A	540852
ENSBTAG00000040151.3	0.48448	-0.784163	0.612989	0.350775	ENSBTAG00000040151	GCH1	286815
ENSBTAG00000019120.6	0.332302	-1.10404	0.611004	-0.142795	ENSBTAG00000019120	WDHD1	540681
ENSBTAG00000021988.3	0.32803	-1.08478	0.611004	-0.117409	ENSBTAG00000021988	SOCS4	540412
ENSBTAG00000021986.6	0.388274	-0.917272	0.611004	0.124578	ENSBTAG00000021986	MAPK1IP1L	540411
ENSBTAG00000002326.5	0.50995	-0.771753	0.617646	0.373789	ENSBTAG00000002326	LGALS3	786492
ENSBTAG00000002331.6	0.340951	-1.32321	0.611004	-0.404045	ENSBTAG00000002331	DLGAP5	509161
ENSBTAG00000020533.6	0.294183	-1.12296	0.611004	-0.167306	ENSBTAG00000020533	FBXO34	539922
ENSBTAG00000051943.1	0.0857212	-3.19422	0.611004	-1.67547	ENSBTAG00000051943		ENSBTAG00000051943
ENSBTAG00000010795.4	0.318851	-1.0857	0.611004	-0.118629	ENSBTAG00000010795	ATG14	538831
ENSBTAG00000017713.6	0.363643	-0.988996	0.611004	0.0159629	ENSBTAG00000017713	KTN1	537619
ENSBTAG00000005141.6	0.530794	-0.6952	0.624401	0.5245	ENSBTAG00000005141	PELI2	100337503
ENSBTAG00000030881.4	0.388201	-0.928026	0.611004	0.107762	ENSBTAG00000030881	TMEM260	614796
ENSBTAG00000051793.1	0.465654	-0.83149	0.611004	0.266229	ENSBTAG00000051793		ENSBTAG00000051793
ENSBTAG00000013042.6	0.383503	-0.953665	0.611004	0.0684463	ENSBTAG00000013042	EXOC5	531907
ENSBTAG00000013043.5	0.374258	-0.988413	0.611004	0.0168134	ENSBTAG00000013043	AP5M1	539663
ENSBTAG00000048586.1	0.702873	-0.869287	0.734916	0.202095	ENSBTAG00000048586	SNORA72	ENSBTAG00000048586
ENSBTAG00000012998.6	0.400132	-0.910215	0.611004	0.13572	ENSBTAG00000012998	NAA30	533922
ENSBTAG00000009862.6	0.491456	-0.869547	0.613981	0.201663	ENSBTAG00000009862	CCDC198	614197
ENSBTAG00000020880.5	0.641885	-0.549909	0.687952	0.862734	ENSBTAG00000020880	ARMH4	508562
ENSBTAG00000014392.5	0.383762	-0.939822	0.611004	0.0895399	ENSBTAG00000014392	ACTR10	511083
ENSBTAG00000002808.5	0.339258	-1.02077	0.611004	-0.0296643	ENSBTAG00000002808	PSMA3	505176
ENSBTAG00000018898.6	0.382372	-0.949982	0.611004	0.0740275	ENSBTAG00000018898	ARID4A	531515
ENSBTAG00000052431.1	0.430681	-0.892325	0.611004	0.164359	ENSBTAG00000052431	TOMM20L	525594
ENSBTAG00000010503.6	0.393322	-0.932638	0.611004	0.10061	ENSBTAG00000010503	TIMM9	521073
ENSBTAG00000004631.6	0.376998	-0.942935	0.611004	0.0847704	ENSBTAG00000004631	KIAA0586	533397
ENSBTAG00000019421.6	0.507235	-0.770582	0.616229	0.37598	ENSBTAG00000019421	DACT1	538778
ENSBTAG00000005984.6	0.431929	-0.835161	0.611004	0.259873	ENSBTAG00000005984	DAAM1	513742
ENSBTAG00000003370.5	0.283243	-1.85825	0.611004	-0.893944	ENSBTAG00000003370	GPR135	781195
ENSBTAG00000030824.3	0.412979	-0.946254	0.611004	0.0797003	ENSBTAG00000030824	L3HYPDH	510525
ENSBTAG00000003371.6	0.434505	-0.849071	0.611004	0.236043	ENSBTAG00000003371	JKAMP	509181
ENSBTAG00000011451.7	0.40457	-0.936363	0.611004	0.0948602	ENSBTAG00000011451	RTN1	617691
ENSBTAG00000003090.6	0.609286	-0.588794	0.665697	0.764166	ENSBTAG00000003090	LRRC9	537580
ENSBTAG00000014096.6	0.429965	-0.837118	0.611004	0.256497	ENSBTAG00000014096	PCNX4	539495
ENSBTAG00000020729.6	0.38315	-0.994897	0.611004	0.00738077	ENSBTAG00000020729	DHRS7	514044
ENSBTAG00000018127.5	0.338763	-1.06524	0.611004	-0.0911741	ENSBTAG00000018127	PPM1A	281994
ENSBTAG00000012139.5	0.444914	-1.04984	0.611004	-0.0701692	ENSBTAG00000012139	SIX1	511371
ENSBTAG00000048977.1	0.397959	-1.34949	0.611004	-0.432417	ENSBTAG00000048977		ENSBTAG00000048977
ENSBTAG00000049091.1	0.400324	-0.944117	0.611004	0.0829628	ENSBTAG00000049091	SIX4	526104
ENSBTAG00000030801.4	0.380566	-0.941021	0.611004	0.0877014	ENSBTAG00000030801	MNAT1	534176
ENSBTAG00000011796.4	0.319969	-1.07304	0.611004	-0.101698	ENSBTAG00000011796	TRMT5	528221
ENSBTAG00000007931.6	0.392666	-0.926182	0.611004	0.110632	ENSBTAG00000007931	SLC38A6	520243
ENSBTAG00000016713.6	0.328333	-1.06794	0.611004	-0.0948318	ENSBTAG00000016713	TMEM30B	539324
ENSBTAG00000003276.5	0.432405	-0.892724	0.611004	0.163715	ENSBTAG00000003276	PRKCH	518542
ENSBTAG00000020935.6	0.420209	-0.921595	0.611004	0.117796	ENSBTAG00000020935	HIF1A	281814
ENSBTAG00000020937.6	0.361593	-0.99915	0.611004	0.00122613	ENSBTAG00000020937	SNAPC1	615539
ENSBTAG00000017200.5	0.500813	-0.788837	0.61513	0.3422	ENSBTAG00000017200	RHOJ	540619
ENSBTAG00000019784.5	0.364812	-0.979246	0.611004	0.030257	ENSBTAG00000019784	PPP2R5E	533617
ENSBTAG00000008815.3	0.355639	-1.00739	0.611004	-0.010626	ENSBTAG00000008815	WDR89	539045
ENSBTAG00000053409.1	0.467098	-0.853812	0.611004	0.228009	ENSBTAG00000053409		ENSBTAG00000053409
ENSBTAG00000004430.4	0.462001	-0.814535	0.611004	0.295952	ENSBTAG00000004430	SGPP1	516881
ENSBTAG00000025450.5	0.301697	-1.09868	0.611004	-0.135776	ENSBTAG00000025450	SYNE2	540504
ENSBTAG00000004498.5	0.259538	-1.25364	0.611004	-0.326123	ENSBTAG00000004498	ESR2	281146
ENSBTAG00000013836.5	0.337792	-1.11152	0.611004	-0.152539	ENSBTAG00000013836		100297513
ENSBTAG00000009641.5	0.314987	-1.06214	0.611004	-0.0869736	ENSBTAG00000009641	MTHFD1	534382
ENSBTAG00000009643.3	0.423996	-0.875426	0.611004	0.191943	ENSBTAG00000009643	ZBTB25	538889
ENSBTAG00000009642.2	0.726362	-0.757439	0.754302	0.400798	ENSBTAG00000009642	AKAP5	281612
ENSBTAG00000040551.3	0.394433	-0.923515	0.611004	0.114792	ENSBTAG00000040551	ZBTB1	526903
ENSBTAG00000007807.3	0.280558	-1.17306	0.611004	-0.23028	ENSBTAG00000007807	HSPA2	281827
ENSBTAG00000007809.6	0.446549	-0.848626	0.611004	0.236799	ENSBTAG00000007809	PPP1R36	100141235
ENSBTAG00000001551.6	0.290469	-1.1771	0.611004	-0.235236	ENSBTAG00000001551	PLEKHG3	520027
ENSBTAG00000004732.5	0.297676	-1.23205	0.611004	-0.301059	ENSBTAG00000004732	SPTB	527711
ENSBTAG00000003469.5	0.369044	-0.958809	0.611004	0.060685	ENSBTAG00000003469	CHURC1	616539
ENSBTAG00000003474.6	0.33005	-1.19282	0.611004	-0.254382	ENSBTAG00000003474	RAB15	614507
ENSBTAG00000005897.4	0.325734	-1.06356	0.611004	-0.0889081	ENSBTAG00000005897	FNTB	327686
ENSBTAG00000017994.6	0.283683	-1.14371	0.611004	-0.193721	ENSBTAG00000017994	MAX	540616
ENSBTAG00000019819.6	0.392821	-0.953566	0.611004	0.0685954	ENSBTAG00000019819	FUT8	281177
ENSBTAG00000004171.7	0.297134	-1.10494	0.611004	-0.143962	ENSBTAG00000004171	GPHN	535194
ENSBTAG00000010239.5	0.337146	-1.37353	0.611004	-0.457887	ENSBTAG00000010239	FAM71D	618905
ENSBTAG00000011767.6	0.355124	-1.01281	0.611004	-0.0183599	ENSBTAG00000011767	MPP5	528109
ENSBTAG00000016309.6	0.273633	-1.17347	0.611004	-0.23078	ENSBTAG00000016309	ATP6V1D	404152
ENSBTAG00000016311.5	0.332317	-1.02837	0.611004	-0.0403587	ENSBTAG00000016311	EIF2S1	327694
ENSBTAG00000016255.5	0.313927	-1.13237	0.611004	-0.179341	ENSBTAG00000016255	PLEK2	784941
ENSBTAG00000012900.6	0.417341	-0.933976	0.611004	0.0985426	ENSBTAG00000012900	TMEM229B	536375
ENSBTAG00000018297.6	0.342275	-1.03483	0.611004	-0.0493966	ENSBTAG00000018297	PLEKHH1	515305
ENSBTAG00000018299.3	0.381952	-0.963824	0.611004	0.0531591	ENSBTAG00000018299	PIGH	515306
ENSBTAG00000001945.5	0.359656	-1.00834	0.611004	-0.0119789	ENSBTAG00000001945	ARG2	518752
ENSBTAG00000001948.3	0.315007	-1.07572	0.611004	-0.105306	ENSBTAG00000001948	VTI1B	780809
ENSBTAG00000001950.5	0.257685	-1.30379	0.611004	-0.382712	ENSBTAG00000001950	RDH11	505995
ENSBTAG00000014334.5	0.304894	-1.09478	0.611004	-0.130638	ENSBTAG00000014334	ZFYVE26	514402
ENSBTAG00000018971.6	0.405281	-0.915957	0.611004	0.126649	ENSBTAG00000018971	RAD51B	617007
ENSBTAG00000025434.5	0.45533	-0.818291	0.611004	0.289315	ENSBTAG00000025434	ZFP36L1	614773
ENSBTAG00000018255.6	0.166613	-1.53161	0.611004	-0.615049	ENSBTAG00000018255	ACTN1	524770
ENSBTAG00000048519.1	0.334411	-1.01172	0.611004	-0.0168103	ENSBTAG00000048519	DCAF5	785849
ENSBTAG00000010052.6	0.337373	-1.06923	0.611004	-0.0965719	ENSBTAG00000010052	EXD2	539532
ENSBTAG00000009998.6	0.612632	-0.58085	0.667412	0.783762	ENSBTAG00000009998	GALNT16	526331
ENSBTAG00000017798.6	0.412209	-0.883111	0.611004	0.179333	ENSBTAG00000017798	ERH	508901
ENSBTAG00000017811.6	0.376621	-0.951393	0.611004	0.0718872	ENSBTAG00000017811	SLC39A9	539399
ENSBTAG00000008576.6	0.346035	-1.19482	0.611004	-0.256793	ENSBTAG00000008576	PLEKHD1	100141172
ENSBTAG00000003857.6	0.367471	-0.97882	0.611004	0.0308841	ENSBTAG00000003857	SUSD6	510837
ENSBTAG00000050645.1	0.756434	-3.50382	0.78067	-1.80893	ENSBTAG00000050645		ENSBTAG00000050645
ENSBTAG00000011596.5	0.327251	-1.07296	0.611004	-0.101599	ENSBTAG00000011596	SRSF5	510474
ENSBTAG00000001881.6	0.383122	-1.01326	0.611004	-0.0190031	ENSBTAG00000001881	SLC10A1	532890
ENSBTAG00000030599.3	0.569927	-0.744442	0.643242	0.425769	ENSBTAG00000030599	SMOC1	508379
ENSBTAG00000007586.4	0.361336	-0.998529	0.611004	0.00212439	ENSBTAG00000007586	SYNJ2BP	525107
ENSBTAG00000030595.2	0.388823	-0.916344	0.611004	0.126039	ENSBTAG00000030595	COX16	615979
ENSBTAG00000003715.6	0.465123	-1.08307	0.611004	-0.115128	ENSBTAG00000003715	ADAM21	ENSBTAG00000003715
ENSBTAG00000006786.3	0.351481	-1.03468	0.611004	-0.0491786	ENSBTAG00000006786	MED6	505293
ENSBTAG00000052827.1	0.620161	-0.74837	0.672767	0.418176	ENSBTAG00000052827		ENSBTAG00000052827
ENSBTAG00000045604.2	0.298149	-1.16599	0.611004	-0.221552	ENSBTAG00000045604	TTC9	523451
ENSBTAG00000005700.6	0.344757	-1.14932	0.611004	-0.200777	ENSBTAG00000005700	MAP3K9	538340
ENSBTAG00000012565.6	0.364574	-0.97362	0.611004	0.0385696	ENSBTAG00000012565	PCNX1	514244
ENSBTAG00000015805.6	0.38407	-0.986896	0.611004	0.0190303	ENSBTAG00000015805	SIPA1L1	787248
ENSBTAG00000025385.4	0.449327	-1.09835	0.611004	-0.135344	ENSBTAG00000025385		ENSBTAG00000025385
ENSBTAG00000014189.6	0.423855	-0.983819	0.611004	0.0235354	ENSBTAG00000014189	RGS6	517545
ENSBTAG00000046952.2	0.768375	-1.24608	0.790344	-0.317402	ENSBTAG00000046952		ENSBTAG00000046952
ENSBTAG00000008713.5	0.321619	-1.06337	0.611004	-0.0886376	ENSBTAG00000008713	DCAF4	511629
ENSBTAG00000011041.6	0.338274	-1.02519	0.611004	-0.0358905	ENSBTAG00000011041	ZFYVE1	537916
ENSBTAG00000017177.6	0.3497	-1.0022	0.611004	-0.00316849	ENSBTAG00000017177	RBM25	540258
ENSBTAG00000011757.5	0.346805	-0.992377	0.611004	0.0110392	ENSBTAG00000011757	PSEN1	282705
ENSBTAG00000011680.6	0.268787	-1.26961	0.611004	-0.344386	ENSBTAG00000011680	PAPLN	614084
ENSBTAG00000011683.6	0.344106	-1.01017	0.611004	-0.0145966	ENSBTAG00000011683	NUMB	512187
ENSBTAG00000002842.4	0.228296	-1.32024	0.611004	-0.400798	ENSBTAG00000002842	HEATR4	101902938
ENSBTAG00000025372.5	0.337245	-1.06818	0.611004	-0.0951496	ENSBTAG00000025372	RIOX1	511031
ENSBTAG00000046814.2	0.380925	-1.00984	0.611004	-0.0141299	ENSBTAG00000046814	ACOT2	511033
ENSBTAG00000002843.6	0.344569	-1.02204	0.611004	-0.0314468	ENSBTAG00000002843	ACOT4	511431
ENSBTAG00000010270.3	0.627117	-0.705258	0.677613	0.503778	ENSBTAG00000010270		512541
ENSBTAG00000015930.4	0.423887	-0.888677	0.611004	0.170269	ENSBTAG00000015930	DNAL1	538164
ENSBTAG00000009271.6	0.33578	-1.07564	0.611004	-0.105195	ENSBTAG00000009271	PNMA1	538718
ENSBTAG00000009272.5	0.34554	-1.01324	0.611004	-0.0189805	ENSBTAG00000009272	ELMSAN1	505848
ENSBTAG00000003747.6	0.34391	-1.01383	0.611004	-0.0198117	ENSBTAG00000003747	PTGR2	506263
ENSBTAG00000020327.5	0.33333	-1.03079	0.611004	-0.0437457	ENSBTAG00000020327	ZNF410	507530
ENSBTAG00000020329.6	0.378665	-1.00454	0.611004	-0.00652818	ENSBTAG00000020329	FAM161B	107131178
ENSBTAG00000020331.4	0.309123	-1.12511	0.611004	-0.17007	ENSBTAG00000020331	COQ6	511624
ENSBTAG00000020334.6	0.402117	-0.935	0.611004	0.0969617	ENSBTAG00000020334	ENTPD5	533096
ENSBTAG00000018469.4	0.363007	-1.03056	0.611004	-0.0434273	ENSBTAG00000018469	ALDH6A1	327692
ENSBTAG00000030557.3	0.300157	-1.1096	0.611004	-0.150045	ENSBTAG00000030557	LIN52	618104
ENSBTAG00000014633.6	0.289479	-1.17872	0.611004	-0.237217	ENSBTAG00000014633	ABCD4	112448521
ENSBTAG00000021955.3	0.328095	-1.0778	0.611004	-0.10809	ENSBTAG00000021955	NPC2	280815
ENSBTAG00000021956.5	0.356608	-1.04416	0.611004	-0.0623401	ENSBTAG00000021956	ISCA2	613290
ENSBTAG00000021957.4	0.472707	-0.849914	0.611004	0.23461	ENSBTAG00000021957	LTBP2	281905
ENSBTAG00000055057.1	0.396026	-0.926205	0.611004	0.110596	ENSBTAG00000055057		ENSBTAG00000055057
ENSBTAG00000020379.5	0.286457	-1.12653	0.611004	-0.171884	ENSBTAG00000020379	AREL1	539472
ENSBTAG00000020381.4	0.285666	-1.15024	0.611004	-0.201936	ENSBTAG00000020381	FCF1	508270
ENSBTAG00000008287.6	0.378091	-0.933299	0.611004	0.099588	ENSBTAG00000008287	YLPM1	540849
ENSBTAG00000015052.6	0.496619	-0.767996	0.614736	0.380829	ENSBTAG00000015052	PROX2	529720
ENSBTAG00000006463.6	0.307344	-1.07201	0.611004	-0.100315	ENSBTAG00000006463	DLST	506888
ENSBTAG00000006688.6	0.561524	-0.727347	0.638258	0.459285	ENSBTAG00000006688	RPS6KL1	530047
ENSBTAG00000013688.6	0.57322	-0.646835	0.644979	0.628531	ENSBTAG00000013688	PGF	280894
ENSBTAG00000008664.5	0.346598	-1.01763	0.611004	-0.0252105	ENSBTAG00000008664	EIF2B2	513958
ENSBTAG00000019279.7	0.438704	-0.822747	0.611004	0.281479	ENSBTAG00000019279	MLH3	786279
ENSBTAG00000013992.4	0.32184	-1.12628	0.611004	-0.171568	ENSBTAG00000013992	ACYP1	507844
ENSBTAG00000013983.5	0.433981	-0.90245	0.611004	0.148081	ENSBTAG00000013983	ZC2HC1C	540480
ENSBTAG00000016612.5	0.350644	-0.992802	0.611004	0.0104223	ENSBTAG00000016612	NEK9	534652
ENSBTAG00000005694.6	0.432495	-0.834901	0.611004	0.260324	ENSBTAG00000005694	TMED10	529761
ENSBTAG00000004322.6	0.592866	-0.596913	0.657524	0.744406	ENSBTAG00000004322	FOS	280795
ENSBTAG00000009451.5	0.362927	-1.01055	0.611004	-0.0151473	ENSBTAG00000009451	JDP2	531476
ENSBTAG00000025405.4	0.358924	-1.32198	0.611004	-0.402699	ENSBTAG00000025405	BATF	617628
ENSBTAG00000040078.3	0.33478	-1.14555	0.611004	-0.196035	ENSBTAG00000040078	FLVCR2	507318
ENSBTAG00000011985.6	0.707691	-3.56063	0.738362	-1.83213	ENSBTAG00000011985		ENSBTAG00000011985
ENSBTAG00000011987.6	0.389567	-1.03311	0.611004	-0.0469899	ENSBTAG00000011987	ERG28	539248
ENSBTAG00000025403.5	0.456517	-0.860656	0.611004	0.216491	ENSBTAG00000025403	TTLL5	538422
ENSBTAG00000012004.5	0.461221	-0.861552	0.611004	0.214991	ENSBTAG00000012004	TGFB3	538957
ENSBTAG00000012005.4	0.334445	-1.02508	0.611004	-0.0357381	ENSBTAG00000012005	IFT43	513228
ENSBTAG00000003084.7	0.380566	-0.943704	0.611004	0.0835937	ENSBTAG00000003084	GPATCH2L	509393
ENSBTAG00000008735.6	0.596158	-0.620155	0.658868	0.689299	ENSBTAG00000008735	VASH1	615419
ENSBTAG00000019454.5	0.45844	-0.800797	0.611004	0.320492	ENSBTAG00000019454	ANGEL1	508197
ENSBTAG00000025329.5	0.395788	-0.958538	0.611004	0.0610919	ENSBTAG00000025329	IRF2BPL	613845
ENSBTAG00000009923.6	0.295786	-1.14931	0.611004	-0.200764	ENSBTAG00000009923	CIPC	506130
ENSBTAG00000002704.5	0.317911	-1.06917	0.611004	-0.0964889	ENSBTAG00000002704	POMT2	537054
ENSBTAG00000002706.5	0.387253	-0.991148	0.611004	0.0128279	ENSBTAG00000002706	GSTZ1	514822
ENSBTAG00000020469.5	0.392973	-0.974538	0.611004	0.0372101	ENSBTAG00000020469	TMED8	614106
ENSBTAG00000020471.5	0.532317	-0.717469	0.62497	0.479012	ENSBTAG00000020471	SAMD15	530413
ENSBTAG00000020475.6	0.392025	-0.928926	0.611004	0.106365	ENSBTAG00000020475	VIPAS39	508872
ENSBTAG00000020477.4	0.282224	-1.14759	0.611004	-0.198603	ENSBTAG00000020477	AHSA1	539220
ENSBTAG00000020480.6	0.260697	-1.24443	0.611004	-0.315485	ENSBTAG00000020480	SPTLC2	537972
ENSBTAG00000008133.6	0.38413	-0.931469	0.611004	0.102421	ENSBTAG00000008133	ALKBH1	538733
ENSBTAG00000008135.5	0.334653	-1.03159	0.611004	-0.0448671	ENSBTAG00000008135	SLIRP	613614
ENSBTAG00000008136.6	0.302762	-1.08032	0.611004	-0.111462	ENSBTAG00000008136	SNW1	326578
ENSBTAG00000012106.6	0.322979	-1.21901	0.611004	-0.285704	ENSBTAG00000012106	ADCK1	533372
ENSBTAG00000001605.8	0.425227	-1.01606	0.611004	-0.0229794	ENSBTAG00000001605	DIO2	494548
ENSBTAG00000040167.3	0.905599	-0.38797	0.912898	1.36598	ENSBTAG00000040167		ENSBTAG00000040167
ENSBTAG00000021708.7	0.419119	-0.895853	0.611004	0.158667	ENSBTAG00000021708	CEP128	529746
ENSBTAG00000013652.6	0.504794	-0.763844	0.615571	0.38865	ENSBTAG00000013652	GTF2A1	785612
ENSBTAG00000042272.2	0.959344	-0.590416	0.961867	0.760197	ENSBTAG00000042272		ENSBTAG00000042272
ENSBTAG00000025308.6	0.458135	-0.884013	0.611004	0.177861	ENSBTAG00000025308	STON2	785664
ENSBTAG00000008083.6	0.360072	-0.977403	0.611004	0.0329738	ENSBTAG00000008083	SEL1L	614959
ENSBTAG00000005489.6	0.427837	-0.890357	0.611004	0.167544	ENSBTAG00000005489	WDR36	112448582
ENSBTAG00000052494.1	0.560717	-0.789065	0.637879	0.341783	ENSBTAG00000052494		ENSBTAG00000052494
ENSBTAG00000021393.4	0.38891	-0.981466	0.611004	0.0269896	ENSBTAG00000021393	FLRT2	539905
ENSBTAG00000001124.5	0.372189	-1.01765	0.611004	-0.0252437	ENSBTAG00000001124	GALC	533428
ENSBTAG00000012737.6	0.282578	-1.33646	0.611004	-0.41842	ENSBTAG00000012737	GPR65	788507
ENSBTAG00000030456.4	0.501761	-0.756323	0.615211	0.402926	ENSBTAG00000030456	SPATA7	510352
ENSBTAG00000018596.7	0.39285	-0.939582	0.611004	0.0899087	ENSBTAG00000018596	PTPN21	520178
ENSBTAG00000030453.4	0.33823	-1.02728	0.611004	-0.038829	ENSBTAG00000030453	ZC3H14	511473
ENSBTAG00000009994.7	0.429554	-0.881132	0.611004	0.18257	ENSBTAG00000009994	EML5	537305
ENSBTAG00000030432.4	0.388786	-0.927275	0.611004	0.10893	ENSBTAG00000030432	TTC8	615652
ENSBTAG00000046684.2	0.400506	-0.886878	0.611004	0.173192	ENSBTAG00000046684	FOXN3	505469
ENSBTAG00000013136.6	0.441682	-0.864649	0.611004	0.209813	ENSBTAG00000013136	EFCAB11	617365
ENSBTAG00000053040.1	0.472934	-0.926184	0.611004	0.110629	ENSBTAG00000053040		ENSBTAG00000053040
ENSBTAG00000013138.6	0.387011	-0.953356	0.611004	0.068913	ENSBTAG00000013138	TDP1	517053
ENSBTAG00000005426.6	0.32169	-1.05644	0.611004	-0.0792044	ENSBTAG00000005426	PSMC1	506238
ENSBTAG00000005427.6	0.300616	-1.12775	0.611004	-0.173451	ENSBTAG00000005427	NRDE2	100138828
ENSBTAG00000025644.5	0.360168	-0.976746	0.611004	0.0339441	ENSBTAG00000025644	CALM1	617095
ENSBTAG00000006392.6	0.420697	-0.879017	0.611004	0.186037	ENSBTAG00000006392	TTC7B	616909
ENSBTAG00000010906.6	0.439738	-0.839224	0.611004	0.252871	ENSBTAG00000010906	RPS6KA5	504408
ENSBTAG00000012545.6	0.433156	-0.847668	0.611004	0.238428	ENSBTAG00000012545	CASC4	540780
ENSBTAG00000015385.6	0.392884	-0.930162	0.611004	0.104447	ENSBTAG00000015385	CTDSPL2	540232
ENSBTAG00000000359.6	0.35942	-0.989814	0.611004	0.0147706	ENSBTAG00000000359	EIF3J	539052
ENSBTAG00000000362.6	0.368043	-0.993983	0.611004	0.0087076	ENSBTAG00000000362	SPG11	507819
ENSBTAG00000048782.1	0.146229	-1.59571	0.611004	-0.674197	ENSBTAG00000048782		ENSBTAG00000048782
ENSBTAG00000012330.6	0.149966	-1.57933	0.611004	-0.65931	ENSBTAG00000012330	B2M	783680
ENSBTAG00000020646.6	0.469315	-0.827881	0.611004	0.272505	ENSBTAG00000020646	ZC3H6	ENSBTAG00000020646
ENSBTAG00000015965.5	0.369774	-1.01396	0.611004	-0.0199962	ENSBTAG00000015965	ZC3H8	506983
ENSBTAG00000009230.6	0.599902	-0.672724	0.660724	0.571914	ENSBTAG00000009230	FBLN7	541273
ENSBTAG00000012099.5	0.327832	-1.10098	0.611004	-0.138785	ENSBTAG00000012099	TMEM87B	617988
ENSBTAG00000005828.5	0.304106	-1.0951	0.611004	-0.131063	ENSBTAG00000005828	MERTK	504429
ENSBTAG00000027991.5	0.281074	-1.1514	0.611004	-0.203388	ENSBTAG00000027991	ANAPC1	535565
ENSBTAG00000024105.5	0.361174	-1.04299	0.611004	-0.0607319	ENSBTAG00000024105	BCL2L11	507390
ENSBTAG00000021181.5	0.376765	-1.10697	0.611004	-0.146615	ENSBTAG00000021181	BUB1	514777
ENSBTAG00000007675.5	0.463254	-0.780872	0.611004	0.356842	ENSBTAG00000007675	NPHP1	505421
ENSBTAG00000024091.3	0.298502	-1.17238	0.611004	-0.229445	ENSBTAG00000024091	MALL	512289
ENSBTAG00000034586.2	0.460647	-0.865681	0.611004	0.208092	ENSBTAG00000034586	MAL	510077
ENSBTAG00000008241.6	0.303264	-1.12337	0.611004	-0.167834	ENSBTAG00000008241	MRPS5	512469
ENSBTAG00000001947.6	0.503813	-0.830914	0.615211	0.267228	ENSBTAG00000001947	ZNF514	782049
ENSBTAG00000048358.1	0.498346	-0.798284	0.615114	0.325026	ENSBTAG00000048358		539022
ENSBTAG00000001952.6	0.351141	-1.12514	0.611004	-0.170108	ENSBTAG00000001952	PROM2	520936
ENSBTAG00000017955.5	0.281594	-1.31089	0.611004	-0.390551	ENSBTAG00000017955	KCNIP3	513316
ENSBTAG00000011553.5	0.291942	-1.21879	0.611004	-0.285444	ENSBTAG00000011553	FAHD2A	404123
ENSBTAG00000011558.6	0.405691	-1.05429	0.611004	-0.0762706	ENSBTAG00000011558	GPAT2	526739
ENSBTAG00000009510.4	0.635443	-0.593881	0.683013	0.751754	ENSBTAG00000009510	ADRA2B	516422
ENSBTAG00000020350.6	0.595383	-0.731029	0.658662	0.451999	ENSBTAG00000020350	DUSP2	539140
ENSBTAG00000018372.6	0.341785	-0.99879	0.611004	0.00174718	ENSBTAG00000018372	STARD7	524966
ENSBTAG00000015667.4	0.319134	-1.06277	0.611004	-0.0878332	ENSBTAG00000015667	TMEM127	513620
ENSBTAG00000015659.3	0.381443	-0.927327	0.611004	0.10885	ENSBTAG00000015659	CIAO1	540069
ENSBTAG00000000848.6	0.331202	-1.04108	0.611004	-0.0580875	ENSBTAG00000000848	SNRNP200	510529
ENSBTAG00000034995.4	0.244556	-1.35265	0.611004	-0.435791	ENSBTAG00000034995	ITPRIPL1	539436
ENSBTAG00000012925.6	0.24976	-1.55779	0.611004	-0.639504	ENSBTAG00000012925	NCAPH	504477
ENSBTAG00000002965.6	0.502603	-0.971403	0.615211	0.0418577	ENSBTAG00000002965	NEURL3	511385
ENSBTAG00000004497.6	0.328034	-1.0206	0.611004	-0.0294169	ENSBTAG00000004497	KANSL3	618190
ENSBTAG00000014090.5	0.240477	-1.31338	0.611004	-0.393287	ENSBTAG00000014090	ARID5A	524118
ENSBTAG00000003975.6	0.312119	-1.09226	0.611004	-0.127321	ENSBTAG00000003975	LMAN2L	539289
ENSBTAG00000019213.6	0.360918	-0.99805	0.611004	0.00281603	ENSBTAG00000019213	CNNM4	522382
ENSBTAG00000010846.6	0.234513	-1.27021	0.611004	-0.34507	ENSBTAG00000010846	CNNM3	100138153
ENSBTAG00000010849.6	0.417175	-0.928251	0.611004	0.107413	ENSBTAG00000010849	ANKRD23	100296784
ENSBTAG00000035244.3	0.337267	-1.05683	0.611004	-0.0797429	ENSBTAG00000035244	ANKRD39	510840
ENSBTAG00000021920.5	0.427418	-0.869911	0.611004	0.201061	ENSBTAG00000021920	SEMA4C	526028
ENSBTAG00000050476.1	0.575788	-0.696298	0.64659	0.522224	ENSBTAG00000050476		ENSBTAG00000050476
ENSBTAG00000006019.6	0.49867	-0.848082	0.61513	0.237724	ENSBTAG00000006019		ENSBTAG00000006019
ENSBTAG00000053107.1	0.230072	-1.30936	0.611004	-0.38886	ENSBTAG00000053107	COX5B	287012
ENSBTAG00000048041.2	0.365232	-0.98738	0.611004	0.0183222	ENSBTAG00000048041	ACTR1B	100125305
ENSBTAG00000005892.6	0.408121	-0.984355	0.611004	0.0227492	ENSBTAG00000005892	ZAP70	504509
ENSBTAG00000006744.5	0.249834	-1.23899	0.611004	-0.309167	ENSBTAG00000006744	TMEM131	540861
ENSBTAG00000034384.4	0.488119	-0.804338	0.613941	0.314126	ENSBTAG00000034384	VWA3B	536340
ENSBTAG00000054062.1	0.44765	-0.987	0.611004	0.0188781	ENSBTAG00000054062	CNGA3	281701
ENSBTAG00000004814.6	0.359825	-0.9665	0.611004	0.0491585	ENSBTAG00000004814	INPP4A	535487
ENSBTAG00000014873.5	0.402882	-0.900814	0.611004	0.150698	ENSBTAG00000014873	COA5	614794
ENSBTAG00000014877.5	0.366633	-0.965383	0.611004	0.050826	ENSBTAG00000014877	UNC50	513629
ENSBTAG00000010388.6	0.191522	-1.57711	0.611004	-0.657279	ENSBTAG00000010388	MGAT4A	282276
ENSBTAG00000054686.1	0.271258	-1.20856	0.611004	-0.273292	ENSBTAG00000054686	KIAA1211L	525174
ENSBTAG00000018991.6	0.402651	-0.911894	0.611004	0.133063	ENSBTAG00000018991	TSGA10	536433
ENSBTAG00000003965.3	0.36969	-1.02834	0.611004	-0.0403114	ENSBTAG00000003965	LIPT1	286864
ENSBTAG00000003970.4	0.211762	-1.36997	0.611004	-0.454143	ENSBTAG00000003970	MITD1	504291
ENSBTAG00000038949.3	0.385824	-0.960547	0.611004	0.0580714	ENSBTAG00000038949	MRPL30	614151
ENSBTAG00000004544.6	0.382344	-0.955968	0.611004	0.0649654	ENSBTAG00000004544	TXNDC9	539143
ENSBTAG00000034255.4	0.305372	-1.08708	0.611004	-0.120463	ENSBTAG00000034255	EIF5B	532850
ENSBTAG00000043999.3	0.357501	-0.986175	0.611004	0.0200845	ENSBTAG00000043999	REV1	616986
ENSBTAG00000012449.7	0.552795	-0.678611	0.633262	0.559344	ENSBTAG00000012449	AFF3	787488
ENSBTAG00000004328.6	0.436147	-0.88039	0.611004	0.183786	ENSBTAG00000004328	CHST10	511215
ENSBTAG00000009962.5	0.328008	-1.04436	0.611004	-0.0626187	ENSBTAG00000009962	PDCL3	514033
ENSBTAG00000019697.6	0.369957	-0.980629	0.611004	0.0282211	ENSBTAG00000019697	NPAS2	614049
ENSBTAG00000025898.5	0.308503	-1.11351	0.611004	-0.155109	ENSBTAG00000025898	TBC1D8	527162
ENSBTAG00000008267.5	0.173165	-1.66121	0.611004	-0.732236	ENSBTAG00000008267	CNOT11	506268
ENSBTAG00000043158.2	0.319083	-1.62767	0.611004	-0.702807	ENSBTAG00000043158	SNORD89	ENSBTAG00000043158
ENSBTAG00000008269.6	0.238841	-1.34081	0.611004	-0.423109	ENSBTAG00000008269	RNF149	ENSBTAG00000008269
ENSBTAG00000021161.5	0.474749	-0.859908	0.611389	0.217745	ENSBTAG00000021161	CREG2	618618
ENSBTAG00000054755.1	0.39517	-1.05308	0.611004	-0.0746182	ENSBTAG00000054755		ENSBTAG00000054755
ENSBTAG00000013023.6	0.359365	-0.980855	0.611004	0.0278877	ENSBTAG00000013023	MAP4K4	509109
ENSBTAG00000006343.6	0.20718	-1.46287	0.611004	-0.548806	ENSBTAG00000006343	IL1R2	515700
ENSBTAG00000005273.6	0.359443	-0.982412	0.611004	0.0255994	ENSBTAG00000005273	IL1R1	515640
ENSBTAG00000005704.5	0.308668	-1.46734	0.611004	-0.5532	ENSBTAG00000005704	IL1RL2	522114
ENSBTAG00000018571.5	0.664039	-0.591816	0.70378	0.756778	ENSBTAG00000018571	IL1RL1	520709
ENSBTAG00000001034.5	0.382532	-1.07536	0.611004	-0.104815	ENSBTAG00000001034	IL18R1	407221
ENSBTAG00000001714.5	0.386017	-0.955235	0.611004	0.0660731	ENSBTAG00000001714	MFSD9	514165
ENSBTAG00000038462.3	0.669435	-0.594962	0.708281	0.749131	ENSBTAG00000038462	TMEM182	618298
ENSBTAG00000050523.1	0.400401	-9.05543	0.611004	-3.17878	ENSBTAG00000050523	POU3F3	112448749
ENSBTAG00000006150.4	0.312229	-1.07129	0.611004	-0.0993448	ENSBTAG00000006150	MRPS9	519302
ENSBTAG00000048142.2	0.651825	-0.683128	0.695346	0.549772	ENSBTAG00000048142	GPR45	510657
ENSBTAG00000021731.6	0.300147	-1.12862	0.611004	-0.174564	ENSBTAG00000021731	TGFBRAP1	514660
ENSBTAG00000012332.5	0.360138	-0.969037	0.611004	0.0453769	ENSBTAG00000012332	C11H2orf49	540024
ENSBTAG00000001086.4	0.380079	-0.967942	0.611004	0.0470071	ENSBTAG00000001086	FHL2	510008
ENSBTAG00000015575.6	0.545028	-0.700752	0.630347	0.513024	ENSBTAG00000015575	TACR1	407133
ENSBTAG00000017189.5	0.282879	-1.20696	0.611004	-0.271384	ENSBTAG00000017189	POLE4	613730
ENSBTAG00000013108.7	0.293708	-1.25078	0.611004	-0.322826	ENSBTAG00000013108	HK2	788926
ENSBTAG00000006989.6	0.405319	-0.908031	0.611004	0.139187	ENSBTAG00000006989	SEMA4F	530018
ENSBTAG00000006988.4	0.554722	-0.712533	0.63428	0.48897	ENSBTAG00000006988	M1AP	541185
ENSBTAG00000018579.5	0.362767	-1.01454	0.611004	-0.0208192	ENSBTAG00000018579	DOK1	514962
ENSBTAG00000018578.6	0.532611	-0.6903	0.625069	0.534705	ENSBTAG00000018578	LOXL3	613599
ENSBTAG00000020124.4	0.347765	-1.02255	0.611004	-0.0321647	ENSBTAG00000020124	HTRA2	523039
ENSBTAG00000020123.3	0.268962	-1.19337	0.611004	-0.255042	ENSBTAG00000020123	AUP1	509130
ENSBTAG00000016609.4	0.39045	-1.00197	0.611004	-0.00284554	ENSBTAG00000016609	DQX1	517947
ENSBTAG00000016606.4	0.383975	-0.970795	0.611004	0.0427622	ENSBTAG00000016606	PCGF1	539040
ENSBTAG00000016602.3	0.558481	-0.923494	0.636397	0.114826	ENSBTAG00000016602	LBX2	538906
ENSBTAG00000016600.6	0.371088	-0.993038	0.611004	0.0100797	ENSBTAG00000016600	CCDC142	538907
ENSBTAG00000016599.4	0.342012	-1.01641	0.611004	-0.0234874	ENSBTAG00000016599	MRPL53	505728
ENSBTAG00000001844.6	0.307983	-1.10513	0.611004	-0.144213	ENSBTAG00000001844	MOGS	516155
ENSBTAG00000001843.4	0.437284	-0.834776	0.611004	0.260539	ENSBTAG00000001843	WBP1	509188
ENSBTAG00000001840.5	0.364787	-0.991829	0.611004	0.0118372	ENSBTAG00000001840	INO80B	509187
ENSBTAG00000000490.5	0.411356	-0.90203	0.611004	0.148752	ENSBTAG00000000490	RTKN	539691
ENSBTAG00000000489.5	0.471193	-0.829975	0.611004	0.26886	ENSBTAG00000000489	WDR54	511447
ENSBTAG00000040226.3	0.440915	-0.959622	0.611004	0.0594617	ENSBTAG00000040226	C11H2orf81	789060
ENSBTAG00000037856.2	0.655503	-0.606183	0.698014	0.722175	ENSBTAG00000037856	MGC152281	507942
ENSBTAG00000004887.6	0.342624	-1.00702	0.611004	-0.0100936	ENSBTAG00000004887	DCTN1	511045
ENSBTAG00000010072.5	0.622184	-0.755487	0.674011	0.404522	ENSBTAG00000010072		ENSBTAG00000010072
ENSBTAG00000004884.6	0.318925	-1.19751	0.611004	-0.260034	ENSBTAG00000004884	SLC4A5	100297538
ENSBTAG00000049783.1	0.323192	-1.3661	0.611004	-0.450064	ENSBTAG00000049783		ENSBTAG00000049783
ENSBTAG00000004881.6	0.381249	-1.02221	0.611004	-0.0316948	ENSBTAG00000004881	MTHFD2	517539
ENSBTAG00000006259.5	0.4319	-0.879804	0.611004	0.184747	ENSBTAG00000006259	MOB1A	614611
ENSBTAG00000050675.1	0.403286	-0.936364	0.611004	0.0948582	ENSBTAG00000050675	BOLA3	614629
ENSBTAG00000022381.5	0.375834	-0.967454	0.611004	0.0477352	ENSBTAG00000022381	TET3	101904937
ENSBTAG00000012037.5	0.35202	-0.9812	0.611004	0.0273809	ENSBTAG00000012037	DGUOK	509834
ENSBTAG00000015441.6	0.482278	-0.806018	0.612445	0.311116	ENSBTAG00000015441	ACTG2	281595
ENSBTAG00000009600.6	0.301454	-1.09814	0.611004	-0.135067	ENSBTAG00000009600	STAMBP	532672
ENSBTAG00000033255.3	0.269924	-1.17981	0.611004	-0.238555	ENSBTAG00000033255	DUSP11	508944
ENSBTAG00000011176.6	0.31282	-1.1018	0.611004	-0.139859	ENSBTAG00000011176	TPRKB	519224
ENSBTAG00000047969.2	0.461235	-0.869136	0.611004	0.202346	ENSBTAG00000047969		ENSBTAG00000047969
ENSBTAG00000011172.6	0.405937	-0.894853	0.611004	0.160278	ENSBTAG00000011172	ALMS1	533055
ENSBTAG00000012756.6	0.28127	-1.14508	0.611004	-0.195452	ENSBTAG00000012756	CCT7	514355
[truncated: 14,010 more rows]

## Sheet: DEG_GSE81449 - CLC + ARS-UCD1.2
ID	baseMean	log2FoldChange	lfcSE	stat	pvalue	padj
ENSBTAG00000015517.6	2.72017	-2.75155	2.26017	-1.21741	0.223449	0.412094
ENSBTAG00000002874.4	1455.43	-0.0471299	0.108273	-0.435287	0.663354	0.803619
ENSBTAG00000015885.6	1160.67	0.0881446	0.203974	0.432137	0.665642	0.804622
ENSBTAG00000049875.1	990.408	1.12231	0.322333	3.48183	0.000498001	0.00614524
ENSBTAG00000048925.1	3068.71	1.26711	0.357481	3.54454	0.000393293	0.00518369
ENSBTAG00000050274.1	7656.29	0.828186	0.180838	4.57972	4.65593e-06	0.000194403
ENSBTAG00000018223.4	43.5516	1.2458	0.565317	2.20372	0.0275441	0.102843
ENSBTAG00000054445.1	120.932	-0.375349	0.2569	-1.46107	0.143996	0.308628
ENSBTAG00000015711.6	408.974	-0.136935	0.230326	-0.594526	0.55216	0.72493
ENSBTAG00000014912.6	1755.29	-0.131665	0.359514	-0.366231	0.714193	0.836377
ENSBTAG00000017834.6	2222.19	0.193767	0.352276	0.550042	0.58229	0.747556
ENSBTAG00000013764.6	22.2056	-0.209125	0.567761	-0.368334	0.712624	0.835301
ENSBTAG00000014059.6	1991.31	0.267053	0.336393	0.793872	0.42727	0.621445
ENSBTAG00000012349.5	28.3426	-0.00459307	0.376924	-0.0121857	0.990277	0.994753
ENSBTAG00000050748.1	2935.6	-0.332477	0.140856	-2.3604	0.0182555	0.0779801
ENSBTAG00000017352.6	4848.48	-0.248546	0.0851526	-2.91883	0.00351344	0.0242851
ENSBTAG00000050925.1	1960.86	-0.203657	0.125674	-1.62052	0.10512	0.253041
ENSBTAG00000050130.1	272.696	0.0775468	0.127907	0.606274	0.544333	0.719355
ENSBTAG00000052913.1	146.353	-0.629167	0.201368	-3.12446	0.00178133	0.0150352
ENSBTAG00000008132.6	1403.02	0.34942	0.272834	1.2807	0.200298	0.382818
ENSBTAG00000018509.6	119.812	0.452736	0.228884	1.97802	0.0479269	0.150692
ENSBTAG00000021333.5	76.2678	0.144355	0.327795	0.440383	0.659659	0.801174
ENSBTAG00000010177.5	21.0863	0.627152	0.531394	1.1802	0.23792	0.429822
ENSBTAG00000004641.7	3925.68	0.150858	0.250675	0.601806	0.547303	0.721118
ENSBTAG00000054185.1	72.7803	-0.0139141	0.696728	-0.0199707	0.984067	0.991109
ENSBTAG00000013074.5	1485.04	-0.136899	0.139528	-0.981157	0.326515	0.52797
ENSBTAG00000024633.6	1349.49	0.357682	0.123844	2.88817	0.00387491	0.0259894
ENSBTAG00000006255.5	899.176	-0.427636	0.109993	-3.88785	0.000101135	0.00197894
ENSBTAG00000009111.6	1185.48	0.301312	0.279376	1.07852	0.280803	0.479766
ENSBTAG00000014645.6	310.517	-0.0189191	0.378436	-0.0499929	0.960128	0.978001
ENSBTAG00000015945.4	42.2838	-0.260556	0.294891	-0.88357	0.376929	0.576917
ENSBTAG00000015946.6	1443.83	-0.200232	0.0787039	-2.54412	0.0109554	0.0543794
ENSBTAG00000016618.5	1482.1	-0.13808	0.122134	-1.13056	0.258239	0.454424
ENSBTAG00000002361.6	371.372	0.131732	0.194883	0.675952	0.499071	0.683091
ENSBTAG00000018774.6	286.843	-0.0156618	0.399761	-0.0391779	0.968749	0.982712
ENSBTAG00000012673.6	176.021	0.676247	0.412923	1.63771	0.101483	0.24696
ENSBTAG00000004952.6	988.871	1.26375	0.614873	2.0553	0.0398496	0.13274
ENSBTAG00000004953.6	2622.6	-0.273087	0.149289	-1.82925	0.0673624	0.188532
ENSBTAG00000007693.5	435.123	0.736821	0.331315	2.22393	0.0261532	0.0993343
ENSBTAG00000008001.6	5121.68	-0.29806	0.124156	-2.4007	0.0163638	0.0719327
ENSBTAG00000003232.6	339.503	0.0145076	0.228979	0.0633579	0.949482	0.971271
ENSBTAG00000005379.5	920.775	0.206798	0.12309	1.68006	0.0929452	0.232385
ENSBTAG00000008734.6	201.741	-0.236521	0.344856	-0.685854	0.492805	0.678525
ENSBTAG00000012774.5	1637.9	-0.071235	0.193159	-0.36879	0.712284	0.835112
ENSBTAG00000008513.6	13.2168	-0.1178	0.553666	-0.212764	0.831511	0.906828
ENSBTAG00000001483.5	2283.31	0.0808844	0.0846118	0.955947	0.339099	0.54044
ENSBTAG00000010408.6	312.654	0.828399	0.441144	1.87784	0.0604027	0.175259
ENSBTAG00000010427.6	277.318	0.249141	0.250431	0.994847	0.319811	0.521805
ENSBTAG00000010432.5	1127.39	0.00340704	0.109001	0.0312569	0.975065	0.986
ENSBTAG00000013294.4	249.357	-0.312262	0.22682	-1.37669	0.168607	0.342326
ENSBTAG00000038107.3	1383.11	0.0840433	0.168568	0.498572	0.618081	0.773242
ENSBTAG00000019798.6	797.862	2.41153	0.694086	3.47439	NA	NA
ENSBTAG00000018143.6	45.6976	1.30858	0.784295	1.66848	NA	NA
ENSBTAG00000020273.5	179.613	-0.181494	0.169931	-1.06804	0.285502	0.484983
ENSBTAG00000002126.4	2425.75	-0.371854	0.210802	-1.76399	0.0777332	0.206832
ENSBTAG00000009876.6	91.8754	3.78588	1.6498	2.29476	NA	NA
ENSBTAG00000039196.2	41.7682	0.821641	0.629283	1.30568	0.191662	0.371729
ENSBTAG00000047621.2	28.0524	0.400153	0.43715	0.915367	0.359999	0.560562
ENSBTAG00000006984.6	6225.87	-0.620775	0.355323	-1.74707	0.0806251	0.211758
ENSBTAG00000038496.3	66.9143	0.114229	0.378175	0.302052	0.762612	0.865967
ENSBTAG00000040409.3	18.3787	-0.276272	0.524214	-0.527021	0.598179	0.758793
ENSBTAG00000023177.5	498.742	0.406884	0.401501	1.01341	0.310865	0.512319
ENSBTAG00000016703.6	1532.32	-0.35015	0.151701	-2.30816	0.0209902	0.0853976
ENSBTAG00000019859.6	124.774	-0.405201	0.298219	-1.35874	0.174229	0.350468
ENSBTAG00000015972.4	2583.61	-0.33826	0.185151	-1.82694	0.0677081	0.189125
ENSBTAG00000013812.6	1438.85	-0.212686	0.0839682	-2.53293	0.0113113	0.0555896
ENSBTAG00000013620.5	1155.33	-0.138015	0.141875	-0.972796	0.330655	0.532401
ENSBTAG00000034366.4	3058.13	-0.343694	0.487705	-0.704718	0.480986	0.669247
ENSBTAG00000013849.5	31.3075	-0.995149	0.391116	-2.54439	0.010947	0.0543768
ENSBTAG00000021672.6	375.107	0.208918	0.333538	0.62637	0.531072	0.709416
ENSBTAG00000013064.6	9.55352	0.0360571	0.496995	0.0725502	0.942164	0.967089
ENSBTAG00000006186.6	3292.47	-0.261739	0.0682732	-3.8337	0.000126228	0.0023387
ENSBTAG00000001574.6	918.586	-0.248942	0.0857889	-2.90179	0.00371033	0.0252267
ENSBTAG00000052073.1	176.863	-0.54354	0.35977	-1.5108	0.130839	0.290837
ENSBTAG00000009838.5	372.918	-0.182317	0.148132	-1.23077	0.218408	0.405892
ENSBTAG00000005359.6	487.53	0.680174	0.477778	1.42362	0.154556	0.32293
ENSBTAG00000015534.5	384.799	-0.28133	0.172984	-1.62633	0.103879	0.250791
ENSBTAG00000004414.3	36.6228	-0.412893	0.832654	-0.495876	0.619982	0.774731
ENSBTAG00000006898.6	4028.01	-0.245297	0.109199	-2.24633	0.0246827	0.0952554
ENSBTAG00000004064.6	1430.32	-0.313149	0.176904	-1.77016	0.0767002	0.204908
ENSBTAG00000012582.7	4678.77	-0.176631	0.112187	-1.57443	0.115387	0.268559
ENSBTAG00000012585.6	2402.39	-0.227646	0.0796924	-2.85656	0.00428257	0.0279212
ENSBTAG00000010460.6	2129.99	-0.245022	0.0795035	-3.0819	0.00205681	0.0166698
ENSBTAG00000048856.1	1245.88	0.248667	0.243149	1.0227	0.306451	0.507416
ENSBTAG00000016277.7	3414.22	-0.389675	0.193192	-2.01703	0.0436921	0.140867
ENSBTAG00000047287.2	203.051	0.214979	0.289038	0.743774	0.457013	0.648308
ENSBTAG00000014560.4	97.2207	0.623401	0.332848	1.87293	0.0610782	0.176566
ENSBTAG00000001729.5	250.159	0.0439832	0.205647	0.213877	0.830643	0.906317
ENSBTAG00000013483.4	1117.21	-0.195454	0.215785	-0.905781	0.365052	0.565591
ENSBTAG00000018824.6	5124.79	-0.058403	0.275645	-0.211878	0.832202	0.907012
ENSBTAG00000007593.5	2638.59	-0.682089	0.223298	-3.05462	0.0022535	0.0177914
ENSBTAG00000007595.5	3438.81	-0.389732	0.181976	-2.14167	0.03222	0.114398
ENSBTAG00000049754.1	30.1202	0.61472	0.585561	1.0498	0.293812	0.493647
ENSBTAG00000049277.1	948.23	-0.237963	0.211396	-1.12567	0.260303	0.45674
ENSBTAG00000000477.6	183.074	-0.307229	0.345454	-0.88935	0.373815	0.574052
ENSBTAG00000020989.6	232.576	-0.720202	0.491632	-1.46492	0.142942	0.307156
ENSBTAG00000012778.6	3143.52	0.0558181	0.0970586	0.575097	0.565226	0.735135
ENSBTAG00000012781.6	2672	-0.0188271	0.14643	-0.128574	0.897695	0.945229
ENSBTAG00000019538.4	664.258	-0.252762	0.153552	-1.64611	0.0997419	0.244145
ENSBTAG00000012705.5	1268.82	-0.157771	0.163749	-0.963493	0.3353	0.5373
ENSBTAG00000006718.6	1103.48	-0.182095	0.111893	-1.6274	0.103652	0.250321
ENSBTAG00000019471.6	1464.28	-0.328705	0.208656	-1.57534	0.115177	0.268274
ENSBTAG00000011785.6	2676.73	-0.168412	0.0868778	-1.93849	0.0525636	0.160472
ENSBTAG00000053199.1	837.551	0.466517	0.532474	0.876131	0.380959	0.580678
ENSBTAG00000027396.5	12.5476	2.11668	0.611215	3.46306	0.000534065	0.00640746
ENSBTAG00000008453.5	830.289	-0.326374	0.130068	-2.50927	0.0120981	0.0581069
ENSBTAG00000016185.6	1583.39	0.0757073	0.171198	0.44222	0.65833	0.8006
ENSBTAG00000033322.3	747.258	-0.489851	0.127871	-3.83081	0.000127721	0.00234583
ENSBTAG00000000140.5	2546.96	-0.333185	0.214355	-1.55436	0.120099	0.275856
ENSBTAG00000002854.6	1516.1	0.372128	0.130909	2.84264	0.00447415	0.0288268
ENSBTAG00000005835.5	676.204	0.402701	0.136798	2.94376	0.00324249	0.0229505
ENSBTAG00000012787.6	515.332	-0.0999614	0.120359	-0.830528	0.40624	0.602319
ENSBTAG00000024561.5	12455.8	-0.145183	0.123159	-1.17883	0.238467	0.430564
ENSBTAG00000013128.6	2805.92	-0.196818	0.120896	-1.62799	0.103527	0.250245
ENSBTAG00000033267.4	262.773	-0.10421	0.256945	-0.405575	0.685055	0.816764
ENSBTAG00000000837.5	3511.86	0.0662078	0.105561	0.6272	0.530528	0.709143
ENSBTAG00000024560.5	341.458	0.583032	0.486716	1.19789	0.23096	0.42135
ENSBTAG00000053007.1	2778.45	0.486069	0.147902	3.28642	0.00101469	0.0100544
ENSBTAG00000013197.6	1155.34	0.699599	0.481991	1.45148	0.146647	0.312074
ENSBTAG00000021880.6	1111.26	0.1333	0.137616	0.968637	0.332726	0.534579
ENSBTAG00000022777.5	2782.28	-0.348477	0.201061	-1.73319	0.083062	0.215678
ENSBTAG00000047824.2	0.636812	2.52298	3.27812	0.769641	0.441513	0.633698
ENSBTAG00000050214.1	8.95946	0.600475	2.84895	0.210771	0.833066	0.907505
ENSBTAG00000013949.6	2165.77	-0.293341	0.204833	-1.43209	0.152117	0.319897
ENSBTAG00000003804.5	1218.2	-0.312359	0.134235	-2.32695	0.0199679	0.0827554
ENSBTAG00000000511.6	400.344	-0.204542	0.112312	-1.82119	0.0685775	0.190621
ENSBTAG00000000072.5	600.491	-0.187152	0.180919	-1.03445	0.300924	0.501613
ENSBTAG00000033180.3	616.511	-0.258277	0.177579	-1.45444	0.145825	0.310952
ENSBTAG00000012715.6	192.985	0.383969	0.246256	1.55922	0.118943	0.273949
ENSBTAG00000024555.5	487.185	-0.229516	0.104623	-2.19374	0.0282542	0.104525
ENSBTAG00000007606.6	14476	-0.210557	0.065932	-3.19354	0.00140539	0.0126789
ENSBTAG00000033136.2	1492.7	-0.402673	0.121358	-3.31807	0.000906419	0.00926802
ENSBTAG00000001478.6	306.896	-0.224849	0.149494	-1.50407	0.132563	0.293234
ENSBTAG00000044066.3	84.5335	-1.52865	0.487109	-3.13821	0.00169983	0.0145337
ENSBTAG00000013885.6	1636.44	-0.550788	0.17144	-3.21271	0.0013149	0.0120487
ENSBTAG00000000385.6	2250.58	-0.204242	0.158498	-1.28861	0.197535	0.37911
ENSBTAG00000017788.6	747.43	-0.0819516	0.234733	-0.349126	0.726994	0.843818
ENSBTAG00000017775.6	281.77	-0.198931	0.195068	-1.01981	0.307821	0.50905
ENSBTAG00000007566.6	1702.18	-0.217059	0.220317	-0.985213	0.32452	0.526134
ENSBTAG00000012462.4	6.60114	1.37605	0.802289	1.71515	0.0863178	0.220861
ENSBTAG00000010803.6	276.911	-0.338276	0.179304	-1.8866	0.0592136	0.173018
ENSBTAG00000021688.5	2141.49	-0.200541	0.0870464	-2.30384	0.0212314	0.0859493
ENSBTAG00000005410.6	234.1	0.31454	0.330173	0.952652	0.340766	0.542226
ENSBTAG00000009943.6	19.2519	-0.470084	0.547132	-0.859178	0.390243	0.588374
ENSBTAG00000009938.5	2.73505	-0.534699	1.12645	-0.474676	0.635018	0.785061
ENSBTAG00000021211.5	807.044	0.755061	0.643306	1.17372	NA	NA
ENSBTAG00000050432.1	54.032	0.102704	0.530983	0.193423	0.846627	0.915228
ENSBTAG00000002688.6	20619.5	0.161287	0.147229	1.09549	0.273304	0.471271
ENSBTAG00000002689.6	1661.68	-0.180188	0.134988	-1.33485	0.181926	0.359614
ENSBTAG00000002690.5	771.144	-0.282477	0.109865	-2.57114	0.0101364	0.0516551
ENSBTAG00000020264.5	96.5898	-0.881082	0.536505	-1.64226	0.100536	0.245446
ENSBTAG00000020266.5	1256.8	-0.325861	0.273699	-1.19058	0.233818	0.425073
ENSBTAG00000017722.6	2507.77	-0.259632	0.354822	-0.731727	0.464335	0.65432
ENSBTAG00000020755.6	534.341	0.789482	0.406006	1.94451	0.0518342	0.159102
ENSBTAG00000011515.6	155.141	0.170063	0.297799	0.571064	0.567956	0.737311
ENSBTAG00000007307.6	16.9131	2.21809	1.10604	2.00544	0.0449159	0.143665
ENSBTAG00000021671.4	411.911	-0.275509	0.125122	-2.20192	0.0276708	0.103029
ENSBTAG00000014793.6	221.587	-0.176951	0.206352	-0.857521	0.391157	0.588981
ENSBTAG00000014794.6	1743.12	-0.227219	0.090511	-2.5104	0.0120595	0.0579821
ENSBTAG00000028273.2	0.20597	0.93884	3.35248	0.280044	0.779444	0.875814
ENSBTAG00000017727.5	1530.6	-0.224908	0.146172	-1.53865	0.123889	0.281259
ENSBTAG00000003295.6	773.545	-0.241071	0.123797	-1.94732	0.0514965	0.158343
ENSBTAG00000004570.6	3246.2	0.141016	0.331256	0.425701	0.670326	0.80727
ENSBTAG00000002974.6	746.144	-1.22608	0.669738	-1.83069	0.0671464	0.188193
ENSBTAG00000021408.6	54.9433	-0.34733	0.77475	-0.448313	0.653928	0.798198
ENSBTAG00000016685.6	7848.82	-0.274403	0.410739	-0.668072	0.504088	0.6874
ENSBTAG00000001821.6	11040.6	-0.326258	0.0739242	-4.41341	1.01757e-05	0.000343572
ENSBTAG00000020342.6	2610.83	0.191876	0.350801	0.546965	0.584403	0.748861
ENSBTAG00000020591.6	1447.59	-0.639255	0.120447	-5.30734	1.11236e-07	1.02035e-05
ENSBTAG00000017721.5	395.544	0.10592	0.193973	0.546053	0.585029	0.749354
ENSBTAG00000014319.7	1510.28	-0.0212421	0.408223	-0.0520355	0.9585	0.977221
ENSBTAG00000051882.1	392.208	-0.63556	0.52355	-1.21394	0.22477	0.413886
ENSBTAG00000024542.2	1886.97	-0.0844204	0.116852	-0.722456	0.470014	0.658833
ENSBTAG00000010169.6	5034.06	-0.414469	0.15561	-2.66351	0.00773291	0.0423735
ENSBTAG00000032808.3	29.441	-0.244318	0.392498	-0.622469	0.533634	0.711122
ENSBTAG00000016347.4	873.262	-0.305049	0.305	-1.00016	0.317234	0.51897
ENSBTAG00000047412.2	53.9664	-1.42469	0.689832	-2.06528	0.0388968	0.130247
ENSBTAG00000052047.1	104.701	0.385305	0.612181	0.629397	0.529089	0.707816
ENSBTAG00000002894.4	17.9285	-0.0435528	0.481301	-0.0904898	0.927898	0.958397
ENSBTAG00000020550.5	26.6647	0.493627	0.353752	1.39541	0.162894	0.334277
ENSBTAG00000024493.3	2872.99	0.0310449	0.175014	0.177385	0.859206	0.922513
ENSBTAG00000016080.6	4156.51	-0.323703	0.093381	-3.46648	0.000527326	0.00637752
ENSBTAG00000024928.3	1648.85	0.840074	0.340169	2.46958	0.0135273	0.0630072
ENSBTAG00000039937.2	61.0533	-0.380585	0.461176	-0.825248	0.409231	0.605198
ENSBTAG00000019556.5	1010.29	0.462585	0.207839	2.22569	0.0260352	0.0990055
ENSBTAG00000005314.6	2661.47	0.0917588	0.115588	0.793846	0.427285	0.621445
ENSBTAG00000002052.5	2638.39	0.310413	0.122957	2.52456	0.0115844	0.0564424
ENSBTAG00000019388.5	1267.74	0.253514	0.142534	1.77863	0.0753005	0.202449
ENSBTAG00000045716.2	0.354898	-2.22168	3.30201	-0.672827	0.501057	0.684924
ENSBTAG00000020700.4	1095.85	0.0835154	0.0727733	1.14761	0.25113	0.445919
ENSBTAG00000020698.5	2981.38	-0.0730387	0.268103	-0.272427	0.785293	0.878852
ENSBTAG00000009384.3	793.15	0.291867	0.208765	1.39806	0.162094	0.333173
ENSBTAG00000014359.6	31.0454	-0.325931	0.667567	-0.488237	0.625382	0.777815
ENSBTAG00000013275.5	362.954	0.265077	0.1391	1.90566	0.056695	0.168346
ENSBTAG00000014777.6	512.641	0.0856099	0.185848	0.460646	0.645053	0.792103
ENSBTAG00000032617.3	561.719	0.269842	0.246323	1.09548	0.273307	0.471271
ENSBTAG00000007223.5	149.262	0.500573	0.221601	2.2589	0.0238898	0.0931925
ENSBTAG00000014014.6	205.357	0.0487889	0.189218	0.257846	0.796526	0.885841
ENSBTAG00000015325.6	1917.83	0.077433	0.0780879	0.991612	0.321387	0.52373
ENSBTAG00000002590.6	1476.48	-0.0553791	0.128815	-0.429911	0.66726	0.805351
ENSBTAG00000005304.5	182.184	0.639454	0.198378	3.2234	0.00126677	0.0117489
ENSBTAG00000012808.6	772.517	-0.40624	0.189943	-2.13875	0.0324563	0.11493
ENSBTAG00000003697.6	4590.28	-0.308277	0.108783	-2.83389	0.00459857	0.029335
ENSBTAG00000019818.6	2319.5	0.414965	0.293431	1.41418	0.157308	0.326445
ENSBTAG00000013538.6	802.254	0.284761	0.165552	1.72007	0.0854192	0.219624
ENSBTAG00000013535.6	785.831	-0.0471863	0.144776	-0.325927	0.74448	0.854735
ENSBTAG00000013531.5	409.655	-0.349835	0.16306	-2.14544	0.031918	0.113643
ENSBTAG00000013527.6	2360.32	0.102859	0.154415	0.666118	0.505336	0.688459
ENSBTAG00000048790.1	170.48	-0.16948	0.247616	-0.684445	0.493694	0.679188
ENSBTAG00000048747.1	505.818	-0.214823	0.195772	-1.09732	0.272504	0.470448
ENSBTAG00000054239.1	2251.8	-0.475918	0.249939	-1.90414	0.0568923	0.168626
ENSBTAG00000010401.6	4636.25	-0.132535	0.138584	-0.956349	0.338896	0.540279
ENSBTAG00000051897.1	1124.11	-0.242787	0.102374	-2.37158	0.0177124	0.0762404
ENSBTAG00000051745.1	647.691	-0.304714	0.130306	-2.33844	0.0193642	0.0812724
ENSBTAG00000005933.3	721.815	-0.0835106	0.176194	-0.473969	0.635522	0.785383
ENSBTAG00000011823.5	7571.41	0.298592	0.121944	2.4486	0.0143411	0.0656793
ENSBTAG00000018984.5	193.61	0.42483	0.188967	2.24816	0.0245657	0.0948961
ENSBTAG00000003180.6	523.923	0.605112	0.185307	3.26546	0.00109286	0.0105812
ENSBTAG00000003177.6	375.601	-0.254702	0.244979	-1.03969	0.298484	0.499172
ENSBTAG00000049485.1	66.9805	-0.0525334	0.243945	-0.215349	0.829495	0.905872
ENSBTAG00000024539.2	1311.32	0.39387	0.280231	1.40552	0.159866	0.330046
ENSBTAG00000004246.7	444.737	0.584364	0.333273	1.75341	0.0795319	0.209754
ENSBTAG00000052912.1	36.8011	0.131073	0.36138	0.362701	0.716829	0.837593
ENSBTAG00000049838.1	34.5494	0.278034	0.502987	0.552767	0.580423	0.746473
ENSBTAG00000012605.4	68.9445	0.021934	0.288177	0.076113	0.939329	0.965663
ENSBTAG00000034323.4	16.6374	2.59343	1.5118	1.71546	0.0862615	0.220788
ENSBTAG00000013411.6	6942.66	0.134466	0.260916	0.515362	0.6063	0.764998
ENSBTAG00000018272.5	2225.11	0.38184	0.192219	1.98648	0.0469795	0.148391
ENSBTAG00000006609.5	1912.03	0.223711	0.242424	0.922807	0.356108	0.55703
ENSBTAG00000020518.4	3897.85	-0.0442633	0.117957	-0.375251	0.707474	0.831647
ENSBTAG00000051176.1	433.557	-0.356388	0.270725	-1.31642	0.188032	0.367247
ENSBTAG00000014602.7	440.082	0.983006	0.612929	1.60378	0.108762	0.258451
ENSBTAG00000054938.1	244.062	0.244242	0.35647	0.68517	0.493237	0.678791
ENSBTAG00000011217.5	1318.9	0.0201445	0.0983838	0.204754	0.837764	0.91002
ENSBTAG00000011214.5	1431.09	0.449763	0.124296	3.61849	0.000296325	0.00427878
ENSBTAG00000015384.5	351.58	0.181786	0.0951868	1.90978	0.0561615	0.167492
ENSBTAG00000008350.5	2235.95	0.662581	0.244771	2.70694	0.00679063	0.038721
ENSBTAG00000016735.6	670.031	0.29269	0.12422	2.35623	0.0184614	0.0785848
ENSBTAG00000016734.5	30.3487	-0.0225901	0.622544	-0.0362867	0.971054	0.983425
ENSBTAG00000016733.4	2085.81	0.198928	0.215686	0.922302	0.356371	0.557277
ENSBTAG00000016728.6	821.335	0.757496	0.14316	5.29124	1.21493e-07	1.09544e-05
ENSBTAG00000006519.6	172.484	0.94541	0.272743	3.4663	0.000527676	0.00637752
ENSBTAG00000006515.6	352.712	0.227282	0.141426	1.60707	0.108038	0.257465
ENSBTAG00000021210.6	327.409	0.71623	0.191604	3.73807	0.000185439	0.00304631
ENSBTAG00000021202.6	246.955	0.600851	0.241163	2.49147	0.0127216	0.0604068
ENSBTAG00000013071.6	524.407	0.476743	0.203352	2.34443	0.0190563	0.0803624
ENSBTAG00000048433.1	8.56107	-0.0150739	0.50996	-0.029559	0.976419	0.987055
ENSBTAG00000048308.2	691.146	-0.0180475	0.105738	-0.170681	0.864474	0.925789
ENSBTAG00000009075.6	1156.51	0.251415	0.261719	0.960626	0.33674	0.53871
ENSBTAG00000014423.6	8360.76	-0.186385	0.152257	-1.22415	0.220895	0.408883
ENSBTAG00000040477.3	119.527	0.291682	0.408334	0.714323	0.475027	0.662969
ENSBTAG00000008125.5	82.2357	0.0526519	0.310158	0.169759	0.8652	0.926379
ENSBTAG00000008126.6	326.836	0.333988	0.201833	1.65477	0.0979704	0.241112
ENSBTAG00000000792.5	113.785	1.25811	0.533459	2.3584	0.0183541	0.0782752
ENSBTAG00000024520.4	674.476	0.385067	0.116607	3.30227	0.000959043	0.00963841
ENSBTAG00000020015.3	921.612	0.10115	0.212506	0.475988	0.634083	0.784154
ENSBTAG00000020014.5	1059.85	0.0877597	0.154673	0.56739	0.570449	0.739338
ENSBTAG00000004738.6	1648.38	0.267344	0.150347	1.77818	0.0753736	0.202592
ENSBTAG00000045754.2	41.5222	0.911294	0.244467	3.72768	0.00019325	0.00313072
ENSBTAG00000005812.5	328.519	-0.0660565	0.551298	-0.11982	0.904626	0.94925
ENSBTAG00000015859.5	541.785	0.3723	0.143848	2.58814	0.00964947	0.0499926
ENSBTAG00000015857.6	2220.6	0.372053	0.167293	2.22396	0.0261512	0.0993343
ENSBTAG00000020839.6	76.0183	2.08739	0.589911	3.53849	NA	NA
ENSBTAG00000020837.6	1900	1.30764	0.397836	3.28688	0.00101306	0.0100476
ENSBTAG00000018965.6	85.9464	0.489516	0.387729	1.26252	0.206762	0.391166
ENSBTAG00000051770.1	3.47626	1.34942	0.900006	1.49934	0.133785	0.294702
ENSBTAG00000048972.1	302.775	0.800703	0.254743	3.14318	0.00167125	0.0143435
ENSBTAG00000001642.6	134.749	-0.479617	0.496533	-0.965932	0.334078	0.535829
ENSBTAG00000001727.4	960.594	0.351065	0.214382	1.63757	0.101512	0.246994
ENSBTAG00000002479.5	899.782	0.220057	0.106429	2.06765	0.0386734	0.129885
ENSBTAG00000009309.6	1855.8	0.56706	0.100874	5.62145	1.89362e-08	2.48346e-06
ENSBTAG00000009307.5	2458.64	-0.0542326	0.0841719	-0.644308	0.519376	0.699955
ENSBTAG00000009306.6	371.92	0.238192	0.23548	1.01152	0.311767	0.51322
ENSBTAG00000053791.1	48.8972	0.47736	0.35309	1.35195	0.17639	0.352936
ENSBTAG00000038716.4	1664.24	0.309969	0.106145	2.92023	0.00349778	0.024228
ENSBTAG00000014136.6	274.843	0.676192	0.166482	4.06166	4.87257e-05	0.00111256
ENSBTAG00000014119.6	1066.17	0.217826	0.189828	1.14749	0.25118	0.445959
ENSBTAG00000005231.6	778.619	-0.0638031	0.482444	-0.13225	0.894787	0.943385
ENSBTAG00000024509.5	24.8747	1.19671	0.762245	1.56998	NA	NA
ENSBTAG00000000215.5	9017.66	0.0354165	0.0869514	0.407314	0.683777	0.815916
ENSBTAG00000000212.4	2422.02	0.26005	0.149148	1.74358	0.081233	0.212861
ENSBTAG00000031749.3	947.754	0.271025	0.192195	1.41015	0.158494	0.328176
ENSBTAG00000010737.5	2250.83	0.253269	0.0982513	2.57776	0.00994419	0.0509704
ENSBTAG00000039728.3	25.7114	0.639652	0.352103	1.81666	0.069269	0.191804
ENSBTAG00000010732.5	1003.9	0.79193	0.199009	3.97937	6.90991e-05	0.00146971
ENSBTAG00000010720.6	5006.94	0.585876	0.238872	2.45268	0.0141797	0.0650528
ENSBTAG00000047755.2	90.5711	0.182534	0.212199	0.8602	0.389679	0.587815
ENSBTAG00000002575.6	1663.43	0.00156258	0.0900319	0.0173559	0.986153	0.992469
ENSBTAG00000046073.2	225.483	0.443094	0.284453	1.55771	0.119303	0.27451
ENSBTAG00000002219.6	567.031	0.546946	0.179083	3.05414	0.00225704	0.0177999
ENSBTAG00000021294.5	1577.92	1.01752	0.179643	5.6641	1.47799e-08	2.00463e-06
ENSBTAG00000023784.3	67.9351	0.372344	0.409973	0.908216	0.363764	0.564359
ENSBTAG00000039055.2	69.0488	-0.385779	0.675542	-0.571065	0.567956	0.737311
ENSBTAG00000004872.3	700.171	0.202424	0.0925503	2.18718	0.0287293	0.105852
ENSBTAG00000004873.6	3755.08	0.158338	0.0918987	1.72296	0.0848952	0.218705
ENSBTAG00000004874.4	714.271	0.120874	0.0710828	1.70046	0.0890439	0.225401
ENSBTAG00000012247.5	3528.81	0.723277	0.191855	3.76992	0.000163303	0.00277755
ENSBTAG00000010696.6	1258.58	0.554324	0.165442	3.35056	0.000806496	0.00855501
ENSBTAG00000051410.1	22.46	0.795034	0.334459	2.37708	0.0174505	0.0753323
ENSBTAG00000007623.5	861.228	0.520853	0.21517	2.42065	0.0154926	0.069185
ENSBTAG00000007620.6	1277.83	0.289282	0.0981275	2.94803	0.00319811	0.0227276
ENSBTAG00000007619.5	63.6806	0.670034	0.307835	2.1766	0.0295103	0.107978
ENSBTAG00000009856.6	3190.37	0.82227	0.202478	4.06103	4.88563e-05	0.00111394
ENSBTAG00000017674.5	95.6071	0.881258	0.230715	3.81968	0.000133625	0.00241001
ENSBTAG00000015882.5	997.631	0.328428	0.0868743	3.7805	0.000156513	0.00269968
ENSBTAG00000037523.3	80.6557	0.441763	0.214314	2.06129	0.0392753	0.131156
ENSBTAG00000015642.6	4077.66	0.43059	0.156069	2.75897	0.00579842	0.0346703
ENSBTAG00000015635.6	749.298	1.28989	0.414673	3.11062	0.00186697	0.0155511
ENSBTAG00000015632.6	104.887	1.52557	0.50493	3.02134	0.00251656	0.0191532
ENSBTAG00000018028.6	1413.96	-0.00143286	0.337473	-0.00424586	0.996612	0.998399
ENSBTAG00000014511.5	537.901	-0.00178071	0.166966	-0.0106651	0.991491	0.995191
ENSBTAG00000024492.5	77.6094	0.287227	0.39302	0.73082	0.464889	0.654646
ENSBTAG00000013191.5	5295.34	0.523596	0.253323	2.06691	0.0387424	0.130034
ENSBTAG00000014707.5	432.438	1.60152	0.735162	2.17845	0.0293724	0.107572
ENSBTAG00000014705.5	35.981	1.16038	0.45587	2.54542	0.0109145	0.0542785
ENSBTAG00000014540.6	20.222	0.32799	0.440662	0.744312	0.456687	0.647937
ENSBTAG00000013813.4	923.462	0.643418	0.130753	4.92085	8.61701e-07	5.12147e-05
ENSBTAG00000016528.4	1150.03	0.450741	0.229416	1.96473	0.0494455	0.153974
ENSBTAG00000008739.6	296.583	1.33366	0.683827	1.9503	NA	NA
ENSBTAG00000018730.6	504.828	0.369923	0.113982	3.24546	0.00117262	0.0110727
ENSBTAG00000018729.7	5081.96	-0.171157	0.110882	-1.54359	0.122688	0.279493
ENSBTAG00000048320.1	1661.84	-0.154195	0.148514	-1.03825	0.299152	0.499815
ENSBTAG00000018725.4	3938.67	0.389672	0.232381	1.67687	0.0935682	0.233611
ENSBTAG00000018724.6	38.8171	0.584949	0.329545	1.77502	0.0758948	0.203552
ENSBTAG00000018723.6	157.866	0.695113	0.218149	3.18641	0.00144048	0.0129074
ENSBTAG00000018722.6	1598.37	0.801451	0.155204	5.16385	2.41923e-07	1.91953e-05
ENSBTAG00000039662.3	1318.23	-0.328167	0.078026	-4.20586	2.60088e-05	0.000706735
ENSBTAG00000002476.5	2180.69	-0.39779	0.257222	-1.54649	0.121987	0.278427
ENSBTAG00000002472.6	2095.19	-0.171914	0.358489	-0.479553	0.631545	0.782564
ENSBTAG00000009048.6	1637.95	0.678338	0.237815	2.85238	0.00433926	0.0282328
ENSBTAG00000002408.6	808.555	-0.492723	0.338325	-1.45636	0.145294	0.310274
ENSBTAG00000005300.5	1003.38	0.425161	0.140036	3.03609	0.00239669	0.0185256
ENSBTAG00000015606.6	30.5279	0.120347	0.387881	0.310269	0.756357	0.861762
ENSBTAG00000054228.1	998.984	-0.0426908	0.195342	-0.218544	0.827005	0.904533
ENSBTAG00000020552.6	4889.71	-0.23518	0.150859	-1.55894	0.119011	0.274066
ENSBTAG00000001788.6	5208.32	-0.190919	0.145157	-1.31526	0.188424	0.367831
ENSBTAG00000017883.6	421.988	0.560951	0.515465	1.08824	0.276488	0.475053
ENSBTAG00000012158.6	52.1159	-0.599928	0.460556	-1.30261	0.192706	0.372842
ENSBTAG00000015373.5	136.1	0.261145	0.872829	0.299194	0.764792	0.867635
ENSBTAG00000004855.6	8692.76	-0.181046	0.413406	-0.437937	0.661432	0.801997
ENSBTAG00000002231.6	30.9651	-0.466868	0.535857	-0.871256	0.383614	0.58232
ENSBTAG00000044117.3	355.046	-0.387371	0.322868	-1.19978	0.230224	0.420566
ENSBTAG00000024485.4	1269.51	-0.245725	0.162965	-1.50784	0.131595	0.291905
ENSBTAG00000006925.6	343.949	-0.219046	0.147312	-1.48695	0.137027	0.299432
ENSBTAG00000004358.6	431.499	-0.391387	0.0865148	-4.52394	6.07003e-06	0.000235514
ENSBTAG00000050891.1	430.846	-0.0823849	0.191427	-0.430373	0.666924	0.805349
ENSBTAG00000042974.2	3.65988	-4.97107	1.71786	-2.89375	0.00380667	0.0256739
ENSBTAG00000004361.4	98.0272	-0.353355	0.232775	-1.51801	0.129011	0.288308
ENSBTAG00000004362.4	95.4054	0.0461712	0.235274	0.196244	0.844419	0.913808
ENSBTAG00000052708.1	1323.46	-0.115754	0.161961	-0.714702	0.474793	0.662956
ENSBTAG00000027809.5	157.282	-0.365696	0.164478	-2.22337	0.0261908	0.0994296
ENSBTAG00000049490.1	214.901	-0.0628715	0.174584	-0.360121	0.718756	0.838981
ENSBTAG00000024482.5	1575.2	-0.570927	0.221355	-2.57924	0.00990192	0.0508645
ENSBTAG00000001107.4	2187.86	-0.23904	0.200697	-1.19105	0.233634	0.424982
ENSBTAG00000001109.4	638.054	-0.217057	0.122484	-1.77212	0.0763752	0.204411
ENSBTAG00000017691.3	29.2628	0.536915	0.344134	1.56019	0.118714	0.27358
ENSBTAG00000051894.1	287.229	-1.10811	0.637029	-1.7395	0.0819477	0.214015
ENSBTAG00000011706.5	172.527	-1.08397	0.650072	-1.66746	0.0954227	0.236678
ENSBTAG00000031385.4	1879.8	-0.118434	0.0972445	-1.2179	0.223261	0.411873
ENSBTAG00000044308.2	0.0994571	0.361771	3.35248	0.107912	0.914066	0.952014
ENSBTAG00000013715.6	1101.97	-0.620903	1.19132	-0.521191	0.602234	0.762067
ENSBTAG00000054279.1	490.633	-1.36845	0.302905	-4.51777	6.24957e-06	0.000240715
ENSBTAG00000000854.6	165.158	-0.464306	0.270406	-1.71707	0.0859668	0.220424
ENSBTAG00000046172.2	1704.56	-0.466614	0.220779	-2.11349	0.0345586	0.120028
ENSBTAG00000015537.6	632.314	-0.231213	0.174414	-1.32565	0.184955	0.363512
ENSBTAG00000010718.6	943.256	-0.375447	0.306109	-1.22651	0.220005	0.408004
ENSBTAG00000010719.6	139.311	0.0593353	0.624953	0.0949437	0.92436	0.957047
ENSBTAG00000013999.6	1054.91	-0.0892922	0.184899	-0.482926	0.629149	0.780546
ENSBTAG00000014006.5	1268.81	0.296622	0.202321	1.4661	0.142622	0.306842
ENSBTAG00000055119.1	5.06621	0.0886454	0.636962	0.139169	0.889317	0.940071
ENSBTAG00000015026.6	376.056	-0.0728476	0.137136	-0.531205	0.595277	0.756523
ENSBTAG00000004059.4	1095.91	-0.266722	0.258033	-1.03367	0.301289	0.502011
ENSBTAG00000002164.6	98.6555	-0.529251	0.548546	-0.964824	0.334633	0.536495
ENSBTAG00000049599.1	238.54	0.199178	0.669434	0.297531	0.766061	0.868454
ENSBTAG00000035230.4	2081.06	-0.333224	0.110531	-3.01477	0.00257175	0.0194194
ENSBTAG00000035226.4	3180.84	-0.348746	0.199558	-1.7476	0.0805337	0.211588
ENSBTAG00000008082.6	2365.66	-0.413587	0.115086	-3.59374	0.00032597	0.00458177
ENSBTAG00000014191.6	1728.27	0.764942	0.321909	2.37627	0.0174886	0.0754561
ENSBTAG00000046502.2	806.512	-0.120356	0.194245	-0.619608	0.535516	0.712229
ENSBTAG00000009169.6	948.791	-0.0312879	0.177896	-0.175878	0.86039	0.923222
ENSBTAG00000006260.6	298.974	0.545417	0.202528	2.69304	0.00708032	0.0398837
ENSBTAG00000020458.6	1943.43	-0.0107599	0.0975334	-0.11032	0.912156	0.952014
ENSBTAG00000009924.6	1368.57	-0.277233	0.169572	-1.6349	0.102071	0.247898
ENSBTAG00000052226.1	425.665	0.586641	0.236183	2.48385	0.0129972	0.0612572
ENSBTAG00000027426.5	1737.53	0.0706921	0.396136	0.178454	0.858366	0.922305
ENSBTAG00000013631.6	8791.43	0.135138	0.173217	0.780166	0.435293	0.628084
ENSBTAG00000021432.5	16.4394	0.351793	0.384142	0.91579	0.359777	0.560285
ENSBTAG00000018220.6	33.6726	0.158323	0.320215	0.494427	0.621005	0.775354
ENSBTAG00000009091.6	545.307	-0.068947	0.233057	-0.295837	0.767354	0.869486
ENSBTAG00000004305.5	43.6962	0.443867	0.330584	1.34267	0.179378	0.356666
ENSBTAG00000002266.5	7249.33	0.503533	0.479928	1.04918	0.294093	0.493963
ENSBTAG00000019821.5	9723.4	-0.0524468	0.205153	-0.255648	0.798223	0.886983
ENSBTAG00000031238.4	122.685	-0.274259	0.427341	-0.641781	0.521015	0.700869
ENSBTAG00000011966.6	9071.41	0.0256226	0.207295	0.123604	0.901629	0.947232
ENSBTAG00000000793.7	906.64	-0.331338	0.296276	-1.11834	0.26342	0.459448
ENSBTAG00000049987.1	7.86097	0.000901211	1.23048	0.000732408	0.999416	0.999729
ENSBTAG00000000795.5	333.631	-0.271165	0.1697	-1.59791	0.110064	0.260532
ENSBTAG00000008003.6	3843.94	-0.0460662	0.0528525	-0.871599	0.383427	0.58232
ENSBTAG00000008004.4	58.7443	0.546585	0.253028	2.16018	0.0307588	0.111111
ENSBTAG00000045582.2	3508.26	-0.0401469	0.0794178	-0.505515	0.613197	0.770087
ENSBTAG00000047395.2	89.3548	-0.817767	0.424012	-1.92864	0.0537756	0.162732
ENSBTAG00000019630.6	1185.87	0.167139	0.253001	0.660626	0.508852	0.691189
ENSBTAG00000035836.4	841.762	0.440218	0.247491	1.77872	0.0752852	0.202449
ENSBTAG00000016369.6	1996.41	-0.197304	0.148842	-1.32559	0.184974	0.363512
ENSBTAG00000038079.3	1151.82	-0.323887	0.157662	-2.05431	0.0399456	0.132778
ENSBTAG00000019264.6	2657.91	-0.243894	0.14293	-1.70638	0.0879364	0.223553
ENSBTAG00000014548.6	2025.05	0.00849306	0.147556	0.0575584	0.9541	0.974613
ENSBTAG00000000023.6	1329.27	-0.295048	0.102497	-2.87859	0.00399457	0.0265923
ENSBTAG00000011285.5	2561.6	-0.408035	0.150867	-2.7046	0.00683862	0.0388968
ENSBTAG00000004492.7	563.916	-0.436943	0.183642	-2.37932	0.0173445	0.0749563
ENSBTAG00000014249.6	8906.71	-0.236661	0.121287	-1.95125	0.0510272	0.157355
ENSBTAG00000015235.7	630.751	-0.289882	0.247192	-1.1727	0.240916	0.433457
ENSBTAG00000011932.5	698.915	-1.43402	0.683131	-2.09918	0.0358007	0.123344
ENSBTAG00000011946.6	1203.95	-0.335402	0.0967409	-3.46701	0.000526284	0.00637137
ENSBTAG00000014127.4	894.813	-0.592255	0.699151	-0.847106	0.396936	0.594444
ENSBTAG00000013298.4	1832.7	-0.496665	0.286047	-1.73631	0.0825096	0.214858
ENSBTAG00000024449.5	149.466	1.66336	0.753619	2.20716	NA	NA
ENSBTAG00000021553.5	815.45	0.310406	0.137394	2.25923	0.0238691	0.0931347
ENSBTAG00000013166.6	169.861	0.0538511	0.276235	0.194947	0.845435	0.914422
ENSBTAG00000010978.6	26.8166	-0.0537541	0.628294	-0.0855555	0.93182	0.961197
ENSBTAG00000001181.6	1332.07	-0.194334	0.112932	-1.72081	0.085286	0.219352
ENSBTAG00000003702.6	2853.23	-0.461481	0.161658	-2.85468	0.00430802	0.0280525
ENSBTAG00000003701.7	146.626	0.0432357	0.370614	0.11666	0.90713	0.95062
ENSBTAG00000015974.5	2823.97	-0.264697	0.227283	-1.16461	0.244175	0.436993
ENSBTAG00000010016.5	86.6932	0.0935403	0.235429	0.397318	0.691133	0.820805
ENSBTAG00000024443.5	1376.3	-0.348065	0.176205	-1.97534	0.0482292	0.151344
ENSBTAG00000011340.6	357.753	-0.285671	0.198893	-1.4363	0.150916	0.318003
ENSBTAG00000011982.6	23.8287	0.852635	0.353878	2.4094	0.0159786	0.0707636
ENSBTAG00000008545.6	276.641	0.543349	0.568834	0.955199	0.339477	0.540779
ENSBTAG00000000759.4	1929.36	0.701311	0.132469	5.29416	1.19563e-07	1.0842e-05
ENSBTAG00000000758.6	517.253	0.180674	0.236609	0.763597	0.445107	0.637261
ENSBTAG00000000754.6	3620.77	-0.125329	0.149598	-0.837774	0.402158	0.599178
ENSBTAG00000018142.6	75.0606	-0.228309	0.496953	-0.459418	0.645934	0.792624
ENSBTAG00000018548.6	1322.68	-0.118493	0.125391	-0.944989	0.344665	0.546402
ENSBTAG00000005137.5	606.994	-0.132944	0.174094	-0.76363	0.445088	0.637261
ENSBTAG00000009618.6	39.2033	1.58552	0.804773	1.97014	0.048822	0.152752
ENSBTAG00000010909.3	824.764	-0.136473	0.187554	-0.727644	0.466831	0.656169
ENSBTAG00000012020.6	203.425	-0.141744	0.353325	-0.401173	0.688293	0.819025
ENSBTAG00000007110.6	1653.76	-0.374955	0.094948	-3.94906	7.8459e-05	0.00161487
ENSBTAG00000053608.1	936.013	-0.235765	0.156411	-1.50735	0.131721	0.292103
ENSBTAG00000008710.6	1793.53	-0.267538	0.47076	-0.568311	0.569824	0.738829
ENSBTAG00000048628.1	435.221	0.276486	0.463091	0.597045	0.550477	0.723597
ENSBTAG00000010850.5	351.959	0.779912	0.363468	2.14575	0.0318926	0.113604
ENSBTAG00000020886.6	1702.48	-0.111129	0.122576	-0.906613	0.364612	0.565041
ENSBTAG00000002849.6	2942.8	-0.197056	0.319774	-0.616236	0.537739	0.713863
ENSBTAG00000002848.5	181.892	0.0724118	0.151915	0.476659	0.633605	0.783719
ENSBTAG00000002846.5	802.197	-0.288563	0.113666	-2.5387	0.0111267	0.0549716
ENSBTAG00000015086.4	202.989	-0.0454851	0.18948	-0.240052	0.81029	0.89469
ENSBTAG00000016542.6	397.903	0.811906	0.355483	2.28395	0.0223744	0.0891688
ENSBTAG00000016541.6	53.148	0.0162245	0.708588	0.022897	0.981732	0.990219
ENSBTAG00000001173.6	679.528	0.499726	0.193242	2.58601	0.00970948	0.0502215
ENSBTAG00000010562.6	2512.92	0.302983	0.238103	1.27249	0.2032	0.386595
ENSBTAG00000051625.1	24.0425	0.200803	0.485286	0.413782	0.679034	0.812638
ENSBTAG00000049747.1	60.3185	0.793574	0.517616	1.53313	0.125243	0.283277
ENSBTAG00000052678.1	7.71527	-6.06627	1.4323	-4.23533	2.28219e-05	0.000641882
ENSBTAG00000005397.6	10651	-0.0476212	0.13201	-0.360739	0.718294	0.83861
ENSBTAG00000030910.3	13.5073	-0.953854	0.387663	-2.46052	0.0138735	0.0641112
ENSBTAG00000002291.6	722.256	-0.172082	0.208627	-0.824828	0.409469	0.60541
ENSBTAG00000008944.6	211.784	0.4727	0.480274	0.984231	0.325002	0.526432
ENSBTAG00000012433.6	898.434	-0.221651	0.202658	-1.09372	0.274078	0.472344
ENSBTAG00000051004.1	158.721	0.065057	0.199294	0.326437	0.744093	0.854539
ENSBTAG00000016943.5	1984.1	-0.232661	0.0973095	-2.39094	0.0168054	0.0733256
ENSBTAG00000019890.3	83.2928	2.12512	1.10072	1.93065	0.053526	0.162205
ENSBTAG00000023144.5	508.852	0.0400454	0.183234	0.218549	0.827002	0.904533
ENSBTAG00000009265.5	405.734	0.0555341	0.234255	0.237067	0.812605	0.896124
ENSBTAG00000052560.1	7.92338	2.13987	1.21492	1.76132	0.0781841	0.207331
ENSBTAG00000047428.2	570.125	-0.041889	0.102074	-0.410379	0.681528	0.814414
ENSBTAG00000052684.1	7.13174	-0.949093	0.561976	-1.68885	0.0912485	0.22945
ENSBTAG00000020563.4	634.46	-0.0392213	0.115576	-0.339356	0.734341	0.848559
ENSBTAG00000008153.6	3885.43	-0.13871	0.139582	-0.993747	0.320346	0.522517
ENSBTAG00000047274.2	238.48	0.818205	0.4679	1.74868	0.080347	0.211304
ENSBTAG00000047491.2	358.921	0.53557	0.364923	1.46762	0.142206	0.306322
ENSBTAG00000051448.1	1356.06	0.468466	0.199198	2.35176	0.0186846	0.0793008
ENSBTAG00000046350.2	539.327	0.190039	0.511975	0.371188	0.710498	0.833633
ENSBTAG00000019927.5	633.953	0.43183	0.112787	3.82874	0.000128801	0.00235899
ENSBTAG00000009727.6	1784.17	0.209301	0.142769	1.46601	0.142645	0.306849
ENSBTAG00000009726.6	965.937	0.174354	0.0691752	2.52047	0.0117197	0.0568224
ENSBTAG00000013560.3	96.719	0.377426	0.167983	2.24681	0.0246522	0.095172
ENSBTAG00000006175.6	4209.98	0.0320625	0.100429	0.319256	0.749533	0.8575
ENSBTAG00000047648.2	1047.19	0.325547	0.526853	0.61791	0.536635	0.713042
ENSBTAG00000049657.1	169.119	1.2317	0.336894	3.65604	0.000256146	0.00386623
ENSBTAG00000011772.6	1174.5	0.425277	0.226834	1.87483	0.0608155	0.176132
ENSBTAG00000004790.4	569.419	0.0747118	0.0956269	0.781284	0.434635	0.627651
ENSBTAG00000004789.6	347.509	0.0517159	0.588825	0.087829	0.930013	0.959707
ENSBTAG00000047073.2	29.5694	1.2492	0.369187	3.38364	0.00071533	0.0078721
ENSBTAG00000003016.5	50.4496	0.923052	0.351082	2.62916	0.00855957	0.0455506
ENSBTAG00000006574.6	557.602	0.286697	0.0781019	3.67081	0.000241779	0.00371783
ENSBTAG00000049594.1	35.3303	0.145893	0.63371	0.23022	0.817921	0.898929
ENSBTAG00000008756.6	993.658	0.269903	0.449916	0.599896	0.548576	0.722196
ENSBTAG00000013726.6	1666.6	0.464788	0.23706	1.96063	0.049922	0.155153
ENSBTAG00000047059.2	284.869	0.367604	0.228631	1.60785	0.107868	0.257253
ENSBTAG00000021576.5	1866.88	1.13629	0.443994	2.55925	0.0104899	0.0528963
ENSBTAG00000050933.1	718.682	1.1293	0.170265	6.63261	3.29807e-11	1.09036e-08
ENSBTAG00000004452.6	3429.8	0.228842	0.0648533	3.52861	0.000417741	0.00542482
ENSBTAG00000054727.1	175.068	0.876707	0.23237	3.7729	0.000161363	0.0027534
ENSBTAG00000021919.6	759.354	0.512283	0.231949	2.2086	0.0272025	0.102027
ENSBTAG00000049173.1	32.0415	0.159834	0.333331	0.479507	0.631578	0.782564
ENSBTAG00000016057.6	6435.21	1.18097	0.383816	3.07692	0.00209153	0.0168315
ENSBTAG00000053086.1	139.334	0.484933	0.235954	2.0552	0.0398597	0.132746
ENSBTAG00000024663.5	1399.93	0.841302	0.347012	2.42442	0.0153328	0.0687189
ENSBTAG00000045789.2	49.87	0.557236	0.298898	1.8643	0.0622795	0.178816
ENSBTAG00000050730.1	59.5511	-0.321989	0.565458	-0.56943	0.569065	0.738328
ENSBTAG00000049481.1	4.66715	0.966635	1.52685	0.63309	0.526675	0.705479
ENSBTAG00000014397.6	30.9881	-0.31297	0.662207	-0.472617	0.636487	0.786268
ENSBTAG00000049774.1	58.1009	-0.3476	0.569828	-0.610008	0.541856	0.717187
ENSBTAG00000020194.6	210.208	0.126974	0.444537	0.285632	0.77516	0.874148
ENSBTAG00000054951.1	135.254	-0.284243	0.360277	-0.788957	0.430137	0.623992
ENSBTAG00000013308.6	5920.47	-0.0252642	0.0892745	-0.282995	0.777181	0.875805
ENSBTAG00000051078.1	8.11168	-0.398002	0.877396	-0.453617	0.650105	0.796088
ENSBTAG00000001880.6	11.7735	-0.0259513	1.06405	-0.0243891	0.980542	0.989587
ENSBTAG00000055212.1	2913.51	-0.417227	0.165964	-2.51396	0.0119385	0.0576366
ENSBTAG00000051318.1	157.9	-0.147646	0.296241	-0.498397	0.618204	0.773255
ENSBTAG00000018513.6	6426.96	-0.0550246	0.196444	-0.280103	0.779398	0.875814
ENSBTAG00000009523.6	1168.4	-0.303615	0.117571	-2.58239	0.00981185	0.0505046
ENSBTAG00000025297.3	295.789	-0.428646	0.127538	-3.36094	0.000776777	0.00836156
ENSBTAG00000008993.6	199.778	-0.336687	0.350325	-0.961069	0.336517	0.538499
ENSBTAG00000045751.2	131.183	-0.0196482	0.536798	-0.0366026	0.970802	0.983425
ENSBTAG00000051896.1	81.5225	-0.242026	0.693417	-0.349034	0.727064	0.843837
ENSBTAG00000054008.1	143.358	-0.244607	1.02723	-0.238122	0.811786	0.895532
ENSBTAG00000002626.5	532.922	-0.154334	0.322068	-0.479199	0.631797	0.782564
ENSBTAG00000012113.5	243.971	0.0813147	0.142121	0.572152	0.567219	0.736802
ENSBTAG00000049898.1	1.35414	-0.557519	1.34249	-0.415288	0.677931	0.811992
ENSBTAG00000052869.1	24.472	1.13709	0.948978	1.19822	0.230831	0.421283
ENSBTAG00000049995.1	53.6756	0.451214	0.841951	0.535915	0.592017	0.754088
ENSBTAG00000045580.2	16.5992	0.142038	0.796726	0.178277	0.858505	0.922305
ENSBTAG00000053373.1	10.8347	-0.83778	1.15255	-0.72689	0.467294	0.65661
ENSBTAG00000038698.3	10.2828	0.193957	0.929801	0.2086	0.83476	0.9085
ENSBTAG00000047764.2	203.509	0.535516	0.705799	0.758738	0.448009	0.639627
ENSBTAG00000049896.1	223.905	-0.208948	0.134556	-1.55287	0.120453	0.276265
ENSBTAG00000054874.1	372.606	0.496969	0.447912	1.10953	0.267204	0.463923
ENSBTAG00000036257.4	13.2685	0.122203	0.735142	0.16623	0.867976	0.927973
ENSBTAG00000049495.1	241.509	-0.34884	0.214632	-1.62529	0.1041	0.251211
ENSBTAG00000022837.5	13.871	-0.763677	0.742821	-1.02808	0.303914	0.504901
ENSBTAG00000046047.2	300.488	0.192457	0.389658	0.493912	0.621368	0.775575
ENSBTAG00000052325.1	408.495	0.344982	0.510332	0.675995	0.499044	0.683091
ENSBTAG00000050530.1	5.71931	-0.123805	1.38089	-0.0896561	0.92856	0.958707
ENSBTAG00000051836.1	698.447	-0.26154	0.354698	-0.73736	0.460904	0.651274
ENSBTAG00000050257.1	6.63802	-0.77167	1.0012	-0.770748	0.440856	0.633232
ENSBTAG00000034145.4	448.545	-1.10826	0.556519	-1.99141	0.0464359	0.147202
ENSBTAG00000051704.1	2450.65	-0.202612	0.204568	-0.990439	0.32196	0.524287
ENSBTAG00000051588.1	279.395	-0.403421	0.497815	-0.810383	0.41772	0.61308
ENSBTAG00000049392.1	26.6698	-0.3229	0.471313	-0.685106	0.493277	0.678791
ENSBTAG00000048423.1	12.485	2.34128	0.741942	3.15561	0.0016016	0.0139189
ENSBTAG00000046813.2	3.68447	3.49418	1.61682	2.16115	0.0306839	0.110967
ENSBTAG00000048950.1	12.5439	0.317091	1.39095	0.227968	0.819671	0.900164
ENSBTAG00000026437.5	16.4851	1.13973	2.42822	0.46937	0.638805	0.787855
ENSBTAG00000051730.1	82.6732	0.576036	0.461766	1.24746	0.212227	0.398419
ENSBTAG00000052369.1	302.352	0.791447	0.35262	2.24447	0.0248019	0.0955295
ENSBTAG00000022922.5	100.937	-0.701595	0.24251	-2.89306	0.00381514	0.025708
ENSBTAG00000048955.1	3.86435	-1.0506	0.700861	-1.49902	0.13387	0.294848
ENSBTAG00000052217.1	4.46697	-4.65479	1.80639	-2.57684	0.00997086	0.0510411
ENSBTAG00000049005.1	1.2241	-1.81567	3.21243	-0.565201	0.571937	0.740332
ENSBTAG00000050586.1	298.383	5.36062	0.770228	6.95978	3.40801e-12	1.46167e-09
ENSBTAG00000054947.1	55.7728	3.80035	1.17803	3.22603	0.0012552	0.0116894
ENSBTAG00000053421.1	0.417003	1.91357	3.30522	0.578952	0.562621	0.733808
ENSBTAG00000048549.1	4.68156	-0.410337	0.697406	-0.588376	0.55628	0.728962
ENSBTAG00000049394.1	10.5417	0.422891	0.633789	0.667242	0.504617	0.687776
ENSBTAG00000049828.1	50.1627	-0.193888	0.620435	-0.312502	0.754659	0.860322
ENSBTAG00000049474.1	31.2188	-0.200865	0.41243	-0.487029	0.626238	0.778477
ENSBTAG00000050515.1	399.987	3.13631	0.645113	4.86165	1.1641e-06	6.4143e-05
ENSBTAG00000054086.1	46.383	3.78454	0.905747	4.17837	2.93611e-05	0.000776552
ENSBTAG00000053320.1	23.4902	-0.0900619	0.647405	-0.139112	0.889362	0.940071
ENSBTAG00000054484.1	26.0696	-0.236989	0.87943	-0.26948	0.78756	0.880436
ENSBTAG00000053801.1	1.40101	-1.53048	1.55278	-0.985643	0.324308	0.525899
ENSBTAG00000051084.1	292.013	-1.0165	1.21794	-0.834609	0.403938	0.600646
ENSBTAG00000051120.1	4.41952	-0.470998	0.838641	-0.561621	0.574374	0.741639
ENSBTAG00000052194.1	40.947	0.858898	0.677406	1.26792	0.204826	0.388709
ENSBTAG00000050153.1	102.931	-0.0790888	0.198592	-0.398248	0.690448	0.820266
ENSBTAG00000052584.1	48.9493	-0.125015	0.314805	-0.39712	0.691279	0.820855
ENSBTAG00000024874.5	142.052	0.382379	0.348771	1.09636	0.272921	0.470963
ENSBTAG00000006648.6	23.2014	0.597891	0.751958	0.795112	0.426548	0.621074
ENSBTAG00000054829.1	1189.01	-0.0595318	0.517559	-0.115024	0.908426	0.951162
ENSBTAG00000046619.2	0.354898	-2.22168	3.30201	-0.672827	0.501057	0.684924
ENSBTAG00000001753.5	1557.48	0.743641	0.646993	1.14938	NA	NA
ENSBTAG00000020035.5	1188.01	-0.219973	0.331069	-0.664431	0.506414	0.689218
ENSBTAG00000001150.3	76.8546	1.51629	1.25195	1.21115	NA	NA
ENSBTAG00000051226.1	25.4799	-2.40183	1.59196	-1.50872	NA	NA
ENSBTAG00000011528.3	497.528	-0.146214	0.248641	-0.588051	0.556498	0.729117
ENSBTAG00000012594.6	4441.79	-0.335104	0.382871	-0.875239	0.381444	0.581027
ENSBTAG00000018278.6	2501.3	-0.107639	0.121034	-0.889329	0.373826	0.574052
ENSBTAG00000021997.6	2553.19	-0.000483137	0.226382	-0.00213417	0.998297	0.999205
ENSBTAG00000008490.6	1428.51	-0.413091	0.116006	-3.56093	0.00036954	0.00497812
ENSBTAG00000035175.4	1073.73	-0.311618	0.121427	-2.5663	0.010279	0.0521309
ENSBTAG00000008482.6	15440.2	-0.237601	0.0677469	-3.50719	0.000452869	0.00575848
ENSBTAG00000009188.5	1691.16	-0.168292	0.118763	-1.41704	0.15647	0.325643
ENSBTAG00000009187.6	178.868	-0.518151	0.158838	-3.26214	0.00110573	0.0106667
ENSBTAG00000001258.3	1596.05	-0.37577	0.150784	-2.49211	0.0126986	0.0603338
ENSBTAG00000012899.5	1746.38	0.0233517	0.139201	0.167755	0.866776	0.927128
ENSBTAG00000021819.5	2397.38	-0.0225761	0.154022	-0.146577	0.883466	0.936943
ENSBTAG00000019404.6	1568.26	-0.0515647	0.104674	-0.492622	0.62228	0.77613
ENSBTAG00000015212.6	1106.17	0.236005	0.159687	1.47792	0.139428	0.302514
ENSBTAG00000043993.3	495.118	0.288388	0.353476	0.815862	0.414579	0.60984
ENSBTAG00000003064.6	7497.91	-0.143724	0.229204	-0.627057	0.530622	0.709209
ENSBTAG00000003063.6	3254.29	-0.167744	0.178654	-0.938931	0.347766	0.549124
ENSBTAG00000003059.4	2481.8	0.0582268	0.0928815	0.626893	0.530729	0.70926
ENSBTAG00000017310.7	1154.56	-0.129109	0.189251	-0.68221	0.495106	0.68001
ENSBTAG00000012412.5	733.04	0.164303	0.121372	1.35371	0.175827	0.35245
ENSBTAG00000016619.5	25.9919	0.199036	0.588806	0.338034	0.735338	0.848929
ENSBTAG00000020762.5	142.036	-0.259475	0.290505	-0.893185	0.371758	0.571927
ENSBTAG00000018855.6	1325.03	-0.111888	0.0690903	-1.61944	0.105352	0.253346
ENSBTAG00000018854.5	2959.54	-0.177454	0.147747	-1.20106	0.229727	0.42009
ENSBTAG00000017839.6	390.111	-0.293718	0.198057	-1.483	0.138074	0.3007
ENSBTAG00000048631.1	1351.72	-0.520001	0.22807	-2.28001	0.0226074	0.089689
ENSBTAG00000039820.3	3126.96	-0.244436	0.633823	-0.385653	0.699754	0.826465
ENSBTAG00000034854.4	736.707	0.803205	0.622772	1.28973	0.197146	0.378663
ENSBTAG00000004139.3	1833.23	-0.14745	0.0690511	-2.13537	0.032731	0.1156
ENSBTAG00000007444.5	145.143	-0.0898611	0.35258	-0.254868	0.798825	0.887144
ENSBTAG00000014233.3	4546.53	-0.165646	0.0992425	-1.66911	0.0950961	0.23624
ENSBTAG00000020122.5	3065.43	-0.354425	0.107212	-3.30582	0.00094699	0.00954783
ENSBTAG00000020121.6	480.799	-0.210729	0.201714	-1.04469	0.296165	0.496236
ENSBTAG00000000201.6	1568.08	-0.436532	0.10825	-4.03263	5.51568e-05	0.00122076
ENSBTAG00000038433.3	4.60776	1.00424	0.893843	1.12351	0.261219	0.457588
ENSBTAG00000001412.5	149.614	-0.481094	0.217727	-2.20962	0.0271315	0.101833
ENSBTAG00000000648.4	1749.56	0.146446	0.361314	0.405316	0.685245	0.816807
ENSBTAG00000000706.4	5077.75	-0.287392	0.330823	-0.868718	0.385002	0.583363
ENSBTAG00000050914.1	3942.87	-0.138388	0.262368	-0.527459	0.597875	0.758468
ENSBTAG00000017753.6	25826.6	0.258817	0.149818	1.72754	0.08407	0.217423
ENSBTAG00000019043.4	1422.33	-0.340304	0.125936	-2.7022	0.00688832	0.0391239
ENSBTAG00000000605.5	1394.42	-0.189755	0.0808918	-2.34579	0.018987	0.0801981
ENSBTAG00000000603.6	2513.76	0.0861766	0.26	0.331448	0.740306	0.852286
ENSBTAG00000019542.5	851.743	-0.169618	0.109357	-1.55105	0.120889	0.276864
ENSBTAG00000003301.6	46.9691	-0.59168	0.443391	-1.33444	0.182058	0.359831
ENSBTAG00000000588.5	1018.65	1.39592	1.06549	1.31012	NA	NA
ENSBTAG00000001395.3	228.667	-0.0588115	0.324559	-0.181204	0.856207	0.921163
ENSBTAG00000018704.4	644.975	-0.0192164	0.278649	-0.0689628	0.945019	0.968767
ENSBTAG00000004869.4	5009.18	-0.333307	0.318841	-1.04537	0.295851	0.495964
ENSBTAG00000019314.5	1036	-0.200166	0.10797	-1.8539	0.0637531	0.181927
ENSBTAG00000047293.2	1854.42	-0.0223943	0.27832	-0.0804624	0.93587	0.963744
ENSBTAG00000002623.5	82.3331	0.0595524	0.21909	0.271817	0.785763	0.879037
ENSBTAG00000012908.4	1870.26	-0.213012	0.130652	-1.63038	0.103022	0.249482
ENSBTAG00000034347.4	119.201	-0.217872	0.251946	-0.864757	0.387172	0.585648
ENSBTAG00000038422.3	12.4399	-0.536832	0.471235	-1.1392	0.254619	0.450385
ENSBTAG00000046755.2	75.4853	0.211347	0.310122	0.681496	0.495558	0.680395
ENSBTAG00000010462.6	1858.93	0.0216499	0.414509	0.0522301	0.958345	0.977188
ENSBTAG00000009851.7	1671.07	-0.0957551	0.365921	-0.261682	0.793566	0.883804
ENSBTAG00000036262.4	879.105	-0.189214	0.111468	-1.69747	0.0896075	0.226466
ENSBTAG00000045974.2	6.32473	-0.82573	0.628361	-1.3141	0.188812	0.368227
ENSBTAG00000026156.5	1630.97	-0.566246	0.243829	-2.32231	0.0202163	0.0834578
ENSBTAG00000007939.5	1720.53	-0.347962	0.136178	-2.55521	0.0106124	0.0533425
ENSBTAG00000046959.2	2858	-0.376516	0.110038	-3.42168	0.000622355	0.00712565
ENSBTAG00000023675.5	939.66	-0.330955	0.137475	-2.40739	0.016067	0.0710216
ENSBTAG00000007970.6	513.076	-0.208241	0.105182	-1.97982	0.0477233	0.150203
ENSBTAG00000006811.7	322.978	-0.17157	0.286384	-0.599089	0.549113	0.722664
ENSBTAG00000023652.4	1179.3	-0.0475368	0.261651	-0.18168	0.855834	0.921163
ENSBTAG00000005155.6	1692.96	-0.373496	0.136667	-2.73289	0.00627804	0.0368383
ENSBTAG00000005162.4	510.228	-0.428355	0.251418	-1.70376	0.0884267	0.22416
ENSBTAG00000015728.5	978.566	-0.369365	0.135328	-2.72941	0.00634479	0.0370439
ENSBTAG00000034182.4	22.9318	-0.640719	0.814005	-0.787119	0.431212	0.624724
ENSBTAG00000010091.5	588.788	-0.520446	0.150194	-3.46517	0.000529905	0.00639534
ENSBTAG00000047147.2	1861.14	-0.271892	0.149401	-1.81988	0.0687778	0.19091
ENSBTAG00000015546.6	1211.56	-0.22027	0.11071	-1.98961	0.0466341	0.147624
ENSBTAG00000020996.5	2217.75	-0.268501	0.124974	-2.14845	0.0316777	0.113214
ENSBTAG00000004124.6	454.891	0.00462138	0.0964602	0.0479097	0.961788	0.979
ENSBTAG00000004471.4	793.736	0.0422141	0.270187	0.15624	0.875844	0.932487
ENSBTAG00000014889.6	697.62	0.140776	0.264002	0.533238	0.593869	0.755454
ENSBTAG00000013662.6	162.732	0.775272	0.522941	1.48252	0.138202	0.300881
ENSBTAG00000013663.6	246.435	-0.32023	0.242883	-1.31845	0.187352	0.366409
ENSBTAG00000013664.6	3097.32	-0.287127	0.14924	-1.92393	0.0543631	0.163916
ENSBTAG00000015010.6	2106.21	-0.351117	0.122751	-2.86041	0.00423092	0.0276754
ENSBTAG00000004833.6	863.387	-0.04648	0.131554	-0.353316	0.723851	0.841738
ENSBTAG00000014302.6	2364.39	-0.156883	0.133119	-1.17852	0.23859	0.430688
ENSBTAG00000034442.4	358.133	-0.267263	0.19759	-1.35262	0.176178	0.352733
ENSBTAG00000004459.4	372.788	0.0471351	0.439566	0.107231	0.914606	0.952014
ENSBTAG00000016363.5	3365.56	-0.0678593	0.108351	-0.62629	0.531124	0.709416
ENSBTAG00000026836.6	409.723	0.211903	0.400884	0.52859	0.59709	0.758018
ENSBTAG00000053387.1	0.472993	-2.6361	3.04187	-0.866606	0.386158	0.584615
ENSBTAG00000015662.6	397.286	-0.242231	0.100295	-2.41518	0.0157275	0.0700281
ENSBTAG00000016932.6	1505.7	-0.358725	0.111278	-3.22368	0.00126555	0.0117489
ENSBTAG00000018731.6	69.3582	-0.436478	0.281108	-1.55271	0.120493	0.276317
ENSBTAG00000024027.3	645.448	-0.387213	0.0903123	-4.28749	1.80704e-05	0.000530054
ENSBTAG00000015069.5	5328.78	-0.422334	0.124319	-3.39716	0.000680885	0.00762524
ENSBTAG00000013460.4	1467.92	-0.333802	0.107215	-3.1134	0.00184942	0.0154385
ENSBTAG00000013461.4	9636.88	-0.0933553	0.222636	-0.419318	0.674984	0.810175
ENSBTAG00000013464.5	713.387	-0.454444	0.133414	-3.40627	0.000658559	0.00743291
ENSBTAG00000013465.6	4236.29	-0.540203	0.400171	-1.34993	0.177038	0.353652
ENSBTAG00000048517.1	14.2293	-0.440751	0.74625	-0.590621	0.554775	0.72776
ENSBTAG00000010987.5	877.593	-0.146143	0.14634	-0.998656	0.317961	0.519845
ENSBTAG00000000088.6	453.326	-0.12647	0.279453	-0.452564	0.650863	0.796709
ENSBTAG00000013057.6	921.983	-0.0807834	0.148236	-0.544964	0.585779	0.749473
ENSBTAG00000006893.6	3796.79	-0.238898	0.0891985	-2.67828	0.00740019	0.0412337
ENSBTAG00000003585.6	7559.3	-0.401261	0.131966	-3.04063	0.00236085	0.018367
ENSBTAG00000049729.1	3.89147	-0.108514	0.941488	-0.115258	0.908241	0.951094
ENSBTAG00000005787.6	1376.27	-0.279957	0.198151	-1.41285	0.157701	0.326981
ENSBTAG00000018397.5	507.243	-0.108378	0.375126	-0.288912	0.772649	0.872557
ENSBTAG00000017140.6	230.084	-0.133848	0.208169	-0.642977	0.520239	0.700605
ENSBTAG00000006158.6	1217.53	-0.46351	0.139993	-3.31096	0.000929763	0.00943261
ENSBTAG00000049130.1	144.35	0.0482919	1.95037	0.0247605	0.980246	0.989574
ENSBTAG00000049108.1	33.346	-0.436761	0.374033	-1.16771	0.242925	0.435837
ENSBTAG00000022275.5	46.5645	-2.36286	0.583834	-4.04715	5.1844e-05	0.00116863
ENSBTAG00000013769.6	1034.42	-0.246486	0.29927	-0.823624	0.410153	0.605822
ENSBTAG00000014441.5	117.773	-0.348462	0.311872	-1.11732	0.263855	0.459921
ENSBTAG00000012646.6	85.1844	0.222959	0.42218	0.528113	0.597421	0.758074
ENSBTAG00000001209.4	2987.27	-0.0198861	0.167737	-0.118555	0.905628	0.949799
ENSBTAG00000004601.4	941.312	-0.25219	0.130741	-1.92893	0.053739	0.162683
ENSBTAG00000016554.5	37.4706	-0.253592	0.641986	-0.395011	0.692835	0.82221
ENSBTAG00000048550.1	15.1879	-0.159608	0.594178	-0.268619	0.788223	0.880672
ENSBTAG00000019332.7	124.2	-0.461418	0.380192	-1.21365	0.224883	0.414046
ENSBTAG00000033319.4	261.537	-0.114873	0.211189	-0.543936	0.586485	0.750075
ENSBTAG00000009084.4	1930.35	-0.092075	0.103966	-0.885628	0.375818	0.576159
ENSBTAG00000009085.5	4197.78	-0.231293	0.115701	-1.99906	0.0456022	0.145197
ENSBTAG00000010793.6	5858.26	0.454695	0.330612	1.37532	0.169034	0.343105
ENSBTAG00000040144.3	13.3937	0.213787	0.448285	0.476899	0.633434	0.783596
ENSBTAG00000001235.6	29.6295	-0.00476211	0.326915	-0.0145668	0.988378	0.993883
ENSBTAG00000006534.6	605.943	-0.312151	0.173515	-1.79898	0.0720211	0.196885
ENSBTAG00000005723.6	723.628	-0.262381	0.17219	-1.52379	0.127561	0.286095
ENSBTAG00000000242.2	21.5022	-3.54132	1.2228	-2.89608	NA	NA
ENSBTAG00000013909.5	1539.76	0.204997	0.310348	0.66054	0.508908	0.691189
ENSBTAG00000050116.1	198.731	-0.76507	0.25768	-2.96907	0.00298705	0.0215364
ENSBTAG00000013920.6	189.91	-0.623195	0.248107	-2.5118	0.0120116	0.0579011
ENSBTAG00000049524.1	165.777	-0.975674	0.325935	-2.99347	0.00275828	0.0203209
ENSBTAG00000013937.6	2314.95	-0.333603	0.146957	-2.27008	0.0232029	0.0912078
ENSBTAG00000013292.6	229.724	-0.758771	0.30798	-2.46371	0.0137509	0.0637676
ENSBTAG00000021000.6	900.352	-0.223351	0.131398	-1.69981	0.0891673	0.225572
ENSBTAG00000007784.6	3813.75	-0.245006	0.0960786	-2.55005	0.0107706	0.0538484
ENSBTAG00000002703.5	2330.88	-0.290183	0.0860565	-3.37201	0.000746215	0.00813862
ENSBTAG00000004971.6	1886.43	-0.496651	0.220727	-2.25007	0.0244443	0.0945993
ENSBTAG00000004974.4	251.776	-0.194529	0.204057	-0.953307	0.340434	0.541861
ENSBTAG00000004975.5	467.857	-0.417458	0.145063	-2.87777	0.00400494	0.0265955
ENSBTAG00000004977.6	548.397	-0.218812	0.137101	-1.59599	0.110492	0.261031
ENSBTAG00000011928.5	156.509	-0.112361	0.190578	-0.589583	0.55547	0.728432
ENSBTAG00000049383.1	628.917	-0.209482	0.475104	-0.440918	0.659272	0.801121
ENSBTAG00000045517.2	1.15892	-1.72354	2.2367	-0.770572	0.440961	0.633268
ENSBTAG00000045704.2	247.142	-0.331546	0.306448	-1.0819	0.279297	0.478326
ENSBTAG00000009014.5	186.928	0.969716	0.865957	1.11982	0.262791	0.459023
ENSBTAG00000001390.5	1546.34	-0.193566	0.131311	-1.47411	0.140452	0.304071
ENSBTAG00000000210.5	2384.56	-0.0241704	0.140771	-0.1717	0.863673	0.925181
ENSBTAG00000000213.5	1338.89	-0.0748117	0.145962	-0.512543	0.608271	0.766631
ENSBTAG00000008562.4	728.483	-0.377961	0.208391	-1.81371	0.0697218	0.192616
ENSBTAG00000012581.6	1287.39	-0.245476	0.102131	-2.40353	0.0162376	0.0716359
ENSBTAG00000018059.6	36.0807	-0.233252	0.330912	-0.704876	0.480887	0.669228
ENSBTAG00000009391.6	2855.86	0.0445417	0.225242	0.19775	0.84324	0.912844
ENSBTAG00000005604.5	52.0529	0.183866	0.299597	0.613713	0.539405	0.715379
ENSBTAG00000002182.5	792.023	0.0208563	0.133398	0.156347	0.87576	0.932487
ENSBTAG00000001293.6	407.092	-0.357318	0.227428	-1.57113	0.116153	0.269571
ENSBTAG00000048057.2	1365.6	-0.212196	0.0714647	-2.96924	0.00298534	0.0215338
ENSBTAG00000001464.6	90.5698	0.21415	0.207477	1.03216	0.301995	0.502871
ENSBTAG00000033170.4	754.219	-0.252568	0.217222	-1.16272	0.244943	0.437972
ENSBTAG00000022155.4	10720.6	-0.023301	0.333371	-0.0698949	0.944277	0.96842
ENSBTAG00000015892.4	1017.12	-0.104903	0.0920105	-1.14012	0.254234	0.450022
ENSBTAG00000015898.6	1151.23	-0.357583	0.127454	-2.80559	0.0050224	0.0313782
ENSBTAG00000016848.6	828.449	-0.283728	0.0848834	-3.34256	0.000830089	0.00871209
ENSBTAG00000001009.4	189.472	0.403322	0.203205	1.9848	0.0471664	0.148857
ENSBTAG00000008862.6	6344.15	-0.301453	0.122868	-2.45347	0.0141487	0.0649709
ENSBTAG00000013069.4	831.313	-0.351673	0.131487	-2.67459	0.00748209	0.0415733
ENSBTAG00000013070.4	605.699	-0.225377	0.262739	-0.857797	0.391004	0.588975
ENSBTAG00000033166.4	2964.41	-0.358525	0.294506	-1.21738	0.223461	0.412094
ENSBTAG00000001442.6	23.6844	-1.31182	0.649267	-2.02047	0.0433347	0.140028
ENSBTAG00000004705.5	584.852	0.0315908	0.338672	0.0932785	0.925682	0.957604
ENSBTAG00000013118.6	72.5497	0.61743	0.290955	2.12208	0.0338308	0.118225
ENSBTAG00000054520.1	303.536	-0.0651552	0.179056	-0.363882	0.715946	0.837029
ENSBTAG00000011140.6	1208.51	-0.576381	0.31614	-1.82318	0.0682755	0.1901
ENSBTAG00000054326.1	380.213	-0.474941	0.211984	-2.24045	0.0250616	0.096133
ENSBTAG00000011143.6	1017.12	-0.211841	0.120647	-1.75588	0.0791084	0.208915
ENSBTAG00000021791.5	1717.73	-0.159376	0.213496	-0.746504	0.455363	0.646462
ENSBTAG00000009933.6	934.49	-0.128325	0.229562	-0.558997	0.576164	0.743224
ENSBTAG00000016656.6	1946.5	-0.0641621	0.269815	-0.2378	0.812036	0.895684
ENSBTAG00000005066.6	601.9	-0.180071	0.138417	-1.30094	0.193281	0.373271
ENSBTAG00000005071.6	643.623	-0.0770376	0.117268	-0.656935	0.511223	0.692792
ENSBTAG00000018877.4	566.937	0.244343	0.295171	0.827804	0.407782	0.604035
ENSBTAG00000014797.6	511.448	-0.232534	0.13147	-1.76872	0.0769413	0.205242
ENSBTAG00000018777.6	1050.6	0.229219	0.317846	0.721164	0.470808	0.659032
ENSBTAG00000023607.4	1384.83	-0.482066	0.174608	-2.76085	0.00576508	0.0345231
ENSBTAG00000014567.6	7963.87	0.440173	0.684836	0.642742	0.520392	0.700611
ENSBTAG00000054441.1	4.88777	-0.140775	0.70158	-0.200654	0.840969	0.911754
ENSBTAG00000000566.6	941.969	-0.517302	0.189573	-2.72878	0.00635697	0.0371014
ENSBTAG00000006947.4	348.839	-0.377065	0.499356	-0.755103	0.450187	0.641653
ENSBTAG00000002640.6	593.7	0.000119213	0.139361	0.000855427	0.999317	0.999695
ENSBTAG00000053238.1	682.734	-0.0174911	0.139791	-0.125122	0.900427	0.946847
ENSBTAG00000013727.6	614.59	-0.190265	0.101162	-1.88079	0.0600002	0.174641
ENSBTAG00000013755.6	4145.41	0.127051	0.207927	0.611036	0.541176	0.716616
ENSBTAG00000010382.6	889.464	0.937528	0.214147	4.37797	1.19788e-05	0.000389163
ENSBTAG00000048794.1	298.929	1.46345	0.543544	2.69243	0.00709338	0.0399308
ENSBTAG00000021396.6	1853.17	0.370295	0.161639	2.29087	0.0219707	0.0879994
ENSBTAG00000000496.6	51.0787	0.802858	0.470827	1.70521	0.0881553	0.22383
ENSBTAG00000050482.1	1132.08	-0.324104	0.095817	-3.38253	0.000718207	0.00789018
ENSBTAG00000011383.6	1959.63	-0.284857	0.0631236	-4.51269	6.40119e-06	0.000245958
ENSBTAG00000006471.6	1202.42	-0.290922	0.157092	-1.85191	0.0640384	0.182413
ENSBTAG00000044172.3	321.325	-0.271244	0.161277	-1.68185	0.0925983	0.231773
ENSBTAG00000014208.4	12703.1	0.146908	0.212369	0.691758	0.489089	0.675841
ENSBTAG00000018025.4	469.033	-0.567157	0.233589	-2.42801	0.015182	0.0682838
ENSBTAG00000032839.4	4243.58	-0.658446	0.215343	-3.05766	0.00223074	0.0176556
ENSBTAG00000014874.5	1720.6	-0.479875	0.108827	-4.40951	1.03603e-05	0.000348321
ENSBTAG00000001890.7	802.544	-0.0778355	0.0974735	-0.79853	0.424563	0.619246
ENSBTAG00000032819.4	106.146	1.00359	0.74562	1.34597	0.178311	0.355031
ENSBTAG00000014721.6	178.966	2.36781	0.833114	2.84212	0.0044814	0.0288388
ENSBTAG00000021364.6	1703.84	0.937854	0.235635	3.98011	6.88831e-05	0.00146726
ENSBTAG00000049459.1	37.3219	1.02849	0.332754	3.09083	0.00199596	0.0163603
ENSBTAG00000032719.4	999.492	-0.109355	0.289962	-0.377136	0.706073	0.830714
ENSBTAG00000021515.4	27.1389	0.359453	0.511863	0.702245	0.482526	0.67045
ENSBTAG00000016979.4	2189.07	-0.282321	0.114188	-2.47244	0.0134195	0.0626337
ENSBTAG00000032684.4	302.956	-0.255165	0.185071	-1.37874	0.167975	0.341262
ENSBTAG00000040161.3	50.6892	0.368034	0.429336	0.857217	0.391325	0.589048
ENSBTAG00000007577.6	1233.76	-0.450974	0.0980445	-4.59969	4.2312e-06	0.000181965
ENSBTAG00000013317.5	1566.13	-0.3531	0.126777	-2.78521	0.00534934	0.0327629
ENSBTAG00000013319.3	22.1397	-0.93176	0.392604	-2.37328	0.0176309	0.0759501
ENSBTAG00000014660.5	332.623	-0.19943	0.115123	-1.73233	0.0832149	0.215951
ENSBTAG00000006388.6	230.376	-0.400991	0.160409	-2.4998	0.0124265	0.0593248
ENSBTAG00000009614.4	86.3458	0.100338	0.227248	0.441535	0.658826	0.800907
ENSBTAG00000013192.5	343.328	-0.390264	0.182755	-2.13545	0.0327245	0.1156
ENSBTAG00000049165.1	38.4884	-0.552888	0.325345	-1.69939	0.0892457	0.225696
ENSBTAG00000048195.2	399.03	-0.401831	0.225729	-1.78015	0.0750511	0.202068
ENSBTAG00000047856.2	3729.45	-0.374626	0.097	-3.86213	0.000112405	0.00214582
ENSBTAG00000032674.3	1015.97	-0.329881	0.12401	-2.66012	0.0078114	0.0426416
ENSBTAG00000008873.3	1138.23	-0.194779	0.111146	-1.75246	0.079694	0.209981
ENSBTAG00000048390.1	45.9247	0.165035	0.238342	0.692429	0.488668	0.675611
ENSBTAG00000011659.5	162.207	0.515011	0.295873	1.74065	0.0817454	0.213757
ENSBTAG00000002998.6	29.4971	0.46583	0.371463	1.25404	0.209827	0.395176
ENSBTAG00000020378.6	2602.21	-0.306875	0.0884923	-3.46781	0.000524719	0.00636602
ENSBTAG00000000448.4	108.371	-0.0904762	0.514708	-0.175782	0.860466	0.923227
ENSBTAG00000023600.3	5697.04	-0.465479	0.485377	-0.959006	0.337556	0.539281
ENSBTAG00000050331.1	13.7904	-0.891452	0.565309	-1.57693	0.114812	0.267659
ENSBTAG00000006724.4	2150.22	-0.210324	0.123197	-1.70722	0.087782	0.223382
ENSBTAG00000003378.6	336.722	-0.274639	0.149286	-1.83969	0.0658143	0.185805
ENSBTAG00000054986.1	723.129	-0.4189	0.15008	-2.79117	0.00525178	0.032315
ENSBTAG00000014564.5	874.662	-0.0499688	0.129841	-0.384845	0.700353	0.826619
ENSBTAG00000008462.4	162.845	0.592734	0.219136	2.70487	0.00683313	0.0388795
ENSBTAG00000008461.6	1540.22	-0.119117	0.10789	-1.10407	0.269564	0.466795
ENSBTAG00000002394.5	2163.18	0.439489	0.322251	1.36381	0.172627	0.348571
ENSBTAG00000013204.5	8346.73	-0.586988	0.211276	-2.77831	0.00546433	0.033249
ENSBTAG00000013203.5	27.0396	0.0243674	0.89695	0.0271669	0.978327	0.988228
ENSBTAG00000048497.1	55.3191	3.20106	1.4207	2.25316	NA	NA
ENSBTAG00000000569.6	470.035	0.743642	0.387231	1.92041	0.0548066	0.164659
ENSBTAG00000019514.6	1287.07	-0.301103	0.0879698	-3.4228	0.000619804	0.00711184
ENSBTAG00000016305.5	7170.88	-0.174313	0.339261	-0.513803	0.60739	0.765825
ENSBTAG00000018657.6	7599.92	-0.235965	0.242557	-0.972821	0.330642	0.532401
ENSBTAG00000035844.4	226.98	-1.10271	0.429649	-2.56653	0.0102721	0.0521127
ENSBTAG00000005430.5	139.089	-0.100785	0.229182	-0.439761	0.66011	0.801326
ENSBTAG00000012413.6	132.167	-0.0724325	0.339003	-0.213663	0.83081	0.906374
ENSBTAG00000006945.6	2148.57	0.124538	0.318174	0.391413	0.695492	0.8237
ENSBTAG00000051592.1	241.542	0.630035	0.632234	0.996521	0.318997	0.520943
ENSBTAG00000013205.6	1445.88	-0.273589	0.199914	-1.36854	0.171144	0.346282
ENSBTAG00000006494.6	149.517	-1.0135	0.39211	-2.58473	0.00974562	0.0503101
ENSBTAG00000013148.6	3955.91	-0.25898	0.281121	-0.921241	0.356925	0.557813
ENSBTAG00000021025.5	733.304	-0.212835	0.38356	-0.554894	0.578967	0.745568
ENSBTAG00000032538.4	8.76642	-1.065	0.731907	-1.4551	0.145641	0.3106
ENSBTAG00000044001.3	779.838	0.142444	0.255542	0.557418	0.577242	0.744184
ENSBTAG00000049984.1	8.14453	0.115626	0.756165	0.15291	0.878469	0.933719
ENSBTAG00000001511.5	1199.13	0.118365	0.183231	0.645989	0.518286	0.698902
ENSBTAG00000032265.3	308.506	0.788786	0.432764	1.82267	0.068353	0.19023
ENSBTAG00000010357.6	685.248	0.511808	0.230204	2.22328	0.0261967	0.0994296
ENSBTAG00000014727.6	330.566	-0.14038	0.200976	-0.698488	0.484872	0.672447
ENSBTAG00000014724.5	22902.7	-0.165415	0.122232	-1.35329	0.175963	0.352566
ENSBTAG00000042702.2	0.124231	-0.936637	3.35248	-0.279387	0.779948	0.875814
ENSBTAG00000042475.2	5.17456	-1.40388	0.760686	-1.84554	0.064959	0.184045
ENSBTAG00000000522.5	6.39329	0.456182	0.937871	0.486402	0.626682	0.778764
ENSBTAG00000003151.4	645.458	0.0546667	0.193694	0.282232	0.777766	0.875814
ENSBTAG00000003143.6	549.09	-0.204638	0.140305	-1.45852	0.144697	0.309544
ENSBTAG00000003140.4	29.7306	-0.248886	0.297653	-0.836163	0.403063	0.600115
ENSBTAG00000014915.6	419.363	1.0258	0.386595	2.65343	0.00796783	0.0432574
ENSBTAG00000011305.6	16.6543	-0.218535	0.415447	-0.526023	0.598872	0.759187
ENSBTAG00000001697.6	10656.3	-0.194096	0.100338	-1.93441	0.053063	0.161345
ENSBTAG00000007666.6	253.613	-0.183133	0.334558	-0.547388	0.584112	0.74879
ENSBTAG00000001749.5	2837.05	-0.268286	0.127673	-2.10136	0.0356096	0.122792
ENSBTAG00000001535.6	41.9278	-0.541065	0.882007	-0.613448	0.53958	0.715458
ENSBTAG00000017115.6	720.604	-0.378285	0.125285	-3.01941	0.0025327	0.0192033
ENSBTAG00000017103.6	585.583	-0.285317	0.229818	-1.24149	0.214426	0.401425
ENSBTAG00000019625.7	671.862	-0.533712	0.323017	-1.65227	0.0984797	0.24199
ENSBTAG00000005212.6	252.832	-0.40397	0.223338	-1.80878	0.0704844	0.193817
ENSBTAG00000005209.7	1517.31	-0.173375	0.0833344	-2.08047	0.0374824	0.127037
ENSBTAG00000050932.1	143.624	-0.354453	0.169552	-2.09053	0.0365702	0.125099
ENSBTAG00000019014.5	739.836	0.0952913	0.153925	0.619076	0.535866	0.712539
ENSBTAG00000005313.6	871.174	0.544933	0.200343	2.71999	0.0065283	0.0377404
ENSBTAG00000002878.6	690.631	0.937428	0.244581	3.83278	0.000126702	0.0023387
ENSBTAG00000000476.6	103.682	0.491417	0.473582	1.03766	0.299429	0.500119
ENSBTAG00000040199.3	1223.32	0.219307	0.179005	1.22514	0.220521	0.408669
ENSBTAG00000012284.6	606.555	0.302908	0.182706	1.6579	0.0973375	0.239852
ENSBTAG00000012273.6	309.742	0.48062	0.155742	3.086	0.00202869	0.0165263
ENSBTAG00000012881.6	7647.41	0.270311	0.168433	1.60487	0.108523	0.258272
ENSBTAG00000005660.6	4192.14	0.163084	0.0539362	3.02364	0.0024975	0.0190542
ENSBTAG00000005658.6	395.268	0.152359	0.39864	0.382196	0.702316	0.828108
ENSBTAG00000051586.1	97.0726	0.534766	0.24849	2.15206	0.0313925	0.112504
ENSBTAG00000005652.6	217.4	0.334798	0.178086	1.87998	0.0601108	0.174899
ENSBTAG00000006920.5	1054.74	0.162839	0.0730108	2.23034	0.0257249	0.0980377
ENSBTAG00000020106.6	4751.76	0.0498424	0.085532	0.582734	0.560072	0.731867
ENSBTAG00000019336.6	2342.78	0.352138	0.130427	2.69988	0.00693648	0.0393265
ENSBTAG00000011414.4	1537.92	-0.0482995	0.0539648	-0.895018	0.370777	0.570916
ENSBTAG00000040304.3	371.44	-0.0347872	0.223998	-0.155301	0.876584	0.932654
ENSBTAG00000017666.6	3109.73	-0.108076	0.211911	-0.510008	0.610046	0.767954
ENSBTAG00000014460.6	1440.66	-0.158584	0.0864432	-1.83454	0.0665736	0.187116
ENSBTAG00000014459.5	230.449	0.0633796	0.166617	0.380391	0.703655	0.829072
ENSBTAG00000014451.6	3347.81	-0.16524	0.105128	-1.5718	0.115996	0.26943
ENSBTAG00000017450.5	1959.39	-0.054112	0.146157	-0.370233	0.711209	0.834221
ENSBTAG00000037951.3	24.656	0.250732	0.380105	0.659639	0.509486	0.691619
ENSBTAG00000010394.6	290.164	-0.176447	0.224851	-0.784729	0.432612	0.62598
ENSBTAG00000010397.6	688.304	-0.430444	0.207832	-2.07112	0.038348	0.129203
ENSBTAG00000006552.6	71.839	-0.115662	0.25032	-0.462057	0.64404	0.79141
ENSBTAG00000006548.5	1801.34	-0.388616	0.231448	-1.67907	0.0931391	0.232796
ENSBTAG00000012797.5	2207.92	-0.359356	0.123787	-2.90303	0.00369573	0.0251598
ENSBTAG00000000290.6	1670.25	-0.335648	0.11661	-2.87839	0.00399716	0.0265955
ENSBTAG00000023513.5	541.785	-0.220141	0.141668	-1.55393	0.120202	0.275888
ENSBTAG00000016457.6	3215.87	-0.173896	0.142241	-1.22254	0.221502	0.409676
ENSBTAG00000001969.6	1027.15	-0.930601	0.295402	-3.15029	0.00163111	0.0140675
ENSBTAG00000001968.6	2694.13	-0.418349	0.138562	-3.01923	0.0025342	0.019205
ENSBTAG00000005946.7	139.45	-0.227027	0.307099	-0.739265	0.459746	0.650242
ENSBTAG00000002463.6	962.976	-0.353598	0.113006	-3.12901	0.00175395	0.0148683
ENSBTAG00000002462.6	855.457	-0.302499	0.144091	-2.09936	0.0357854	0.123318
ENSBTAG00000002460.6	832.998	-0.167022	0.161581	-1.03368	0.301287	0.502011
ENSBTAG00000002767.6	1123.17	-0.298347	0.182278	-1.63677	0.101679	0.24725
ENSBTAG00000010485.6	4278.08	-0.412287	0.130223	-3.16601	0.00154547	0.0135572
ENSBTAG00000050978.1	42.7637	-0.712401	0.503462	-1.41501	0.157067	0.326286
ENSBTAG00000037393.2	701.491	-0.37774	0.118519	-3.18717	0.0014367	0.0128881
ENSBTAG00000009235.6	157.428	-0.275293	0.215292	-1.2787	0.201004	0.383842
ENSBTAG00000009232.6	1540.35	-0.366927	0.115524	-3.1762	0.0014922	0.0132437
ENSBTAG00000012463.3	514.833	-0.164763	0.195521	-0.842687	0.399404	0.59625
ENSBTAG00000011377.6	233.701	-0.607045	0.287365	-2.11245	0.0346477	0.120259
ENSBTAG00000035144.3	350.835	0.436428	0.119297	3.65834	0.000253853	0.00385524
ENSBTAG00000054315.1	373.428	0.429857	0.167529	2.56587	0.0102916	0.0521616
ENSBTAG00000052803.1	377.703	0.296612	0.129619	2.28834	0.0221178	0.0884543
ENSBTAG00000021910.6	2401.18	-0.136047	0.141664	-0.960352	0.336878	0.538802
ENSBTAG00000054926.1	3093.74	-0.385433	0.189493	-2.03402	0.0419497	0.137421
ENSBTAG00000048493.1	1165.9	-0.361438	0.223338	-1.61835	0.105588	0.253644
ENSBTAG00000044291.2	0.690086	-0.513443	1.99565	-0.257281	0.796962	0.886128
ENSBTAG00000031891.4	104.311	0.393786	0.353455	1.1141	0.265235	0.461717
ENSBTAG00000012401.3	1.17658	0.802959	2.25983	0.355318	0.722351	0.841073
ENSBTAG00000031802.5	50.4431	0.0564353	0.724633	0.0778812	0.937923	0.964983
ENSBTAG00000023814.5	129.201	0.201139	0.513686	0.39156	0.695383	0.823633
ENSBTAG00000020073.4	512.267	-0.121694	0.217156	-0.560399	0.575207	0.742412
ENSBTAG00000018994.5	1507.91	-0.0951103	0.33945	-0.28019	0.779332	0.875814
ENSBTAG00000019376.6	5040.26	0.121263	0.194076	0.62482	0.532089	0.709915
ENSBTAG00000006174.6	87.7015	-0.65151	0.439741	-1.48158	0.138453	0.301222
ENSBTAG00000017490.6	2150.35	-0.352769	0.266919	-1.32163	0.186291	0.364878
ENSBTAG00000049814.1	59.7166	0.118448	0.288952	0.409923	0.681862	0.814662
ENSBTAG00000051079.1	40.6243	-0.569701	0.313625	-1.8165	0.0692932	0.191838
ENSBTAG00000011742.5	183.399	0.131055	0.376369	0.348208	0.727684	0.844371
ENSBTAG00000010550.6	89.2758	-0.55675	0.280086	-1.98778	0.0468355	0.148012
ENSBTAG00000007394.5	2075.65	-0.124243	0.267944	-0.463689	0.642871	0.790647
ENSBTAG00000019060.3	207.32	0.0392328	0.885454	0.0443081	0.964659	0.980421
ENSBTAG00000004154.4	582.51	-0.0160952	0.199247	-0.0807803	0.935617	0.963724
ENSBTAG00000001403.7	1026.46	-0.386332	0.147152	-2.62539	0.008655	0.0459045
ENSBTAG00000013938.5	1021.52	-0.352769	0.100789	-3.50008	0.000465115	0.00585889
ENSBTAG00000048011.2	183.282	-0.59455	0.505613	-1.1759	0.239635	0.431961
ENSBTAG00000039442.3	7882.57	-0.428699	0.149724	-2.86327	0.00419298	0.027506
ENSBTAG00000006409.6	299.393	-0.536608	0.15129	-3.54688	0.000389819	0.0051558
ENSBTAG00000013142.6	1968.5	-0.417631	0.115109	-3.62813	0.000285486	0.0041563
ENSBTAG00000013141.4	184.923	-0.0548667	0.242972	-0.225814	0.821346	0.901129
ENSBTAG00000043157.2	1.58824	2.17718	1.44953	1.50199	0.133099	0.293843
ENSBTAG00000053891.1	154.25	0.555894	0.491369	1.13132	0.257922	0.454238
ENSBTAG00000047144.2	81.1531	0.0938039	0.373361	0.251241	0.801627	0.889147
ENSBTAG00000005871.6	3801.12	0.0471798	0.325604	0.144899	0.88479	0.937612
ENSBTAG00000018727.6	3264.67	0.0228561	0.135842	0.168256	0.866382	0.926871
ENSBTAG00000012708.6	158.937	0.0646782	0.212607	0.304215	0.760964	0.864653
ENSBTAG00000031709.2	1217.31	-0.34864	0.0948099	-3.67725	0.000235757	0.00365355
ENSBTAG00000035710.5	89.0289	-0.883334	0.46428	-1.90259	0.0570942	0.16904
ENSBTAG00000011139.6	369.005	-0.190205	0.346153	-0.549482	0.582675	0.747854
ENSBTAG00000048551.1	2.40583	-0.0575757	1.39048	-0.0414071	0.966971	0.98182
ENSBTAG00000049223.1	33.5233	1.86609	0.744954	2.50498	0.012246	0.0586571
ENSBTAG00000016228.6	1276.3	-0.373571	0.0991059	-3.76942	0.00016363	0.00278014
ENSBTAG00000046104.2	48.9278	-0.347158	0.416503	-0.833507	0.404559	0.601006
ENSBTAG00000001274.6	170.303	-0.339859	0.33154	-1.02509	0.30532	0.506282
ENSBTAG00000049656.1	19.501	-3.09482	1.06225	-2.91347	0.00357433	0.0245497
ENSBTAG00000017416.6	2661.82	-0.25474	0.106642	-2.38875	0.0169057	0.0735812
ENSBTAG00000045275.2	4.03894	-0.530744	0.880569	-0.602728	0.546689	0.720789
ENSBTAG00000008078.4	317.641	-0.26192	0.158565	-1.65181	0.0985725	0.242144
ENSBTAG00000005862.6	970.773	-0.216881	0.189259	-1.14595	0.251817	0.446535
ENSBTAG00000031572.4	427.334	-0.269736	0.277566	-0.971788	0.331156	0.532961
ENSBTAG00000052570.1	765.569	0.0542413	0.254825	0.212857	0.831438	0.906811
ENSBTAG00000015150.6	65.3392	-0.242138	0.341058	-0.709961	0.477728	0.665824
ENSBTAG00000014960.6	150.074	0.455154	0.382452	1.19009	0.23401	0.425323
ENSBTAG00000009263.6	1327.35	-0.190062	0.0973732	-1.95189	0.0509513	0.157272
ENSBTAG00000014713.6	3572.71	0.51208	0.537725	0.952307	0.340941	0.542396
ENSBTAG00000027795.4	1076.47	-0.266063	0.167053	-1.59269	0.111229	0.26205
ENSBTAG00000009336.6	434.924	-0.0399919	0.374186	-0.106877	0.914887	0.952014
ENSBTAG00000004126.4	992.875	-0.728666	0.197251	-3.69411	0.000220658	0.00347038
ENSBTAG00000031561.3	588.264	-0.0625373	0.14282	-0.437874	0.661478	0.801997
ENSBTAG00000005230.6	255.65	0.461383	0.341071	1.35275	0.176137	0.352696
ENSBTAG00000024643.4	129.505	-1.00856	0.388745	-2.5944	0.00947553	0.0493007
ENSBTAG00000009012.5	207.523	-0.102304	0.418138	-0.244665	0.806716	0.892607
ENSBTAG00000003851.5	2808.77	-0.225364	0.0685482	-3.28767	0.00101019	0.0100318
ENSBTAG00000018009.4	49.2987	-0.610937	0.43258	-1.41231	0.157859	0.327117
ENSBTAG00000050129.1	12.2033	0.148024	0.483976	0.305849	0.759719	0.864189
ENSBTAG00000012120.6	3450.69	-0.412879	0.361884	-1.14092	0.253904	0.449538
ENSBTAG00000018471.4	3263.35	-0.207681	0.192113	-1.08104	0.279681	0.478621
ENSBTAG00000018465.6	135.442	-0.660861	0.322373	-2.04999	0.0403657	0.133701
ENSBTAG00000013013.5	1216.06	-0.247046	0.0957476	-2.58018	0.00987482	0.050746
ENSBTAG00000014318.4	1558.27	-0.283017	0.170645	-1.65851	0.0972138	0.239622
ENSBTAG00000005203.5	350.17	-0.382143	0.112377	-3.40055	0.000672504	0.0075527
ENSBTAG00000008307.6	2091.26	-0.33528	0.172517	-1.94347	0.05196	0.159249
ENSBTAG00000002075.5	1093.24	-0.496421	0.312134	-1.59041	0.111743	0.262742
ENSBTAG00000006142.5	1677.83	-0.394451	0.0988699	-3.98959	6.61863e-05	0.00142429
ENSBTAG00000013439.5	323.715	-0.0556962	0.34498	-0.161448	0.871741	0.929924
ENSBTAG00000055257.1	601.228	-0.0215222	0.185245	-0.116183	0.907508	0.950891
ENSBTAG00000001465.3	189.441	0.700684	0.499992	1.40139	0.161097	0.331921
ENSBTAG00000033740.4	8.22895	1.75221	1.82666	0.959242	0.337437	0.539271
ENSBTAG00000004564.6	3639.56	-0.376338	0.13734	-2.74019	0.00614034	0.0362639
ENSBTAG00000053581.1	193.785	0.662974	0.58749	1.12849	NA	NA
ENSBTAG00000011569.4	4.32417	-5.21427	2.11223	-2.4686	NA	NA
ENSBTAG00000001728.5	728.347	-0.0614292	0.552839	-0.111116	0.911525	0.952014
ENSBTAG00000021703.6	528.77	-0.0888393	0.142881	-0.621773	0.534091	0.7112
ENSBTAG00000015837.6	17.4163	0.245491	0.466556	0.526178	0.598765	0.759148
ENSBTAG00000011192.5	9.1363	1.15361	0.565128	2.04133	0.0412178	0.135815
ENSBTAG00000020990.5	648.159	0.627147	0.364011	1.72288	0.0849102	0.218705
ENSBTAG00000009848.6	30.9266	-0.162955	0.32522	-0.501059	0.616329	0.771883
ENSBTAG00000023445.5	1573.75	0.0383116	0.130593	0.293366	0.769242	0.870817
ENSBTAG00000001331.6	29.6724	-0.795224	0.572339	-1.38943	0.164702	0.336639
ENSBTAG00000031435.4	2516.01	-0.350287	0.163147	-2.14706	0.0317884	0.113372
ENSBTAG00000009106.5	3527.7	-0.312462	0.172882	-1.80737	0.0707048	0.194234
ENSBTAG00000009104.5	1346.7	-0.105922	0.166333	-0.636806	0.524251	0.703417
ENSBTAG00000018402.6	1110.28	0.00279577	0.114647	0.0243858	0.980545	0.989587
ENSBTAG00000011150.6	1811.45	-0.00555502	0.25212	-0.0220332	0.982421	0.990403
ENSBTAG00000011147.5	2322.67	-0.30277	0.159247	-1.90126	0.0572674	0.169343
ENSBTAG00000005068.6	656.741	-0.345214	0.172644	-1.99958	0.0455457	0.145093
ENSBTAG00000007814.6	1980.02	0.210637	0.176728	1.19188	0.233309	0.424683
ENSBTAG00000015163.4	2819.64	-0.159458	0.201411	-0.791707	0.428532	0.622402
ENSBTAG00000019960.5	528.398	0.0609718	0.283465	0.215094	0.829694	0.905904
ENSBTAG00000012164.6	798.9	0.22383	0.383123	0.584225	0.559069	0.730977
ENSBTAG00000002395.6	669.299	-0.283586	0.107816	-2.63027	0.00853177	0.0454636
ENSBTAG00000019704.6	1722.94	-0.351997	0.173942	-2.02365	0.0430063	0.139621
ENSBTAG00000001721.6	577.666	-0.0974062	0.134233	-0.725652	0.468052	0.657047
ENSBTAG00000015008.6	100.537	-0.552305	0.336149	-1.64304	0.100375	0.245219
ENSBTAG00000045633.2	1596.73	-0.188792	0.406229	-0.464742	0.642116	0.790561
ENSBTAG00000022227.5	2948.4	-0.324479	0.253047	-1.28229	0.199742	0.382214
ENSBTAG00000011986.5	2049.62	-0.176532	0.303861	-0.580963	0.561266	0.732908
ENSBTAG00000007331.6	1144.06	-0.193654	0.387112	-0.500254	0.616896	0.772258
ENSBTAG00000007933.3	3485.1	-0.79239	0.474758	-1.66904	0.0951097	0.23624
ENSBTAG00000031178.4	290.97	-0.138125	0.249047	-0.554612	0.57916	0.745576
ENSBTAG00000011584.6	1384.89	0.0107156	0.269874	0.0397059	0.968328	0.982712
ENSBTAG00000009154.5	2190.94	-0.501957	0.140256	-3.57887	0.000345087	0.0047605
ENSBTAG00000016026.6	1340.97	0.111198	0.373493	0.297724	0.765914	0.868434
ENSBTAG00000002232.6	470.28	-0.284289	0.229714	-1.23758	0.215871	0.402877
ENSBTAG00000023429.5	1280.7	-0.529294	0.184112	-2.87484	0.00404232	0.0267504
ENSBTAG00000011529.6	1052.72	-0.339013	0.0896654	-3.78086	0.000156286	0.0026987
ENSBTAG00000011524.5	976.837	-0.367414	0.0754407	-4.87024	1.11465e-06	6.20875e-05
ENSBTAG00000018138.6	1692.84	-1.11916	0.348196	-3.21416	0.00130827	0.0120208
ENSBTAG00000006222.6	627.166	-0.441992	0.140212	-3.15232	0.00161978	0.0140231
ENSBTAG00000014140.3	1318.11	0.024992	0.178819	0.139761	0.888849	0.940071
ENSBTAG00000002185.5	909.999	-0.236575	0.101395	-2.33321	0.0196373	0.0818818
ENSBTAG00000015413.6	687.974	-0.409319	0.199256	-2.05423	0.0399531	0.132778
ENSBTAG00000040061.3	3735.02	-0.144648	0.0822496	-1.75865	0.0786377	0.208249
ENSBTAG00000050763.1	1022.61	-0.019781	0.185207	-0.106805	0.914944	0.952014
ENSBTAG00000015310.6	7534.84	-0.448173	0.208493	-2.14958	0.0315887	0.113003
ENSBTAG00000008714.5	54.1023	0.266663	0.27462	0.971028	0.331534	0.533311
ENSBTAG00000051936.1	118.243	-0.0707315	0.296984	-0.238166	0.811752	0.895532
ENSBTAG00000020028.6	158.79	0.115425	0.274491	0.420504	0.674117	0.809551
ENSBTAG00000014843.5	5174.8	-0.128589	0.140836	-0.913043	0.36122	0.561769
ENSBTAG00000047608.2	984.603	-0.30589	0.138338	-2.21118	0.0270237	0.101553
ENSBTAG00000031277.2	90.5607	0.207072	0.393906	0.52569	0.599104	0.759359
ENSBTAG00000006909.6	1291.48	-0.42881	0.187909	-2.28201	0.0224889	0.0893979
ENSBTAG00000023426.5	740.257	-0.243743	0.131584	-1.85238	0.0639715	0.182294
ENSBTAG00000048975.1	40.0306	-0.497574	0.367446	-1.35414	0.175691	0.352292
ENSBTAG00000018538.6	1043.59	-0.304194	0.1315	-2.31327	0.020708	0.0846705
ENSBTAG00000026861.4	7.28813	-0.0271885	0.627751	-0.043311	0.965454	0.980809
ENSBTAG00000008111.6	43.6561	-0.500663	0.371554	-1.34748	0.177825	0.354631
ENSBTAG00000001497.6	1147.65	0.103177	0.159839	0.645506	0.518599	0.699087
ENSBTAG00000012850.6	244.019	-0.765635	0.441179	-1.73543	0.082665	0.215157
ENSBTAG00000019952.6	2375.47	-0.348298	0.134558	-2.58846	0.00964066	0.0499796
ENSBTAG00000019949.6	539.301	-0.228915	0.0899148	-2.54591	0.0108993	0.0542196
ENSBTAG00000015198.5	1027.33	-0.461933	0.378832	-1.21936	0.222707	0.411043
ENSBTAG00000008299.6	126.714	0.250716	0.535052	0.468583	0.639367	0.788116
ENSBTAG00000018427.5	1205.76	-0.197165	0.0717343	-2.74854	0.00598612	0.0355915
ENSBTAG00000003833.3	314.546	-0.423778	0.290665	-1.45796	0.144851	0.309747
ENSBTAG00000054797.1	610.856	-0.115271	0.142951	-0.806365	0.420032	0.615182
ENSBTAG00000035437.4	1596.49	-0.291237	0.0914549	-3.18449	0.00145008	0.0129422
ENSBTAG00000015221.6	2644.61	-0.173615	0.138246	-1.25585	0.209172	0.394316
ENSBTAG00000052750.1	26.0369	-0.371861	0.3163	-1.17566	0.239731	0.431961
ENSBTAG00000000750.6	668.745	-0.302341	0.128121	-2.35981	0.0182841	0.0780812
ENSBTAG00000023416.5	2759.12	-0.381221	0.156907	-2.42959	0.0151157	0.0681628
ENSBTAG00000015377.6	372.829	2.36085	1.04782	2.25312	NA	NA
ENSBTAG00000007014.6	725.75	-0.384728	0.185538	-2.07358	0.0381187	0.128594
ENSBTAG00000014461.5	1214.5	-0.383742	0.150353	-2.55227	0.0107025	0.0535609
ENSBTAG00000000742.6	1129.83	0.628866	0.111663	5.63182	1.7832e-08	2.35814e-06
ENSBTAG00000016999.5	2182.07	-0.127282	0.0987542	-1.28887	0.197443	0.379049
ENSBTAG00000001324.5	179.589	0.648327	0.393182	1.64892	0.099164	0.243182
ENSBTAG00000000905.5	68.5273	0.501568	0.302958	1.65557	0.0978094	0.240865
ENSBTAG00000044075.3	1393.26	-0.174535	0.147125	-1.18631	0.235501	0.427056
ENSBTAG00000007273.6	16.1916	0.18508	0.583858	0.316995	0.751248	0.858283
ENSBTAG00000023411.5	126.444	-0.147731	0.58259	-0.253576	0.799823	0.888015
ENSBTAG00000000526.6	1762.64	-0.242595	0.106742	-2.27272	0.0230428	0.0907414
ENSBTAG00000035556.4	3290.25	-0.075429	0.174183	-0.433046	0.664981	0.804203
ENSBTAG00000017659.6	9.55051	0.792192	0.607498	1.30402	0.192225	0.372412
ENSBTAG00000005769.5	591.487	-0.439519	0.180442	-2.4358	0.014859	0.0672938
ENSBTAG00000004495.5	2178.77	-0.362837	0.112218	-3.23331	0.00122364	0.0114492
ENSBTAG00000031010.4	837.296	-0.401862	0.155597	-2.58271	0.00980263	0.0505046
ENSBTAG00000019577.5	9.74683	0.777583	0.620315	1.25353	0.210013	0.395432
ENSBTAG00000002966.6	2966.58	-0.270326	0.0993732	-2.72031	0.00652212	0.0377185
ENSBTAG00000011634.5	404.572	-0.132075	0.46331	-0.285068	0.775592	0.874512
ENSBTAG00000053358.1	6.96445	-0.154088	0.62059	-0.248292	0.803908	0.890494
ENSBTAG00000030942.2	2029.8	-0.149333	0.112735	-1.32464	0.18529	0.363907
ENSBTAG00000018749.6	429.33	-0.00338558	0.227182	-0.0149025	0.98811	0.993746
ENSBTAG00000009258.6	395.89	-0.331939	0.204272	-1.62499	0.104165	0.251292
ENSBTAG00000007462.4	348.016	-0.0583419	0.157838	-0.369631	0.711657	0.834623
ENSBTAG00000011626.5	5592.32	-0.255598	0.146115	-1.74929	0.0802402	0.211096
ENSBTAG00000013600.5	2096.95	-0.252701	0.117758	-2.14593	0.0318782	0.113596
ENSBTAG00000013602.6	4833.19	-0.377871	0.0912013	-4.14326	3.42401e-05	0.00087216
ENSBTAG00000018768.6	8761.39	-0.387611	0.168759	-2.29683	0.0216282	0.087045
ENSBTAG00000023106.5	1163.07	-0.397227	0.171234	-2.31979	0.0203523	0.0838448
ENSBTAG00000013629.4	1140.87	-0.33277	0.17961	-1.85273	0.0639205	0.182208
ENSBTAG00000030993.3	61.2385	-0.209441	0.587145	-0.356711	0.721308	0.840661
ENSBTAG00000007068.6	955.657	0.0753655	0.401314	0.187797	0.851036	0.918252
ENSBTAG00000023407.4	44.3039	-1.01235	0.457388	-2.21332	0.0268755	0.101265
ENSBTAG00000002029.6	2038.7	-0.232613	0.351216	-0.662306	0.507775	0.690242
ENSBTAG00000051421.1	1162.53	-0.137375	0.727535	-0.188823	0.850232	0.917721
ENSBTAG00000000394.6	1010.21	0.38152	0.323022	1.1811	0.237565	0.429424
ENSBTAG00000030921.3	158.87	0.458804	0.390073	1.1762	0.239515	0.431867
ENSBTAG00000008471.6	413.542	0.780702	0.513576	1.52013	0.128478	0.287563
ENSBTAG00000030913.4	4997.47	0.597533	0.488957	1.22206	0.221686	0.409921
ENSBTAG00000009132.5	2254.94	0.305652	0.429786	0.711173	0.476977	0.664952
ENSBTAG00000021251.5	901.208	0.258671	0.253652	1.01979	0.30783	0.50905
ENSBTAG00000021253.6	333.65	0.135397	0.101946	1.32812	0.184138	0.362452
ENSBTAG00000021259.6	257.92	0.431921	0.169121	2.55391	0.010652	0.053442
ENSBTAG00000030836.3	469.799	-0.0237499	0.0871867	-0.272403	0.785312	0.878852
ENSBTAG00000021272.5	17901.3	-0.112225	0.351763	-0.319037	0.749699	0.857536
ENSBTAG00000021276.6	261.122	1.54634	0.771414	2.00455	0.0450115	0.143864
ENSBTAG00000023398.5	39.3521	0.366621	0.34298	1.06893	0.285102	0.484606
ENSBTAG00000021284.5	390.596	-0.127774	0.468694	-0.272618	0.785147	0.878791
ENSBTAG00000021286.5	784.647	0.680483	0.299927	2.26883	0.0232788	0.0914158
ENSBTAG00000021899.6	728.691	0.407683	0.259455	1.57131	0.116111	0.269571
ENSBTAG00000021490.5	196.591	0.41777	0.239576	1.74379	0.0811965	0.212801
ENSBTAG00000021491.6	1328.6	-0.0118217	0.12749	-0.0927266	0.926121	0.957635
ENSBTAG00000014153.6	515.444	-0.100834	0.160106	-0.629796	0.528828	0.707586
ENSBTAG00000000160.5	959.581	0.337892	0.253885	1.33088	0.183227	0.361331
ENSBTAG00000011645.5	2137.4	-0.0143263	0.0709258	-0.20199	0.839924	0.911311
ENSBTAG00000011437.6	1770.56	0.515194	0.243289	2.11762	0.034207	0.119146
ENSBTAG00000017407.5	566.25	-0.163043	0.159106	-1.02474	0.305484	0.506418
ENSBTAG00000017418.6	1231.92	0.0785491	0.127964	0.613838	0.539323	0.715366
ENSBTAG00000018186.6	4823.93	0.399585	0.376853	1.06032	0.288998	0.489011
ENSBTAG00000018189.3	26.887	1.37825	0.763565	1.80502	0.0710721	0.19493
ENSBTAG00000000524.3	2175.71	0.384402	0.231074	1.66354	0.0962034	0.238012
ENSBTAG00000003981.5	724.748	0.463966	0.140139	3.31076	0.000930444	0.00943261
ENSBTAG00000020456.6	939.989	0.0662847	0.0802382	0.826099	0.408748	0.604795
ENSBTAG00000007100.6	1532.8	-0.0316627	0.0618405	-0.512006	0.608646	0.766878
ENSBTAG00000007105.6	634.906	0.390762	0.147599	2.64745	0.00811012	0.0437608
ENSBTAG00000007106.5	1272.53	0.551043	0.203253	2.71112	0.00670563	0.0383743
ENSBTAG00000014880.5	499.339	0.189411	0.144818	1.30793	0.190898	0.370749
ENSBTAG00000023393.5	189.572	0.316733	0.531204	0.596256	0.551004	0.724011
ENSBTAG00000010658.6	1555.35	0.706107	0.211073	3.34532	0.000821888	0.0086719
ENSBTAG00000019589.5	329.027	0.529816	0.24557	2.15749	0.0309671	0.111598
ENSBTAG00000021901.6	162.171	-0.0618945	0.316075	-0.195822	0.844749	0.914104
ENSBTAG00000017882.5	210.49	0.799808	0.601161	1.33044	NA	NA
ENSBTAG00000018607.6	208.933	0.357392	0.375987	0.950542	0.341837	0.543229
ENSBTAG00000048090.2	1109.71	0.0580522	0.110407	0.525804	0.599025	0.75932
ENSBTAG00000017321.4	2594.85	0.0268877	0.123797	0.217192	0.828059	0.904913
ENSBTAG00000021771.4	6906.24	0.0919762	0.14433	0.637261	0.523955	0.70314
ENSBTAG00000017060.6	192.22	0.478844	0.246506	1.94252	0.0520736	0.159405
ENSBTAG00000017010.5	230.06	0.515186	0.185532	2.77681	0.0054896	0.0333261
ENSBTAG00000017486.6	422.053	0.246539	0.232657	1.05967	0.289296	0.489219
ENSBTAG00000007818.6	2425.78	0.677869	0.137815	4.91869	8.71263e-07	5.15898e-05
ENSBTAG00000050478.1	44.5273	0.811162	0.500569	1.62048	0.105129	0.253041
ENSBTAG00000023907.5	13508	1.3354	0.270243	4.94146	7.7539e-07	4.76925e-05
ENSBTAG00000024162.5	299.433	0.579218	0.306553	1.88946	0.0588306	0.172395
ENSBTAG00000051007.1	461.202	0.406994	0.559467	0.727468	0.466939	0.656262
ENSBTAG00000030775.4	129.496	0.809197	0.337047	2.40084	0.0163574	0.0719245
ENSBTAG00000011802.6	27843.8	0.802368	0.145996	5.49582	3.88896e-08	4.50467e-06
ENSBTAG00000019269.6	21312.3	0.599646	0.136604	4.38965	1.13531e-05	0.000374558
ENSBTAG00000018936.6	1097.72	0.0604683	0.152683	0.396037	0.692078	0.821557
ENSBTAG00000003148.6	3477.49	0.00944568	0.0677543	0.139411	0.889125	0.940071
ENSBTAG00000003161.6	636.846	0.152893	0.21066	0.725781	0.467973	0.657047
ENSBTAG00000021984.6	39.034	0.0331973	0.66269	0.0500948	0.960047	0.977981
ENSBTAG00000030670.4	1884.24	0.06168	0.111692	0.55223	0.580791	0.746764
ENSBTAG00000011495.7	1178.16	0.515975	0.116671	4.42247	9.75801e-06	0.000334449
ENSBTAG00000004777.6	2632.59	-0.701725	0.368564	-1.90394	0.0569176	0.168642
ENSBTAG00000005503.6	1493.29	0.176754	0.166152	1.06381	0.287415	0.48718
ENSBTAG00000007039.6	1431.18	0.146298	0.120683	1.21225	0.225418	0.414537
ENSBTAG00000043957.3	229.566	-0.115434	0.180372	-0.639977	0.522188	0.701836
ENSBTAG00000004742.5	105.133	0.3882	0.447326	0.867823	0.385491	0.583773
ENSBTAG00000018682.6	699.81	0.343858	0.225389	1.52562	0.127104	0.285697
ENSBTAG00000023384.5	210.051	0.268238	0.165497	1.6208	0.10506	0.253016
ENSBTAG00000052342.1	27.492	-0.813106	0.418233	-1.94415	0.0518777	0.159143
ENSBTAG00000018688.5	215.562	0.415643	0.341784	1.2161	0.223947	0.412658
ENSBTAG00000053201.1	182.65	0.881768	0.480517	1.83504	0.0664996	0.187107
ENSBTAG00000014306.5	577.498	-0.115553	0.223099	-0.517945	0.604497	0.763512
ENSBTAG00000011876.5	1057.25	-0.22417	0.131133	-1.70949	0.08736	0.222666
ENSBTAG00000011880.5	217.054	0.0691804	0.195902	0.353138	0.723985	0.84177
ENSBTAG00000033679.5	592.682	-0.125618	0.156248	-0.803962	0.421419	0.616424
ENSBTAG00000051916.1	124.749	0.140051	0.259807	0.539058	0.589846	0.752736
ENSBTAG00000055107.1	855.949	-0.138478	0.0935368	-1.48047	0.138748	0.301539
ENSBTAG00000008167.6	7943.55	-0.0431282	0.0996385	-0.432846	0.665126	0.804301
ENSBTAG00000004791.5	1007.72	0.17363	0.10961	1.58407	0.113179	0.265215
ENSBTAG00000001771.6	5047.01	-0.254589	0.0781178	-3.25904	0.00111788	0.0107318
ENSBTAG00000000973.6	26.6481	0.991907	0.778145	1.27471	0.202413	0.385651
ENSBTAG00000011001.6	1033.23	0.127816	0.220866	0.578704	0.562789	0.733906
ENSBTAG00000009214.5	1006.12	0.339255	0.191844	1.76839	0.0769955	0.205351
ENSBTAG00000020787.5	2830.38	-0.0739822	0.0925964	-0.798974	0.424305	0.61904
ENSBTAG00000006479.6	2056.94	-0.209085	0.107004	-1.95399	0.0507023	0.156841
ENSBTAG00000023377.4	1352.21	0.40993	0.177129	2.31431	0.020651	0.0845487
ENSBTAG00000023375.4	1420.46	-0.1752	0.130617	-1.34133	0.179812	0.356859
ENSBTAG00000019202.6	1754.67	-0.0656236	0.172169	-0.381157	0.703087	0.828613
ENSBTAG00000051541.1	600.721	-0.219191	0.601238	-0.364566	0.715435	0.836766
ENSBTAG00000040193.4	273.613	-0.203981	0.786398	-0.259387	0.795337	0.885015
ENSBTAG00000003718.6	3170.99	-0.386193	0.287784	-1.34196	0.179611	0.356786
ENSBTAG00000019129.6	470.079	0.113966	0.235205	0.484537	0.628005	0.779614
ENSBTAG00000024815.4	811.723	-0.125683	0.0980421	-1.28193	0.199868	0.382295
ENSBTAG00000008240.6	362.864	0.479152	0.46624	1.02769	0.304094	0.505041
ENSBTAG00000003916.4	1462.88	-0.183954	0.107132	-1.71707	0.0859657	0.220424
ENSBTAG00000004891.5	1269.34	-0.120477	0.135877	-0.886661	0.375262	0.575476
ENSBTAG00000030593.4	2349.12	0.174844	0.336333	0.519853	0.603166	0.762759
ENSBTAG00000051752.1	168.007	0.192464	0.226405	0.850085	0.395278	0.592935
ENSBTAG00000009942.6	1302.74	-0.418622	0.188875	-2.21639	0.0266645	0.100747
ENSBTAG00000030581.4	1175.06	-0.237496	0.157936	-1.50374	0.132647	0.293336
ENSBTAG00000021158.6	1309.24	-0.113474	0.257301	-0.441014	0.659203	0.801121
ENSBTAG00000012798.6	218.742	0.978241	0.621378	1.57431	0.115416	0.268559
ENSBTAG00000013806.7	504.928	-0.348345	0.172816	-2.0157	0.0438316	0.14118
ENSBTAG00000046385.2	2496.55	-0.248589	0.110791	-2.24376	0.0248478	0.0956599
ENSBTAG00000004061.6	46.9275	-0.244938	0.279969	-0.874875	0.381642	0.581104
ENSBTAG00000000746.6	3806.77	-0.213265	0.147687	-1.44403	0.14873	0.314902
ENSBTAG00000000752.6	45.5963	0.224025	0.472132	0.474496	0.635146	0.785061
ENSBTAG00000049158.1	382.556	-0.370245	0.165654	-2.23505	0.0254141	0.0972268
ENSBTAG00000055206.1	18.7231	0.595206	0.447129	1.33117	0.183132	0.361277
ENSBTAG00000049102.1	68.8219	-0.273969	0.381198	-0.718705	0.472323	0.660494
ENSBTAG00000037965.3	203.544	-0.0398208	0.246749	-0.161382	0.871793	0.929924
ENSBTAG00000012867.6	2789.12	0.140879	0.0929151	1.51621	0.129466	0.288763
ENSBTAG00000002896.6	811.08	-0.109793	0.0824304	-1.33195	0.182877	0.360909
ENSBTAG00000049543.1	11.7437	-0.147363	0.464439	-0.317292	0.751022	0.858087
ENSBTAG00000016954.4	1020.69	0.00514166	0.214946	0.0239207	0.980916	0.98971
ENSBTAG00000012497.4	3966.84	-0.0808049	0.0879207	-0.919065	0.358061	0.558921
ENSBTAG00000049541.1	47.4579	0.753906	0.43504	1.73296	0.0831032	0.215696
ENSBTAG00000035858.4	1008.54	-0.0701308	0.210428	-0.333276	0.738926	0.851191
ENSBTAG00000000767.6	425.915	-0.356927	0.0954353	-3.73999	0.000184025	0.00302935
ENSBTAG00000012804.5	8185.61	-0.262931	0.333653	-0.788037	0.430675	0.624544
ENSBTAG00000012803.6	1588.26	-0.277296	0.0941049	-2.94667	0.00321216	0.0227695
ENSBTAG00000018852.6	5184.73	-0.508071	0.235141	-2.16071	0.0307181	0.111015
ENSBTAG00000014750.7	907.337	-0.216931	0.171367	-1.26588	0.205555	0.389532
ENSBTAG00000043295.2	3.4373	-0.978428	1.077	-0.908479	0.363625	0.564284
ENSBTAG00000011338.4	2118.56	0.194746	0.322387	0.604074	0.545794	0.719908
ENSBTAG00000014099.6	1087.88	-0.215219	0.153494	-1.40213	0.160875	0.331678
ENSBTAG00000049590.1	33.7945	0.309188	0.427831	0.722688	0.469872	0.658692
ENSBTAG00000011076.6	458.361	-0.398143	0.198129	-2.00952	0.0444825	0.142836
ENSBTAG00000023186.3	6.34526	1.06208	0.944398	1.12461	0.260753	0.457023
ENSBTAG00000014027.5	89.3413	-0.64725	0.273232	-2.36886	0.0178428	0.0766714
ENSBTAG00000001895.6	710.665	-0.160157	0.134342	-1.19215	0.233201	0.424583
ENSBTAG00000001898.6	236.1	-0.182853	0.163138	-1.12085	0.26235	0.458456
ENSBTAG00000008699.4	1111.13	-0.228087	0.0895712	-2.54644	0.0108829	0.0541676
ENSBTAG00000002357.6	731.035	-0.25692	0.161846	-1.58743	0.112415	0.263912
ENSBTAG00000035030.3	2854.74	-0.139003	0.149474	-0.929948	0.352398	0.553809
ENSBTAG00000017442.6	430.489	0.037138	0.435716	0.0852345	0.932075	0.961335
ENSBTAG00000017525.6	1658.65	-0.22857	0.0891409	-2.56414	0.0103431	0.0523723
ENSBTAG00000051386.1	748.816	-0.0625174	0.216579	-0.288659	0.772843	0.872663
ENSBTAG00000049135.1	0.906223	-1.24314	1.62429	-0.765342	0.444068	0.63629
ENSBTAG00000016644.5	114.863	-0.0795502	0.315171	-0.252403	0.800729	0.888586
ENSBTAG00000035005.4	1.55143	0.79445	1.51705	0.52368	0.600501	0.760584
ENSBTAG00000039618.2	4.45649	-1.21696	1.23383	-0.986326	0.323973	0.525625
ENSBTAG00000011608.4	2428.71	0.101245	0.0939203	1.07799	0.281039	0.48004
ENSBTAG00000034998.4	100869	0.946649	0.304848	3.10532	0.00190075	0.0157592
ENSBTAG00000035174.4	353.24	-0.0335395	0.143383	-0.233916	0.81505	0.897262
ENSBTAG00000044071.3	132.302	-0.128629	0.374521	-0.343448	0.731261	0.846808
ENSBTAG00000014536.5	568.408	-0.908134	0.302755	-2.99957	0.00270362	0.0200954
ENSBTAG00000050091.1	322.126	-0.226081	0.293435	-0.770464	0.441025	0.633302
ENSBTAG00000024878.5	162.065	-0.359027	0.277412	-1.2942	0.195596	0.376779
ENSBTAG00000007840.5	2433.97	-0.289037	0.207224	-1.3948	0.163075	0.334562
ENSBTAG00000000081.6	2538.8	-0.231423	0.146841	-1.57602	0.115022	0.267991
ENSBTAG00000004028.6	955.821	-0.467393	0.0901449	-5.18491	2.16123e-07	1.7588e-05
ENSBTAG00000007114.5	684.43	-0.379436	0.128963	-2.94221	0.00325879	0.0230351
ENSBTAG00000000897.6	6708.59	-0.406375	0.272261	-1.49259	0.135544	0.297338
ENSBTAG00000000898.6	224.589	-0.0371178	0.330329	-0.112366	0.910533	0.951856
ENSBTAG00000020199.5	740.011	0.153403	0.332748	0.461019	0.644785	0.791958
ENSBTAG00000034848.3	1182.13	-0.495656	0.324203	-1.52884	0.126304	0.284663
ENSBTAG00000020202.5	86.3715	0.611611	0.452357	1.35205	0.176358	0.352916
ENSBTAG00000034823.4	2934.27	-0.0544625	0.0674459	-0.807499	0.419379	0.614565
ENSBTAG00000052845.1	23.9256	0.215403	0.4642	0.464031	0.642625	0.790561
ENSBTAG00000020205.6	589.258	0.267808	0.381893	0.701264	0.483138	0.670889
ENSBTAG00000020212.6	1430.9	-0.312315	0.114601	-2.72525	0.00642533	0.0373818
ENSBTAG00000003263.6	747.608	-0.363886	0.122939	-2.95989	0.00307749	0.0219886
ENSBTAG00000005016.5	3054.21	-0.214095	0.113451	-1.88712	0.0591446	0.172976
ENSBTAG00000007371.5	1757.02	-0.302198	0.157597	-1.91754	0.0551699	0.165343
ENSBTAG00000007374.5	1600.88	0.139796	0.198269	0.705083	0.480759	0.669107
ENSBTAG00000008341.6	1762.93	0.344658	0.232088	1.48503	0.137537	0.300051
ENSBTAG00000002110.6	1209.46	-0.342971	0.335614	-1.02192	0.306818	0.507917
ENSBTAG00000038234.3	378.673	-0.0717277	0.382821	-0.187366	0.851373	0.918341
ENSBTAG00000025856.6	1120.21	-0.0745305	0.182605	-0.408151	0.683163	0.815489
ENSBTAG00000049133.1	1963.13	-0.374989	0.159854	-2.34583	0.0189849	0.0801981
ENSBTAG00000025853.5	397.925	-0.179277	0.24503	-0.731654	0.464379	0.65432
ENSBTAG00000006751.6	1300.74	-0.251506	0.123106	-2.04301	0.0410517	0.13538
ENSBTAG00000006823.6	169.008	-0.121639	0.168763	-0.72077	0.471051	0.65918
ENSBTAG00000013132.5	200.374	-0.599033	0.144655	-4.14111	3.45636e-05	0.000874785
ENSBTAG00000012866.6	223.949	1.79374	0.594191	3.0188	0.00253777	0.0192137
ENSBTAG00000001619.6	2492.54	-0.354898	0.194663	-1.82314	0.0682821	0.1901
ENSBTAG00000005344.6	597.064	-0.30674	0.163091	-1.8808	0.0599996	0.174641
ENSBTAG00000046956.2	627.444	-0.154192	0.106086	-1.45347	0.146094	0.311232
ENSBTAG00000015732.6	2793.87	-0.367777	0.10132	-3.62986	0.00028357	0.00415169
ENSBTAG00000015716.6	700.191	-0.379376	0.173068	-2.19206	0.0283754	0.10484
ENSBTAG00000000821.6	253.402	0.455587	0.581702	0.783197	0.433511	0.626938
ENSBTAG00000010399.6	1652.54	-0.209893	0.0987855	-2.12474	0.0336085	0.117682
ENSBTAG00000002163.5	160.735	-0.0988535	0.238207	-0.414989	0.67815	0.812043
ENSBTAG00000011540.5	1424.7	-0.182398	0.160207	-1.13851	0.254907	0.45071
ENSBTAG00000021630.5	633.469	-0.151099	0.115959	-1.30303	0.192564	0.372751
ENSBTAG00000000062.6	454.1	0.912763	0.40719	2.24161	0.0249863	0.0959601
ENSBTAG00000039658.2	765.386	-0.122557	0.115974	-1.05676	0.290619	0.490631
ENSBTAG00000008386.6	2517.15	-0.317797	0.148498	-2.14008	0.032348	0.114813
ENSBTAG00000012352.5	728.959	0.0772848	0.169363	0.456326	0.648155	0.794376
ENSBTAG00000049706.1	0.357499	-1.1382	3.34539	-0.34023	0.733683	0.848169
ENSBTAG00000006440.6	883.914	0.278284	0.265365	1.04868	0.294324	0.494246
ENSBTAG00000014807.6	2621.86	-0.33887	0.0572853	-5.91548	3.30901e-09	5.96713e-07
ENSBTAG00000015155.6	1526.7	-0.476307	0.147419	-3.23098	0.00123366	0.0115203
ENSBTAG00000042761.2	0.129021	-0.936637	3.35248	-0.279387	0.779948	0.875814
ENSBTAG00000015158.4	787.717	-0.235965	0.0732386	-3.22186	0.0012736	0.0117683
ENSBTAG00000017095.6	1674.69	-0.287782	0.208389	-1.38099	0.167283	0.340335
ENSBTAG00000018959.4	1987.47	-0.31653	0.10091	-3.13675	0.0017083	0.0145796
ENSBTAG00000000371.6	4420.29	-0.321033	0.131464	-2.44198	0.0146069	0.0664366
ENSBTAG00000000372.6	1103.9	-0.239316	0.187292	-1.27777	0.201331	0.384236
ENSBTAG00000044425.2	0.445718	-0.509903	2.5012	-0.203864	0.83846	0.910418
ENSBTAG00000033983.4	3354.91	-0.0616536	0.127343	-0.484154	0.628277	0.779891
ENSBTAG00000005210.4	407.641	-0.307406	0.20615	-1.49118	0.135915	0.29779
ENSBTAG00000005211.4	37195.5	0.0473229	0.188287	0.251333	0.801557	0.889131
ENSBTAG00000043377.2	0.231033	-1.64606	3.34918	-0.491482	0.623086	0.776606
ENSBTAG00000005213.6	1543.36	-0.0990795	0.112021	-0.884473	0.376441	0.576616
ENSBTAG00000050356.1	4.17894	0.26514	1.15022	0.230513	0.817693	0.898862
ENSBTAG00000000625.3	207.073	0.762282	0.205607	3.70747	0.000209338	0.00333199
ENSBTAG00000012599.6	639.399	0.248842	0.193673	1.28485	0.198843	0.381138
ENSBTAG00000040368.3	1087.76	-0.280758	0.134697	-2.08437	0.0371264	0.12631
ENSBTAG00000013638.5	337.031	-0.77235	0.239436	-3.22571	0.0012566	0.0116956
ENSBTAG00000045628.2	91.7237	-0.267746	0.263198	-1.01728	0.309022	0.510076
ENSBTAG00000000218.6	1084.97	-0.29097	0.121918	-2.3866	0.0170048	0.0738908
ENSBTAG00000005564.6	1817.16	-0.293812	0.107342	-2.73716	0.00619729	0.0365051
ENSBTAG00000025822.5	439.383	-0.0337705	0.266	-0.126957	0.898975	0.945759
ENSBTAG00000005565.5	374.445	0.528798	0.157592	3.35549	0.000792236	0.0084546
ENSBTAG00000008378.6	2926.83	-0.277977	0.0791594	-3.51161	0.000445405	0.00568429
ENSBTAG00000008380.5	426.104	0.839689	0.334528	2.51007	0.0120706	0.0580097
ENSBTAG00000012681.6	1373.75	0.0191691	0.233353	0.0821466	0.93453	0.963136
ENSBTAG00000012365.6	3394.07	-0.287511	0.195643	-1.46957	0.141679	0.305827
ENSBTAG00000005994.6	49.6252	0.0123118	0.565135	0.0217856	0.982619	0.990403
ENSBTAG00000001405.3	1523.66	-0.174449	0.257758	-0.676793	0.498537	0.682831
ENSBTAG00000020352.5	157.2	-0.417244	0.439657	-0.949021	0.34261	0.544232
ENSBTAG00000009983.5	262.147	-0.193611	0.311752	-0.621042	0.534572	0.711373
ENSBTAG00000018320.3	20136.5	0.425683	0.101828	4.1804	2.91002e-05	0.000770937
ENSBTAG00000015580.6	1182.56	0.628107	0.212935	2.94976	0.00318019	0.0226206
ENSBTAG00000013982.6	4517.06	-0.0853139	0.177841	-0.479719	0.631427	0.782516
ENSBTAG00000003915.6	406.094	0.432183	0.196133	2.20351	0.0275587	0.102852
ENSBTAG00000010944.5	343.968	-0.499455	0.291083	-1.71585	0.0861897	0.220722
ENSBTAG00000011644.7	2954.9	0.179791	0.132684	1.35503	0.175407	0.351945
ENSBTAG00000007433.5	2016.85	-0.276688	0.105532	-2.62185	0.00874537	0.0463064
ENSBTAG00000033344.4	134.889	-0.457151	0.145513	-3.14166	0.00167996	0.0143948
ENSBTAG00000046391.2	66.1343	-0.320528	0.467114	-0.686188	0.492595	0.678499
ENSBTAG00000001601.6	6733.69	0.297485	0.146422	2.0317	0.0421836	0.137854
ENSBTAG00000005753.6	2130.81	0.0894003	0.098926	0.903708	0.36615	0.566651
ENSBTAG00000014092.6	324.52	-0.0585155	0.334989	-0.174679	0.861332	0.923733
ENSBTAG00000012981.4	1318.03	0.404534	0.154796	2.61334	0.00896624	0.0472081
ENSBTAG00000025814.5	37.5827	-0.498711	0.326348	-1.52816	0.126473	0.284816
ENSBTAG00000006708.6	1852.47	-0.23199	0.0926456	-2.50406	0.0122777	0.0587916
ENSBTAG00000007614.4	2607.16	-0.286932	0.0946786	-3.03059	0.00244073	0.0187257
ENSBTAG00000053111.1	14.8615	-0.158802	0.432856	-0.36687	0.713716	0.836072
ENSBTAG00000001578.5	983.56	-0.0860268	0.0997013	-0.862846	0.388222	0.586662
ENSBTAG00000004990.6	4340.92	-0.161936	0.180045	-0.899422	0.368428	0.568512
ENSBTAG00000008218.6	3142.53	-0.219065	0.100299	-2.18412	0.0289535	0.10648
ENSBTAG00000019734.6	629.089	0.506311	0.265691	1.90564	0.056697	0.168346
ENSBTAG00000025803.5	118.348	1.01007	0.216307	4.66962	3.01751e-06	0.000138797
ENSBTAG00000004788.5	459.501	0.102595	0.178809	0.573772	0.566122	0.735894
ENSBTAG00000010666.6	2132.41	0.368819	0.205874	1.79148	0.0732165	0.198883
ENSBTAG00000010665.6	79.4125	0.0458608	0.260066	0.176343	0.860024	0.922954
ENSBTAG00000007149.6	3718.36	0.237501	0.166726	1.42449	0.154303	0.322696
ENSBTAG00000006366.6	1449.85	0.989106	0.192732	5.13203	2.86629e-07	2.19735e-05
ENSBTAG00000052965.1	215.497	0.425806	0.234034	1.81942	0.0688469	0.191002
ENSBTAG00000018422.6	202.464	0.446969	0.201389	2.21943	0.0264578	0.100133
ENSBTAG00000018419.6	559.591	0.203342	0.235677	0.862797	0.388249	0.586662
ENSBTAG00000010238.4	12.9123	-0.0797874	0.498813	-0.159955	0.872917	0.93056
ENSBTAG00000010236.3	40.0768	0.599758	0.43409	1.38164	0.167081	0.340229
ENSBTAG00000010235.6	394.729	0.396538	0.195812	2.0251	0.0428576	0.139366
ENSBTAG00000010234.4	694.743	0.101706	0.133074	0.764281	0.4447	0.636851
ENSBTAG00000054549.1	35.5573	-0.345387	0.312067	-1.10677	0.268393	0.465348
ENSBTAG00000018796.5	501.976	0.262165	0.143996	1.82064	0.0686615	0.190774
ENSBTAG00000003920.5	24.8485	0.483438	0.392106	1.23293	0.217603	0.40495
ENSBTAG00000002718.5	945.732	0.139781	0.0752754	1.85693	0.063321	0.181187
ENSBTAG00000002715.5	1215.84	-0.00413623	0.0771389	-0.0536206	0.957237	0.976749
ENSBTAG00000038842.3	1499.78	0.00997339	0.0836596	0.119214	0.905106	0.94944
ENSBTAG00000002712.6	535.256	0.0951632	0.107658	0.883938	0.37673	0.576917
ENSBTAG00000039415.2	1006.7	0.123354	0.0933395	1.32156	0.186316	0.364882
ENSBTAG00000002710.6	148.225	-0.30859	0.166542	-1.85293	0.0638927	0.182162
ENSBTAG00000002709.4	1994.4	-0.0525888	0.117942	-0.445888	0.655678	0.79898
ENSBTAG00000002707.6	779.429	0.705902	0.313457	2.25199	0.0243227	0.0943708
ENSBTAG00000002705.6	22.2017	0.546301	0.481842	1.13378	0.256888	0.453052
ENSBTAG00000005816.6	1220.54	0.62086	0.309132	2.0084	0.044601	0.143129
ENSBTAG00000005815.7	932.037	0.272269	0.113312	2.40283	0.0162687	0.0716551
ENSBTAG00000005814.5	1307.95	0.096166	0.116184	0.827705	0.407838	0.604035
ENSBTAG00000021395.5	2976.91	0.0305847	0.128385	0.238226	0.811706	0.895532
ENSBTAG00000025778.5	136.173	0.209247	0.287902	0.726799	0.467349	0.65661
ENSBTAG00000021394.5	87.3244	0.153587	0.253628	0.60556	0.544807	0.719562
ENSBTAG00000021392.5	1989.62	0.309556	0.228587	1.35421	0.175668	0.352291
ENSBTAG00000011934.5	119.547	0.722265	0.318698	2.2663	0.0234331	0.0917718
ENSBTAG00000015208.7	73.6725	0.208858	0.310882	0.671825	0.501695	0.685382
ENSBTAG00000017665.6	721.005	0.168774	0.267373	0.63123	0.52789	0.706689
ENSBTAG00000007104.6	723.345	0.456854	0.373109	1.22445	0.220781	0.408883
ENSBTAG00000007099.6	1047.06	0.40878	0.16215	2.521	0.011702	0.0568105
ENSBTAG00000007097.6	812.707	0.121076	0.215813	0.561024	0.574781	0.742044
ENSBTAG00000007053.4	270.055	0.646266	0.378525	1.70732	0.0877617	0.223367
ENSBTAG00000009595.4	737.608	-0.191988	0.0939169	-2.04423	0.0409308	0.135122
ENSBTAG00000038733.3	924.037	0.466627	0.242958	1.92061	0.0547808	0.164647
ENSBTAG00000016467.5	1592.6	0.591996	0.179489	3.29824	0.000972938	0.00974719
ENSBTAG00000006884.6	5180.26	0.323961	0.10136	3.19616	0.0013927	0.0126074
ENSBTAG00000019692.5	1522.68	0.0238916	0.152632	0.156531	0.875615	0.932487
ENSBTAG00000037679.3	232.016	0.0842083	0.142977	0.588965	0.555885	0.728733
ENSBTAG00000032686.4	1223.25	-0.0525842	0.0950056	-0.553486	0.579931	0.746203
ENSBTAG00000025755.2	125.186	0.0648345	0.477259	0.135848	0.891942	0.941528
ENSBTAG00000007415.6	1470.08	0.262005	0.598495	0.437773	0.661551	0.801997
ENSBTAG00000047027.2	359.076	-0.147396	0.130966	-1.12545	0.260396	0.456852
ENSBTAG00000011571.5	12946.6	0.223847	0.0769653	2.90841	0.00363267	0.0248371
ENSBTAG00000011349.6	663.732	0.534523	0.210168	2.54331	0.0109807	0.054478
ENSBTAG00000012726.4	1545.16	0.452928	0.151081	2.9979	0.00271843	0.0201677
ENSBTAG00000012725.5	525.697	-0.0655494	0.108384	-0.604787	0.54532	0.719703
ENSBTAG00000012724.6	517.593	0.530494	0.212271	2.49914	0.0124496	0.0594172
ENSBTAG00000012723.6	782.925	-0.0456788	0.134411	-0.339843	0.733975	0.848438
ENSBTAG00000010890.5	1266.44	0.0928473	0.118549	0.783197	0.433511	0.626938
ENSBTAG00000038333.2	2410.51	0.0468234	0.0488864	0.9578	0.338164	0.539708
ENSBTAG00000016381.6	24.2253	0.162154	0.44211	0.366773	0.713788	0.836072
ENSBTAG00000016378.5	3856.58	0.549913	0.207105	2.65523	0.00792533	0.0430857
ENSBTAG00000014824.6	11913.3	0.993363	0.373073	2.66265	0.00775285	0.0424095
ENSBTAG00000014822.4	817.42	0.116151	0.093436	1.2431	0.21383	0.400527
ENSBTAG00000014821.6	645.685	-0.123354	0.224753	-0.548845	0.583112	0.748113
ENSBTAG00000014820.6	3223.8	-0.130158	0.187081	-0.695731	0.486597	0.673982
ENSBTAG00000014662.5	15.379	0.417619	0.561899	0.743228	0.457344	0.648462
ENSBTAG00000052184.1	5.64501	-2.85551	0.820563	-3.47994	0.000501523	0.00616473
ENSBTAG00000016658.6	2622.73	0.154887	0.185803	0.833608	0.404502	0.601006
ENSBTAG00000019077.3	2502.62	-0.167832	0.150078	-1.1183	0.263439	0.459448
ENSBTAG00000000432.6	181.445	-0.125446	0.195389	-0.64203	0.520854	0.700816
ENSBTAG00000055197.1	214.629	0.399704	0.398845	1.00215	0.316269	0.518265
ENSBTAG00000049161.1	5.24638	0.917535	0.817503	1.12236	0.261708	0.457989
ENSBTAG00000013249.6	652.416	0.431403	0.237813	1.81404	0.0696709	0.192548
ENSBTAG00000015148.5	1262.86	-0.0661233	0.081912	-0.807247	0.419524	0.614664
ENSBTAG00000015146.6	1678.82	-0.00675569	0.0788066	-0.0857249	0.931685	0.96112
ENSBTAG00000044207.3	1354.81	-0.214785	0.141416	-1.51882	0.128809	0.2881
ENSBTAG00000020422.5	3854.25	-0.124966	0.0770593	-1.62169	0.104869	0.252645
ENSBTAG00000042579.2	0.115517	-0.936637	3.35248	-0.279387	0.779948	0.875814
ENSBTAG00000020421.6	3620.04	-0.271901	0.0899707	-3.0221	0.00251025	0.0191239
ENSBTAG00000004694.6	51.617	-1.04111	0.524411	-1.98529	0.0471126	0.148782
ENSBTAG00000011396.6	5684.38	-0.0890435	0.081135	-1.09747	0.272434	0.47038
ENSBTAG00000021008.5	455.768	0.943094	0.312935	3.0137	0.00258079	0.0194651
ENSBTAG00000013401.5	1343.09	0.665546	0.247616	2.68782	0.00719201	0.0403714
ENSBTAG00000046482.2	3.55636	0.284578	1.37933	0.206316	0.836544	0.909317
ENSBTAG00000046189.2	78.0245	0.308625	0.305772	1.00933	0.312816	0.514352
ENSBTAG00000000328.3	24.8383	-0.238368	0.624332	-0.381797	0.702612	0.828285
ENSBTAG00000000843.6	5235.58	0.276315	0.277635	0.995243	0.319618	0.521652
ENSBTAG00000000936.5	573.082	0.0419076	0.822634	0.0509431	0.959371	0.977794
ENSBTAG00000006613.4	3088.41	-0.305414	0.189477	-1.61188	0.106988	0.255961
ENSBTAG00000004950.4	697.688	0.789906	0.216605	3.64676	0.000265571	0.00396831
ENSBTAG00000003769.5	5.81833	2.23197	1.38739	1.60876	0.10767	0.257049
ENSBTAG00000008793.5	165.491	-0.0316664	0.409516	-0.0773263	0.938364	0.965073
ENSBTAG00000008792.4	231.533	0.527213	0.275905	1.91085	0.0560241	0.167303
ENSBTAG00000019612.6	2129.83	-0.151446	0.322666	-0.469359	0.638813	0.787855
ENSBTAG00000046668.2	66.699	0.198313	0.270088	0.734253	0.462794	0.652866
ENSBTAG00000051780.1	647.725	-0.295104	0.478092	-0.617254	0.537067	0.713468
ENSBTAG00000046058.2	25.641	-0.486104	0.565846	-0.859074	0.3903	0.588374
ENSBTAG00000003006.6	680.249	-0.887286	0.958683	-0.925526	0.354692	0.555789
ENSBTAG00000032869.4	107.193	-0.689281	0.228234	-3.02006	0.00252722	0.0191795
ENSBTAG00000012317.6	20183.6	-0.114863	0.284786	-0.403331	0.686705	0.817872
ENSBTAG00000037452.3	235.899	0.22504	0.263707	0.853371	0.393453	0.591485
ENSBTAG00000002748.5	1138.61	0.209018	0.196093	1.06591	0.286464	0.486036
ENSBTAG00000002745.5	1663.73	0.200959	0.27248	0.737517	0.460808	0.651274
ENSBTAG00000002743.3	1430.68	-0.152823	0.0706107	-2.16431	0.0304407	0.110307
ENSBTAG00000001183.6	46.3595	-0.892028	0.404949	-2.20282	0.0276077	0.102914
ENSBTAG00000001179.6	2732.29	0.089108	0.107782	0.826745	0.408382	0.604365
ENSBTAG00000009374.6	1032.89	-0.210376	0.131158	-1.60399	0.108715	0.258451
ENSBTAG00000044427.2	25.3295	-0.645537	0.407864	-1.58273	0.113484	0.265655
ENSBTAG00000043589.2	6.12559	-2.01105	0.809415	-2.48457	0.0129708	0.0612055
ENSBTAG00000008466.5	195.928	-1.15365	0.342412	-3.36918	0.000753913	0.00818689
ENSBTAG00000009372.5	1339.61	-0.100373	0.181069	-0.554336	0.579349	0.745697
ENSBTAG00000032801.4	27.5888	-1.28572	1.54635	-0.831454	0.405717	0.601713
ENSBTAG00000053461.1	10.7754	-1.35305	1.49871	-0.902816	0.366624	0.567052
ENSBTAG00000020040.4	1757.69	0.296579	0.22536	1.31602	0.188166	0.367373
ENSBTAG00000025632.3	535.503	-0.170878	0.110779	-1.54251	0.122951	0.279888
ENSBTAG00000016236.6	1153.73	-0.25513	0.175957	-1.44995	0.147072	0.312729
ENSBTAG00000006416.4	1355.06	-0.0997903	0.0657351	-1.51807	0.128997	0.288308
ENSBTAG00000006413.6	923.29	-0.405232	0.140756	-2.87896	0.00398984	0.0265805
ENSBTAG00000007385.6	1141.19	-0.0785682	0.11044	-0.71141	0.47683	0.664805
ENSBTAG00000044029.3	361.837	-0.00552066	0.132605	-0.0416325	0.966792	0.981763
ENSBTAG00000025634.5	481.834	-0.263687	0.269997	-0.976627	0.328754	0.53056
ENSBTAG00000050495.1	100.869	-0.935816	0.522435	-1.79126	0.0732518	0.198886
ENSBTAG00000032613.3	582.265	-0.629852	0.352537	-1.78663	0.0739976	0.200088
ENSBTAG00000020100.5	56.382	2.33684	0.944177	2.47501	NA	NA
ENSBTAG00000012712.6	1439.38	-0.26824	0.10575	-2.53654	0.0111955	0.0551896
ENSBTAG00000040206.4	414.507	-0.465807	0.156616	-2.9742	0.00293754	0.0212761
ENSBTAG00000001364.6	296.53	-0.0629966	0.198299	-0.317685	0.750724	0.857808
ENSBTAG00000002179.6	273.087	-0.215688	0.144197	-1.49579	0.134708	0.296201
ENSBTAG00000003172.7	1106.71	-0.0299177	0.318627	-0.0938957	0.925192	0.957456
ENSBTAG00000032518.4	1357.33	-0.178675	0.201849	-0.885191	0.376054	0.576412
ENSBTAG00000021870.6	494.459	-0.186527	0.143305	-1.30161	0.193051	0.373207
ENSBTAG00000021872.6	666.121	-0.0863602	0.462777	-0.186613	0.851964	0.918778
ENSBTAG00000002006.6	6333.45	0.897975	0.537479	1.67072	0.0947775	0.235777
ENSBTAG00000012015.6	256.568	-0.914045	0.38926	-2.34816	0.0188663	0.0798586
ENSBTAG00000016826.7	316.714	0.0853293	0.281259	0.303383	0.761598	0.865125
ENSBTAG00000014351.6	4241.74	-0.209911	0.120628	-1.74016	0.0818313	0.213829
ENSBTAG00000014353.5	1175.76	-0.157817	0.162443	-0.971524	0.331288	0.533077
ENSBTAG00000012180.5	660.04	0.171107	0.227241	0.752978	0.451463	0.642997
ENSBTAG00000007237.7	56.0936	2.2275	0.950045	2.34462	NA	NA
ENSBTAG00000019076.6	20.6233	0.584184	0.78188	0.747153	0.454971	0.646343
ENSBTAG00000019079.6	71.5943	0.377496	0.204536	1.84562	0.0649478	0.184045
ENSBTAG00000051305.1	15.0024	0.686978	0.481475	1.42682	0.153632	0.32197
ENSBTAG00000013774.5	798.277	0.43683	0.175652	2.4869	0.0128861	0.0609491
ENSBTAG00000049093.1	56.9708	-0.720589	0.919715	-0.783492	NA	NA
ENSBTAG00000032340.3	417.017	-0.075669	0.172676	-0.438214	0.661231	0.801997
ENSBTAG00000004409.4	5055.11	-0.0112917	0.174774	-0.0646076	0.948486	0.970743
ENSBTAG00000004420.6	1348.44	0.515162	0.156635	3.28893	0.00100569	0.0100059
ENSBTAG00000004421.4	754.52	0.401864	0.198288	2.02667	0.0426962	0.138955
ENSBTAG00000025593.3	1223.81	-0.127097	0.0942638	-1.34831	0.177558	0.354236
ENSBTAG00000003193.6	185.936	0.231933	0.135058	1.71729	0.085927	0.220394
ENSBTAG00000053398.1	76.8132	0.481893	0.523025	0.921357	0.356864	0.557786
ENSBTAG00000002918.4	367.463	-0.409772	0.245936	-1.66617	0.095679	0.237128
ENSBTAG00000002921.4	682.427	-0.0601794	0.0880237	-0.683673	0.494182	0.679459
ENSBTAG00000013477.3	144.967	0.265623	0.334708	0.793595	0.427431	0.621478
ENSBTAG00000013480.4	805.33	0.133165	0.0698133	1.90745	0.0564622	0.167979
ENSBTAG00000047281.2	82.2813	0.653097	0.307634	2.12297	0.0337563	0.118017
ENSBTAG00000013485.4	261.137	0.142317	0.189042	0.752829	0.451553	0.643066
ENSBTAG00000013488.3	444.498	-0.0908219	0.271606	-0.334388	0.738087	0.85068
ENSBTAG00000004086.5	856.364	0.498051	0.296035	1.68241	0.0924899	0.231575
ENSBTAG00000053721.1	15.5127	0.716583	0.780005	0.918691	0.358257	0.558939
ENSBTAG00000011567.5	632.924	0.376256	0.102382	3.67502	0.00023783	0.0036749
ENSBTAG00000010361.4	1150.85	0.355502	0.18245	1.94849	0.0513564	0.158063
ENSBTAG00000010371.4	18.7479	0.562697	0.38516	1.46094	0.144032	0.308661
ENSBTAG00000010380.5	1845.31	-0.0634633	0.0746646	-0.849978	0.395337	0.592968
ENSBTAG00000038438.3	604.357	-0.695431	0.238434	-2.91666	0.00353803	0.0243935
ENSBTAG00000027173.3	2700.44	-0.211246	0.107992	-1.95612	0.0504506	0.156367
ENSBTAG00000010766.4	81.8998	-0.365419	0.249622	-1.46389	0.143224	0.307679
ENSBTAG00000010774.4	349.149	-0.208062	0.246834	-0.842924	0.399271	0.596147
ENSBTAG00000010778.4	902.902	-0.176346	0.0784888	-2.24676	0.0246551	0.095172
ENSBTAG00000001671.6	2128.51	-0.104496	0.0898992	-1.16237	0.245084	0.438116
ENSBTAG00000001675.5	165.183	0.322822	0.442629	0.729328	0.465801	0.65528
ENSBTAG00000001693.5	980.513	0.359427	0.103921	3.45865	0.00054289	0.00647267
ENSBTAG00000001694.6	714.141	0.505177	0.174598	2.89337	0.00381128	0.025693
ENSBTAG00000015138.6	3983.42	-0.297663	0.0834443	-3.5672	0.00036081	0.00491476
ENSBTAG00000015142.6	923.741	0.278081	0.151597	1.83435	0.0666026	0.187164
ENSBTAG00000046607.2	171.117	0.287938	0.140834	2.04452	0.0409021	0.135055
ENSBTAG00000006784.7	555.52	0.498067	0.145338	3.42695	0.000610394	0.00704462
ENSBTAG00000006792.5	1013.66	0.0819477	0.223042	0.367409	0.713314	0.835825
ENSBTAG00000005268.6	63.426	-0.331071	0.47919	-0.690896	0.489631	0.67626
ENSBTAG00000032068.4	21.5158	0.170672	0.460488	0.370633	0.710911	0.834056
ENSBTAG00000032055.3	2705.61	-0.0542568	0.11568	-0.469026	0.639051	0.787903
ENSBTAG00000008863.6	4332.87	-0.123734	0.12887	-0.960149	0.33698	0.538903
ENSBTAG00000008866.6	274.047	-0.184533	0.204093	-0.904163	0.365909	0.566554
ENSBTAG00000004079.6	2688.12	-0.264812	0.13274	-1.99496	0.0460469	0.146261
ENSBTAG00000005661.6	2172.42	-0.382322	0.104754	-3.6497	0.000262542	0.00393788
ENSBTAG00000031981.2	717.028	-0.386884	0.139524	-2.77289	0.00555607	0.0336011
ENSBTAG00000005663.6	959.509	-0.265288	0.175873	-1.5084	0.131451	0.291667
ENSBTAG00000048958.1	1735.33	0.183259	0.147889	1.23917	0.215282	0.402109
ENSBTAG00000005751.6	952.578	0.0580976	0.114376	0.507951	0.611488	0.768675
ENSBTAG00000006470.3	675.969	-0.189403	0.185826	-1.01925	0.308084	0.509072
ENSBTAG00000021087.5	2261.23	-0.315649	0.0824455	-3.82858	0.000128883	0.00235899
ENSBTAG00000013031.5	588.188	-0.146485	0.203052	-0.721415	0.470654	0.659032
ENSBTAG00000013032.6	3367.42	-0.23748	0.144177	-1.64714	0.0995285	0.24385
ENSBTAG00000004692.4	3.66331	-1.67096	0.76002	-2.19858	0.0279079	0.103659
ENSBTAG00000054557.1	33.5009	0.0579461	0.405036	0.143064	0.88624	0.938379
ENSBTAG00000005697.6	27.6246	0.0769867	0.318771	0.241511	0.809159	0.893816
ENSBTAG00000052337.1	8035.05	0.157747	0.102229	1.54307	0.122813	0.279616
ENSBTAG00000049916.1	13.2315	-0.975732	0.502597	-1.94138	0.0522119	0.159644
ENSBTAG00000004926.5	148.829	-0.447571	0.193454	-2.31358	0.0206906	0.0846705
ENSBTAG00000025564.2	2061.37	-0.0567463	0.155061	-0.36596	0.714395	0.83643
ENSBTAG00000033891.4	668.288	-0.108031	0.113653	-0.950533	0.341841	0.543229
ENSBTAG00000004930.6	380.6	-0.129642	0.124877	-1.03816	0.299197	0.499838
ENSBTAG00000004931.6	443.026	-0.401531	0.154176	-2.60436	0.0092046	0.0482231
ENSBTAG00000031697.3	646.021	-0.653535	0.229753	-2.84451	0.00444795	0.0287045
ENSBTAG00000004933.4	3284.07	-0.132107	0.167941	-0.786626	0.431501	0.624942
ENSBTAG00000004934.6	2150.17	-0.44468	0.0974113	-4.56498	4.99553e-06	0.000203346
ENSBTAG00000043867.2	0.425534	0.765931	3.25317	0.235441	0.813866	0.896581
ENSBTAG00000055172.1	2.27985	-1.44196	0.991814	-1.45386	0.145984	0.311123
ENSBTAG00000050180.1	3.86031	-1.2073	0.923106	-1.30787	0.190917	0.370749
ENSBTAG00000045980.2	758.139	0.317104	0.175898	1.80278	0.0714232	0.195686
ENSBTAG00000005547.5	307.035	-0.234523	0.177211	-1.32341	0.185699	0.364394
ENSBTAG00000005550.6	1423.8	-0.426823	0.138785	-3.07543	0.00210199	0.0168894
ENSBTAG00000015200.5	425.772	-0.424046	0.182842	-2.31919	0.0203848	0.0839271
ENSBTAG00000015202.4	422.495	-0.665237	0.162553	-4.09244	4.26857e-05	0.00101404
ENSBTAG00000004780.5	97.6149	-0.624607	0.236081	-2.64573	0.00815146	0.0439367
ENSBTAG00000014792.6	1521.79	-0.305179	0.124379	-2.45362	0.0141427	0.0649709
ENSBTAG00000014312.4	113.834	-0.812183	0.227793	-3.56544	0.000363243	0.0049352
ENSBTAG00000001539.6	1229.38	-0.372829	0.22743	-1.63931	0.101148	0.246524
ENSBTAG00000054530.1	7.21556	-0.886891	0.717456	-1.23616	0.216399	0.403388
ENSBTAG00000020281.7	2573.94	-0.499682	0.212202	-2.35475	0.0185353	0.0788147
ENSBTAG00000011494.5	6655.31	-0.358247	0.420168	-0.852627	0.393866	0.591768
ENSBTAG00000048395.1	169.724	-0.561096	0.759929	-0.738352	0.4603	0.650736
ENSBTAG00000010103.6	856.383	-0.419042	0.716568	-0.584791	0.558689	0.73066
ENSBTAG00000053552.1	5.73246	-0.275846	0.757467	-0.364169	0.715732	0.836945
ENSBTAG00000011225.3	1929.86	-0.311736	0.155176	-2.00892	0.0445455	0.14298
ENSBTAG00000031707.4	1754.64	0.0390854	0.238065	0.164179	0.86959	0.928833
ENSBTAG00000003043.4	237.027	0.182116	0.275192	0.661776	0.508115	0.690585
ENSBTAG00000021944.3	3720.36	-0.0711173	0.19475	-0.365172	0.714983	0.836756
ENSBTAG00000021945.6	4215.48	-0.0798128	0.219362	-0.363841	0.715977	0.837029
ENSBTAG00000006703.6	94.7876	-0.045896	0.39714	-0.115566	0.907996	0.951068
ENSBTAG00000008411.6	690.148	0.575628	0.175353	3.28268	0.00102826	0.0101288
ENSBTAG00000011037.5	487.627	0.55073	0.415668	1.32493	0.185196	0.363766
ENSBTAG00000015806.6	3026.8	0.225332	0.0734048	3.06972	0.0021426	0.0171549
ENSBTAG00000015808.6	2029.53	0.00446685	0.0901354	0.0495571	0.960475	0.978214
ENSBTAG00000014493.6	2076.19	-0.336723	0.107385	-3.13567	0.00171464	0.0146131
ENSBTAG00000039462.3	31.4431	1.94098	0.922325	2.10444	NA	NA
ENSBTAG00000016823.5	771.724	-0.242449	0.090542	-2.67775	0.0074119	0.0412845
ENSBTAG00000049412.1	1.01321	1.28146	2.32996	0.549993	0.582324	0.747556
ENSBTAG00000016822.6	7361.48	0.338458	0.109915	3.07927	0.00207509	0.0167645
ENSBTAG00000016821.6	44.8691	0.610936	0.29919	2.04197	0.0411549	0.135636
ENSBTAG00000002014.6	2427.75	-0.0682372	0.0881884	-0.773766	0.439069	0.631694
ENSBTAG00000002012.3	1238.96	-0.270696	0.0788972	-3.43099	0.000601377	0.00698627
ENSBTAG00000011820.5	110.79	-0.356979	0.327549	-1.08985	0.27578	0.474231
ENSBTAG00000053677.1	245.358	-0.490418	0.156086	-3.14197	0.00167812	0.0143869
ENSBTAG00000052707.1	118.701	-0.715577	0.193238	-3.70309	0.000212989	0.00337992
ENSBTAG00000051076.1	89.5649	-0.311909	0.198475	-1.57152	0.116061	0.269541
ENSBTAG00000054388.1	286.63	-0.218596	0.115907	-1.88596	0.0593006	0.173113
ENSBTAG00000019474.7	1164.09	-0.168433	0.118222	-1.42472	0.154238	0.32269
ENSBTAG00000008807.3	382.712	0.478864	0.796842	0.600953	0.547872	0.721748
ENSBTAG00000008805.5	1099.04	-0.151143	0.0762538	-1.9821	0.0474683	0.149548
ENSBTAG00000010641.5	1129.87	-0.584947	0.334522	-1.74861	0.0803592	0.211304
ENSBTAG00000011146.5	2300	-0.495741	0.223509	-2.21799	0.0265554	0.100431
ENSBTAG00000012898.5	1235.61	-0.274799	0.141778	-1.93824	0.0525942	0.160503
ENSBTAG00000017373.6	381.174	-0.0482636	0.157876	-0.305706	0.759829	0.864229
ENSBTAG00000005373.6	19036.3	0.337784	0.573308	0.589184	0.555738	0.728602
ENSBTAG00000003667.7	1160.63	-0.0354927	0.311904	-0.113794	0.909401	0.951365
ENSBTAG00000020814.4	108.898	1.51364	0.535546	2.82636	0.00470805	0.0298729
ENSBTAG00000010952.5	39.8646	1.60623	0.7729	2.07819	NA	NA
ENSBTAG00000038920.4	2326.29	-0.322907	0.121701	-2.65329	0.00797114	0.0432606
ENSBTAG00000015904.6	1559.31	-0.34679	0.180531	-1.92094	0.0547394	0.164612
ENSBTAG00000005328.6	1983.11	-0.492012	0.149148	-3.29883	0.000970899	0.00973291
ENSBTAG00000009615.4	10427.9	0.0552799	0.129338	0.427406	0.669083	0.806553
ENSBTAG00000013493.6	1939.24	-0.266509	0.178971	-1.48912	0.136455	0.298595
ENSBTAG00000010298.5	1231.75	-0.250234	0.0929472	-2.69221	0.00709792	0.0399422
ENSBTAG00000009443.5	176.968	0.04254	0.556628	0.0764245	0.939081	0.965549
ENSBTAG00000014699.6	88.5814	-0.726612	0.40602	-1.7896	0.0735187	0.199431
ENSBTAG00000021538.7	1267.72	0.0662537	0.203062	0.326273	0.744218	0.85462
ENSBTAG00000005269.5	14.7818	2.41059	1.04455	2.30777	NA	NA
ENSBTAG00000014181.6	1713.03	-0.387132	0.113638	-3.40672	0.000657477	0.00742599
ENSBTAG00000011319.6	2517.21	-0.273473	0.0980401	-2.7894	0.00528064	0.0324423
ENSBTAG00000012391.5	583.222	-0.312031	0.20414	-1.52851	0.126385	0.284711
ENSBTAG00000005481.6	7109.88	-0.359459	0.226405	-1.58768	0.112358	0.263912
ENSBTAG00000005479.6	161.341	-0.512962	0.522959	-0.980885	0.326649	0.528128
ENSBTAG00000049039.1	99.1037	-0.234762	0.760429	-0.308724	0.757532	0.862663
ENSBTAG00000013452.6	19.6494	-0.0428524	0.846866	-0.0506011	0.959643	0.977927
ENSBTAG00000010119.5	423.747	0.570169	0.466195	1.22303	0.22132	0.409471
ENSBTAG00000040384.3	974.712	-0.135055	0.107794	-1.2529	0.210242	0.395791
ENSBTAG00000002194.5	664.983	-0.27918	0.480934	-0.580496	0.56158	0.733112
ENSBTAG00000008575.5	1429.62	0.147834	0.174282	0.848246	0.396301	0.593909
ENSBTAG00000002586.6	4653.28	-0.324875	0.22744	-1.4284	0.153177	0.321296
ENSBTAG00000053119.1	535.04	0.174336	0.172705	1.00945	0.31276	0.514352
ENSBTAG00000052391.1	167.328	-0.115203	0.166111	-0.693527	0.487979	0.675071
ENSBTAG00000000271.6	386.883	-0.598314	0.28116	-2.12802	0.0333354	0.116945
ENSBTAG00000031433.4	681.548	-0.505835	0.199453	-2.53611	0.011209	0.0551896
ENSBTAG00000000565.6	2581.99	-0.360888	0.0833187	-4.33142	1.4815e-05	0.000456505
ENSBTAG00000013793.6	1049.58	-0.419246	0.287928	-1.45608	0.145371	0.310274
ENSBTAG00000031396.4	1.24898	-1.91208	1.45919	-1.31037	0.19007	0.369725
ENSBTAG00000009151.6	387.522	-0.211495	0.25629	-0.825215	0.409249	0.605198
ENSBTAG00000031388.5	199.697	-0.372501	0.225024	-1.65539	0.0978462	0.240891
ENSBTAG00000051675.1	121.069	-0.431274	0.23259	-1.85422	0.0637073	0.181879
ENSBTAG00000012741.5	5146.93	-0.313529	0.230189	-1.36205	0.173182	0.349247
ENSBTAG00000012740.6	870.378	-0.400064	0.187794	-2.13034	0.033144	0.116569
ENSBTAG00000012408.6	349.217	-0.0640038	0.209533	-0.305459	0.760017	0.864342
ENSBTAG00000001342.4	939.223	-0.255748	0.147211	-1.73729	0.0823355	0.214546
ENSBTAG00000021876.7	44.9875	-0.2865	0.508889	-0.562991	0.573441	0.741097
ENSBTAG00000024958.5	3337.12	-0.234591	0.159214	-1.47344	0.140634	0.304297
ENSBTAG00000011022.6	2341.98	-0.357305	0.118276	-3.02096	0.00251978	0.0191532
ENSBTAG00000006489.6	461.631	-0.298067	0.125736	-2.37058	0.0177601	0.0763781
ENSBTAG00000003763.5	2188.76	-0.255657	0.167801	-1.52358	0.127614	0.286095
ENSBTAG00000003762.6	679.887	-0.205744	0.182446	-1.1277	0.259448	0.455793
ENSBTAG00000005429.6	4.28202	-0.25033	0.739979	-0.338293	0.735143	0.848929
ENSBTAG00000005865.4	1725.56	-0.342774	0.0853075	-4.0181	5.86692e-05	0.00128537
ENSBTAG00000013830.6	1110.52	-0.25322	0.0907777	-2.78946	0.00527967	0.0324423
ENSBTAG00000051260.1	32.5244	-0.510092	0.262811	-1.9409	0.05227	0.159729
ENSBTAG00000048622.1	3185.38	-0.210737	0.125234	-1.68275	0.0924228	0.231461
ENSBTAG00000014011.6	125.876	-0.527667	0.391792	-1.3468	0.178043	0.354845
ENSBTAG00000017683.5	82.2581	-0.0336243	0.270178	-0.124452	0.900957	0.946994
ENSBTAG00000017677.5	44.8313	-0.19021	0.477901	-0.398011	0.690622	0.82032
ENSBTAG00000000737.6	528.17	-0.124538	0.327328	-0.38047	0.703597	0.829072
ENSBTAG00000010472.6	119.289	0.700429	0.452316	1.54854	0.121493	0.277726
ENSBTAG00000013616.7	576.208	-0.281037	0.122249	-2.29888	0.0215117	0.0867079
ENSBTAG00000011831.5	1713.32	-0.234156	0.104786	-2.23461	0.0254427	0.0972755
ENSBTAG00000031165.4	2544.5	-0.349834	0.139336	-2.51072	0.0120485	0.0579821
ENSBTAG00000011916.6	3470.03	-0.346366	0.0946872	-3.658	0.000254188	0.00385524
ENSBTAG00000011929.6	12.7809	0.131041	0.567703	0.230827	0.817449	0.8988
ENSBTAG00000022801.5	1646.46	-0.276332	0.11113	-2.48656	0.0128985	0.0609548
ENSBTAG00000054552.1	4.81049	0.329029	0.912225	0.360688	0.718333	0.83861
ENSBTAG00000052459.1	1.96013	0.129942	1.02182	0.127167	0.898808	0.945709
ENSBTAG00000004303.6	211.094	-0.99056	0.571243	-1.73404	0.0829104	0.215599
ENSBTAG00000011936.7	368.996	0.126675	0.251083	0.504515	0.6139	0.770615
ENSBTAG00000006201.6	528.277	-0.372725	0.134964	-2.76166	0.00575083	0.0344637
ENSBTAG00000051898.1	27.6662	0.381842	0.382324	0.998739	0.317921	0.519845
ENSBTAG00000004011.5	604.961	-0.237778	0.146539	-1.62263	0.104669	0.252202
ENSBTAG00000013425.6	1785.93	-0.374286	0.156902	-2.38548	0.017057	0.0740769
ENSBTAG00000046553.2	2665.41	-0.333513	0.109335	-3.05037	0.0022856	0.0179467
ENSBTAG00000022583.5	52.7919	-0.0310233	0.247873	-0.125158	0.900399	0.946847
ENSBTAG00000027764.5	2173.73	-0.456511	0.115933	-3.9377	8.22647e-05	0.00167797
ENSBTAG00000011661.6	159.379	-0.0861623	0.250618	-0.343799	0.730997	0.846668
ENSBTAG00000002278.6	5577.5	0.164686	0.185309	0.888713	0.374158	0.574338
ENSBTAG00000011998.5	619.139	0.110381	0.165238	0.668013	0.504125	0.6874
ENSBTAG00000010145.6	54.5793	0.207077	1.07007	0.193518	0.846554	0.915228
ENSBTAG00000008771.6	688.397	-0.140158	0.21314	-0.657584	0.510805	0.692581
ENSBTAG00000004854.3	1888.76	-0.394543	0.183958	-2.14474	0.0319733	0.113789
ENSBTAG00000016800.6	557.329	-0.339142	0.28303	-1.19825	0.230818	0.421283
ENSBTAG00000010365.5	1497.03	-0.183364	0.15075	-1.21635	0.223853	0.41258
ENSBTAG00000012250.6	2679.34	-0.387028	0.101516	-3.81248	0.000137579	0.00247253
ENSBTAG00000021019.7	394.089	-0.107933	0.34472	-0.313102	0.754203	0.860235
ENSBTAG00000004558.5	1702.35	-0.431098	0.316988	-1.35998	0.173836	0.349943
ENSBTAG00000036401.2	0.228455	-1.6366	3.34968	-0.488584	0.625136	0.777696
ENSBTAG00000018279.6	752.458	-0.237418	0.16156	-1.46954	0.141687	0.305827
ENSBTAG00000005586.6	667.236	0.132013	0.506756	0.260506	0.794473	0.884374
ENSBTAG00000020934.6	302.644	0.623965	0.126137	4.94673	7.547e-07	4.67826e-05
ENSBTAG00000025496.5	248.334	-0.131815	0.25241	-0.522226	0.601513	0.7615
ENSBTAG00000014501.5	3869.85	-0.0444596	0.279703	-0.158953	0.873706	0.931124
ENSBTAG00000019924.6	1336.12	-0.344773	0.260373	-1.32415	0.185453	0.364133
ENSBTAG00000003835.5	1718.11	0.100574	0.24839	0.404902	0.685549	0.817001
ENSBTAG00000019496.5	44.5123	0.173246	0.405279	0.427473	0.669035	0.806553
ENSBTAG00000019500.6	1292.22	-0.294433	0.156086	-1.88635	0.0592485	0.173088
ENSBTAG00000054095.1	1873.44	-0.433631	0.140917	-3.07721	0.0020895	0.0168315
ENSBTAG00000017141.5	395.69	-0.470458	0.183173	-2.56838	0.0102176	0.0519055
ENSBTAG00000001468.5	1296.88	0.125256	0.220835	0.567194	0.570582	0.739405
ENSBTAG00000040151.3	131.251	-0.0368978	0.20648	-0.178699	0.858174	0.922279
ENSBTAG00000019120.6	294.772	-0.203846	0.39057	-0.521918	0.601728	0.761711
ENSBTAG00000021988.3	520.774	-0.311304	0.11661	-2.66961	0.00759398	0.0419966
ENSBTAG00000021986.6	5030.74	-0.227082	0.106591	-2.13041	0.0331377	0.116569
ENSBTAG00000002326.5	1610.8	0.32018	0.282371	1.1339	0.256836	0.453011
ENSBTAG00000002331.6	29.9065	1.88777	0.993393	1.90033	NA	NA
ENSBTAG00000020533.6	937.52	-0.153639	0.203291	-0.755759	0.449794	0.641425
ENSBTAG00000051943.1	4.43832	0.42248	0.743618	0.568142	0.569939	0.738918
ENSBTAG00000010795.4	1973.75	-0.228416	0.177169	-1.28925	0.19731	0.378866
ENSBTAG00000017713.6	5864.49	-0.301537	0.122548	-2.46056	0.013872	0.0641112
ENSBTAG00000005141.6	382.008	-0.268052	0.259085	-1.03461	0.300851	0.501549
ENSBTAG00000030881.4	2908.94	-0.0731987	0.0853077	-0.858056	0.390862	0.588928
ENSBTAG00000051793.1	257.945	-0.573522	0.171689	-3.34047	0.000836356	0.0087547
ENSBTAG00000013042.6	1908.95	-0.280624	0.17988	-1.56006	0.118746	0.273603
ENSBTAG00000013043.5	584.052	-0.494162	0.158445	-3.11882	0.00181579	0.0152137
ENSBTAG00000048586.1	2.45759	-3.74031	1.25698	-2.97564	0.0029238	0.0211959
ENSBTAG00000012998.6	1588.88	-0.366416	0.118686	-3.08728	0.00201999	0.0164808
ENSBTAG00000009862.6	123.716	-0.578264	0.576631	-1.00283	0.315942	0.517836
ENSBTAG00000020880.5	480.41	-0.151876	0.355156	-0.42763	0.668921	0.806553
ENSBTAG00000014392.5	1994.82	-0.315331	0.127854	-2.46634	0.0136503	0.0634126
ENSBTAG00000002808.5	2019.57	-0.33679	0.0709797	-4.74488	2.08632e-06	0.000104036
ENSBTAG00000018898.6	2209.02	-0.310926	0.161109	-1.92991	0.0536174	0.162377
ENSBTAG00000052431.1	337.317	-0.428581	0.200713	-2.13529	0.0327371	0.1156
ENSBTAG00000010503.6	424.791	-0.210126	0.222517	-0.944313	0.34501	0.546676
ENSBTAG00000004631.6	840.494	-0.191758	0.122644	-1.56353	0.117928	0.272553
ENSBTAG00000019421.6	509.49	0.278064	0.198661	1.39969	0.161606	0.33271
ENSBTAG00000005984.6	1986.48	-0.121642	0.248486	-0.489534	0.624463	0.777273
ENSBTAG00000003370.5	9.59468	0.334725	0.456156	0.733795	0.463074	0.653086
ENSBTAG00000030824.3	171.735	-0.0302454	0.214016	-0.141323	0.887615	0.939413
ENSBTAG00000003371.6	2014.82	-0.178587	0.267441	-0.667762	0.504285	0.687501
ENSBTAG00000011451.7	1131.15	-0.732578	0.385287	-1.90138	0.0572517	0.169343
ENSBTAG00000003090.6	160.179	-0.668219	0.330651	-2.02092	0.0432882	0.139963
ENSBTAG00000014096.6	1831.03	-0.326333	0.171297	-1.90507	0.0567705	0.168485
ENSBTAG00000020729.6	602.507	-0.168475	0.375664	-0.448473	0.653812	0.798198
ENSBTAG00000018127.5	2709.79	-0.219161	0.11916	-1.83921	0.0658838	0.185902
ENSBTAG00000012139.5	51.516	0.774225	0.544707	1.42136	0.155212	0.323874
ENSBTAG00000048977.1	18.8772	0.691125	0.582779	1.18591	0.235657	0.427156
ENSBTAG00000049091.1	468.146	-0.127956	0.290769	-0.440062	0.659892	0.801211
ENSBTAG00000030801.4	634.943	-0.323751	0.0962554	-3.36346	0.000769733	0.00830945
ENSBTAG00000011796.4	792.063	-0.217783	0.108476	-2.00766	0.0446792	0.143235
ENSBTAG00000007931.6	502.507	-0.128159	0.199826	-0.641352	0.521294	0.700933
ENSBTAG00000016713.6	631.455	0.115678	0.373801	0.309464	0.756968	0.862211
ENSBTAG00000003276.5	962.959	-0.0315724	0.165023	-0.191322	0.848273	0.916292
ENSBTAG00000020935.6	7583.21	-0.292341	0.203454	-1.43689	0.150749	0.317863
ENSBTAG00000020937.6	706.841	-0.424951	0.10289	-4.13017	3.62494e-05	0.000901633
ENSBTAG00000017200.5	1038.78	-0.0970036	0.178802	-0.54252	0.58746	0.750536
ENSBTAG00000019784.5	1751.54	-0.349646	0.108749	-3.21517	0.00130366	0.011986
ENSBTAG00000008815.3	266.114	-0.360149	0.113878	-3.16258	0.00156376	0.0136648
ENSBTAG00000053409.1	177.155	-0.377548	0.18419	-2.04977	0.0403866	0.133743
ENSBTAG00000004430.4	520.875	-0.527841	0.157005	-3.36193	0.000773988	0.00834404
ENSBTAG00000025450.5	14447.5	-0.220281	0.139676	-1.57708	0.114776	0.267623
ENSBTAG00000004498.5	2212.17	-0.275377	0.346869	-0.793894	0.427257	0.621445
ENSBTAG00000013836.5	214.079	-0.376079	0.207875	-1.80916	0.0704262	0.193724
ENSBTAG00000009641.5	1833.96	-0.117763	0.103803	-1.13449	0.256591	0.452814
ENSBTAG00000009643.3	1318.82	-0.392387	0.198002	-1.98173	0.0475094	0.149648
ENSBTAG00000009642.2	32.5622	0.654609	0.907072	0.721673	0.470496	0.659001
ENSBTAG00000040551.3	2093.82	-0.194046	0.126038	-1.53959	0.123661	0.280946
ENSBTAG00000007807.3	2032.72	0.135487	0.117261	1.15543	0.247914	0.441791
ENSBTAG00000007809.6	759.512	-0.336645	0.308113	-1.0926	0.274568	0.472983
ENSBTAG00000001551.6	1439.56	0.341299	0.198692	1.71773	0.0858459	0.220328
ENSBTAG00000004732.5	455.507	0.474707	0.544684	0.871528	0.383466	0.58232
ENSBTAG00000003469.5	2591.73	-0.393817	0.11098	-3.54855	0.000387355	0.00513958
ENSBTAG00000003474.6	238.706	0.857148	0.239295	3.58197	0.000341007	0.00473028
ENSBTAG00000005897.4	939.408	-0.0246979	0.150954	-0.163613	0.870036	0.929034
ENSBTAG00000017994.6	842.618	0.058745	0.11528	0.509585	0.610342	0.767961
ENSBTAG00000019819.6	866.79	-0.488074	0.166697	-2.9279	0.0034126	0.0238251
ENSBTAG00000004171.7	1534.55	-0.23042	0.226215	-1.01859	0.308397	0.509504
ENSBTAG00000010239.5	33.4027	0.35061	0.381216	0.919715	0.357722	0.558642
ENSBTAG00000011767.6	3179.72	-0.418352	0.112859	-3.70685	0.000209849	0.00333677
ENSBTAG00000016309.6	2012.35	-0.226026	0.100037	-2.25943	0.0238568	0.0931095
ENSBTAG00000016311.5	1211.89	-0.247276	0.0778951	-3.17447	0.00150108	0.0132854
ENSBTAG00000016255.5	339.692	0.284596	0.265022	1.07386	0.282886	0.482235
ENSBTAG00000012900.6	285.382	0.740818	0.428211	1.73003	0.0836253	0.216661
ENSBTAG00000018297.6	553.615	0.0784978	0.22973	0.341696	0.732579	0.847572
ENSBTAG00000018299.3	294.44	-0.170966	0.177574	-0.962787	0.335654	0.537629
ENSBTAG00000001945.5	1061.52	-0.0593348	0.156894	-0.378183	0.705295	0.830106
ENSBTAG00000001948.3	1211.26	-0.00376938	0.124749	-0.0302157	0.975895	0.986645
ENSBTAG00000001950.5	365.717	-0.0939915	0.138488	-0.678697	0.49733	0.681967
ENSBTAG00000014334.5	1921.95	0.026302	0.0989535	0.265802	0.790392	0.881862
ENSBTAG00000018971.6	490.206	-0.211707	0.15752	-1.344	0.178948	0.355989
ENSBTAG00000025434.5	14627.4	-0.0434941	0.247515	-0.175723	0.860512	0.923227
ENSBTAG00000018255.6	6443.38	0.360454	0.289128	1.24669	0.21251	0.398791
ENSBTAG00000048519.1	5281.89	-0.0609335	0.135755	-0.448847	0.653542	0.798142
ENSBTAG00000010052.6	444.481	-0.106804	0.175376	-0.609001	0.542524	0.717861
ENSBTAG00000009998.6	1605.65	0.239082	0.334604	0.714524	0.474903	0.662969
ENSBTAG00000017798.6	2664.29	-0.140329	0.19883	-0.705772	0.48033	0.668745
ENSBTAG00000017811.6	2559.08	-0.2747	0.124499	-2.20645	0.0273527	0.102469
ENSBTAG00000008576.6	201.935	0.567147	0.44982	1.26083	0.20737	0.391943
ENSBTAG00000003857.6	1643.75	0.147902	0.174698	0.846618	0.397208	0.594651
ENSBTAG00000050645.1	1.5272	1.34065	1.367	0.980723	0.32673	0.528152
ENSBTAG00000011596.5	12808.3	-0.0644742	0.222541	-0.289718	0.772032	0.872232
ENSBTAG00000001881.6	391.38	-0.321118	0.296191	-1.08416	0.278293	0.477224
ENSBTAG00000030599.3	218.805	0.20038	0.216627	0.925	0.354966	0.555957
ENSBTAG00000007586.4	847.701	-0.245438	0.100862	-2.4334	0.0149579	0.0676261
ENSBTAG00000030595.2	878.19	-0.341083	0.0960923	-3.54954	0.000385909	0.00512684
ENSBTAG00000003715.6	10.1168	-0.435189	0.548319	-0.793679	0.427382	0.621472
ENSBTAG00000006786.3	1946.37	-0.399751	0.143021	-2.79506	0.00518903	0.0320961
ENSBTAG00000052827.1	13.1342	0.315647	0.458449	0.68851	0.491132	0.67713
ENSBTAG00000045604.2	461.044	0.0247663	0.303554	0.0815875	0.934975	0.963307
ENSBTAG00000005700.6	69.705	0.4911	0.489495	1.00328	0.315726	0.517588
ENSBTAG00000012565.6	1869.9	-0.183462	0.0975307	-1.88107	0.0599627	0.174596
ENSBTAG00000015805.6	3818.55	-0.0216463	0.234704	-0.0922281	0.926517	0.957748
ENSBTAG00000025385.4	7372.63	0.370735	0.444496	0.834056	0.404249	0.600855
ENSBTAG00000014189.6	348.992	-0.0539188	0.240716	-0.223993	0.822762	0.901748
ENSBTAG00000046952.2	12.2389	1.43091	0.655947	2.18144	0.0291505	0.107106
ENSBTAG00000008713.5	1311.79	0.0608305	0.126965	0.479112	0.631859	0.782564
ENSBTAG00000011041.6	2608.11	-0.0759765	0.122327	-0.621095	0.534537	0.711373
ENSBTAG00000017177.6	4325.99	-0.352659	0.10247	-3.44156	0.000578362	0.00678848
ENSBTAG00000011757.5	6793.7	-0.352107	0.209194	-1.68316	0.0923435	0.231391
ENSBTAG00000011680.6	813.988	0.661154	0.32968	2.00544	0.0449162	0.143665
ENSBTAG00000011683.6	4482.18	-0.173378	0.141628	-1.22418	0.220886	0.408883
ENSBTAG00000002842.4	301.134	-0.273571	0.205312	-1.33246	0.182708	0.36071
ENSBTAG00000025372.5	628.317	-0.0212674	0.143803	-0.147892	0.882428	0.936234
ENSBTAG00000046814.2	194.779	0.159832	0.119696	1.33532	0.18177	0.359396
ENSBTAG00000002843.6	384.109	-0.308396	0.227962	-1.35284	0.176108	0.352682
ENSBTAG00000010270.3	20.5332	-0.163368	0.47617	-0.343088	0.731532	0.846894
ENSBTAG00000015930.4	565.118	-0.53754	0.11724	-4.58495	4.54093e-06	0.000191649
ENSBTAG00000009271.6	627.355	-0.113849	0.236848	-0.480685	0.63074	0.781848
ENSBTAG00000009272.5	1117.17	0.283745	0.182371	1.55587	0.11974	0.275237
ENSBTAG00000003747.6	1548.64	-0.322716	0.134049	-2.40744	0.0160647	0.0710216
ENSBTAG00000020327.5	2096.58	-0.22327	0.107651	-2.07401	0.0380779	0.128566
ENSBTAG00000020329.6	143.908	-0.227011	0.183804	-1.23507	0.216805	0.404002
ENSBTAG00000020331.4	1253.36	-0.12825	0.233199	-0.549958	0.582348	0.747556
ENSBTAG00000020334.6	335.581	-0.0626573	0.143046	-0.438022	0.66137	0.801997
ENSBTAG00000018469.4	3532.42	-0.346148	0.237786	-1.45571	0.145472	0.310408
ENSBTAG00000030557.3	497.956	-0.0202313	0.134446	-0.150479	0.880387	0.934881
ENSBTAG00000014633.6	1067.8	0.219868	0.232987	0.943692	0.345327	0.546905
ENSBTAG00000021955.3	3223.39	-0.0627055	0.0855839	-0.732678	0.463755	0.653756
ENSBTAG00000021956.5	251.936	-0.209745	0.127421	-1.64609	0.0997461	0.244145
ENSBTAG00000021957.4	660.453	-0.0413517	0.388623	-0.106406	0.91526	0.952099
ENSBTAG00000055057.1	495.115	-0.0479811	0.0952469	-0.503754	0.614434	0.770794
ENSBTAG00000020379.5	1321.97	-0.0927531	0.076631	-1.21039	0.226131	0.415428
ENSBTAG00000020381.4	461.528	-0.156455	0.132912	-1.17713	0.239143	0.43149
ENSBTAG00000008287.6	3371.08	-0.0630345	0.0622864	-1.01201	0.311533	0.51297
ENSBTAG00000015052.6	249.145	0.0738802	0.279951	0.263904	0.791854	0.882839
ENSBTAG00000006463.6	3396.25	0.0331062	0.0910862	0.36346	0.716261	0.8373
ENSBTAG00000006688.6	277.265	0.789845	0.27847	2.83637	0.00456292	0.0291502
ENSBTAG00000013688.6	1809.39	0.127415	0.479225	0.265877	0.790334	0.88186
ENSBTAG00000008664.5	1324.87	-0.244414	0.163467	-1.49519	0.134865	0.296378
ENSBTAG00000019279.7	1150.92	-0.583576	0.12746	-4.57852	4.68286e-06	0.000194535
ENSBTAG00000013992.4	299.887	-0.159781	0.218036	-0.732822	0.463667	0.65369
ENSBTAG00000013983.5	149.083	-0.644122	0.226665	-2.84173	0.00448693	0.0288388
ENSBTAG00000016612.5	3690.96	-0.128084	0.124027	-1.03271	0.301741	0.502658
ENSBTAG00000005694.6	8061.22	-0.290871	0.139096	-2.09115	0.0365144	0.125022
ENSBTAG00000004322.6	5255.37	0.0566153	0.49011	0.115515	0.908037	0.951068
ENSBTAG00000009451.5	728.443	0.252791	0.319581	0.791006	0.42894	0.622825
ENSBTAG00000025405.4	15.9198	0.848801	0.436913	1.94272	0.0520494	0.1594
ENSBTAG00000040078.3	3191.78	0.0813708	0.351163	0.231718	0.816757	0.898518
ENSBTAG00000011985.6	9.01031	-20.9343	3.19785	-6.54636	NA	NA
ENSBTAG00000011987.6	928.382	-0.507487	0.419351	-1.21017	0.226213	0.415435
ENSBTAG00000025403.5	1315.58	-0.588532	0.311906	-1.88689	0.0591752	0.173001
ENSBTAG00000012004.5	808.369	1.37377	0.604955	2.27086	0.0231552	0.0910655
ENSBTAG00000012005.4	794.016	0.139088	0.207443	0.670488	0.502547	0.685961
ENSBTAG00000003084.7	2264.86	-0.220866	0.13152	-1.67934	0.0930864	0.232701
ENSBTAG00000008735.6	1254.79	0.727063	0.223984	3.24605	0.00117016	0.0110598
ENSBTAG00000019454.5	699.516	0.0722051	0.160104	0.450988	0.651998	0.797299
ENSBTAG00000025329.5	598.42	0.635183	0.247962	2.56162	0.0104186	0.0526426
ENSBTAG00000009923.6	1299.39	-0.285296	0.105221	-2.71139	0.00670018	0.0383707
ENSBTAG00000002704.5	540.637	0.289366	0.106833	2.70857	0.00675745	0.0386011
ENSBTAG00000002706.5	360.243	0.999389	0.316088	3.16174	0.00156827	0.0136892
ENSBTAG00000020469.5	221.818	0.209135	0.285906	0.731483	0.464484	0.65432
ENSBTAG00000020471.5	344.287	-0.545602	0.368771	-1.47951	0.139003	0.30188
ENSBTAG00000020475.6	1561.35	0.0311495	0.0933059	0.333843	0.738498	0.850823
ENSBTAG00000020477.4	2899.1	0.0384585	0.0986332	0.389915	0.6966	0.824586
ENSBTAG00000020480.6	1932.88	-0.0711347	0.119794	-0.593811	0.552639	0.725498
ENSBTAG00000008133.6	1256.8	-0.148074	0.130103	-1.13813	0.255068	0.450894
ENSBTAG00000008135.5	1002.45	-0.35777	0.148246	-2.41335	0.0158066	0.0702423
ENSBTAG00000008136.6	2753.56	-0.286071	0.0654596	-4.3702	1.24134e-05	0.000399571
ENSBTAG00000012106.6	502.062	-0.603257	0.467604	-1.2901	0.197015	0.378503
ENSBTAG00000001605.8	156.762	0.0920623	0.423982	0.217137	0.828101	0.904913
ENSBTAG00000040167.3	3.56726	-0.200816	0.9964	-0.201541	0.840275	0.911551
ENSBTAG00000021708.7	350.934	-0.227874	0.114073	-1.99763	0.045757	0.145485
ENSBTAG00000013652.6	2135.39	-0.413565	0.110556	-3.74077	0.000183457	0.00302314
ENSBTAG00000042272.2	0.205592	0.93884	3.35248	0.280044	0.779444	0.875814
ENSBTAG00000025308.6	198.799	0.123968	0.370655	0.334457	0.738034	0.85068
ENSBTAG00000008083.6	5047.82	-0.211495	0.078105	-2.70783	0.00677249	0.0386592
ENSBTAG00000005489.6	807.38	-0.422916	0.0886874	-4.76861	1.85497e-06	9.40465e-05
ENSBTAG00000052494.1	54.8783	0.507244	0.405719	1.25023	0.211214	0.396902
ENSBTAG00000021393.4	1243.95	-0.0340541	0.369612	-0.0921348	0.926591	0.957748
ENSBTAG00000001124.5	2872.4	-0.387127	0.248943	-1.55508	0.119926	0.275613
ENSBTAG00000012737.6	49.2732	0.539652	0.283386	1.90431	0.0568705	0.168593
ENSBTAG00000030456.4	2117.68	-0.450216	0.161852	-2.78164	0.00540845	0.0330357
ENSBTAG00000018596.7	1781.84	0.212467	0.13729	1.54757	0.121725	0.278016
ENSBTAG00000030453.4	3132.16	-0.16025	0.145945	-1.09802	0.272197	0.470267
ENSBTAG00000009994.7	828.699	-0.062759	0.165284	-0.379704	0.704165	0.829253
ENSBTAG00000030432.4	1145.76	-0.2772	0.111927	-2.4766	0.013264	0.0621635
ENSBTAG00000046684.2	4964.77	-0.0834717	0.0619108	-1.34826	0.177575	0.354236
ENSBTAG00000013136.6	488.557	-0.424577	0.238685	-1.77882	0.0752691	0.202448
ENSBTAG00000053040.1	45.6899	0.148446	0.31367	0.473255	0.636031	0.785829
ENSBTAG00000013138.6	375.527	0.165558	0.156781	1.05598	0.290977	0.490985
ENSBTAG00000005426.6	2212.15	0.178454	0.0707033	2.52399	0.0116033	0.0564899
ENSBTAG00000005427.6	1090.98	0.138247	0.0975544	1.41712	0.156447	0.325643
ENSBTAG00000025644.5	11667.9	-0.238495	0.127827	-1.86577	0.0620738	0.178483
ENSBTAG00000006392.6	1327.57	0.0527295	0.160718	0.328086	0.742846	0.853601
ENSBTAG00000010906.6	2350.27	-0.335713	0.105418	-3.1846	0.00144954	0.0129422
ENSBTAG00000012545.6	4785.79	-0.357181	0.151285	-2.36099	0.0182262	0.0779136
ENSBTAG00000015385.6	1022.55	-0.364085	0.0869845	-4.18563	2.84379e-05	0.000757183
ENSBTAG00000000359.6	821.287	-0.398711	0.122904	-3.24408	0.00117831	0.0111103
ENSBTAG00000000362.6	2057.26	-0.141812	0.106148	-1.33598	0.181556	0.359062
ENSBTAG00000048782.1	15587.9	-0.292965	0.197188	-1.48571	0.137355	0.299779
ENSBTAG00000012330.6	19386.4	-0.169248	0.182048	-0.929688	0.352533	0.553895
ENSBTAG00000020646.6	265.748	-0.137469	0.2165	-0.63496	0.525455	0.704403
ENSBTAG00000015965.5	392.501	-0.211856	0.292246	-0.724926	0.468497	0.657346
ENSBTAG00000009230.6	193.125	0.655257	0.493057	1.32897	0.183858	0.362128
ENSBTAG00000012099.5	1175.48	-0.219517	0.120299	-1.82476	0.0680367	0.189847
ENSBTAG00000005828.5	839.255	0.0697583	0.133909	0.520938	0.60241	0.76215
ENSBTAG00000027991.5	1286.71	-0.156216	0.076255	-2.0486	0.0405009	0.133982
ENSBTAG00000024105.5	633.496	-0.233325	0.128915	-1.80992	0.0703082	0.193534
ENSBTAG00000021181.5	87.9797	0.677227	0.603525	1.12212	0.261812	0.458069
ENSBTAG00000007675.5	671.708	-0.0673167	0.147691	-0.455795	0.648537	0.79466
ENSBTAG00000024091.3	434.451	0.624344	0.325458	1.91835	0.0550662	0.165157
ENSBTAG00000034586.2	978.5	0.150113	0.233237	0.643608	0.51983	0.700232
ENSBTAG00000008241.6	774.855	0.173986	0.0960432	1.81154	0.070058	0.193146
ENSBTAG00000001947.6	70.9472	-0.214102	0.336177	-0.636872	0.524208	0.703417
ENSBTAG00000048358.1	167.951	-0.28887	0.308087	-0.937627	0.348436	0.549854
ENSBTAG00000001952.6	2209.24	0.758497	0.411577	1.84291	0.0653428	0.184802
ENSBTAG00000017955.5	609.555	0.166616	0.272669	0.611054	0.541164	0.716616
ENSBTAG00000011553.5	1514.78	0.363664	0.174597	2.08288	0.0372624	0.126593
ENSBTAG00000011558.6	28.5354	0.183019	0.546417	0.334944	0.737667	0.850545
ENSBTAG00000009510.4	179.645	0.439264	0.289405	1.51782	0.12906	0.288378
ENSBTAG00000020350.6	45.2509	1.10588	0.643712	1.71797	0.0858013	0.220272
ENSBTAG00000018372.6	2947.13	0.00418365	0.108606	0.0385214	0.969272	0.982712
ENSBTAG00000015667.4	995.252	0.321972	0.118587	2.71507	0.00662621	0.0381398
ENSBTAG00000015659.3	1863.7	-0.0956403	0.0969813	-0.986173	0.324048	0.525692
ENSBTAG00000000848.6	6791.36	0.130326	0.10289	1.26665	0.20528	0.389384
ENSBTAG00000034995.4	403.525	0.263914	0.456889	0.577633	0.563512	0.734222
ENSBTAG00000012925.6	82.3204	0.95106	0.444627	2.13901	0.032435	0.114917
ENSBTAG00000002965.6	11.0787	-0.299461	0.48123	-0.622282	0.533756	0.711122
ENSBTAG00000004497.6	3302.29	0.136595	0.0854304	1.5989	0.109843	0.260164
ENSBTAG00000014090.5	238.771	1.02919	0.366259	2.81	0.0049541	0.0310586
ENSBTAG00000003975.6	927.8	0.0421251	0.227775	0.184941	0.853275	0.919692
ENSBTAG00000019213.6	656.485	0.0706789	0.277357	0.25483	0.798855	0.887144
ENSBTAG00000010846.6	1642.99	0.291899	0.227829	1.28122	0.200117	0.382574
ENSBTAG00000010849.6	404.376	0.361039	0.219006	1.64853	0.099243	0.243301
ENSBTAG00000035244.3	907.121	0.286175	0.186478	1.53463	0.124875	0.282567
ENSBTAG00000021920.5	3542.2	0.461759	0.184587	2.50159	0.0123639	0.0590792
ENSBTAG00000050476.1	38.4708	-0.0362366	0.332131	-0.109103	0.913121	0.952014
ENSBTAG00000006019.6	33.6139	0.191048	0.356251	0.536275	0.591768	0.754037
ENSBTAG00000053107.1	2305.37	0.244151	0.147735	1.65263	0.0984069	0.241914
ENSBTAG00000048041.2	1419.13	0.673502	0.118467	5.68517	1.30685e-08	1.83526e-06
ENSBTAG00000005892.6	467.567	-0.0158903	0.203628	-0.0780357	0.9378	0.964969
ENSBTAG00000006744.5	4063.96	-0.0738252	0.139785	-0.528133	0.597407	0.758074
ENSBTAG00000034384.4	1210.29	-0.756923	0.385149	-1.96527	0.0493824	0.153838
ENSBTAG00000054062.1	38.0431	-0.327313	0.748063	-0.437548	0.661714	0.802134
ENSBTAG00000004814.6	2479.79	0.0496008	0.121064	0.409706	0.682022	0.814679
ENSBTAG00000014873.5	489.905	-0.295513	0.165875	-1.78154	0.0748246	0.201649
ENSBTAG00000014877.5	1581.68	-0.0479945	0.0818501	-0.58637	0.557627	0.729808
ENSBTAG00000010388.6	261.243	-0.21606	0.215501	-1.00259	0.316058	0.517972
ENSBTAG00000054686.1	989.647	0.179637	0.310958	0.577688	0.563475	0.734222
ENSBTAG00000018991.6	823.315	-0.601212	0.14765	-4.07187	4.66371e-05	0.00107867
ENSBTAG00000003965.3	160.823	-0.377927	0.193931	-1.94877	0.0513225	0.15799
ENSBTAG00000003970.4	336.627	-0.360668	0.163784	-2.20209	0.0276587	0.103008
ENSBTAG00000038949.3	337.276	-0.139713	0.153404	-0.910751	0.362427	0.56303
ENSBTAG00000004544.6	1416.09	-0.401374	0.166837	-2.40579	0.0161376	0.0713139
ENSBTAG00000034255.4	2143.42	-0.214442	0.090537	-2.36855	0.0178577	0.076694
ENSBTAG00000043999.3	1999.67	-0.143611	0.105357	-1.36309	0.172853	0.348805
ENSBTAG00000012449.7	1157.59	0.0710156	0.220215	0.322483	0.747087	0.855987
ENSBTAG00000004328.6	819.934	0.249319	0.231747	1.07583	0.282005	0.481146
ENSBTAG00000009962.5	944.721	-0.0834036	0.120987	-0.689358	0.490598	0.676665
ENSBTAG00000019697.6	13231.8	0.107129	0.129319	0.828414	0.407436	0.603699
ENSBTAG00000025898.5	1711.12	-0.105095	0.302564	-0.347347	0.728331	0.844751
ENSBTAG00000008267.5	3917.23	-0.149269	0.514202	-0.290292	0.771593	0.872136
ENSBTAG00000043158.2	4.46047	-2.22878	0.885332	-2.51746	0.0118205	0.0572239
ENSBTAG00000008269.6	1806.41	-0.215494	0.518641	-0.415498	0.677778	0.811933
ENSBTAG00000021161.5	52.6875	-0.0192932	0.381681	-0.0505479	0.959686	0.977927
ENSBTAG00000054755.1	77.1761	0.249117	0.2765	0.900966	0.367606	0.567742
ENSBTAG00000013023.6	2689.53	0.200125	0.152969	1.30827	0.190781	0.370621
ENSBTAG00000006343.6	34.2021	-0.65552	0.546051	-1.20047	0.229955	0.42041
ENSBTAG00000005273.6	1581.6	-0.317702	0.200028	-1.58828	0.112222	0.263743
ENSBTAG00000005704.5	6.2916	0.789701	0.96718	0.816498	0.414215	0.609587
ENSBTAG00000018571.5	120.797	0.0635866	0.445819	0.142629	0.886583	0.938509
ENSBTAG00000001034.5	113.588	0.138995	0.246409	0.56408	0.572699	0.740991
ENSBTAG00000001714.5	362.808	0.0470337	0.205668	0.228688	0.819112	0.899736
ENSBTAG00000038462.3	33.7814	-0.178079	0.462136	-0.385339	0.699986	0.826494
ENSBTAG00000050523.1	3.92364	5.14722	2.63176	1.95581	NA	NA
ENSBTAG00000006150.4	999.127	-0.00295273	0.119475	-0.0247143	0.980283	0.989574
ENSBTAG00000048142.2	15.7349	0.383942	0.478956	0.801622	0.422772	0.617592
ENSBTAG00000021731.6	1104.63	0.129607	0.152138	0.851909	0.394265	0.592074
ENSBTAG00000012332.5	1067.84	-0.0656248	0.0797602	-0.822777	0.410635	0.606214
ENSBTAG00000001086.4	1942.14	0.208925	0.261687	0.798379	0.424651	0.619316
ENSBTAG00000015575.6	217.531	-0.769789	0.271352	-2.83686	0.00455593	0.029129
ENSBTAG00000017189.5	433.308	0.00301805	0.126154	0.0239235	0.980914	0.98971
ENSBTAG00000013108.7	314.725	-0.0826152	0.756489	-0.109209	0.913037	0.952014
ENSBTAG00000006989.6	938.7	-0.0467811	0.174531	-0.268039	0.788669	0.880869
ENSBTAG00000006988.4	151.399	0.00673631	0.34112	0.0197476	0.984245	0.991109
ENSBTAG00000018579.5	323.952	0.587614	0.126756	4.63579	3.55569e-06	0.000157174
ENSBTAG00000018578.6	712.988	0.116666	0.285822	0.408178	0.683143	0.815489
ENSBTAG00000020124.4	791.534	0.137242	0.13014	1.05457	0.29162	0.491575
ENSBTAG00000020123.3	2100.67	0.338192	0.070899	4.77005	1.84179e-06	9.36772e-05
ENSBTAG00000016609.4	51.9989	0.315009	0.306325	1.02835	0.303787	0.504742
ENSBTAG00000016606.4	406.803	0.1591	0.149175	1.06653	0.286185	0.485822
ENSBTAG00000016602.3	22.9081	-0.0208861	0.415484	-0.0502694	0.959908	0.977957
ENSBTAG00000016600.6	238.778	0.438926	0.128294	3.42126	0.000623322	0.00713158
ENSBTAG00000016599.4	1389.21	-0.207045	0.0776114	-2.66772	0.00763684	0.0421019
ENSBTAG00000001844.6	910.748	0.548545	0.193356	2.83696	0.00455447	0.029129
ENSBTAG00000001843.4	1786.21	0.428462	0.132467	3.23449	0.00121861	0.0114091
ENSBTAG00000001840.5	751.18	0.508163	0.162479	3.12755	0.00176268	0.0149263
ENSBTAG00000000490.5	440.88	0.309444	0.20614	1.50114	0.133319	0.294085
ENSBTAG00000000489.5	350.166	0.241217	0.236459	1.02012	0.307671	0.50905
ENSBTAG00000040226.3	55.5317	-0.147664	0.553686	-0.266692	0.789706	0.881634
ENSBTAG00000037856.2	21.5011	0.193504	0.639931	0.302383	0.76236	0.865805
ENSBTAG00000004887.6	4730.25	0.25666	0.0693916	3.69871	0.000216695	0.00342162
ENSBTAG00000010072.5	5.1627	1.7867	1.07001	1.6698	0.0949592	0.236118
ENSBTAG00000004884.6	136.181	-0.364652	0.249303	-1.46269	0.143553	0.308093
ENSBTAG00000049783.1	24.2226	0.149998	0.415605	0.360914	0.718163	0.838536
ENSBTAG00000004881.6	204.11	-0.134816	0.15428	-0.873842	0.382204	0.581496
ENSBTAG00000006259.5	1953.69	-0.483285	0.129308	-3.73748	0.000185871	0.00304695
ENSBTAG00000050675.1	261.073	-0.0730328	0.258355	-0.282684	0.777419	0.875814
ENSBTAG00000022381.5	388.128	0.233554	0.244073	0.956901	0.338617	0.540052
ENSBTAG00000012037.5	1367.15	-0.200463	0.0879098	-2.28033	0.0225883	0.0896582
ENSBTAG00000015441.6	6275.58	0.756624	1.2569	0.601976	0.54719	0.72103
ENSBTAG00000009600.6	1052.18	-0.172964	0.0832198	-2.0784	0.0376723	0.127522
ENSBTAG00000033255.3	1173.43	-0.233637	0.127351	-1.83459	0.066567	0.187116
ENSBTAG00000011176.6	392.998	-0.17883	0.132296	-1.35174	0.176459	0.352985
ENSBTAG00000047969.2	86.0624	-0.377435	0.186734	-2.02125	0.0432541	0.139882
ENSBTAG00000011172.6	3769.24	-0.379035	0.0902515	-4.19976	2.672e-05	0.000719898
ENSBTAG00000012756.6	2731.68	0.191902	0.132596	1.44727	0.147823	0.313735
[truncated: 14,010 more rows]

## Sheet: DEG_GSE107891 - CLC + ARS-UCD1
ID	baseMean	log2FoldChange	lfcSE	stat	pvalue	padj
ENSBTAG00000015517.6	0.953716	-1.08849	3.04798	-0.35712	0.721002	NA
ENSBTAG00000002874.4	810.18	-0.0556233	0.0889785	-0.625132	0.531885	0.790589
ENSBTAG00000015885.6	853.294	-0.475548	0.169774	-2.80106	0.00509355	0.0556738
ENSBTAG00000049875.1	118.253	-0.938487	0.342303	-2.74168	0.00611254	0.0624563
ENSBTAG00000048925.1	205.184	-0.650971	0.296271	-2.19721	0.0280052	0.167667
ENSBTAG00000050274.1	1462.34	-0.722294	0.271117	-2.66414	0.00771848	0.0731878
ENSBTAG00000018223.4	21.1727	0.394915	0.546867	0.722142	0.470207	0.752446
ENSBTAG00000054445.1	42.1571	-0.0171579	0.354555	-0.0483928	0.961403	0.986396
ENSBTAG00000015711.6	217.38	-0.588331	0.288651	-2.03821	0.0415292	0.211753
ENSBTAG00000014912.6	648.005	0.362284	0.198268	1.82725	0.0676621	0.280417
ENSBTAG00000017834.6	345.059	-1.14126	0.197271	-5.78523	7.24136e-09	1.66367e-06
ENSBTAG00000013764.6	9.52925	-1.42946	0.58893	-2.42721	0.0152155	0.114823
ENSBTAG00000014059.6	748.932	-0.204923	0.175011	-1.17091	0.241633	0.557374
ENSBTAG00000012349.5	38.6726	0.296531	0.320859	0.924179	0.355393	0.664412
ENSBTAG00000050748.1	1244.46	-0.0878182	0.193522	-0.453788	0.649981	0.862348
ENSBTAG00000017352.6	2579.42	-0.0744724	0.0936396	-0.795309	0.426434	0.722977
ENSBTAG00000050925.1	1294.88	-0.0347545	0.111091	-0.312846	0.754398	0.910246
ENSBTAG00000050130.1	201.896	0.271858	0.132879	2.04591	0.040765	0.209905
ENSBTAG00000052913.1	53.7092	-0.24684	0.264713	-0.932481	0.351088	0.660786
ENSBTAG00000008132.6	1081.34	0.297901	0.123324	2.4156	0.0157094	0.117133
ENSBTAG00000018509.6	32.4424	0.489378	0.336528	1.4542	0.145891	0.429479
ENSBTAG00000021333.5	63.336	-0.165194	0.255866	-0.645629	0.51852	0.782071
ENSBTAG00000010177.5	11.5162	0.45546	0.493881	0.922206	0.356421	0.665252
ENSBTAG00000004641.7	2566.67	0.36809	0.172449	2.13449	0.032803	0.184483
ENSBTAG00000054185.1	83.1367	0.270265	0.251743	1.07357	0.283014	0.60168
ENSBTAG00000013074.5	1132.3	0.241839	0.120372	2.0091	0.0445268	0.220765
ENSBTAG00000024633.6	614.331	-0.208917	0.110363	-1.893	0.0583585	0.258101
ENSBTAG00000006255.5	513.055	0.0542444	0.162635	0.333536	0.73873	0.903933
ENSBTAG00000009111.6	773.715	0.123348	0.168367	0.732618	0.463791	0.747887
ENSBTAG00000014645.6	122.021	-0.965943	0.426757	-2.26345	0.023608	0.150192
ENSBTAG00000015945.4	30.9294	-0.466521	0.327003	-1.42666	0.153679	0.440947
ENSBTAG00000015946.6	1048.61	0.0301597	0.0953784	0.316211	0.751842	0.908867
ENSBTAG00000016618.5	965.181	0.00715756	0.121778	0.0587753	0.953131	0.984019
ENSBTAG00000002361.6	218.029	0.134739	0.128249	1.05061	0.293439	0.613592
ENSBTAG00000018774.6	219.152	0.22532	0.183336	1.229	0.219072	0.530389
ENSBTAG00000012673.6	215.931	0.756019	0.232969	3.24515	0.00117389	0.0204667
ENSBTAG00000004952.6	223.359	-0.492899	0.259516	-1.8993	0.0575245	0.256168
ENSBTAG00000004953.6	2022.95	-0.0251244	0.116083	-0.216435	0.828649	0.941323
ENSBTAG00000007693.5	230.022	-0.0886048	0.175207	-0.505715	0.613057	0.842235
ENSBTAG00000008001.6	2924.05	-0.0540404	0.119644	-0.451677	0.651502	0.863052
ENSBTAG00000003232.6	246.059	0.389858	0.17233	2.26228	0.0236801	0.150451
ENSBTAG00000005379.5	381.013	-0.0940102	0.102155	-0.920272	0.357431	0.665918
ENSBTAG00000008734.6	129.102	0.169281	0.307864	0.549857	0.582417	0.821971
ENSBTAG00000012774.5	1151.27	-0.167768	0.226229	-0.741588	0.458337	0.74453
ENSBTAG00000008513.6	14.7385	0.178438	0.631795	0.282431	0.777613	0.918957
ENSBTAG00000001483.5	1324.9	0.132102	0.101659	1.29946	0.193785	0.500007
ENSBTAG00000010408.6	205.664	-0.0997919	0.2221	-0.44931	0.653208	0.863853
ENSBTAG00000010427.6	173.727	-0.204432	0.202428	-1.0099	0.312544	0.629505
ENSBTAG00000010432.5	1034.06	0.0730249	0.0800694	0.91202	0.361758	0.670315
ENSBTAG00000013294.4	220.615	-0.112783	0.14136	-0.797847	0.424959	0.721496
ENSBTAG00000038107.3	684.739	0.0959208	0.128425	0.7469	0.455124	0.74336
ENSBTAG00000019798.6	140.91	-0.306225	0.396868	-0.771606	0.440348	0.733187
ENSBTAG00000018143.6	23.4106	1.03816	0.332601	3.12134	0.00180033	0.0273169
ENSBTAG00000020273.5	83.7947	0.0462402	0.225001	0.205511	0.837173	0.944425
ENSBTAG00000002126.4	1550.2	-0.0441624	0.149378	-0.295642	0.767503	0.915732
ENSBTAG00000009876.6	37.3771	0.967823	0.496921	1.94764	0.0514582	0.240404
ENSBTAG00000039196.2	18.593	0.130943	0.713385	0.183552	0.854365	0.951304
ENSBTAG00000047621.2	15.2363	-1.23957	0.605041	-2.04873	0.040488	0.209042
ENSBTAG00000006984.6	5504.24	-0.273127	0.282501	-0.966819	0.333634	0.646241
ENSBTAG00000038496.3	13.5247	-0.979152	0.541382	-1.80862	0.0705108	0.287041
ENSBTAG00000040409.3	10.4136	-1.14039	0.550994	-2.0697	0.03848	0.203443
ENSBTAG00000023177.5	145.662	-0.474784	0.329665	-1.4402	0.149811	0.434711
ENSBTAG00000016703.6	857.794	-0.0538846	0.123305	-0.437	0.662111	0.867675
ENSBTAG00000019859.6	52.1124	0.378365	0.276196	1.36991	0.170714	0.466894
ENSBTAG00000015972.4	1500.33	-0.229154	0.14909	-1.53702	0.124289	0.395452
ENSBTAG00000013812.6	668.03	-0.110987	0.120961	-0.917543	0.358858	0.667546
ENSBTAG00000013620.5	753.458	0.0217717	0.106746	0.203957	0.838387	0.944846
ENSBTAG00000034366.4	933.969	-0.130938	0.306865	-0.426695	0.669601	0.871224
ENSBTAG00000013849.5	32.794	0.409518	0.35831	1.14291	0.253074	0.57093
ENSBTAG00000021672.6	903.557	-0.0867154	0.459783	-0.188601	0.850406	0.949934
ENSBTAG00000013064.6	12.4727	0.184152	0.655053	0.281125	0.778614	0.919306
ENSBTAG00000006186.6	1764.15	-0.0594532	0.119905	-0.495835	0.620011	0.847332
ENSBTAG00000001574.6	906.725	-0.024732	0.089456	-0.276471	0.782186	0.921249
ENSBTAG00000052073.1	138.315	-0.0935291	0.248348	-0.376605	0.706467	0.889207
ENSBTAG00000009838.5	321.198	-0.039743	0.11418	-0.348073	0.727785	0.898355
ENSBTAG00000005359.6	69.6148	-0.797071	0.2198	-3.62635	0.000287461	0.0072672
ENSBTAG00000015534.5	233.944	0.00462511	0.140866	0.0328335	0.973807	0.990588
ENSBTAG00000004414.3	22.4968	-0.304146	0.399645	-0.761039	0.446634	0.737519
ENSBTAG00000006898.6	2036.93	-0.0592558	0.088531	-0.669322	0.50329	0.773616
ENSBTAG00000004064.6	1822.35	0.606747	0.129154	4.69787	2.62887e-06	0.000192127
ENSBTAG00000012582.7	2703.41	-0.152062	0.0604511	-2.51544	0.0118882	0.0973944
ENSBTAG00000012585.6	1397.35	-0.0163214	0.0850334	-0.191941	0.847788	0.948279
ENSBTAG00000010460.6	1445.78	-0.156056	0.091949	-1.6972	0.0896583	0.330116
ENSBTAG00000048856.1	589.901	-0.200415	0.179128	-1.11884	0.263208	0.582264
ENSBTAG00000016277.7	2224.84	-0.00037415	0.165907	-0.00225519	0.998201	0.998972
ENSBTAG00000047287.2	146.218	-0.0571325	0.229499	-0.248944	0.803404	0.932045
ENSBTAG00000014560.4	25.6797	-0.29348	0.334035	-0.878589	0.379624	0.685432
ENSBTAG00000001729.5	204.146	0.416656	0.269533	1.54585	0.122142	0.391984
ENSBTAG00000013483.4	1426.36	0.270222	0.169791	1.5915	0.111498	0.372945
ENSBTAG00000018824.6	2860.65	0.116789	0.129235	0.903695	0.366157	0.673261
ENSBTAG00000007593.5	1887.89	0.142214	0.139573	1.01893	0.308237	0.627398
ENSBTAG00000007595.5	2156.09	-0.0208686	0.146496	-0.142452	0.886723	0.964371
ENSBTAG00000049754.1	28.0441	0.0999613	0.433244	0.230727	0.817527	0.937125
ENSBTAG00000049277.1	404.545	-0.208816	0.166877	-1.25131	0.210821	0.521885
ENSBTAG00000000477.6	168.637	-0.110896	0.184765	-0.600197	0.548375	0.800822
ENSBTAG00000020989.6	141.894	-0.411293	0.3163	-1.30033	0.193489	0.4999
ENSBTAG00000012778.6	1464.7	-0.234611	0.105085	-2.23259	0.0255763	0.158514
ENSBTAG00000012781.6	1690.64	0.114446	0.0749067	1.52785	0.12655	0.399178
ENSBTAG00000019538.4	512.907	-0.0499335	0.123038	-0.405838	0.684862	0.878511
ENSBTAG00000012705.5	1302.75	0.470248	0.0953548	4.93156	8.15753e-07	7.39082e-05
ENSBTAG00000006718.6	755.063	0.00780038	0.0825352	0.0945097	0.924704	0.975177
ENSBTAG00000019471.6	1308.02	-0.000624023	0.120033	-0.00519874	0.995852	0.998295
ENSBTAG00000011785.6	1657.98	-0.0271432	0.108835	-0.249397	0.803054	0.931844
ENSBTAG00000053199.1	759.115	-1.41223	1.11977	-1.26119	NA	NA
ENSBTAG00000027396.5	11.0697	-0.697012	0.564018	-1.2358	0.216534	0.527822
ENSBTAG00000008453.5	537.923	0.0262665	0.110954	0.236735	0.812863	0.936206
ENSBTAG00000016185.6	571.166	-0.149135	0.13438	-1.1098	0.267086	0.586335
ENSBTAG00000033322.3	555.121	-0.018946	0.113481	-0.166954	0.867407	0.95657
ENSBTAG00000000140.5	1137.83	0.151203	0.290417	0.52064	0.602618	0.834958
ENSBTAG00000002854.6	917.104	0.214788	0.0897991	2.39188	0.0167625	0.122072
ENSBTAG00000005835.5	425.439	0.260403	0.121385	2.14527	0.0319313	0.182129
ENSBTAG00000012787.6	399.399	-0.0835029	0.111034	-0.752047	0.452023	0.741342
ENSBTAG00000024561.5	5331.47	-0.161845	0.085878	-1.88459	0.0594846	0.261345
ENSBTAG00000013128.6	1953.75	0.00672105	0.0986414	0.0681362	0.945677	0.981582
ENSBTAG00000033267.4	204.432	0.253523	0.136287	1.86022	0.0628548	0.26974
ENSBTAG00000000837.5	1322.31	-0.124325	0.0863041	-1.44055	0.149712	0.434702
ENSBTAG00000024560.5	150.069	0.113762	0.319378	0.356198	0.721693	0.896406
ENSBTAG00000053007.1	818.988	-0.403289	0.140202	-2.87648	0.00402134	0.0473202
ENSBTAG00000013197.6	702.474	-0.0497572	0.163364	-0.304579	0.760687	0.912382
ENSBTAG00000021880.6	722.097	-0.0676773	0.145863	-0.463978	0.642663	0.858461
ENSBTAG00000022777.5	1095.01	-0.353767	0.137317	-2.57627	0.00998715	0.0870146
ENSBTAG00000047824.2	0.900893	-1.36889	2.1051	-0.650271	0.515517	NA
ENSBTAG00000050214.1	13.0786	-0.602409	1.08121	-0.557162	0.577417	0.819386
ENSBTAG00000013949.6	1482.49	-0.0344311	0.0982885	-0.350307	0.726109	0.898124
ENSBTAG00000003804.5	767.435	-0.104878	0.0803921	-1.30458	0.192037	0.497931
ENSBTAG00000000511.6	309.231	-0.082759	0.133163	-0.621489	0.534278	0.792766
ENSBTAG00000000072.5	554.162	-0.0566359	0.10606	-0.533997	0.593343	0.828653
ENSBTAG00000033180.3	510.745	-0.0714198	0.103199	-0.692058	0.488901	0.765484
ENSBTAG00000012715.6	59.3381	0.143159	0.237707	0.602249	0.547008	0.80009
ENSBTAG00000024555.5	367.359	0.0242617	0.124049	0.195581	0.844938	0.946879
ENSBTAG00000007606.6	9904.96	0.0288511	0.0805524	0.358166	0.720219	0.89593
ENSBTAG00000033136.2	2141.79	-0.0625843	0.145346	-0.430588	0.666768	0.869666
ENSBTAG00000001478.6	198.599	-0.0534793	0.154883	-0.345289	0.729877	0.89943
ENSBTAG00000044066.3	187.744	0.595084	0.239054	2.48933	0.0127985	0.101984
ENSBTAG00000013885.6	1552.31	0.103564	0.0945036	1.09587	0.273136	0.591721
ENSBTAG00000000385.6	1333.54	0.179134	0.176649	1.01407	0.310551	0.628652
ENSBTAG00000017788.6	437.155	-0.0189354	0.146604	-0.12916	0.897231	0.967316
ENSBTAG00000017775.6	233.444	-0.482887	0.175013	-2.75914	0.00579528	0.0605165
ENSBTAG00000007566.6	869.701	-0.261157	0.116302	-2.2455	0.0247362	0.154919
ENSBTAG00000012462.4	2.40865	0.721618	1.23613	0.583773	0.559373	0.809587
ENSBTAG00000010803.6	124.258	-0.181298	0.179462	-1.01024	0.312382	0.629483
ENSBTAG00000021688.5	1453.91	0.0650116	0.0819763	0.793054	0.427747	0.724184
ENSBTAG00000005410.6	190.138	-0.157456	0.181147	-0.86922	0.384727	0.690034
ENSBTAG00000009943.6	22.7629	-0.486057	0.392764	-1.23753	0.215891	0.527167
ENSBTAG00000009938.5	2.71717	1.0526	1.04824	1.00416	0.315303	0.631302
ENSBTAG00000021211.5	145.602	-0.385794	0.332783	-1.1593	0.246335	0.562754
ENSBTAG00000050432.1	7.10867	-0.507155	0.799564	-0.63429	0.525892	0.786562
ENSBTAG00000002688.6	8039.86	-0.130661	0.110655	-1.1808	0.237683	0.55267
ENSBTAG00000002689.6	1144.53	-0.340824	0.110703	-3.07874	0.00207881	0.0304232
ENSBTAG00000002690.5	638.94	0.262602	0.0853379	3.0772	0.00208954	0.0304575
ENSBTAG00000020264.5	77.5035	-0.778623	0.253964	-3.06588	0.00217033	0.0312784
ENSBTAG00000020266.5	1057	0.343817	0.138374	2.4847	0.0129661	0.102933
ENSBTAG00000017722.6	1797.05	0.104221	0.249923	0.417014	0.676668	0.874369
ENSBTAG00000020755.6	146.214	-0.399586	0.22632	-1.76558	0.0774667	0.30349
ENSBTAG00000011515.6	138.525	0.791236	0.249839	3.16699	0.00154028	0.0246099
ENSBTAG00000007307.6	3.25042	-2.12658	1.32016	-1.61085	0.107213	0.364603
ENSBTAG00000021671.4	226.359	-0.103847	0.123428	-0.841355	0.400149	0.702356
ENSBTAG00000014793.6	182.933	-0.0204674	0.140876	-0.145287	0.884484	0.963852
ENSBTAG00000014794.6	1529.4	-0.0400129	0.0741848	-0.539368	0.589633	0.826425
ENSBTAG00000028273.2	0.108086	0.682476	3.53381	0.193127	0.846859	NA
ENSBTAG00000017727.5	1048.26	-0.0869493	0.0941822	-0.923203	0.355901	0.664807
ENSBTAG00000003295.6	776.243	-0.148923	0.134008	-1.1113	0.266439	0.585871
ENSBTAG00000004570.6	1507.34	-0.390451	0.157288	-2.48239	0.0130503	0.103363
ENSBTAG00000002974.6	211.893	-0.0737843	0.599334	-0.12311	0.90202	0.968812
ENSBTAG00000021408.6	21.8335	-0.307896	0.473577	-0.650151	0.515595	0.780882
ENSBTAG00000016685.6	6110.96	0.212258	0.223277	0.950648	0.341783	0.652809
ENSBTAG00000001821.6	6937.77	0.032349	0.0906404	0.356894	0.721171	0.896047
ENSBTAG00000020342.6	1465.39	-1.46623	0.231239	-6.34073	2.28674e-10	1.02407e-07
ENSBTAG00000020591.6	899.802	-0.168076	0.133405	-1.25989	0.20771	0.518168
ENSBTAG00000017721.5	327.611	0.0826646	0.110618	0.747296	0.454885	0.743161
ENSBTAG00000014319.7	678.179	-0.353251	0.108376	-3.2595	0.00111611	0.019767
ENSBTAG00000051882.1	408.712	-0.5293	0.259533	-2.03944	0.0414066	0.211585
ENSBTAG00000024542.2	838.745	0.0451319	0.0831498	0.542779	0.587282	0.824832
ENSBTAG00000010169.6	2870.56	-0.0932363	0.135454	-0.688323	0.491249	0.766656
ENSBTAG00000032808.3	39.5348	0.607799	0.395481	1.53686	0.124328	0.395452
ENSBTAG00000016347.4	240.998	0.0930956	0.178003	0.523	0.600975	0.83379
ENSBTAG00000047412.2	79.6893	1.05231	0.296038	3.55464	0.000378497	0.00903268
ENSBTAG00000052047.1	60.9867	-0.395351	0.452123	-0.874434	0.381882	0.687291
ENSBTAG00000002894.4	14.7422	0.476261	0.466214	1.02155	0.306994	0.625969
ENSBTAG00000020550.5	6.92385	-0.161828	0.756166	-0.214011	0.830539	0.942095
ENSBTAG00000024493.3	2176.06	-0.191198	0.12475	-1.53265	0.125362	0.397356
ENSBTAG00000016080.6	2015.58	0.123183	0.0694631	1.77336	0.0761687	0.300874
ENSBTAG00000024928.3	794.472	0.0179204	0.11045	0.16225	0.871109	0.958388
ENSBTAG00000039937.2	17.3131	-0.930521	0.410225	-2.26832	0.0233099	0.149126
ENSBTAG00000019556.5	649.538	0.108843	0.145394	0.748604	0.454096	0.742897
ENSBTAG00000005314.6	1598.55	0.176347	0.0848544	2.07822	0.0376887	0.20134
ENSBTAG00000002052.5	721.464	-0.26701	0.125464	-2.12818	0.0333219	0.186332
ENSBTAG00000019388.5	495.67	0.294301	0.124787	2.35843	0.0183526	0.128937
ENSBTAG00000045716.2	0.814769	1.15398	2.12153	0.543937	0.586485	NA
ENSBTAG00000020700.4	722.616	0.0875758	0.0979955	0.893672	0.371497	0.67815
ENSBTAG00000020698.5	2218.25	-0.0207011	0.159024	-0.130176	0.896427	0.967316
ENSBTAG00000009384.3	626.083	0.400685	0.134344	2.98254	0.00285871	0.0378441
ENSBTAG00000014359.6	25.442	-0.157516	0.34891	-0.451451	0.651665	0.863122
ENSBTAG00000013275.5	457.79	0.562984	0.144566	3.89431	9.84772e-05	0.00328411
ENSBTAG00000014777.6	363	0.123228	0.115553	1.06642	0.286235	0.603987
ENSBTAG00000032617.3	334.48	-0.0432494	0.119507	-0.361898	0.717428	0.894492
ENSBTAG00000007223.5	95.7317	0.162892	0.168724	0.965436	0.334326	0.646589
ENSBTAG00000014014.6	153.415	0.490781	0.167486	2.93028	0.00338661	0.0425334
ENSBTAG00000015325.6	1055.5	0.150582	0.0954618	1.5774	0.114703	0.379413
ENSBTAG00000002590.6	800.836	0.00669676	0.120685	0.0554896	0.955748	0.984309
ENSBTAG00000005304.5	67.4177	0.168833	0.242161	0.697195	0.485681	0.763087
ENSBTAG00000012808.6	801.946	-0.108329	0.219616	-0.493267	0.621824	0.847742
ENSBTAG00000003697.6	4658	0.0478195	0.103678	0.461229	0.644634	0.859403
ENSBTAG00000019818.6	1491.19	0.245627	0.120236	2.04287	0.041065	0.210736
ENSBTAG00000013538.6	557.256	0.0828527	0.0830044	0.998173	0.318196	0.632999
ENSBTAG00000013535.6	360.863	-0.0445433	0.148382	-0.300193	0.76403	0.914177
ENSBTAG00000013531.5	305.124	0.0851222	0.137221	0.620328	0.535042	0.793251
ENSBTAG00000013527.6	1639.08	0.376846	0.124709	3.02179	0.00251281	0.0343981
ENSBTAG00000048790.1	112.35	-0.159706	0.191395	-0.834431	0.404038	0.704672
ENSBTAG00000048747.1	286.667	-0.205508	0.171635	-1.19736	0.231168	0.545131
ENSBTAG00000054239.1	1199.86	-0.300448	0.186242	-1.61321	0.106699	0.363467
ENSBTAG00000010401.6	3081.12	0.0895052	0.112034	0.79891	0.424343	0.720757
ENSBTAG00000051897.1	593.489	0.154576	0.107383	1.43948	0.150014	0.43499
ENSBTAG00000051745.1	385.493	0.185498	0.144149	1.28685	0.198146	0.506352
ENSBTAG00000005933.3	412.388	0.183675	0.147721	1.2434	0.213721	0.525211
ENSBTAG00000011823.5	2490.3	-0.0447507	0.0781434	-0.572673	0.566866	0.812774
ENSBTAG00000018984.5	98.7796	-0.0513736	0.179869	-0.285616	0.775172	0.918222
ENSBTAG00000003180.6	388.217	0.271409	0.131016	2.07157	0.0383058	0.202931
ENSBTAG00000003177.6	552.965	0.499973	0.178676	2.79821	0.00513874	0.0559983
ENSBTAG00000049485.1	42.7312	-0.263791	0.274518	-0.960926	0.33659	0.648389
ENSBTAG00000024539.2	678.173	0.293534	0.0864233	3.39647	0.000682605	0.0140041
ENSBTAG00000004246.7	186.628	0.0267124	0.166395	0.160536	0.872459	0.958811
ENSBTAG00000052912.1	35.0643	0.0210446	0.313466	0.0671351	0.946474	0.981868
ENSBTAG00000049838.1	37.3311	-0.153223	0.277057	-0.553039	0.580237	0.820667
ENSBTAG00000012605.4	49.491	-0.202795	0.286626	-0.707525	0.47924	0.75921
ENSBTAG00000034323.4	10.3523	-0.437596	1.26279	-0.34653	0.728945	0.898724
ENSBTAG00000013411.6	3078.59	0.225996	0.135882	1.66318	0.096277	0.344105
ENSBTAG00000018272.5	1408.36	0.116172	0.110418	1.05211	0.29275	0.612887
ENSBTAG00000006609.5	1699.48	0.43633	0.153633	2.84009	0.00451011	0.0513001
ENSBTAG00000020518.4	2417.61	0.178139	0.0755388	2.35825	0.0183612	0.12894
ENSBTAG00000051176.1	335.173	-0.433075	0.115839	-3.73859	0.000185054	0.00522618
ENSBTAG00000014602.7	148.288	-0.270527	0.218473	-1.23826	0.215618	0.526745
ENSBTAG00000054938.1	218.688	0.241799	0.16869	1.4334	0.151745	0.437778
ENSBTAG00000011217.5	869.884	0.203132	0.103786	1.95722	0.0503211	0.236668
ENSBTAG00000011214.5	1056.56	-0.0467234	0.104246	-0.448203	0.654007	0.864107
ENSBTAG00000015384.5	129.991	0.174822	0.171628	1.01861	0.308389	0.627398
ENSBTAG00000008350.5	1046.56	0.342372	0.146083	2.34367	0.019095	0.132081
ENSBTAG00000016735.6	442.477	0.165868	0.11428	1.45142	0.146663	0.43081
ENSBTAG00000016734.5	19.0825	0.435705	0.436956	0.997137	0.318698	0.633909
ENSBTAG00000016733.4	1308.26	0.0772859	0.0847953	0.911441	0.362063	0.670612
ENSBTAG00000016728.6	422.533	-0.131149	0.119926	-1.09358	0.274139	0.593078
ENSBTAG00000006519.6	87.3218	-0.116493	0.21506	-0.541677	0.588041	0.825414
ENSBTAG00000006515.6	178.277	-0.155824	0.15875	-0.981571	0.326311	0.639995
ENSBTAG00000021210.6	145.706	-0.174599	0.20495	-0.85191	0.394264	0.697476
ENSBTAG00000021202.6	163.075	0.141744	0.204968	0.691541	0.489226	0.765613
ENSBTAG00000013071.6	110.866	-0.494228	0.195189	-2.53205	0.0113398	0.0947445
ENSBTAG00000048433.1	1.32391	2.07908	1.51982	1.36798	0.171319	NA
ENSBTAG00000048308.2	336.96	0.0109066	0.113226	0.0963255	0.923262	0.975017
ENSBTAG00000009075.6	1007.42	-0.502348	0.236571	-2.12346	0.0337157	0.187864
ENSBTAG00000014423.6	5896.23	-0.129857	0.061995	-2.09464	0.036203	0.195941
ENSBTAG00000040477.3	45.7981	-0.885118	0.325169	-2.72203	0.00648826	0.0650582
ENSBTAG00000008125.5	29.6256	-0.610015	0.329127	-1.85344	0.0638198	0.27186
ENSBTAG00000008126.6	294.932	0.0583459	0.264837	0.220309	0.825631	0.940474
ENSBTAG00000000792.5	19.6027	-1.11604	0.503788	-2.21529	0.0267399	0.163145
ENSBTAG00000024520.4	390.117	0.129686	0.102784	1.26174	0.207043	0.517516
ENSBTAG00000020015.3	943.92	0.114764	0.118832	0.965763	0.334163	0.646589
ENSBTAG00000020014.5	678.589	0.150905	0.130324	1.15792	0.246895	0.563331
ENSBTAG00000004738.6	860.407	0.104742	0.0976814	1.07228	0.283594	0.60212
ENSBTAG00000045754.2	14.9324	0.360982	0.512864	0.703854	0.481523	0.760742
ENSBTAG00000005812.5	321.549	-0.0579933	0.206689	-0.280582	0.779031	0.919399
ENSBTAG00000015859.5	494.246	0.204115	0.101159	2.01778	0.0436146	0.218526
ENSBTAG00000015857.6	1212.62	0.297377	0.105737	2.81242	0.00491708	0.0543898
ENSBTAG00000020839.6	32.6727	-0.203034	0.504183	-0.402698	0.68717	0.87886
ENSBTAG00000020837.6	1369.49	0.156061	0.165457	0.943215	0.345571	0.656304
ENSBTAG00000018965.6	58.2105	0.162312	0.215546	0.753028	0.451433	0.740938
ENSBTAG00000051770.1	1.4275	-0.171155	1.4188	-0.120633	0.903981	NA
ENSBTAG00000048972.1	329.433	-0.619317	0.204651	-3.02621	0.00247639	0.034138
ENSBTAG00000001642.6	214.486	0.0137901	0.176486	0.078137	0.937719	0.978144
ENSBTAG00000001727.4	424.088	0.0211189	0.12183	0.173347	0.862379	0.954315
ENSBTAG00000002479.5	521.288	0.0748183	0.0908648	0.823402	0.410279	0.710697
ENSBTAG00000009309.6	946.145	-0.0312611	0.109525	-0.285423	0.77532	0.918222
ENSBTAG00000009307.5	1651.15	0.19194	0.0996513	1.92612	0.05409	0.247463
ENSBTAG00000009306.6	324.758	0.0519111	0.120351	0.431329	0.666229	0.86949
ENSBTAG00000053791.1	26.3799	-0.22431	0.325712	-0.688676	0.491027	0.76657
ENSBTAG00000038716.4	616.412	-0.0211955	0.115188	-0.184008	0.854007	0.951261
ENSBTAG00000014136.6	122.805	-0.0638273	0.204538	-0.312057	0.754998	0.910505
ENSBTAG00000014119.6	668.908	0.400636	0.128271	3.12336	0.00178802	0.0272356
ENSBTAG00000005231.6	668.17	-0.17664	0.187379	-0.942686	0.345842	0.6565
ENSBTAG00000024509.5	12.2791	-0.390652	0.512529	-0.762206	0.445937	0.737302
ENSBTAG00000000215.5	4363.58	0.145359	0.0680834	2.13501	0.0327604	0.184448
ENSBTAG00000000212.4	1225.08	0.232133	0.0900866	2.57678	0.00997256	0.0870146
ENSBTAG00000031749.3	377.052	-0.029342	0.122133	-0.240246	0.810139	0.93513
ENSBTAG00000010737.5	1417.48	0.18864	0.070315	2.68278	0.00730124	0.0702376
ENSBTAG00000039728.3	6.14725	0.239094	0.818482	0.292119	0.770196	0.916656
ENSBTAG00000010732.5	536.476	0.0999363	0.162557	0.614778	0.538701	0.795141
ENSBTAG00000010720.6	3345.83	0.0685199	0.100285	0.683254	0.494446	0.768517
ENSBTAG00000047755.2	31.5886	0.0100536	0.286962	0.0350344	0.972052	0.990321
ENSBTAG00000002575.6	896.762	0.132972	0.0973391	1.36607	0.171918	0.468677
ENSBTAG00000046073.2	114.532	-0.587621	0.196532	-2.98996	0.00279017	0.037188
ENSBTAG00000002219.6	415.677	0.361023	0.131961	2.73583	0.00622223	0.0632062
ENSBTAG00000021294.5	671.077	-0.196406	0.179816	-1.09226	0.274718	0.593696
ENSBTAG00000023784.3	34.4773	-0.472348	0.326003	-1.44891	0.147363	0.431494
ENSBTAG00000039055.2	41.204	-0.770249	0.398872	-1.93107	0.0534745	0.246228
ENSBTAG00000004872.3	509.111	0.212106	0.125569	1.68917	0.0911876	0.333709
ENSBTAG00000004873.6	3341.76	0.0670645	0.0563005	1.19119	0.23358	0.547827
ENSBTAG00000004874.4	525.056	0.101715	0.139151	0.730971	0.464797	0.748695
ENSBTAG00000012247.5	750.149	-0.824683	0.19468	-4.23611	2.27429e-05	0.00108681
ENSBTAG00000010696.6	828.995	0.277957	0.102609	2.70891	0.00675053	0.0664205
ENSBTAG00000051410.1	13.2954	-0.0586656	0.533586	-0.109946	0.912452	0.971278
ENSBTAG00000007623.5	402.672	0.366545	0.136746	2.68047	0.00735179	0.0706511
ENSBTAG00000007620.6	928.364	0.152962	0.0855496	1.78799	0.0737778	0.294848
ENSBTAG00000007619.5	32.3176	0.387793	0.312598	1.24055	0.214772	0.526237
ENSBTAG00000009856.6	1454.59	-0.213353	0.143956	-1.48208	0.13832	0.418295
ENSBTAG00000017674.5	85.68	0.8955	0.238842	3.74935	0.000177294	0.00510852
ENSBTAG00000015882.5	844.454	0.244453	0.0976005	2.50463	0.012258	0.0989351
ENSBTAG00000037523.3	26.3064	-0.118578	0.361139	-0.328345	0.74265	0.905015
ENSBTAG00000015642.6	2407.97	0.253417	0.15518	1.63305	0.102458	0.355166
ENSBTAG00000015635.6	653.303	0.220727	0.202167	1.09181	0.274918	0.593696
ENSBTAG00000015632.6	109.028	0.0148853	0.345508	0.0430822	0.965636	0.988272
ENSBTAG00000018028.6	1741.19	0.0746536	0.164722	0.45321	0.650398	0.862538
ENSBTAG00000014511.5	552.437	0.0866213	0.0905896	0.956195	0.338974	0.65016
ENSBTAG00000024492.5	71.8498	0.257694	0.226801	1.13621	0.255869	0.574076
ENSBTAG00000013191.5	8069.05	0.646968	0.155415	4.16286	3.14291e-05	0.0013646
ENSBTAG00000014707.5	10625.6	0.941169	0.198597	4.73908	2.14687e-06	0.000166584
ENSBTAG00000014705.5	113.794	1.22088	0.226585	5.38815	7.11865e-08	1.05262e-05
ENSBTAG00000014540.6	35.7922	0.0456212	0.337199	0.135295	0.892379	0.966072
ENSBTAG00000013813.4	662.776	0.102151	0.140284	0.72817	0.466509	0.749682
ENSBTAG00000016528.4	710.677	0.119766	0.123052	0.973294	0.330407	0.64397
ENSBTAG00000008739.6	117.375	-0.414279	0.227467	-1.82127	0.0685659	0.282148
ENSBTAG00000018730.6	266.549	0.244122	0.132268	1.84567	0.0649402	0.274835
ENSBTAG00000018729.7	2305.29	0.0554114	0.094754	0.584792	0.558688	0.80896
ENSBTAG00000048320.1	841.347	-0.271606	0.103506	-2.62405	0.00868911	0.0797851
ENSBTAG00000018725.4	1793.76	-0.241892	0.148542	-1.62845	0.10343	0.356633
ENSBTAG00000018724.6	25.4211	-0.396846	0.421303	-0.94195	0.346218	0.656897
ENSBTAG00000018723.6	100.185	-0.131042	0.29193	-0.448882	0.653516	0.863945
ENSBTAG00000018722.6	702.64	0.0719233	0.137978	0.521268	0.60218	0.834621
ENSBTAG00000039662.3	752.451	-0.0439058	0.134425	-0.32662	0.743956	0.905714
ENSBTAG00000002476.5	927.82	-0.00439867	0.113076	-0.0389001	0.96897	0.98928
ENSBTAG00000002472.6	817.641	0.0677544	0.16046	0.42225	0.672842	0.872086
ENSBTAG00000009048.6	1100.61	0.240786	0.206417	1.1665	0.243413	0.55893
ENSBTAG00000002408.6	638.115	-0.183387	0.18607	-0.985581	0.324339	0.638333
ENSBTAG00000005300.5	539.92	0.0514514	0.137111	0.375253	0.707472	0.88939
ENSBTAG00000015606.6	11.0047	-0.483624	0.51492	-0.939222	0.347617	0.658196
ENSBTAG00000054228.1	636.65	-0.187238	0.13381	-1.39929	0.161727	0.452994
ENSBTAG00000020552.6	3046.93	0.0497766	0.121655	0.409163	0.68242	0.877461
ENSBTAG00000001788.6	3201.36	-0.439632	0.169863	-2.58815	0.00964931	0.0858424
ENSBTAG00000017883.6	356.669	0.0856495	0.173216	0.494466	0.620977	0.847434
ENSBTAG00000012158.6	41.266	-0.680053	0.263876	-2.57717	0.0099614	0.0870146
ENSBTAG00000015373.5	120.982	0.937443	0.486622	1.92643	0.0540509	0.247463
ENSBTAG00000004855.6	6461.75	-0.204011	0.417047	-0.48918	0.624714	0.848813
ENSBTAG00000002231.6	39.7994	-0.557282	0.347115	-1.60547	0.108391	0.366862
ENSBTAG00000044117.3	207.658	-0.503972	0.262718	-1.9183	0.0550728	0.250424
ENSBTAG00000024485.4	772.245	-0.119843	0.118023	-1.01543	0.309903	0.62831
ENSBTAG00000006925.6	284.743	0.0575481	0.144426	0.398462	0.69029	0.880286
ENSBTAG00000004358.6	282.744	0.019118	0.116075	0.164704	0.869177	0.957714
ENSBTAG00000050891.1	509.113	-0.137056	0.116981	-1.17162	0.241351	0.557105
ENSBTAG00000042974.2	7.27213	0.212586	0.640676	0.331815	0.740029	0.904423
ENSBTAG00000004361.4	49.7471	0.0119967	0.24268	0.0494343	0.960573	0.986116
ENSBTAG00000004362.4	158.629	0.587109	0.268191	2.18914	0.0285864	0.169785
ENSBTAG00000052708.1	785.185	0.274836	0.191902	1.43217	0.152096	0.438307
ENSBTAG00000027809.5	175.814	-0.0404565	0.137332	-0.29459	0.768307	0.915823
ENSBTAG00000049490.1	127.539	-0.0895489	0.226802	-0.394833	0.692966	0.88187
ENSBTAG00000024482.5	1012.87	-0.0279841	0.095857	-0.291936	0.770336	0.916686
ENSBTAG00000001107.4	1534.69	0.106635	0.122544	0.870183	0.3842	0.689461
ENSBTAG00000001109.4	522.494	0.253845	0.122978	2.06415	0.0390039	0.204833
ENSBTAG00000017691.3	13.2333	0.270251	0.458902	0.588907	0.555924	0.806437
ENSBTAG00000051894.1	104.566	-1.49668	0.342021	-4.37597	1.20893e-05	0.000657942
ENSBTAG00000011706.5	67.0922	-1.49592	0.377672	-3.9609	7.4668e-05	0.00265988
ENSBTAG00000031385.4	1281.39	-0.0659606	0.0718699	-0.917779	0.358735	0.667396
ENSBTAG00000044308.2	0.108086	0.682476	3.53381	0.193127	0.846859	NA
ENSBTAG00000013715.6	562.347	0.453305	0.499459	0.907592	0.364094	0.671943
ENSBTAG00000054279.1	179.932	-0.0650287	0.773252	-0.0840976	0.932979	0.976612
ENSBTAG00000000854.6	78.6618	-0.924745	0.252541	-3.66176	0.000250485	0.00657639
ENSBTAG00000046172.2	727.982	-0.0912393	0.216973	-0.420509	0.674113	0.872362
ENSBTAG00000015537.6	390.816	-0.0791891	0.125676	-0.630105	0.528626	0.78854
ENSBTAG00000010718.6	318.512	-0.00523517	0.234893	-0.0222874	0.982219	0.993309
ENSBTAG00000010719.6	30.4363	-1.48312	0.360592	-4.11302	3.9052e-05	0.00161079
ENSBTAG00000013999.6	492.115	-0.0338157	0.102216	-0.330826	0.740776	0.904571
ENSBTAG00000014006.5	804.658	0.208511	0.101344	2.05746	0.0396417	0.206495
ENSBTAG00000055119.1	3.28922	0.178038	1.02571	0.173576	0.862199	0.954315
ENSBTAG00000015026.6	267.603	0.104731	0.144568	0.724442	0.468794	0.751888
ENSBTAG00000004059.4	1558.67	0.0534781	0.286957	0.186363	0.85216	0.950864
ENSBTAG00000002164.6	104.349	-0.548666	0.279182	-1.96526	0.0493839	0.2352
ENSBTAG00000049599.1	29.2833	-1.25631	0.833137	-1.50793	0.131572	0.407693
ENSBTAG00000035230.4	1287.86	0.219032	0.1059	2.06828	0.0386134	0.203917
ENSBTAG00000035226.4	2244.05	0.0333993	0.129685	0.257541	0.796761	0.928922
ENSBTAG00000008082.6	837.751	-0.10085	0.178007	-0.566549	0.57102	0.815625
ENSBTAG00000014191.6	697.343	0.0110508	0.193754	0.0570353	0.954517	0.984147
ENSBTAG00000046502.2	1048.7	0.195429	0.204346	0.956364	0.338889	0.650152
ENSBTAG00000009169.6	745.43	0.0254858	0.127013	0.200655	0.840968	0.945508
ENSBTAG00000006260.6	148.547	-0.248681	0.196784	-1.26373	0.206328	0.516385
ENSBTAG00000020458.6	936.754	-0.0715653	0.123915	-0.577536	0.563578	0.811493
ENSBTAG00000009924.6	851.177	0.0186877	0.108973	0.171488	0.86384	0.954921
ENSBTAG00000052226.1	314.73	0.212272	0.171765	1.23582	0.216524	0.527822
ENSBTAG00000027426.5	1004.32	0.0403483	0.216983	0.185951	0.852483	0.950864
ENSBTAG00000013631.6	5275	0.117676	0.132279	0.889607	0.373677	0.680257
ENSBTAG00000021432.5	19.128	0.0613424	0.414094	0.148136	0.882235	0.962695
ENSBTAG00000018220.6	37.4358	0.243441	0.330392	0.736824	0.461229	0.74627
ENSBTAG00000009091.6	796.881	0.488481	0.166303	2.93729	0.00331091	0.0417499
ENSBTAG00000004305.5	63.8437	0.732102	0.287529	2.54618	0.0108909	0.091974
ENSBTAG00000002266.5	7173.92	0.304762	0.223298	1.36482	0.172309	0.469048
ENSBTAG00000019821.5	7036.87	0.144063	0.149221	0.965433	0.334328	0.646589
ENSBTAG00000031238.4	64.8061	-0.314348	0.254197	-1.23663	0.216224	0.52767
ENSBTAG00000011966.6	2281.71	-0.396946	0.122099	-3.25101	0.00114997	0.0201523
ENSBTAG00000000793.7	694.525	0.0216198	0.0922157	0.234448	0.814637	0.936642
ENSBTAG00000049987.1	3.46349	-0.767761	0.976854	-0.785953	0.431895	0.726578
ENSBTAG00000000795.5	252.125	0.230311	0.211397	1.08947	0.275946	0.594721
ENSBTAG00000008003.6	2286.41	0.0919979	0.0623801	1.4748	0.140268	0.421502
ENSBTAG00000008004.4	62.0775	0.539467	0.275166	1.96052	0.0499354	0.236311
ENSBTAG00000045582.2	2123.3	0.0834539	0.0671518	1.24277	0.213954	0.52546
ENSBTAG00000047395.2	38.706	-0.551283	0.33596	-1.64092	0.100814	0.3524
ENSBTAG00000019630.6	510.37	-0.37745	0.12891	-2.92801	0.00341139	0.0427129
ENSBTAG00000035836.4	531.998	0.557928	0.166962	3.34166	0.000832801	0.0161785
ENSBTAG00000016369.6	1205.86	0.082896	0.152405	0.543919	0.586497	0.824534
ENSBTAG00000038079.3	552.153	-0.289078	0.112835	-2.56195	0.0104086	0.0893454
ENSBTAG00000019264.6	1546.74	0.0864025	0.135449	0.637895	0.523542	0.785272
ENSBTAG00000014548.6	1862.14	-0.0596563	0.207303	-0.287774	0.77352	0.918009
ENSBTAG00000000023.6	976.097	-0.0628066	0.126888	-0.494977	0.620616	0.847363
ENSBTAG00000011285.5	1947.87	-0.0124494	0.112136	-0.11102	0.9116	0.971278
ENSBTAG00000004492.7	372.476	-0.0433622	0.144564	-0.299952	0.764213	0.914177
ENSBTAG00000014249.6	5625.75	-0.305319	0.131565	-2.32067	0.0203045	0.136942
ENSBTAG00000015235.7	146.647	-1.00592	0.326198	-3.08378	0.0020439	0.030109
ENSBTAG00000011932.5	348.309	-0.413661	0.313127	-1.32107	0.18648	0.489998
ENSBTAG00000011946.6	1152.85	0.233722	0.133764	1.74727	0.080591	0.310517
ENSBTAG00000014127.4	1790.23	-0.410263	0.232915	-1.76143	0.0781655	0.304919
ENSBTAG00000013298.4	2114.18	-0.393376	0.159922	-2.45981	0.0139012	0.107811
ENSBTAG00000024449.5	32.5242	0.52457	0.358662	1.46258	0.143584	0.426223
ENSBTAG00000021553.5	368.332	-0.0370558	0.141463	-0.261948	0.793362	0.927637
ENSBTAG00000013166.6	90.8845	0.329764	0.192249	1.7153	0.0862905	0.323057
ENSBTAG00000010978.6	15.1298	-0.5215	0.453606	-1.14968	0.250277	0.567623
ENSBTAG00000001181.6	945.446	0.149441	0.0745264	2.0052	0.0449415	0.221793
ENSBTAG00000003702.6	2363.64	0.00377116	0.114561	0.0329183	0.97374	0.990588
ENSBTAG00000003701.7	48.8297	-0.525095	0.297226	-1.76665	0.0772867	0.303227
ENSBTAG00000015974.5	2268.13	0.14183	0.107497	1.31939	0.187039	0.490219
ENSBTAG00000010016.5	78.8623	-0.182145	0.203038	-0.897097	0.369667	0.67602
ENSBTAG00000024443.5	1290.59	-0.0146476	0.116299	-0.125949	0.899773	0.968285
ENSBTAG00000011340.6	259.905	-0.0742067	0.133297	-0.556704	0.57773	0.819488
ENSBTAG00000011982.6	18.0596	-0.0890315	0.424862	-0.209554	0.834016	0.942961
ENSBTAG00000008545.6	405.21	0.235681	0.198184	1.1892	0.234361	0.548846
ENSBTAG00000000759.4	686.067	0.0243277	0.123781	0.196537	0.84419	0.946821
ENSBTAG00000000758.6	393.495	0.0819478	0.13425	0.61041	0.54159	0.796629
ENSBTAG00000000754.6	2267.19	0.123413	0.147191	0.838452	0.401777	0.703485
ENSBTAG00000018142.6	35.9202	0.373651	0.446565	0.836722	0.402749	0.70407
ENSBTAG00000018548.6	788.415	0.0341245	0.137911	0.247439	0.804569	0.932705
ENSBTAG00000005137.5	378.302	-0.045871	0.139471	-0.328894	0.742236	0.904951
ENSBTAG00000009618.6	14.8003	0.460764	0.457557	1.00701	0.313931	0.630516
ENSBTAG00000010909.3	381.638	-0.0257114	0.154556	-0.166356	0.867877	0.956887
ENSBTAG00000012020.6	85.4397	-0.479596	0.189945	-2.52492	0.0115723	0.0959328
ENSBTAG00000007110.6	1388.52	-0.139158	0.157468	-0.883726	0.376844	0.682929
ENSBTAG00000053608.1	706.677	-0.304096	0.107301	-2.83405	0.00459615	0.0518647
ENSBTAG00000008710.6	1593.29	0.187259	0.241434	0.77561	0.437979	0.731162
ENSBTAG00000048628.1	195.659	0.0799135	0.208298	0.38365	0.701238	0.886101
ENSBTAG00000010850.5	96.9683	-0.611486	0.285824	-2.13938	0.0324051	0.183217
ENSBTAG00000020886.6	1309.62	0.168582	0.144688	1.16514	0.243963	0.559864
ENSBTAG00000002849.6	5281.98	0.382039	0.16068	2.37764	0.0174236	0.124988
ENSBTAG00000002848.5	92.9286	0.24632	0.225615	1.09177	0.274934	0.593696
ENSBTAG00000002846.5	492.051	0.00968942	0.120743	0.0802481	0.93604	0.977743
ENSBTAG00000015086.4	227.482	-0.595943	0.147188	-4.04884	5.14722e-05	0.00199697
ENSBTAG00000016542.6	432.487	-0.379375	0.339483	-1.11751	0.263777	0.58289
ENSBTAG00000016541.6	17.3387	-1.19255	0.401588	-2.9696	0.00298191	0.0390138
ENSBTAG00000001173.6	328.197	-0.0804202	0.185542	-0.433435	0.664699	0.868512
ENSBTAG00000010562.6	1359.07	0.24432	0.145583	1.67822	0.0933051	0.338455
ENSBTAG00000051625.1	41.4373	0.576759	0.297006	1.94191	0.0521484	0.242437
ENSBTAG00000049747.1	83.7711	0.377683	0.292253	1.29231	0.196248	0.503766
ENSBTAG00000052678.1	9.70731	0.114991	0.506409	0.227071	0.820368	0.938505
ENSBTAG00000005397.6	7252.94	-0.116913	0.107314	-1.08944	0.27596	0.594721
ENSBTAG00000030910.3	9.9628	0.425783	0.506075	0.841344	0.400155	0.702356
ENSBTAG00000002291.6	352.676	0.0446016	0.163952	0.27204	0.785591	0.922891
ENSBTAG00000008944.6	222.484	0.0643217	0.150113	0.428489	0.668295	0.870285
ENSBTAG00000012433.6	582.107	0.136763	0.180217	0.75888	0.447924	0.737992
ENSBTAG00000051004.1	238.087	0.504744	0.209609	2.40802	0.0160392	0.118528
ENSBTAG00000016943.5	1155.35	-0.277809	0.094397	-2.94298	0.00325065	0.0411556
ENSBTAG00000019890.3	17.4426	0.705841	0.822658	0.858	0.390892	0.694812
ENSBTAG00000023144.5	482.477	0.0343591	0.168633	0.20375	0.838549	0.944846
ENSBTAG00000009265.5	211.289	0.365919	0.242849	1.50678	0.131867	0.408153
ENSBTAG00000052560.1	2.84858	-0.634039	1.0014	-0.633155	0.526633	0.786811
ENSBTAG00000047428.2	246.651	0.192545	0.141749	1.35835	0.174351	0.472309
ENSBTAG00000052684.1	5.26837	-0.279529	0.674474	-0.41444	0.678552	0.875144
ENSBTAG00000020563.4	424.359	0.0500165	0.104812	0.477203	0.633217	0.852814
ENSBTAG00000008153.6	2477.42	0.0989771	0.093543	1.05809	0.290014	0.609013
ENSBTAG00000047274.2	65.7433	-0.296472	0.296466	-1.00002	0.3173	0.632999
ENSBTAG00000047491.2	252.316	-0.27187	0.299436	-0.90794	0.36391	0.67191
ENSBTAG00000051448.1	609.924	0.0561161	0.111122	0.504995	0.613563	0.842634
ENSBTAG00000046350.2	510.65	0.378646	0.213406	1.7743	0.0760141	0.300509
ENSBTAG00000019927.5	465.129	0.222311	0.153615	1.44719	0.147843	0.432097
ENSBTAG00000009727.6	1002.99	0.0570207	0.0838011	0.68043	0.496232	0.769484
ENSBTAG00000009726.6	723.491	0.0424427	0.0872177	0.486629	0.626521	0.849312
ENSBTAG00000013560.3	61.0636	0.285347	0.286212	0.996979	0.318775	0.633909
ENSBTAG00000006175.6	1883.86	-0.12929	0.0571219	-2.26341	0.0236107	0.150192
ENSBTAG00000047648.2	285.551	-0.0647562	0.118907	-0.544597	0.58603	0.824215
ENSBTAG00000049657.1	53.5628	-0.146999	0.239525	-0.61371	0.539407	0.795814
ENSBTAG00000011772.6	825.59	0.393358	0.110517	3.55926	0.000371898	0.00894037
ENSBTAG00000004790.4	337.25	0.105746	0.139234	0.759481	0.447565	0.737823
ENSBTAG00000004789.6	111.179	-0.871054	0.286483	-3.04051	0.00236179	0.0330787
ENSBTAG00000047073.2	8.52067	-0.913964	0.574751	-1.59019	0.111792	0.373689
ENSBTAG00000003016.5	34.6737	0.383403	0.324396	1.1819	0.237246	0.551965
ENSBTAG00000006574.6	301.197	-0.17818	0.145134	-1.22769	0.219562	0.5308
ENSBTAG00000049594.1	18.2161	0.0305564	0.536667	0.0569373	0.954595	0.984147
ENSBTAG00000008756.6	541.509	-0.0817529	0.128833	-0.634566	0.525712	0.786562
ENSBTAG00000013726.6	1195.69	0.261516	0.12133	2.1554	0.0311306	0.179166
ENSBTAG00000047059.2	209.179	0.0746708	0.209592	0.356268	0.72164	0.896406
ENSBTAG00000021576.5	372.304	-0.328145	0.188368	-1.74204	0.0815018	0.312696
ENSBTAG00000050933.1	204.038	-0.24639	0.193365	-1.27422	0.202584	0.512199
ENSBTAG00000004452.6	2120.56	0.0101104	0.0772014	0.130961	0.895806	0.966935
ENSBTAG00000054727.1	63.5075	-0.355425	0.273401	-1.30001	0.193596	0.500007
ENSBTAG00000021919.6	360.974	-0.0952011	0.173658	-0.548209	0.583548	0.82253
ENSBTAG00000049173.1	11.9032	0.477966	0.537759	0.888811	0.374105	0.680688
ENSBTAG00000016057.6	1771.54	-0.461114	0.110821	-4.16089	3.17003e-05	0.00136879
ENSBTAG00000053086.1	52.2717	-0.115767	0.291733	-0.396826	0.691496	0.881036
ENSBTAG00000024663.5	835.99	0.350663	0.179561	1.95289	0.0508328	0.238335
ENSBTAG00000045789.2	17.2583	0.0206923	0.420948	0.0491564	0.960795	0.98626
ENSBTAG00000050730.1	8.43496	-0.0796148	0.607366	-0.131082	0.89571	0.966935
ENSBTAG00000049481.1	1.72638	-0.84367	1.43395	-0.588356	0.556294	NA
ENSBTAG00000014397.6	16.8388	-0.337598	0.396008	-0.852502	0.393936	0.697216
ENSBTAG00000049774.1	19.0623	0.34703	0.438787	0.790884	0.429012	0.724854
ENSBTAG00000020194.6	139.557	-0.365194	0.361351	-1.01064	0.312191	0.629483
ENSBTAG00000054951.1	87.3004	-0.18523	0.217159	-0.85297	0.393676	0.696992
ENSBTAG00000013308.6	4228.43	0.0180942	0.0991113	0.182564	0.85514	0.951429
ENSBTAG00000051078.1	3.96964	-0.467075	1.43504	-0.325478	0.744819	0.905714
ENSBTAG00000001880.6	19.0732	1.14152	0.488382	2.33734	0.0194216	0.133632
ENSBTAG00000055212.1	2187.3	-0.228263	0.204034	-1.11875	0.263247	0.582264
ENSBTAG00000051318.1	70.2754	-0.197151	0.27278	-0.722748	0.469835	0.752356
ENSBTAG00000018513.6	2125.72	-0.399967	0.0890865	-4.48965	7.13386e-06	0.000431723
ENSBTAG00000009523.6	600.642	-0.226466	0.0970342	-2.33388	0.0196019	0.134108
ENSBTAG00000025297.3	252.417	-0.140293	0.151001	-0.929082	0.352847	0.662111
ENSBTAG00000008993.6	89.3472	-0.511674	0.228831	-2.23604	0.0253493	0.157481
ENSBTAG00000045751.2	148.729	-0.883135	0.4675	-1.88906	0.0588841	0.259913
ENSBTAG00000051896.1	68.6812	-1.73423	1.35154	-1.28315	0.19944	0.508205
ENSBTAG00000054008.1	33.5625	-0.363031	0.939661	-0.386342	0.699243	0.884924
ENSBTAG00000002626.5	328.763	-0.343183	0.206585	-1.66122	0.0966687	0.344772
ENSBTAG00000012113.5	170.198	0.137941	0.168376	0.819244	0.412647	0.711689
ENSBTAG00000049898.1	0.885823	-3.29092	2.86111	-1.15023	0.250051	NA
ENSBTAG00000052869.1	17.666	0.815602	0.676971	1.20478	0.228288	0.541733
ENSBTAG00000049995.1	47.6463	0.325752	1.54019	0.2115	0.832497	0.942826
ENSBTAG00000045580.2	11.3646	-0.809236	1.04821	-0.772015	0.440106	0.732995
ENSBTAG00000053373.1	15.1369	-0.257131	0.81199	-0.316668	0.751496	0.908768
ENSBTAG00000038698.3	6.11287	-0.0263348	0.712664	-0.0369527	0.970523	0.989654
ENSBTAG00000047764.2	175.458	0.0716687	0.446786	0.16041	0.872558	0.958811
ENSBTAG00000049896.1	95.7547	0.00640944	0.206295	0.0310693	0.975214	0.990825
ENSBTAG00000054874.1	157.313	0.719915	0.292056	2.46499	0.0137016	0.106945
ENSBTAG00000036257.4	11.9437	-0.637271	0.552789	-1.15283	0.248981	0.565855
ENSBTAG00000049495.1	117.888	-0.0333858	0.198014	-0.168603	0.866109	0.955879
ENSBTAG00000022837.5	10.6805	-0.515246	0.50476	-1.02077	0.307361	0.626311
ENSBTAG00000046047.2	252.654	-0.49075	0.346307	-1.4171	0.156455	0.444957
ENSBTAG00000052325.1	354.991	-0.133912	0.618225	-0.216607	0.828514	0.941323
ENSBTAG00000050530.1	4.69239	-1.5459	1.29456	-1.19415	0.232419	0.546659
ENSBTAG00000051836.1	395.534	0.0375884	0.231157	0.16261	0.870826	0.958388
ENSBTAG00000050257.1	3.34063	-1.5219	1.25131	-1.21625	0.223889	0.536334
ENSBTAG00000034145.4	542.85	-0.708762	0.311702	-2.27385	0.0229753	0.147865
ENSBTAG00000051704.1	2596.3	0.0212997	0.241803	0.0880871	0.929807	0.975685
ENSBTAG00000051588.1	260.399	-0.00276206	0.360925	-0.00765273	0.993894	0.997594
ENSBTAG00000049392.1	16.2813	-0.0126762	0.604174	-0.020981	0.983261	0.993786
ENSBTAG00000048423.1	22.2948	0.279141	0.553084	0.504699	0.61377	0.842808
ENSBTAG00000046813.2	3.69485	1.90429	1.56601	1.21601	0.22398	0.536389
ENSBTAG00000048950.1	5.68715	0.625501	1.26477	0.494557	0.620913	0.847434
ENSBTAG00000026437.5	12.4069	4.97682	1.23852	4.01836	5.8604e-05	0.00220808
ENSBTAG00000051730.1	561.579	0.538843	0.2301	2.34177	0.0191925	0.13258
ENSBTAG00000052369.1	1892	0.358225	0.207072	1.72995	0.0836383	0.316654
ENSBTAG00000022922.5	90.7872	-0.335721	0.357171	-0.939943	0.347247	0.657734
ENSBTAG00000048955.1	3.92634	-1.14706	0.865776	-1.32489	0.185206	0.488625
ENSBTAG00000052217.1	2.00235	0.333898	1.61007	0.207381	0.835712	NA
ENSBTAG00000049005.1	0.725214	1.94028	2.54787	0.76153	0.44634	NA
ENSBTAG00000050586.1	169.759	0.651722	1.14831	0.567548	0.570342	0.815279
ENSBTAG00000054947.1	86.3695	3.22173	1.47222	2.18835	NA	NA
ENSBTAG00000053421.1	4.43358	2.18962	1.13607	1.92737	0.0539334	0.247404
ENSBTAG00000048549.1	12.5704	-0.259214	0.524822	-0.493908	0.621371	0.847492
ENSBTAG00000049394.1	9.23988	0.767918	0.533384	1.43971	0.149949	0.43492
ENSBTAG00000049828.1	54.51	0.324789	0.357301	0.909006	0.363347	0.671592
ENSBTAG00000049474.1	20.236	-0.889537	0.457313	-1.94514	0.0517581	0.241437
ENSBTAG00000050515.1	374.817	1.31062	1.2317	1.06408	0.287294	0.605411
ENSBTAG00000054086.1	73.4262	0.717299	1.42038	0.505003	0.613557	0.842634
ENSBTAG00000053320.1	23.6017	-0.534854	0.537535	-0.995012	0.319731	0.634274
ENSBTAG00000054484.1	11.0312	-0.933562	0.591034	-1.57954	0.114212	0.37855
ENSBTAG00000053801.1	0.239808	-1.45977	3.53109	-0.413404	0.679311	NA
ENSBTAG00000051084.1	178.999	-1.22278	2.37206	-0.515491	NA	NA
ENSBTAG00000051120.1	4.34719	0.922455	1.00382	0.918947	0.358123	0.666863
ENSBTAG00000052194.1	21.3113	0.91234	0.815637	1.11856	0.263328	0.582264
ENSBTAG00000050153.1	89.6139	-0.328087	0.275996	-1.18874	0.234542	0.548846
ENSBTAG00000052584.1	73.8828	0.29261	0.302622	0.966917	0.333586	0.646227
ENSBTAG00000024874.5	140.453	-0.557554	0.370946	-1.50306	0.132823	0.409414
ENSBTAG00000006648.6	9.41389	-0.668352	0.707209	-0.945056	0.34463	0.655391
ENSBTAG00000054829.1	1338.93	-0.148945	0.309376	-0.481438	0.630205	0.851611
ENSBTAG00000046619.2	0.127939	-0.760197	3.53381	-0.215121	0.829673	NA
ENSBTAG00000001753.5	820.862	-0.399472	0.293444	-1.36132	0.173411	0.470854
ENSBTAG00000020035.5	1619.05	0.178888	0.24466	0.731168	0.464676	0.748695
ENSBTAG00000001150.3	22.4326	-0.690785	0.789157	-0.875346	0.381386	0.686792
ENSBTAG00000051226.1	131.494	0.0821024	1.50518	0.0545465	0.9565	0.984514
ENSBTAG00000011528.3	387.417	0.01865	0.322486	0.0578321	0.953882	0.984083
ENSBTAG00000012594.6	2985.89	-0.53645	0.150356	-3.56786	0.000359914	0.00869229
ENSBTAG00000018278.6	1654.96	0.193733	0.0831476	2.32999	0.0198068	0.134893
ENSBTAG00000021997.6	1719.68	0.00700309	0.108198	0.0647249	0.948393	0.982217
ENSBTAG00000008490.6	1270.97	-0.0283058	0.0760773	-0.372066	0.709844	0.890836
ENSBTAG00000035175.4	671.531	-0.0641016	0.113509	-0.564728	0.572259	0.816456
ENSBTAG00000008482.6	9262.36	-0.0193023	0.070455	-0.273967	0.78411	0.922475
ENSBTAG00000009188.5	1110.97	0.0258618	0.0883116	0.292847	0.769639	0.916469
ENSBTAG00000009187.6	89.7825	0.00961963	0.230394	0.0417529	0.966696	0.988775
ENSBTAG00000001258.3	933.224	-0.115942	0.0992842	-1.16777	0.242898	0.558483
ENSBTAG00000012899.5	1174.23	0.0307346	0.120202	0.255691	0.798189	0.929757
ENSBTAG00000021819.5	1009.34	-0.0668818	0.121407	-0.550891	0.581708	0.821529
ENSBTAG00000019404.6	1185.31	0.0231823	0.111555	0.207811	0.835377	0.943282
ENSBTAG00000015212.6	592.883	-0.168185	0.102123	-1.64688	0.0995824	0.350134
ENSBTAG00000043993.3	291.04	-0.352863	0.202278	-1.74445	0.0810814	0.311793
ENSBTAG00000003064.6	7747.34	-0.140915	0.131136	-1.07458	0.282565	0.601429
ENSBTAG00000003063.6	2376.58	0.0121259	0.108696	0.111557	0.911174	0.971278
ENSBTAG00000003059.4	2029.45	0.063588	0.0767812	0.828171	0.407573	0.707502
ENSBTAG00000017310.7	1241.1	-0.0131172	0.115907	-0.11317	0.909896	0.971278
ENSBTAG00000012412.5	427.878	0.123191	0.122553	1.00521	0.314797	0.630784
ENSBTAG00000016619.5	17.5028	0.41893	0.393213	1.0654	0.286694	0.604645
ENSBTAG00000020762.5	71.5111	-0.604321	0.245145	-2.46516	0.0136953	0.106945
ENSBTAG00000018855.6	1158.66	-0.0239478	0.0958386	-0.249876	0.802683	0.931844
ENSBTAG00000018854.5	1861.35	0.0876939	0.0701372	1.25032	0.211182	0.522423
ENSBTAG00000017839.6	135.424	-0.462969	0.23422	-1.97664	0.0480827	0.231299
ENSBTAG00000048631.1	783.585	-0.626315	0.162125	-3.86315	0.000111935	0.00363244
ENSBTAG00000039820.3	2436.49	0.390998	0.461861	0.84657	0.397235	0.700446
ENSBTAG00000034854.4	196.589	-1.49861	0.396085	-3.78355	0.000154609	0.00459838
ENSBTAG00000004139.3	1083.02	0.176699	0.146451	1.20653	0.227611	0.540624
ENSBTAG00000007444.5	48.8886	-0.686564	0.279018	-2.46065	0.0138687	0.107666
ENSBTAG00000014233.3	2861.56	0.215453	0.0933257	2.30862	0.0209649	0.139374
ENSBTAG00000020122.5	2160.4	-0.0340456	0.0847753	-0.401598	0.68798	0.879129
ENSBTAG00000020121.6	305.861	0.00237553	0.13098	0.0181366	0.98553	0.994345
ENSBTAG00000000201.6	826.141	-0.0518067	0.125804	-0.411804	0.680483	0.876763
ENSBTAG00000038433.3	2.80048	1.08546	1.11966	0.969455	0.332318	0.645444
ENSBTAG00000001412.5	122.089	0.0945423	0.220122	0.4295	0.66756	0.870269
ENSBTAG00000000648.4	1296.81	-0.420809	0.238752	-1.76254	0.077978	0.304415
ENSBTAG00000000706.4	2738.02	-0.274199	0.155121	-1.76764	0.0771206	0.302954
ENSBTAG00000050914.1	1969.74	0.0161106	0.160689	0.10026	0.920138	0.973906
ENSBTAG00000017753.6	9242.05	-0.0471807	0.125291	-0.37657	0.706493	0.889207
ENSBTAG00000019043.4	716.364	-0.063235	0.142505	-0.443739	0.657231	0.86574
ENSBTAG00000000605.5	835.158	0.166848	0.0729215	2.28805	0.0221347	0.143738
ENSBTAG00000000603.6	861.564	-0.410959	0.192951	-2.12986	0.0331833	0.185914
ENSBTAG00000019542.5	679.075	-0.304641	0.13075	-2.32995	0.019809	0.134893
ENSBTAG00000003301.6	21.5718	-0.718627	0.459659	-1.56339	0.11796	0.385752
ENSBTAG00000000588.5	74.4259	-1.25403	0.338327	-3.70657	0.000210087	0.00583848
ENSBTAG00000001395.3	149.57	0.27757	0.24402	1.13749	0.255335	0.573617
ENSBTAG00000018704.4	587.58	-0.0514488	0.128562	-0.400188	0.689018	0.879524
ENSBTAG00000004869.4	4822.23	0.206086	0.110838	1.85935	0.0629775	0.269997
ENSBTAG00000019314.5	1686.1	0.456554	0.122051	3.74068	0.000183523	0.00522057
ENSBTAG00000047293.2	626.097	-0.109026	0.122815	-0.887727	0.374688	0.681148
ENSBTAG00000002623.5	164.073	0.250168	0.284668	0.878808	0.379506	0.685432
ENSBTAG00000012908.4	989.463	-0.107915	0.138018	-0.781892	0.434278	0.728943
ENSBTAG00000034347.4	74.53	-0.00751503	0.220213	-0.0341262	0.972777	0.990342
ENSBTAG00000038422.3	4.17424	-0.804544	0.868973	-0.925856	0.354521	0.663415
ENSBTAG00000046755.2	22.8991	-1.039	0.392367	-2.64802	0.00809645	0.0757507
ENSBTAG00000010462.6	624.196	-0.699094	0.162664	-4.29776	1.72529e-05	0.000858485
ENSBTAG00000009851.7	457.62	-0.40759	0.177313	-2.2987	0.0215219	0.141168
ENSBTAG00000036262.4	487.879	-0.0401114	0.125053	-0.320755	0.748396	0.90764
ENSBTAG00000045974.2	4.57191	0.531354	0.743206	0.714949	0.474641	0.755691
ENSBTAG00000026156.5	549.151	-0.578123	0.169298	-3.41482	0.000638247	0.0133273
ENSBTAG00000007939.5	1251.74	-0.0285607	0.15128	-0.188794	0.850255	0.949934
ENSBTAG00000046959.2	1944.14	-0.0163641	0.160176	-0.102163	0.918627	0.973402
ENSBTAG00000023675.5	699.741	-0.0639987	0.13659	-0.468547	0.639394	0.856902
ENSBTAG00000007970.6	512.526	0.591756	0.154055	3.84121	0.000122431	0.00390039
ENSBTAG00000006811.7	116.982	-1.29962	0.274659	-4.73178	2.22559e-06	0.000170165
ENSBTAG00000023652.4	488.342	-0.33788	0.135045	-2.50198	0.0123501	0.0994228
ENSBTAG00000005155.6	1438.39	-0.0407933	0.148089	-0.275465	0.782959	0.921744
ENSBTAG00000005162.4	396.419	0.12203	0.1558	0.783249	0.433481	0.728386
ENSBTAG00000015728.5	818.147	0.0844695	0.141735	0.595967	0.551198	0.803298
ENSBTAG00000034182.4	7.13405	-0.34502	0.856757	-0.402704	0.687166	0.87886
ENSBTAG00000010091.5	445.612	-0.0348549	0.166926	-0.208805	0.8346	0.943136
ENSBTAG00000047147.2	1098.19	-0.131622	0.177093	-0.743236	0.457339	0.744168
ENSBTAG00000015546.6	863.945	-0.0309918	0.1196	-0.25913	0.795535	0.928486
ENSBTAG00000020996.5	1332.2	0.01549	0.0952023	0.162706	0.87075	0.958388
ENSBTAG00000004124.6	313.784	0.283207	0.127442	2.22224	0.0262672	0.16114
ENSBTAG00000004471.4	476.059	-0.0244044	0.177006	-0.137874	0.89034	0.965629
ENSBTAG00000014889.6	248.645	0.0554326	0.196329	0.282346	0.777678	0.918957
ENSBTAG00000013662.6	37.6988	-0.337177	0.402656	-0.837382	0.402378	0.703792
ENSBTAG00000013663.6	168.266	-0.216563	0.17727	-1.22166	0.221837	0.533786
ENSBTAG00000013664.6	1761.57	0.239447	0.150961	1.58615	0.112705	0.375364
ENSBTAG00000015010.6	1522.59	-0.0692765	0.100486	-0.689412	0.490564	0.766305
ENSBTAG00000004833.6	804.314	-0.00121605	0.0885797	-0.0137283	0.989047	0.995781
ENSBTAG00000014302.6	1596.82	0.0578557	0.0705743	0.819783	0.41234	0.711677
ENSBTAG00000034442.4	264.337	-0.347606	0.147818	-2.35158	0.0186941	0.130327
ENSBTAG00000004459.4	122.343	-0.478937	0.184457	-2.59647	0.00941877	0.0847473
ENSBTAG00000016363.5	2807.58	-0.117231	0.139775	-0.838713	0.40163	0.703485
ENSBTAG00000026836.6	125.36	0.223745	0.30674	0.729427	0.46574	0.749026
ENSBTAG00000053387.1	0.354212	-0.760439	3.53001	-0.215421	0.829439	NA
ENSBTAG00000015662.6	283.009	-0.0612598	0.167892	-0.364876	0.715204	0.892944
ENSBTAG00000016932.6	1191.54	-0.107105	0.104141	-1.02846	0.303735	0.622986
ENSBTAG00000018731.6	60.3782	0.528448	0.251392	2.10209	0.0355457	0.193312
ENSBTAG00000024027.3	481.246	0.0810385	0.113928	0.711316	0.476889	0.757397
ENSBTAG00000015069.5	4161.23	-0.0559759	0.137891	-0.405944	0.684784	0.878511
ENSBTAG00000013460.4	919.728	-0.0242843	0.109492	-0.22179	0.824477	0.939908
ENSBTAG00000013461.4	4945.54	0.0547678	0.11954	0.458154	0.646842	0.861126
ENSBTAG00000013464.5	430.629	-0.12274	0.166592	-0.736766	0.461264	0.74627
ENSBTAG00000013465.6	2448.26	-0.0864962	0.241111	-0.35874	0.719789	0.895679
ENSBTAG00000048517.1	9.4099	0.524793	0.565079	0.928708	0.35304	0.662225
ENSBTAG00000010987.5	912.315	0.257305	0.175049	1.46991	0.141587	0.4233
ENSBTAG00000000088.6	307.455	0.0126068	0.19917	0.0632968	0.94953	0.982437
ENSBTAG00000013057.6	614.023	-0.135411	0.141151	-0.959337	0.337389	0.648779
ENSBTAG00000006893.6	1979.3	0.00342864	0.0871695	0.039333	0.968625	0.98928
ENSBTAG00000003585.6	6680.18	-0.0769777	0.160886	-0.478462	0.632322	0.85212
ENSBTAG00000049729.1	2.75668	0.756678	0.924171	0.818763	0.412921	0.71181
ENSBTAG00000005787.6	911.459	-0.186372	0.121007	-1.54018	0.123516	0.394537
ENSBTAG00000018397.5	421.346	0.0693754	0.282577	0.24551	0.806062	0.933252
ENSBTAG00000017140.6	134.279	-0.140485	0.202167	-0.694894	0.487122	0.764155
ENSBTAG00000006158.6	735.92	-0.252208	0.157331	-1.60304	0.108926	0.36778
ENSBTAG00000049130.1	80.4991	0.194291	1.57438	0.123408	0.901784	0.968812
ENSBTAG00000049108.1	52.8592	0.373246	0.265078	1.40806	0.159113	0.449764
ENSBTAG00000022275.5	4.70096	0.276523	0.765713	0.361131	0.718002	0.894733
ENSBTAG00000013769.6	506.825	-0.353017	0.131324	-2.68813	0.00718528	0.0693059
ENSBTAG00000014441.5	178.192	0.104861	0.155889	0.672664	0.501161	0.772618
ENSBTAG00000012646.6	111.627	0.453374	0.232587	1.94926	0.0512639	0.239639
ENSBTAG00000001209.4	2359.77	-0.173059	0.0939491	-1.84206	0.0654671	0.275619
ENSBTAG00000004601.4	790.582	0.0672641	0.0965966	0.696341	0.486215	0.76355
ENSBTAG00000016554.5	44.4707	-0.709336	0.570518	-1.24332	0.21375	0.525211
ENSBTAG00000048550.1	12.9892	-0.157051	0.461029	-0.340653	0.733365	0.901535
ENSBTAG00000019332.7	102.835	0.119088	0.294571	0.404275	0.68601	0.87886
ENSBTAG00000033319.4	249.847	-0.0899568	0.291759	-0.308325	0.757835	0.912029
ENSBTAG00000009084.4	1794.62	0.0730654	0.0952483	0.767104	0.443019	0.735438
ENSBTAG00000009085.5	3131.26	0.0857466	0.124369	0.689456	0.490536	0.766305
ENSBTAG00000010793.6	1129.97	-0.930049	0.226698	-4.10258	4.08563e-05	0.00167202
ENSBTAG00000040144.3	7.2886	-0.923593	0.58349	-1.58288	0.113449	0.376898
ENSBTAG00000001235.6	18.2233	0.0888614	0.427508	0.207859	0.835339	0.943282
ENSBTAG00000006534.6	431.268	-0.017729	0.132551	-0.133752	0.893598	0.966219
ENSBTAG00000005723.6	598.417	0.0347801	0.106243	0.327363	0.743393	0.905357
ENSBTAG00000000242.2	5.48244	-1.4267	1.0229	-1.39476	0.163087	0.454601
ENSBTAG00000013909.5	1091.84	0.176664	0.234895	0.752095	0.451994	0.741342
ENSBTAG00000050116.1	166.524	-0.363368	0.169804	-2.13993	0.0323608	0.183113
ENSBTAG00000013920.6	136.887	-0.130319	0.214965	-0.606236	0.544358	0.798225
ENSBTAG00000049524.1	132.676	-0.299633	0.183768	-1.6305	0.102996	0.355915
ENSBTAG00000013937.6	2151.76	-0.0528735	0.124476	-0.424768	0.671006	0.871465
ENSBTAG00000013292.6	481.808	0.0799951	0.251663	0.317867	0.750586	0.908472
ENSBTAG00000021000.6	306.946	-0.0623557	0.165997	-0.375645	0.707181	0.88939
ENSBTAG00000007784.6	2441.76	0.112482	0.12728	0.883739	0.376837	0.682929
ENSBTAG00000002703.5	1087.29	-0.0510341	0.0881934	-0.578661	0.562818	0.811493
ENSBTAG00000004971.6	2653.64	0.32108	0.155214	2.06862	0.0385813	0.203817
ENSBTAG00000004974.4	218.599	-0.14849	0.16959	-0.875583	0.381257	0.686718
ENSBTAG00000004975.5	512.971	-0.0453492	0.142767	-0.317646	0.750753	0.908472
ENSBTAG00000004977.6	522.567	0.0836274	0.110775	0.754927	0.450293	0.740131
ENSBTAG00000011928.5	47.0523	-0.225936	0.291384	-0.775387	0.438111	0.731288
ENSBTAG00000049383.1	124.976	-0.306259	0.411069	-0.745031	0.456253	0.744152
ENSBTAG00000045517.2	2.10574	-2.25327	1.86419	-1.20871	0.226773	NA
ENSBTAG00000045704.2	292.272	-0.394609	0.214708	-1.83789	0.0660783	0.277076
ENSBTAG00000009014.5	206.013	1.40948	0.660192	2.13496	0.0327645	0.184448
ENSBTAG00000001390.5	1158.44	0.173111	0.101776	1.7009	0.0889625	0.328827
ENSBTAG00000000210.5	1270	-0.0463069	0.100693	-0.459882	0.645601	0.859915
ENSBTAG00000000213.5	937.853	-0.0488335	0.0828562	-0.589376	0.555609	0.806204
ENSBTAG00000008562.4	464.822	-0.10945	0.202122	-0.541503	0.588161	0.825414
ENSBTAG00000012581.6	1106.69	-0.0283201	0.0872365	-0.324635	0.745457	0.905973
ENSBTAG00000018059.6	43.9611	0.16637	0.282215	0.589514	0.555516	0.806144
ENSBTAG00000009391.6	2907	0.30697	0.162402	1.89019	0.0587325	0.259469
ENSBTAG00000005604.5	64.1223	0.761453	0.55828	1.36393	0.17259	0.469568
ENSBTAG00000002182.5	959.155	0.149181	0.109239	1.36564	0.172053	0.468723
ENSBTAG00000001293.6	333.341	-0.274999	0.117597	-2.33848	0.0193624	0.1334
ENSBTAG00000048057.2	834.74	-0.0754583	0.1026	-0.735459	0.46206	0.74689
ENSBTAG00000001464.6	49.2129	0.122083	0.288286	0.423477	0.671947	0.871653
ENSBTAG00000033170.4	397.778	0.100595	0.173654	0.579283	0.562398	0.811493
ENSBTAG00000022155.4	2938.9	-0.566587	0.146391	-3.87036	0.000108674	0.00355607
ENSBTAG00000015892.4	886.083	0.099053	0.0794365	1.24694	0.212418	0.524073
ENSBTAG00000015898.6	781.271	0.15486	0.112292	1.37908	0.167869	0.462583
ENSBTAG00000016848.6	552.124	0.108613	0.0931559	1.16592	0.243645	0.559299
ENSBTAG00000001009.4	205.164	0.332224	0.197185	1.68484	0.0920198	0.335501
ENSBTAG00000008862.6	3494.65	0.0199825	0.0921946	0.216743	0.828409	0.941323
ENSBTAG00000013069.4	831.616	-0.0392827	0.119834	-0.327808	0.743057	0.905186
ENSBTAG00000013070.4	376.648	-0.0632387	0.164347	-0.384788	0.700395	0.885607
ENSBTAG00000033166.4	1313.73	-0.404161	0.270567	-1.49376	0.135239	0.4137
ENSBTAG00000001442.6	7.80799	-2.31514	0.881585	-2.62611	0.00863661	0.0795655
ENSBTAG00000004705.5	326.118	-0.065293	0.120157	-0.543398	0.586856	0.824534
ENSBTAG00000013118.6	94.7231	0.450916	0.228128	1.97659	0.0480875	0.231299
ENSBTAG00000054520.1	304.471	0.249397	0.128032	1.94793	0.0514231	0.240312
ENSBTAG00000011140.6	545.495	-0.115667	0.138227	-0.836791	0.40271	0.70407
ENSBTAG00000054326.1	235.207	-0.106291	0.122153	-0.870144	0.384222	0.689461
ENSBTAG00000011143.6	665.887	-0.125233	0.154897	-0.808493	0.418807	0.717103
ENSBTAG00000021791.5	7793.75	0.567166	0.149963	3.78204	0.00015555	0.00461758
ENSBTAG00000009933.6	3779.64	0.583153	0.162281	3.59348	0.000326286	0.00806657
ENSBTAG00000016656.6	9853.24	0.506018	0.165964	3.04896	0.00229636	0.0325141
ENSBTAG00000005066.6	721.227	0.120191	0.0973455	1.23469	0.216947	0.528058
ENSBTAG00000005071.6	644.071	0.24502	0.12389	1.97773	0.0479592	0.231083
ENSBTAG00000018877.4	335.845	0.159605	0.10763	1.48291	0.138099	0.41805
ENSBTAG00000014797.6	304.207	-0.135026	0.151906	-0.888882	0.374067	0.680688
ENSBTAG00000018777.6	286.293	-0.805585	0.247	-3.26148	0.00110834	0.0196517
ENSBTAG00000023607.4	1483	0.268024	0.101726	2.63477	0.00841948	0.0782722
ENSBTAG00000014567.6	569.139	-0.393633	0.145349	-2.70818	0.00676526	0.0665237
ENSBTAG00000054441.1	0.653693	-1.71445	2.16564	-0.791661	0.428558	NA
ENSBTAG00000000566.6	749.83	-0.280302	0.129708	-2.16102	0.0306939	0.177526
ENSBTAG00000006947.4	209.897	-0.234119	0.191788	-1.22072	0.222193	0.534123
ENSBTAG00000002640.6	206.861	-0.230559	0.149696	-1.54018	0.123516	0.394537
ENSBTAG00000053238.1	282.991	-0.330121	0.112046	-2.9463	0.00321597	0.0409148
ENSBTAG00000013727.6	438.787	0.0944815	0.110335	0.856314	0.391824	0.6953
ENSBTAG00000013755.6	5094.07	0.0622124	0.231095	0.269207	0.78777	0.92388
ENSBTAG00000010382.6	1980.56	0.794395	0.212191	3.74377	0.000181281	0.0051945
ENSBTAG00000048794.1	151.339	-0.766378	0.702262	-1.0913	NA	NA
ENSBTAG00000021396.6	861.957	-0.0135513	0.138586	-0.0977823	0.922105	0.974351
ENSBTAG00000000496.6	46.0993	0.736291	0.290872	2.53132	0.0113634	0.0948404
ENSBTAG00000050482.1	547.03	-0.167499	0.144111	-1.16229	0.245118	0.561391
ENSBTAG00000011383.6	1902.39	0.0460976	0.100961	0.456588	0.647967	0.861642
ENSBTAG00000006471.6	989.851	-0.00453188	0.221618	-0.020449	0.983685	0.993977
ENSBTAG00000044172.3	220.241	-0.240132	0.14637	-1.64058	0.100886	0.352492
ENSBTAG00000014208.4	6433.69	-0.5522	0.150974	-3.65759	0.000254601	0.00665103
ENSBTAG00000018025.4	363.713	-0.54648	0.207772	-2.6302	0.00853358	0.0789117
ENSBTAG00000032839.4	2202.35	0.11568	0.173769	0.665713	0.505595	0.774652
ENSBTAG00000014874.5	1212.91	0.173857	0.15122	1.1497	0.250268	0.567623
ENSBTAG00000001890.7	706.496	0.29888	0.160713	1.85971	0.0629264	0.269926
ENSBTAG00000032819.4	194.021	1.20959	0.287291	4.21031	2.55015e-05	0.00118949
ENSBTAG00000014721.6	39.9363	-0.398651	0.67487	-0.590708	0.554716	0.805359
ENSBTAG00000021364.6	775.01	0.302483	0.166693	1.81461	0.0695835	0.284469
ENSBTAG00000049459.1	38.724	0.286626	0.268382	1.06798	0.28553	0.603479
ENSBTAG00000032719.4	844.404	0.682015	0.169944	4.01318	5.99055e-05	0.00224631
ENSBTAG00000021515.4	20.4147	0.550424	0.453062	1.2149	0.224405	0.536914
ENSBTAG00000016979.4	1155.01	-0.0268768	0.080701	-0.333042	0.739103	0.904017
ENSBTAG00000032684.4	215.652	-0.397699	0.207125	-1.92009	0.0548464	0.249757
ENSBTAG00000040161.3	45.1248	-0.64617	0.413759	-1.56171	0.118357	0.386356
ENSBTAG00000007577.6	582.899	-0.10538	0.138659	-0.759993	0.447259	0.737812
ENSBTAG00000013317.5	964.205	-0.0305674	0.12206	-0.250429	0.802256	0.931844
ENSBTAG00000013319.3	36.4883	0.196403	0.288608	0.680516	0.496178	0.769476
ENSBTAG00000014660.5	229.614	0.0511135	0.135146	0.378209	0.705275	0.888809
ENSBTAG00000006388.6	138.138	0.0884916	0.177855	0.49755	0.618801	0.846215
ENSBTAG00000009614.4	74.453	0.102669	0.262112	0.3917	0.69528	0.882947
ENSBTAG00000013192.5	227.993	-0.0468135	0.127096	-0.368332	0.712626	0.891591
ENSBTAG00000049165.1	33.9833	0.508312	0.306315	1.65945	0.097026	0.345555
ENSBTAG00000048195.2	317.795	0.237978	0.191177	1.2448	0.213204	0.524775
ENSBTAG00000047856.2	2487.93	-0.012884	0.0942806	-0.136655	0.891303	0.965909
ENSBTAG00000032674.3	711.997	-0.13396	0.139287	-0.961755	0.336173	0.647716
ENSBTAG00000008873.3	921.713	-0.035797	0.0970237	-0.368951	0.712164	0.891591
ENSBTAG00000048390.1	21.4579	0.380782	0.501935	0.758629	0.448075	0.738015
ENSBTAG00000011659.5	120.188	-0.286536	0.27469	-1.04312	0.296891	0.617454
ENSBTAG00000002998.6	31.767	-0.710701	0.464411	-1.53033	0.125935	0.398409
ENSBTAG00000020378.6	1621.48	0.0545771	0.138268	0.394719	0.693051	0.88187
ENSBTAG00000000448.4	54.0032	0.675505	0.25035	2.69825	0.00697055	0.0676783
ENSBTAG00000023600.3	4537.64	0.193234	0.278943	0.692736	0.488475	0.765306
ENSBTAG00000050331.1	21.3797	0.0122988	0.445269	0.0276211	0.977964	0.991951
ENSBTAG00000006724.4	1587.51	-0.0578002	0.129705	-0.445629	0.655866	0.86503
ENSBTAG00000003378.6	172.447	-0.0891151	0.141333	-0.630533	0.528346	0.78847
ENSBTAG00000054986.1	314.06	-0.0195386	0.14725	-0.13269	0.894438	0.966219
ENSBTAG00000014564.5	406.685	-0.0706468	0.115558	-0.611354	0.540965	0.796233
ENSBTAG00000008462.4	72.1884	0.300797	0.29025	1.03634	0.300046	0.620178
ENSBTAG00000008461.6	1548.59	0.0693203	0.0911053	0.760882	0.446728	0.737597
ENSBTAG00000002394.5	1497.38	-0.0923471	0.112696	-0.819434	0.412539	0.711677
ENSBTAG00000013204.5	3571.67	0.045079	0.183691	0.245407	0.806141	0.933264
ENSBTAG00000013203.5	15.7369	0.502258	0.530389	0.946962	0.343658	0.654619
ENSBTAG00000048497.1	8.23413	-1.60338	0.627797	-2.55399	0.0106497	0.0904884
ENSBTAG00000000569.6	252.816	-0.784762	0.221192	-3.54788	0.000388344	0.00920869
ENSBTAG00000019514.6	900.206	0.0839282	0.099388	0.84445	0.398418	0.700954
ENSBTAG00000016305.5	11698.3	-0.0158421	0.218872	-0.0723806	0.942299	0.980387
ENSBTAG00000018657.6	6827.89	-0.0303275	0.216102	-0.140339	0.888392	0.96498
ENSBTAG00000035844.4	251.324	-0.368024	0.371592	-0.990399	0.321979	0.636005
ENSBTAG00000005430.5	121.034	-0.218704	0.258739	-0.845269	0.39796	0.700621
ENSBTAG00000012413.6	46.2631	-0.402599	0.413172	-0.97441	0.329853	0.643152
ENSBTAG00000006945.6	896.356	-0.0170445	0.156305	-0.109047	0.913165	0.971469
ENSBTAG00000051592.1	110.806	-0.149309	0.327177	-0.456356	0.648134	0.861723
ENSBTAG00000013205.6	867.465	-0.0696932	0.170675	-0.408338	0.683026	0.87788
ENSBTAG00000006494.6	327.501	0.548901	0.249984	2.19574	0.0281104	0.168105
ENSBTAG00000013148.6	2460.93	0.213192	0.196695	1.08387	0.278423	0.596991
ENSBTAG00000021025.5	240.05	-0.260158	0.240701	-1.08084	0.27977	0.598758
ENSBTAG00000032538.4	19.4671	-0.666363	0.501752	-1.32807	0.184154	0.486915
ENSBTAG00000044001.3	554.663	-0.0972126	0.176986	-0.549269	0.582821	0.822166
ENSBTAG00000049984.1	4.01941	-1.51789	0.97171	-1.56208	0.118268	0.386327
ENSBTAG00000001511.5	944.478	-0.296645	0.125753	-2.35895	0.0183267	0.128929
ENSBTAG00000032265.3	1384.1	0.705409	0.146939	4.8007	1.58114e-06	0.000130436
ENSBTAG00000010357.6	192.357	-0.454574	0.195626	-2.32369	0.0201422	0.136416
ENSBTAG00000014727.6	242.369	-0.100516	0.122483	-0.820654	0.411843	0.711117
ENSBTAG00000014724.5	12841	-0.0681255	0.0854484	-0.79727	0.425294	0.721826
ENSBTAG00000042702.2	0.578522	0.384163	2.29083	0.167696	0.866822	NA
ENSBTAG00000042475.2	7.52045	0.596416	1.11278	0.535969	0.59198	0.828064
[truncated: 15,165 more rows]

## Sheet: DEG_GSE81449 - Geary et al.
Gene.symbol	logFC	FDR	Mean_FPKM_HF	Mean_FPKM_SF	Ensembl_ID	EntrezID
[truncated: 26 more rows]

[truncated: 1 more sheets: DEG_GSE107891 - Moraes et al.]
