# Supplementary material for: Weighted Gene Correlation Network Meta-Analysis Reveals Functional Candidate Genes Associated with High- and Sub-Fertile Reproductive Performance in Beef Cattle
Source: Genes (Basel). 2020 May 12;11(5):543. doi: 10.3390/genes11050543 (PMC7290847; doi:10.3390/genes11050543)
Supplement: Supplementary file 1 [file genes-11-00543-s001.zip › Supplementary_Table4.xlsx]

## Sheet: Genes_within_DeCoExp_modules
module	gene	group	module_group	network_metanalysis_DEG	Ensembl_ID	symbol	entrezID	pvalue_meta	logFC_meta
brown	ENSBTAG00000008132.6	HF	brown.HF	0	ENSBTAG00000008132	SOX13	788459	0.784473	-0.297901
brown	ENSBTAG00000002854.6	HF	brown.HF	0	ENSBTAG00000002854	TMEM63A	534017	0.840052	-0.214788
brown	ENSBTAG00000016728.6	HF	brown.HF	0	ENSBTAG00000016728	PLEKHG5	615910	0.903938	0.131149
brown	ENSBTAG00000009307.5	HF	brown.HF	0	ENSBTAG00000009307	RER1	100125922	0.857836	-0.19194
brown	ENSBTAG00000009856.6	HF	brown.HF	0	ENSBTAG00000009856	ACAP3	515444	0.846887	0.213353
brown	ENSBTAG00000017691.3	HF	brown.HF	0	ENSBTAG00000017691	KIAA0040	100335299	0.844126	-0.270251
brown	ENSBTAG00000006260.6	HF	brown.HF	0	ENSBTAG00000006260	KIAA1614	785141	0.82823	0.248681
brown	ENSBTAG00000021919.6	HF	brown.HF	0	ENSBTAG00000021919	NAV1	531974	0.932735	0.0952011
brown	ENSBTAG00000049828.1	HF	brown.HF	0	ENSBTAG00000049828		NA	0.799853	-0.324789
brown	ENSBTAG00000013769.6	HF	brown.HF	0	ENSBTAG00000013769	NECTIN3	534360	0.747224	0.353017
brown	ENSBTAG00000015898.6	HF	brown.HF	0	ENSBTAG00000015898	RABL3	505510	0.886082	-0.15486
brown	ENSBTAG00000032719.4	HF	brown.HF	0	ENSBTAG00000032719	TFRC	504698	0.544364	-0.682015
brown	ENSBTAG00000002878.6	HF	brown.HF	0	ENSBTAG00000002878	CHRD	509942	0.591513	0.61942
brown	ENSBTAG00000019960.5	HF	brown.HF	0	ENSBTAG00000019960	TM4SF18	507280	0.84115	0.228947
brown	ENSBTAG00000006909.6	HF	brown.HF	0	ENSBTAG00000006909	PIK3CB	517948	0.883023	0.157076
brown	ENSBTAG00000011634.5	HF	brown.HF	0	ENSBTAG00000011634	ACPP	504700	0.788635	-0.306463
brown	ENSBTAG00000021899.6	HF	brown.HF	0	ENSBTAG00000021899	PDE9A	511665	0.92244	-0.109906
brown	ENSBTAG00000019589.5	HF	brown.HF	0	ENSBTAG00000019589	CFAP410	518967	0.952092	-0.0678795
brown	ENSBTAG00000006366.6	HF	brown.HF	0	ENSBTAG00000006366	NFATC4	788119	0.934332	0.0908512
brown	ENSBTAG00000010238.4	HF	brown.HF	0	ENSBTAG00000010238	LTB4R	613482	0.957111	-0.0912652
brown	ENSBTAG00000054549.1	HF	brown.HF	0	ENSBTAG00000054549		NA	0.765674	0.376485
brown	ENSBTAG00000038733.3	HF	brown.HF	0	ENSBTAG00000038733	EFS	508559	0.940927	0.0825539
brown	ENSBTAG00000012724.6	HF	brown.HF	0	ENSBTAG00000012724	AJUBA	519937	0.697701	0.446713
brown	ENSBTAG00000008793.5	HF	brown.HF	0	ENSBTAG00000008793	RNASE1	282340	0.586732	-0.613124
brown	ENSBTAG00000053461.1	HF	brown.HF	0	ENSBTAG00000053461		783918	0.272365	-3.23959
brown	ENSBTAG00000020040.4	HF	brown.HF	0	ENSBTAG00000020040	LPCAT4	510842	0.926743	0.0983965
brown	ENSBTAG00000048958.1	HF	brown.HF	0	ENSBTAG00000048958		524130	0.922881	0.107701
brown	ENSBTAG00000012740.6	HF	brown.HF	0	ENSBTAG00000012740	PIGB	616044	0.936764	0.0849061
brown	ENSBTAG00000048977.1	HF	brown.HF	0	ENSBTAG00000048977		NA	0.786507	-0.432417
brown	ENSBTAG00000002843.6	HF	brown.HF	0	ENSBTAG00000002843	ACOT4	511431	0.976799	-0.0314468
brown	ENSBTAG00000006463.6	HF	brown.HF	0	ENSBTAG00000006463	DLST	506888	0.923898	-0.100315
brown	ENSBTAG00000040167.3	HF	brown.HF	0	ENSBTAG00000040167		NA	0.676282	1.36598
brown	ENSBTAG00000006744.5	HF	brown.HF	0	ENSBTAG00000006744	TMEM131	540861	0.773998	-0.309167
brown	ENSBTAG00000018578.6	HF	brown.HF	0	ENSBTAG00000018578	LOXL3	613599	0.628834	0.534705
brown	ENSBTAG00000016602.3	HF	brown.HF	0	ENSBTAG00000016602	LBX2	538906	0.942005	0.114826
brown	ENSBTAG00000003861.5	HF	brown.HF	0	ENSBTAG00000003861	GPATCH11	512655	0.995142	0.00671502
brown	ENSBTAG00000018554.6	HF	brown.HF	0	ENSBTAG00000018554		NA	0.934972	-0.134123
brown	ENSBTAG00000016038.6	HF	brown.HF	0	ENSBTAG00000016038	GCC2	539484	0.979371	-0.0280924
brown	ENSBTAG00000010349.3	HF	brown.HF	0	ENSBTAG00000010349	IL1A	281250	0.955661	-0.0795277
brown	ENSBTAG00000001321.4	HF	brown.HF	0	ENSBTAG00000001321	IL1B	281251	0.763709	0.401693
brown	ENSBTAG00000047772.2	HF	brown.HF	0	ENSBTAG00000047772	FBXO48	786890	0.694074	-0.512351
brown	ENSBTAG00000009906.6	HF	brown.HF	0	ENSBTAG00000009906	DDX1	510816	0.883309	-0.154295
brown	ENSBTAG00000019470.5	HF	brown.HF	0	ENSBTAG00000019470	NEK6	515816	0.819474	0.241404
brown	ENSBTAG00000011307.5	HF	brown.HF	0	ENSBTAG00000011307	DNM1	508794	0.630463	0.538759
brown	ENSBTAG00000055269.1	HF	brown.HF	0	ENSBTAG00000055269		NA	0.605845	-0.83673
brown	ENSBTAG00000049030.1	HF	brown.HF	0	ENSBTAG00000049030		NA	0.672411	0.539255
brown	ENSBTAG00000007492.6	HF	brown.HF	0	ENSBTAG00000007492	ADAMTSL2	526780	0.358179	1.08476
brown	ENSBTAG00000004511.6	HF	brown.HF	0	ENSBTAG00000004511	VAV2	515718	0.796253	0.289661
brown	ENSBTAG00000051281.1	HF	brown.HF	0	ENSBTAG00000051281		NA	0.459356	1.35638
brown	ENSBTAG00000007356.6	HF	brown.HF	0	ENSBTAG00000007356	ELF1	505251	0.951582	-0.0651519
brown	ENSBTAG00000003415.6	HF	brown.HF	0	ENSBTAG00000003415	ESD	535653	0.954389	0.0600884
brown	ENSBTAG00000053310.1	HF	brown.HF	0	ENSBTAG00000053310	C1QTNF9	523616	0.41155	1.16011
brown	ENSBTAG00000032234.4	HF	brown.HF	0	ENSBTAG00000032234	STK24	100101492	0.90971	-0.120046
brown	ENSBTAG00000007133.6	HF	brown.HF	0	ENSBTAG00000007133	CUL2	535219	0.960209	-0.0528262
brown	ENSBTAG00000013899.6	HF	brown.HF	0	ENSBTAG00000013899	LARP4B	505723	0.870512	-0.170797
brown	ENSBTAG00000021837.6	HF	brown.HF	0	ENSBTAG00000021837	RGS19	539036	0.80683	-0.290349
brown	ENSBTAG00000016169.5	HF	brown.HF	0	ENSBTAG00000016169	ID1	497011	0.961744	-0.0550552
brown	ENSBTAG00000003215.4	HF	brown.HF	0	ENSBTAG00000003215	KIF3B	508404	0.949853	-0.0664443
brown	ENSBTAG00000018101.3	HF	brown.HF	0	ENSBTAG00000018101	AHCY	508158	0.531211	-0.680735
brown	ENSBTAG00000007753.6	HF	brown.HF	0	ENSBTAG00000007753	KIFC2	789523	0.667603	0.467616
brown	ENSBTAG00000007749.5	HF	brown.HF	0	ENSBTAG00000007749	TONSL	505102	0.769048	-0.322506
brown	ENSBTAG00000021472.6	HF	brown.HF	0	ENSBTAG00000021472	ZC3H3	515615	0.780879	-0.304101
brown	ENSBTAG00000007423.6	HF	brown.HF	0	ENSBTAG00000007423	TNFRSF11B	523822	0.722961	0.46684
brown	ENSBTAG00000004792.6	HF	brown.HF	0	ENSBTAG00000004792	CHMP4C	507572	0.936456	-0.0868481
brown	ENSBTAG00000054743.1	HF	brown.HF	0	ENSBTAG00000054743		NA	0.761155	0.438124
brown	ENSBTAG00000002650.5	HF	brown.HF	0	ENSBTAG00000002650	ZPR1	504523	0.912259	-0.116538
brown	ENSBTAG00000027684.5	HF	brown.HF	0	ENSBTAG00000027684	FOLR2	507672	0.877324	-0.180056
brown	ENSBTAG00000005338.4	HF	brown.HF	0	ENSBTAG00000005338	EIF3M	515543	0.956406	-0.0613315
brown	ENSBTAG00000014269.6	HF	brown.HF	0	ENSBTAG00000014269	SCARB1	282346	0.67397	0.473165
brown	ENSBTAG00000019280.6	HF	brown.HF	0	ENSBTAG00000019280	CRYBB1	282205	0.578659	-0.632062
brown	ENSBTAG00000012504.5	HF	brown.HF	0	ENSBTAG00000012504	GAS2L1	518935	0.70088	-0.417893
brown	ENSBTAG00000001005.5	HF	brown.HF	0	ENSBTAG00000001005	ZNF280B	517697	0.835698	-0.229056
brown	ENSBTAG00000012446.5	HF	brown.HF	0	ENSBTAG00000012446	MTHFSD	509897	0.764682	0.331173
brown	ENSBTAG00000023745.4	HF	brown.HF	0	ENSBTAG00000023745	BANP	513446	0.662363	-0.474108
brown	ENSBTAG00000018045.6	HF	brown.HF	0	ENSBTAG00000018045	SLC12A4	533876	0.895812	0.146637
brown	ENSBTAG00000050004.1	HF	brown.HF	0	ENSBTAG00000050004		NA	0.705922	-0.497526
brown	ENSBTAG00000018599.6	HF	brown.HF	0	ENSBTAG00000018599	PROSER3	785831	0.992576	-0.0107266
brown	ENSBTAG00000020428.6	HF	brown.HF	0	ENSBTAG00000020428	PAF1	528744	0.850036	-0.199172
brown	ENSBTAG00000015644.5	HF	brown.HF	0	ENSBTAG00000015644	EID2	615269	0.878187	0.182156
brown	ENSBTAG00000023452.3	HF	brown.HF	0	ENSBTAG00000023452	B9D2	616609	0.703748	0.432799
brown	ENSBTAG00000000332.6	HF	brown.HF	0	ENSBTAG00000000332	ERF	789798	0.962943	0.0502621
brown	ENSBTAG00000010123.5	HF	brown.HF	0	ENSBTAG00000010123	APOE	281004	0.772012	-0.31656
brown	ENSBTAG00000002682.6	HF	brown.HF	0	ENSBTAG00000002682	MARK4	525675	0.95331	-0.0638355
brown	ENSBTAG00000006862.6	HF	brown.HF	0	ENSBTAG00000006862	MEIS3	617311	0.989937	0.0144547
brown	ENSBTAG00000023419.5	HF	brown.HF	0	ENSBTAG00000023419	SULT2A1	533560	0.671177	-0.506168
brown	ENSBTAG00000012205.6	HF	brown.HF	0	ENSBTAG00000012205	CPT1C	513710	0.825533	0.251949
brown	ENSBTAG00000051149.1	HF	brown.HF	0	ENSBTAG00000051149		NA	0.94127	-0.696776
brown	ENSBTAG00000007756.5	HF	brown.HF	0	ENSBTAG00000007756	TFPT	506610	0.938093	0.0856316
brown	ENSBTAG00000037581.3	HF	brown.HF	0	ENSBTAG00000037581	MZF1	523865	0.992262	-0.0103717
brown	ENSBTAG00000051269.1	HF	brown.HF	0	ENSBTAG00000051269		NA	0.808327	0.278203
brown	ENSBTAG00000034396.3	HF	brown.HF	0	ENSBTAG00000034396	PIGW	768052	0.918146	-0.113469
brown	ENSBTAG00000010279.3	HF	brown.HF	0	ENSBTAG00000010279	DUSP14	507294	0.727724	-0.381096
brown	ENSBTAG00000006086.5	HF	brown.HF	0	ENSBTAG00000006086	MMP28	519276	0.911937	0.12342
brown	ENSBTAG00000019094.5	HF	brown.HF	0	ENSBTAG00000019094	NLE1	509793	0.877262	-0.170754
brown	ENSBTAG00000019160.6	HF	brown.HF	0	ENSBTAG00000019160	GLOD4	512334	0.75554	-0.341297
brown	ENSBTAG00000020000.6	HF	brown.HF	0	ENSBTAG00000020000	RAP1GAP2	786649	0.931185	-0.102767
brown	ENSBTAG00000016316.7	HF	brown.HF	0	ENSBTAG00000016316	ZZEF1	508144	0.72193	-0.382684
brown	ENSBTAG00000020431.6	HF	brown.HF	0	ENSBTAG00000020431	DERL2	508465	0.929839	-0.0940061
brown	ENSBTAG00000001349.6	HF	brown.HF	0	ENSBTAG00000001349	KIF1C	514928	0.833207	-0.222339
brown	ENSBTAG00000010532.5	HF	brown.HF	0	ENSBTAG00000010532	KCTD11	508582	0.996671	-0.00455549
brown	ENSBTAG00000008773.5	HF	brown.HF	0	ENSBTAG00000008773	GUCY2D	282245	0.542913	0.742957
brown	ENSBTAG00000003707.5	HF	brown.HF	0	ENSBTAG00000003707	GRAP	534491	0.849978	-0.21484
brown	ENSBTAG00000013523.5	HF	brown.HF	0	ENSBTAG00000013523	OSBPL7	508936	0.991487	0.0114693
brown	ENSBTAG00000009496.6	HF	brown.HF	0	ENSBTAG00000009496	STAT5A	282375	0.937234	0.0863398
brown	ENSBTAG00000019090.5	HF	brown.HF	0	ENSBTAG00000019090	PLEKHH3	541100	0.982439	-0.0245283
brown	ENSBTAG00000054347.1	HF	brown.HF	0	ENSBTAG00000054347		NA	0.839949	-0.531579
brown	ENSBTAG00000004835.6	HF	brown.HF	0	ENSBTAG00000004835	HOXD3	100295744	0.610568	0.561971
brown	ENSBTAG00000016030.4	HF	brown.HF	0	ENSBTAG00000016030	HOXD10	540251	0.888371	0.151969
brown	ENSBTAG00000033330.4	HF	brown.HF	0	ENSBTAG00000033330	HOXD11	613983	0.878192	-0.17263
brown	ENSBTAG00000015077.6	HF	brown.HF	0	ENSBTAG00000015077		519254	0.999416	0.000783103
brown	ENSBTAG00000018282.5	HF	brown.HF	0	ENSBTAG00000018282	NIF3L1	509473	0.853865	-0.198338
brown	ENSBTAG00000016951.5	HF	brown.HF	0	ENSBTAG00000016951	WDFY1	614729	0.913736	0.113956
brown	ENSBTAG00000021769.6	HF	brown.HF	0	ENSBTAG00000021769	CUL3	534325	0.996548	-0.00458553
brown	ENSBTAG00000040055.3	HF	brown.HF	0	ENSBTAG00000040055	CAB39	511451	0.942556	-0.0780421
brown	ENSBTAG00000014248.5	HF	brown.HF	0	ENSBTAG00000014248	MIER3	508556	0.988018	0.0161978
brown	ENSBTAG00000000640.7	HF	brown.HF	0	ENSBTAG00000000640	SELENOS	512276	0.857081	-0.192098
brown	ENSBTAG00000027059.3	HF	brown.HF	0	ENSBTAG00000027059	ARPIN	613997	0.946592	-0.0736323
brown	ENSBTAG00000021341.6	HF	brown.HF	0	ENSBTAG00000021341	BTBD1	525916	0.978175	0.0300072
brown	ENSBTAG00000017213.3	HF	brown.HF	0	ENSBTAG00000017213	MFAP1	510905	0.878819	-0.162092
brown	ENSBTAG00000009845.6	HF	brown.HF	0	ENSBTAG00000009845	ITPK1	518488	0.664915	0.520348
brown	ENSBTAG00000003155.4	HF	brown.HF	0	ENSBTAG00000003155	IFI27L2	535465	0.952394	-0.0702777
brown	ENSBTAG00000026893.5	HF	brown.HF	0	ENSBTAG00000026893	EXOC3L4	526547	0.348514	-2.16019
brown	ENSBTAG00000013410.6	HF	brown.HF	0	ENSBTAG00000013410	MARK3	534872	0.922699	-0.104746
brown	ENSBTAG00000007187.6	HF	brown.HF	0	ENSBTAG00000007187		538493	0.897992	0.149181
brown	ENSBTAG00000051324.1	HF	brown.HF	0	ENSBTAG00000051324		NA	0.819481	0.312822
brown	ENSBTAG00000022681.5	HF	brown.HF	0	ENSBTAG00000022681	EOGT	508782	0.879752	0.16556
brown	ENSBTAG00000006501.6	HF	brown.HF	0	ENSBTAG00000006501	DCAF1	785711	0.898024	-0.136159
brown	ENSBTAG00000031837.2	HF	brown.HF	0	ENSBTAG00000031837	IMPDH2	511969	0.998438	0.00208325
brown	ENSBTAG00000019081.6	HF	brown.HF	0	ENSBTAG00000019081	COL7A1	NA	0.615781	0.54965
brown	ENSBTAG00000008835.6	HF	brown.HF	0	ENSBTAG00000008835	GPANK1	617553	0.830866	-0.231043
brown	ENSBTAG00000014434.5	HF	brown.HF	0	ENSBTAG00000014434	CCHCR1	514215	0.712962	-0.422125
brown	ENSBTAG00000017227.6	HF	brown.HF	0	ENSBTAG00000017227	OR2I1P	NA	0.294621	1.79549
brown	ENSBTAG00000009139.6	HF	brown.HF	0	ENSBTAG00000009139	LDLRAD4	511553	0.851781	-0.210021
brown	ENSBTAG00000020366.5	HF	brown.HF	0	ENSBTAG00000020366	TBL3	618429	0.974052	-0.0356678
brown	ENSBTAG00000024884.5	HF	brown.HF	0	ENSBTAG00000024884	CCNF	616898	0.992293	0.0104743
brown	ENSBTAG00000013858.5	HF	brown.HF	0	ENSBTAG00000013858	C25H16orf72	538487	0.890305	-0.14607
brown	ENSBTAG00000017422.6	HF	brown.HF	0	ENSBTAG00000017422	TAOK2	533897	0.973847	0.0344491
brown	ENSBTAG00000020524.6	HF	brown.HF	0	ENSBTAG00000020524	UPK3BL1	617471	0.354834	2.30509
brown	ENSBTAG00000007118.6	HF	brown.HF	0	ENSBTAG00000007118	SMURF1	513902	0.915446	-0.119551
brown	ENSBTAG00000046010.2	HF	brown.HF	0	ENSBTAG00000046010	BHLHA15	100848337	0.357971	-1.37953
brown	ENSBTAG00000021248.4	HF	brown.HF	0	ENSBTAG00000021248	C25H7orf26	517505	0.964547	-0.0472495
brown	ENSBTAG00000012719.4	HF	brown.HF	0	ENSBTAG00000012719	UBTD1	506002	0.958712	-0.0576985
brown	ENSBTAG00000006017.6	HF	brown.HF	0	ENSBTAG00000006017	NFKB2	526392	0.98111	0.0259183
brown	ENSBTAG00000018321.6	HF	brown.HF	0	ENSBTAG00000018321	PAOX	282639	0.891133	0.146145
brown	ENSBTAG00000010786.7	HF	brown.HF	0	ENSBTAG00000010786	TACC2	533768	0.964015	-0.0479977
brown	ENSBTAG00000003395.6	HF	brown.HF	0	ENSBTAG00000003395	ZRANB1	523338	0.950269	-0.0672697
brown	ENSBTAG00000004231.5	HF	brown.HF	0	ENSBTAG00000004231	GPM6A	507389	0.983142	0.0239061
brown	ENSBTAG00000046759.2	HF	brown.HF	0	ENSBTAG00000046759	RF01210	112444678	0.92344	0.318256
brown	ENSBTAG00000020940.6	HF	brown.HF	0	ENSBTAG00000020940	ANXA11	282142	0.950008	0.0665256
brown	ENSBTAG00000000284.6	HF	brown.HF	0	ENSBTAG00000000284	NAALAD2	536439	0.962232	0.0601806
brown	ENSBTAG00000015177.4	HF	brown.HF	0	ENSBTAG00000015177	PRSS23	538575	0.618997	0.568569
brown	ENSBTAG00000008644.6	HF	brown.HF	0	ENSBTAG00000008644	KCNK4	617184	0.359475	1.3298
brown	ENSBTAG00000051131.1	HF	brown.HF	0	ENSBTAG00000051131		NA	0.713803	0.523848
brown	ENSBTAG00000021454.5	HF	brown.HF	0	ENSBTAG00000021454		NA	0.92747	0.12874
brown	ENSBTAG00000010777.6	HF	brown.HF	0	ENSBTAG00000010777	CARS	515715	0.818422	-0.242017
brown	ENSBTAG00000010009.6	HF	brown.HF	0	ENSBTAG00000010009	TMCO1	614715	0.853747	-0.197164
brown	ENSBTAG00000000113.6	HF	brown.HF	0	ENSBTAG00000000113	ARHGEF2	505940	0.966338	0.0445433
brown	ENSBTAG00000039357.3	HF	brown.HF	0	ENSBTAG00000039357		NA	0.871893	0.258636
brown	ENSBTAG00000015363.5	HF	brown.HF	0	ENSBTAG00000015363	CDC42SE1	614042	0.905835	0.127489
brown	ENSBTAG00000047879.2	HF	brown.HF	0	ENSBTAG00000047879	KCNA3	525507	0.691425	0.57436
brown	ENSBTAG00000020966.4	HF	brown.HF	0	ENSBTAG00000020966	ALX3	522085	0.772561	0.36724
brown	ENSBTAG00000008849.6	HF	brown.HF	0	ENSBTAG00000008849	SORT1	511591	0.72033	-0.396057
brown	ENSBTAG00000009769.5	HF	brown.HF	0	ENSBTAG00000009769		101906939	0.826868	1.01091
brown	ENSBTAG00000014225.6	HF	brown.HF	0	ENSBTAG00000014225	SLC5A9	526890	0.768546	0.328961
brown	ENSBTAG00000019933.6	HF	brown.HF	0	ENSBTAG00000019933	MKNK1	525647	0.792027	-0.282628
brown	ENSBTAG00000020444.6	HF	brown.HF	0	ENSBTAG00000020444	MAST2	535643	0.991755	0.0111024
brown	ENSBTAG00000019013.5	HF	brown.HF	0	ENSBTAG00000019013	HECTD3	513646	0.829081	-0.231945
brown	ENSBTAG00000012355.6	HF	brown.HF	0	ENSBTAG00000012355	RNF220	616005	0.826969	-0.230331
brown	ENSBTAG00000008690.6	HF	brown.HF	0	ENSBTAG00000008690	SLC6A9	282368	0.960184	-0.0562018
brown	ENSBTAG00000001626.5	HF	brown.HF	0	ENSBTAG00000001626	CTPS1	506131	0.908222	-0.130409
brown	ENSBTAG00000013054.6	HF	brown.HF	0	ENSBTAG00000013054	MFSD2A	512633	0.720534	0.419276
brown	ENSBTAG00000005732.6	HF	brown.HF	0	ENSBTAG00000005732	TRAPPC3	538669	0.875498	-0.166168
brown	ENSBTAG00000014255.5	HF	brown.HF	0	ENSBTAG00000014255	VPS50	535248	0.99112	-0.0118402
brown	ENSBTAG00000046712.2	HF	brown.HF	0	ENSBTAG00000046712	PSMC2	530186	0.998965	0.00136228
brown	ENSBTAG00000002037.6	HF	brown.HF	0	ENSBTAG00000002037	ATXN7L1	534448	0.965793	0.0467754
brown	ENSBTAG00000001908.6	HF	brown.HF	0	ENSBTAG00000001908	DLD	533910	0.92041	-0.105613
brown	ENSBTAG00000049936.1	HF	brown.HF	0	ENSBTAG00000049936		NA	0.879744	0.18373
brown	ENSBTAG00000031106.4	HF	brown.HF	0	ENSBTAG00000031106	ZNF746	521998	0.924526	-0.101146
brown	ENSBTAG00000021260.5	HF	brown.HF	0	ENSBTAG00000021260	GALNT11	534904	0.968385	-0.0419473
brown	ENSBTAG00000013745.6	HF	brown.HF	0	ENSBTAG00000013745	ITGA5	281873	0.968634	-0.0429044
brown	ENSBTAG00000009238.5	HF	brown.HF	0	ENSBTAG00000009238	HOXC6	317660	0.565729	0.689644
brown	ENSBTAG00000004349.5	HF	brown.HF	0	ENSBTAG00000004349	DAZAP2	540286	0.743285	-0.342628
brown	ENSBTAG00000004851.6	HF	brown.HF	0	ENSBTAG00000004851	NCKAP5L	504364	0.641506	0.518936
brown	ENSBTAG00000018690.6	HF	brown.HF	0	ENSBTAG00000018690	RPAP3	510621	0.973089	-0.0375204
brown	ENSBTAG00000002798.5	HF	brown.HF	0	ENSBTAG00000002798	NABP2	533842	0.951248	0.064963
brown	ENSBTAG00000009051.5	HF	brown.HF	0	ENSBTAG00000009051	MMP19	533203	0.916556	-0.119011
brown	ENSBTAG00000011883.4	HF	brown.HF	0	ENSBTAG00000011883	ARL1	517345	0.961199	-0.0517284
brown	ENSBTAG00000020636.6	HF	brown.HF	0	ENSBTAG00000020636	SYN3	NA	0.778609	0.323792
brown	ENSBTAG00000002362.4	HF	brown.HF	0	ENSBTAG00000002362	APOLD1	538827	0.214069	1.55758
brown	ENSBTAG00000007611.5	HF	brown.HF	0	ENSBTAG00000007611	NRIP2	614457	0.509596	0.759968
brown	ENSBTAG00000017652.5	HF	brown.HF	0	ENSBTAG00000017652	NUP50	506836	0.953679	-0.0623178
brown	ENSBTAG00000046760.2	HF	brown.HF	0	ENSBTAG00000046760	BRD1	100336626	0.805664	-0.261591
brown	ENSBTAG00000020031.4	HF	brown.HF	0	ENSBTAG00000020031	PKD2	530393	0.793649	0.281999
brown	ENSBTAG00000012397.5	HF	brown.HF	0	ENSBTAG00000012397	DCK	530642	0.976096	0.0334016
brown	ENSBTAG00000007190.6	HF	brown.HF	0	ENSBTAG00000007190	THAP6	539787	0.877317	0.168969
brown	ENSBTAG00000037729.3	HF	brown.HF	0	ENSBTAG00000037729	CERS1	615296	0.673804	0.48261
brown	ENSBTAG00000014828.6	HF	brown.HF	0	ENSBTAG00000014828	CACNA1A	282648	0.79927	0.273757
brown	ENSBTAG00000006007.4	HF	brown.HF	0	ENSBTAG00000006007	SH3GL1	512719	0.999754	-0.000336076
brown	ENSBTAG00000020417.4	HF	brown.HF	0	ENSBTAG00000020417	DAPK3	525506	0.994029	-0.00814338
brown	ENSBTAG00000003018.6	HF	brown.HF	0	ENSBTAG00000003018	FSTL3	515367	0.910306	0.133939
brown	ENSBTAG00000046263.2	HF	brown.HF	0	ENSBTAG00000046263	ADAMTSL5	107131164	0.930284	0.10695
brown	ENSBTAG00000003671.6	HF	brown.HF	0	ENSBTAG00000003671	SOWAHA	NA	0.962946	-0.0521914
brown	ENSBTAG00000030616.4	HF	brown.HF	0	ENSBTAG00000030616	ZCCHC10	515542	0.911878	0.124935
brown	ENSBTAG00000013113.6	HF	brown.HF	0	ENSBTAG00000013113	VDAC1	282119	0.910652	-0.117224
brown	ENSBTAG00000000469.4	HF	brown.HF	0	ENSBTAG00000000469	PPP2CA	282320	0.9616	-0.0503284
brown	ENSBTAG00000002296.3	HF	brown.HF	0	ENSBTAG00000002296	TMEM173	533661	0.808732	0.276915
brown	ENSBTAG00000054857.1	HF	brown.HF	0	ENSBTAG00000054857		509490	0.952773	-0.0639017
brown	ENSBTAG00000030499.3	HF	brown.HF	0	ENSBTAG00000030499		786565	0.90137	-0.13503
brown	ENSBTAG00000027151.6	HF	brown.HF	0	ENSBTAG00000027151	ARHGAP26	538219	0.996387	-0.00485142
brown	ENSBTAG00000015224.6	HF	brown.HF	0	ENSBTAG00000015224	TCOF1	513591	0.851657	-0.198746
brown	ENSBTAG00000021675.6	HF	brown.HF	0	ENSBTAG00000021675	PJA2	511508	0.949637	-0.0669966
brown	ENSBTAG00000011397.6	HF	brown.HF	0	ENSBTAG00000011397	UNC13B	530692	0.866215	-0.186838
brown	ENSBTAG00000011403.5	HF	brown.HF	0	ENSBTAG00000011403	RUSC2	507809	0.799136	0.285175
brown	ENSBTAG00000014719.6	HF	brown.HF	0	ENSBTAG00000014719	TMOD1	780784	0.787201	0.304209
brown	ENSBTAG00000026748.5	HF	brown.HF	0	ENSBTAG00000026748	GULO	286812	0.946565	0.0809749
brown	ENSBTAG00000017845.5	HF	brown.HF	0	ENSBTAG00000017845	BAG1	781741	0.876216	-0.166452
brown	ENSBTAG00000016958.5	HF	brown.HF	0	ENSBTAG00000016958	PHF19	532056	0.75963	0.354562
brown	ENSBTAG00000008685.6	HF	brown.HF	0	ENSBTAG00000008685	TRAPPC12	615707	0.808346	-0.262221
brown	ENSBTAG00000020498.6	HF	brown.HF	0	ENSBTAG00000020498	ACP1	280977	0.860843	-0.188926
brown	ENSBTAG00000051278.1	HF	brown.HF	0	ENSBTAG00000051278		NA	0.681396	0.766908
brown	ENSBTAG00000016281.5	HF	brown.HF	0	ENSBTAG00000016281	PREP	286818	0.812622	-0.255081
brown	ENSBTAG00000014790.5	HF	brown.HF	0	ENSBTAG00000014790	ZBTB2	513775	0.811434	0.262407
brown	ENSBTAG00000006033.6	HF	brown.HF	0	ENSBTAG00000006033	NDUFA1	327673	0.874469	-0.169444
brown	ENSBTAG00000021968.5	HF	brown.HF	0	ENSBTAG00000021968	MID2	616821	0.858419	-0.195286
brown	ENSBTAG00000008523.5	HF	brown.HF	0	ENSBTAG00000008523	TFE3	520800	0.851471	-0.197907
brown	ENSBTAG00000015860.6	HF	brown.HF	0	ENSBTAG00000015860	FGD1	100124501	0.929274	0.0980375
brown	ENSBTAG00000013177.6	HF	brown.HF	0	ENSBTAG00000013177	APEX2	511790	0.830186	-0.231923
brown	ENSBTAG00000007211.6	HF	brown.HF	0	ENSBTAG00000007211	ASB12	539344	0.83898	0.30585
brown	ENSBTAG00000048159.2	HF	brown.HF	0	ENSBTAG00000048159	TAB3	NA	0.965006	-0.0479064
cyan	ENSBTAG00000005933.3	HF	cyan.HF	0	ENSBTAG00000005933	CTNNBIP1	614630	0.868315	-0.183675
cyan	ENSBTAG00000039055.2	HF	cyan.HF	0	ENSBTAG00000039055	ANKRD65	788407	0.559088	0.770249
cyan	ENSBTAG00000047059.2	HF	cyan.HF	0	ENSBTAG00000047059	TIMM17A	509797	0.948513	-0.0746708
cyan	ENSBTAG00000046047.2	HF	cyan.HF	0	ENSBTAG00000046047		100851913	0.699481	0.49075
cyan	ENSBTAG00000051586.1	HF	cyan.HF	0	ENSBTAG00000051586	ECE2	281134	0.717063	-0.434655
cyan	ENSBTAG00000003981.5	HF	cyan.HF	0	ENSBTAG00000003981	RRP1	512925	0.81728	-0.26024
cyan	ENSBTAG00000007105.6	HF	cyan.HF	0	ENSBTAG00000007105		514336	0.874538	-0.172599
cyan	ENSBTAG00000030670.4	HF	cyan.HF	0	ENSBTAG00000030670	PCNT	510855	0.979463	-0.0276698
cyan	ENSBTAG00000039658.2	HF	cyan.HF	0	ENSBTAG00000039658	PDCD7	784973	0.907935	-0.123292
cyan	ENSBTAG00000012726.4	HF	cyan.HF	0	ENSBTAG00000012726	PSMB5	534640	0.881932	-0.161131
cyan	ENSBTAG00000005897.4	HF	cyan.HF	0	ENSBTAG00000005897	FNTB	327686	0.934526	-0.0889081
cyan	ENSBTAG00000021957.4	HF	cyan.HF	0	ENSBTAG00000021957	LTBP2	281905	0.842874	0.23461
cyan	ENSBTAG00000020646.6	HF	cyan.HF	0	ENSBTAG00000020646	ZC3H6	NA	0.811743	0.272505
cyan	ENSBTAG00000040226.3	HF	cyan.HF	0	ENSBTAG00000040226	C11H2orf81	789060	0.961914	0.0594617
cyan	ENSBTAG00000050675.1	HF	cyan.HF	0	ENSBTAG00000050675	BOLA3	614629	0.932526	0.0948582
cyan	ENSBTAG00000013676.5	HF	cyan.HF	0	ENSBTAG00000013676	DYNC2LI1	507311	0.945968	0.0758963
cyan	ENSBTAG00000049111.1	HF	cyan.HF	0	ENSBTAG00000049111		NA	0.906676	-0.168746
cyan	ENSBTAG00000008884.5	HF	cyan.HF	0	ENSBTAG00000008884	MAPRE3	528839	0.88083	0.16284
cyan	ENSBTAG00000015007.6	HF	cyan.HF	0	ENSBTAG00000015007	NCOA1	525346	0.962373	-0.0516199
cyan	ENSBTAG00000004256.5	HF	cyan.HF	0	ENSBTAG00000004256	ODC1	281365	0.890545	0.153429
cyan	ENSBTAG00000018426.5	HF	cyan.HF	0	ENSBTAG00000018426	MRRF	614013	0.833515	-0.228202
cyan	ENSBTAG00000008033.4	HF	cyan.HF	0	ENSBTAG00000008033	PPP6C	511058	0.85128	0.205212
cyan	ENSBTAG00000023843.6	HF	cyan.HF	0	ENSBTAG00000023843	RALGPS1	616166	0.975221	-0.0354925
cyan	ENSBTAG00000013509.5	HF	cyan.HF	0	ENSBTAG00000013509	TTC16	531619	0.942206	0.0876723
cyan	ENSBTAG00000023851.4	HF	cyan.HF	0	ENSBTAG00000023851	FAM102A	615907	0.967146	-0.0456489
cyan	ENSBTAG00000025612.4	HF	cyan.HF	0	ENSBTAG00000025612	URM1	515890	0.874705	-0.169984
cyan	ENSBTAG00000018410.5	HF	cyan.HF	0	ENSBTAG00000018410	EBPL	512958	0.899556	0.139048
cyan	ENSBTAG00000016737.5	HF	cyan.HF	0	ENSBTAG00000016737	CDK8	507149	0.96197	-0.0548543
cyan	ENSBTAG00000019545.6	HF	cyan.HF	0	ENSBTAG00000019545		785769	0.911223	-0.122072
cyan	ENSBTAG00000003425.5	HF	cyan.HF	0	ENSBTAG00000003425	MGME1	506205	0.94845	0.0699434
cyan	ENSBTAG00000020988.6	HF	cyan.HF	0	ENSBTAG00000020988	KIZ	513688	0.890564	0.151746
cyan	ENSBTAG00000038260.2	HF	cyan.HF	0	ENSBTAG00000038260	AKR1E2	615959	0.995332	-0.00707611
cyan	ENSBTAG00000001038.5	HF	cyan.HF	0	ENSBTAG00000001038	SNRPB	613304	0.834813	-0.221822
cyan	ENSBTAG00000039208.2	HF	cyan.HF	0	ENSBTAG00000039208	ATP5F1E	617230	0.745365	-0.358278
cyan	ENSBTAG00000006135.4	HF	cyan.HF	0	ENSBTAG00000006135	MAP1LC3A	514547	0.677447	-0.488456
cyan	ENSBTAG00000022007.6	HF	cyan.HF	0	ENSBTAG00000022007	SAMHD1	524683	0.92918	0.0975915
cyan	ENSBTAG00000053699.1	HF	cyan.HF	0	ENSBTAG00000053699		539018	0.769419	0.372188
cyan	ENSBTAG00000034691.3	HF	cyan.HF	0	ENSBTAG00000034691	TSTA3	513158	0.738584	-0.37211
cyan	ENSBTAG00000011614.5	HF	cyan.HF	0	ENSBTAG00000011614	PDE7A	100849042	0.849572	0.228202
cyan	ENSBTAG00000013408.6	HF	cyan.HF	0	ENSBTAG00000013408	RBM12B	506017	0.904092	0.129997
cyan	ENSBTAG00000054143.1	HF	cyan.HF	0	ENSBTAG00000054143		NA	0.659278	0.844272
cyan	ENSBTAG00000007332.6	HF	cyan.HF	0	ENSBTAG00000007332	ATP5MG	515696	0.829101	-0.236336
cyan	ENSBTAG00000008347.5	HF	cyan.HF	0	ENSBTAG00000008347	MRPL48	615873	0.932155	-0.0941812
cyan	ENSBTAG00000050844.1	HF	cyan.HF	0	ENSBTAG00000050844		NA	0.781003	0.371783
cyan	ENSBTAG00000052095.1	HF	cyan.HF	0	ENSBTAG00000052095	GAT	280801	0.674877	0.534392
cyan	ENSBTAG00000043963.3	HF	cyan.HF	0	ENSBTAG00000043963	FHDC1	784913	0.995141	-0.00718869
cyan	ENSBTAG00000013951.6	HF	cyan.HF	0	ENSBTAG00000013951	CHFR	614816	0.882851	-0.157185
cyan	ENSBTAG00000055033.1	HF	cyan.HF	0	ENSBTAG00000055033	RAN	540457	0.839174	-0.217134
cyan	ENSBTAG00000004203.4	HF	cyan.HF	0	ENSBTAG00000004203	VPS33A	510197	0.857486	-0.196106
cyan	ENSBTAG00000007728.6	HF	cyan.HF	0	ENSBTAG00000007728	PES1	511676	0.838179	-0.222736
cyan	ENSBTAG00000017023.5	HF	cyan.HF	0	ENSBTAG00000017023	INPP5J	514307	0.784005	-0.384962
cyan	ENSBTAG00000010627.6	HF	cyan.HF	0	ENSBTAG00000010627	SF3B3	504962	0.934236	-0.087472
cyan	ENSBTAG00000015432.5	HF	cyan.HF	0	ENSBTAG00000015432	TMEM231	511832	0.836258	0.226257
cyan	ENSBTAG00000018771.4	HF	cyan.HF	0	ENSBTAG00000018771	DNAAF1	523187	0.708209	0.463889
cyan	ENSBTAG00000011632.6	HF	cyan.HF	0	ENSBTAG00000011632	MAP1LC3B	408001	0.970898	-0.0394149
cyan	ENSBTAG00000040356.3	HF	cyan.HF	0	ENSBTAG00000040356	SPIRE2	518761	0.901171	-0.143969
cyan	ENSBTAG00000006414.5	HF	cyan.HF	0	ENSBTAG00000006414	NUTF2	614921	0.865346	-0.182388
cyan	ENSBTAG00000020633.3	HF	cyan.HF	0	ENSBTAG00000020633	NOB1	360191	0.99714	0.00389458
cyan	ENSBTAG00000021438.5	HF	cyan.HF	0	ENSBTAG00000021438	ZNF821	532668	0.907377	0.131325
cyan	ENSBTAG00000055082.1	HF	cyan.HF	0	ENSBTAG00000055082	COX6B1	100270792	0.723816	-0.388078
cyan	ENSBTAG00000031641.3	HF	cyan.HF	0	ENSBTAG00000031641	PSMD8	512891	0.773149	-0.317192
cyan	ENSBTAG00000001782.3	HF	cyan.HF	0	ENSBTAG00000001782	MRPS12	768042	0.66776	-0.489188
cyan	ENSBTAG00000004755.6	HF	cyan.HF	0	ENSBTAG00000004755	SHKBP1	512402	0.785903	-0.292577
cyan	ENSBTAG00000007714.6	HF	cyan.HF	0	ENSBTAG00000007714	ZNF235	504436	0.981152	-0.0264154
cyan	ENSBTAG00000006805.6	HF	cyan.HF	0	ENSBTAG00000006805	ZNF180	514023	0.775471	0.311757
cyan	ENSBTAG00000001781.6	HF	cyan.HF	0	ENSBTAG00000001781	TOMM40	510219	0.859875	-0.193841
cyan	ENSBTAG00000012177.3	HF	cyan.HF	0	ENSBTAG00000012177	SNRPD2	514932	0.768982	-0.329999
cyan	ENSBTAG00000014595.6	HF	cyan.HF	0	ENSBTAG00000014595	LIG1	100124507	0.75937	-0.336948
cyan	ENSBTAG00000023417.4	HF	cyan.HF	0	ENSBTAG00000023417	RUVBL2	511048	0.85134	-0.210711
cyan	ENSBTAG00000006954.6	HF	cyan.HF	0	ENSBTAG00000006954	ZNF432	539365	0.79091	0.293397
cyan	ENSBTAG00000054088.1	HF	cyan.HF	0	ENSBTAG00000054088		NA	0.98739	-0.0185962
cyan	ENSBTAG00000051883.1	HF	cyan.HF	0	ENSBTAG00000051883		104974934	0.940497	-0.0914281
cyan	ENSBTAG00000003644.5	HF	cyan.HF	0	ENSBTAG00000003644	HSPBP1	512757	0.864426	-0.189458
cyan	ENSBTAG00000054731.1	HF	cyan.HF	0	ENSBTAG00000054731		NA	0.838153	0.339227
cyan	ENSBTAG00000039453.3	HF	cyan.HF	0	ENSBTAG00000039453		100847773	0.752168	-0.357538
cyan	ENSBTAG00000033298.4	HF	cyan.HF	0	ENSBTAG00000033298	LYRM9	615250	0.958058	0.0574926
cyan	ENSBTAG00000007430.6	HF	cyan.HF	0	ENSBTAG00000007430	MYBBP1A	513045	0.865395	-0.188904
cyan	ENSBTAG00000002018.4	HF	cyan.HF	0	ENSBTAG00000002018	EIF5A	444990	0.817833	-0.247859
cyan	ENSBTAG00000005462.6	HF	cyan.HF	0	ENSBTAG00000005462	FXR2	618127	0.93625	-0.0851562
cyan	ENSBTAG00000013271.7	HF	cyan.HF	0	ENSBTAG00000013271	NCOR1	507663	0.926095	-0.0985856
cyan	ENSBTAG00000030977.4	HF	cyan.HF	0	ENSBTAG00000030977	ULK2	618601	0.886054	0.155774
cyan	ENSBTAG00000008798.6	HF	cyan.HF	0	ENSBTAG00000008798	DRC3	527539	0.753131	0.35246
cyan	ENSBTAG00000010576.6	HF	cyan.HF	0	ENSBTAG00000010576	MAP2K3	516039	0.80171	-0.276745
cyan	ENSBTAG00000011435.6	HF	cyan.HF	0	ENSBTAG00000011435	NPEPPS	534122	0.995542	-0.00601794
cyan	ENSBTAG00000025001.2	HF	cyan.HF	0	ENSBTAG00000025001	MRPL45	511479	0.954788	-0.0604761
cyan	ENSBTAG00000021523.6	HF	cyan.HF	0	ENSBTAG00000021523	STAT3	508541	0.917195	-0.111988
cyan	ENSBTAG00000032493.3	HF	cyan.HF	0	ENSBTAG00000032493	RETREG3	789163	0.92383	-0.101038
cyan	ENSBTAG00000015136.7	HF	cyan.HF	0	ENSBTAG00000015136	AARSD1	100125882	0.927205	-0.0980232
cyan	ENSBTAG00000016252.5	HF	cyan.HF	0	ENSBTAG00000016252	LSM12	538005	0.968927	-0.0415064
cyan	ENSBTAG00000008151.6	HF	cyan.HF	0	ENSBTAG00000008151	MAP3K3	508943	0.946831	-0.0728671
cyan	ENSBTAG00000017461.6	HF	cyan.HF	0	ENSBTAG00000017461	SLC16A3	510085	0.787799	-0.344302
cyan	ENSBTAG00000016133.3	HF	cyan.HF	0	ENSBTAG00000016133	MRPS7	509115	0.824763	-0.239045
cyan	ENSBTAG00000002747.6	HF	cyan.HF	0	ENSBTAG00000002747	ABCA5	510497	0.920879	0.107371
cyan	ENSBTAG00000013773.6	HF	cyan.HF	0	ENSBTAG00000013773	PKP4	281406	0.853273	0.200158
cyan	ENSBTAG00000011256.5	HF	cyan.HF	0	ENSBTAG00000011256	MYO1B	537282	0.987768	-0.0165389
cyan	ENSBTAG00000003944.5	HF	cyan.HF	0	ENSBTAG00000003944	CATIP	514380	0.581011	0.693296
cyan	ENSBTAG00000021325.5	HF	cyan.HF	0	ENSBTAG00000021325	SLC19A3	537280	0.988204	0.0185493
cyan	ENSBTAG00000012698.6	HF	cyan.HF	0	ENSBTAG00000012698	HDAC1	404126	0.941173	0.0781346
cyan	ENSBTAG00000015771.4	HF	cyan.HF	0	ENSBTAG00000015771	YTHDF2	541050	0.969132	-0.0414173
cyan	ENSBTAG00000010249.6	HF	cyan.HF	0	ENSBTAG00000010249	TMEM222	614627	0.904456	-0.130628
cyan	ENSBTAG00000005380.5	HF	cyan.HF	0	ENSBTAG00000005380	MOCS2	507986	0.999672	0.000444953
cyan	ENSBTAG00000017889.5	HF	cyan.HF	0	ENSBTAG00000017889	CCT5	533784	0.853547	-0.199878
cyan	ENSBTAG00000017776.6	HF	cyan.HF	0	ENSBTAG00000017776	CHD2	NA	0.968962	-0.0421115
cyan	ENSBTAG00000054230.1	HF	cyan.HF	0	ENSBTAG00000054230		NA	0.941737	-0.0887878
cyan	ENSBTAG00000018642.6	HF	cyan.HF	0	ENSBTAG00000018642	RCCD1	531926	0.981209	-0.0265333
cyan	ENSBTAG00000047955.2	HF	cyan.HF	0	ENSBTAG00000047955	ZNF774	100125278	0.978088	0.0321822
cyan	ENSBTAG00000000622.5	HF	cyan.HF	0	ENSBTAG00000000622	RPS17	788861	0.942945	-0.0783932
cyan	ENSBTAG00000012073.6	HF	cyan.HF	0	ENSBTAG00000012073	VOPP1	767861	0.905629	-0.134145
cyan	ENSBTAG00000009757.6	HF	cyan.HF	0	ENSBTAG00000009757	RPSA	281898	0.763169	-0.328855
cyan	ENSBTAG00000007964.4	HF	cyan.HF	0	ENSBTAG00000007964	ARPC4	539459	0.890992	-0.146415
cyan	ENSBTAG00000047794.2	HF	cyan.HF	0	ENSBTAG00000047794	DNAH1	540601	0.894928	0.149294
cyan	ENSBTAG00000011088.6	HF	cyan.HF	0	ENSBTAG00000011088	SLC6A6	282366	0.932693	0.098167
cyan	ENSBTAG00000020998.6	HF	cyan.HF	0	ENSBTAG00000020998	RUVBL1	511475	0.885762	-0.159958
cyan	ENSBTAG00000016824.4	HF	cyan.HF	0	ENSBTAG00000016824	WDR46	509913	0.860247	-0.195038
cyan	ENSBTAG00000000396.6	HF	cyan.HF	0	ENSBTAG00000000396	PIM1	281402	0.729471	-0.391744
cyan	ENSBTAG00000012755.5	HF	cyan.HF	0	ENSBTAG00000012755	KLC4	767885	0.878512	-0.164803
cyan	ENSBTAG00000025554.4	HF	cyan.HF	0	ENSBTAG00000025554	LRRC73	615935	0.897774	-0.155169
cyan	ENSBTAG00000044063.3	HF	cyan.HF	0	ENSBTAG00000044063	B4GALT6	524460	0.819901	-0.2745
cyan	ENSBTAG00000019593.6	HF	cyan.HF	0	ENSBTAG00000019593	KNOP1	511442	0.930842	0.0942957
cyan	ENSBTAG00000002352.6	HF	cyan.HF	0	ENSBTAG00000002352	GGA2	517031	0.802127	-0.285488
cyan	ENSBTAG00000000390.6	HF	cyan.HF	0	ENSBTAG00000000390	TPST1	513004	0.870661	0.182638
cyan	ENSBTAG00000010339.6	HF	cyan.HF	0	ENSBTAG00000010339	ABHD11	510109	0.953986	-0.0644442
cyan	ENSBTAG00000017067.5	HF	cyan.HF	0	ENSBTAG00000017067	BUD23	513878	0.829778	-0.234
cyan	ENSBTAG00000009462.6	HF	cyan.HF	0	ENSBTAG00000009462	MDH2	281306	0.807661	-0.2707
cyan	ENSBTAG00000010659.6	HF	cyan.HF	0	ENSBTAG00000010659	CUX1	523683	0.844415	-0.211509
cyan	ENSBTAG00000010291.6	HF	cyan.HF	0	ENSBTAG00000010291	RBAK	789791	0.884797	0.15557
cyan	ENSBTAG00000046514.2	HF	cyan.HF	0	ENSBTAG00000046514	ASMTL	508458	0.799314	-0.280633
cyan	ENSBTAG00000047823.2	HF	cyan.HF	0	ENSBTAG00000047823		NA	0.660388	-0.680998
cyan	ENSBTAG00000021358.6	HF	cyan.HF	0	ENSBTAG00000021358	BLNK	510393	0.856637	-0.209183
cyan	ENSBTAG00000027715.2	HF	cyan.HF	0	ENSBTAG00000027715		NA	0.832873	-0.458086
cyan	ENSBTAG00000003989.6	HF	cyan.HF	0	ENSBTAG00000003989	GSTO1	505642	0.975544	-0.0341832
cyan	ENSBTAG00000021574.6	HF	cyan.HF	0	ENSBTAG00000021574	TCF7L2	540481	0.958672	0.0581368
cyan	ENSBTAG00000008729.6	HF	cyan.HF	0	ENSBTAG00000008729	FAM45A	534370	0.876725	0.163692
cyan	ENSBTAG00000010180.5	HF	cyan.HF	0	ENSBTAG00000010180	URB2	514623	0.790182	-0.293313
cyan	ENSBTAG00000013264.5	HF	cyan.HF	0	ENSBTAG00000013264	RPS24	530464	0.960853	0.0523694
cyan	ENSBTAG00000037913.3	HF	cyan.HF	0	ENSBTAG00000037913	ZNF22	768051	0.983652	0.0224252
cyan	ENSBTAG00000014215.6	HF	cyan.HF	0	ENSBTAG00000014215	CCDC86	540913	0.871485	-0.183704
cyan	ENSBTAG00000021517.5	HF	cyan.HF	0	ENSBTAG00000021517	TMEM216	508031	0.73522	0.38125
cyan	ENSBTAG00000011846.5	HF	cyan.HF	0	ENSBTAG00000011846	TUT1	616339	0.911978	-0.118645
cyan	ENSBTAG00000001777.3	HF	cyan.HF	0	ENSBTAG00000001777	RPLP2	286853	0.761602	-0.346487
cyan	ENSBTAG00000044150.3	HF	cyan.HF	0	ENSBTAG00000044150	UCK2	541028	0.889375	-0.158378
cyan	ENSBTAG00000005796.5	HF	cyan.HF	0	ENSBTAG00000005796	DCAF8	510316	0.940983	-0.078237
cyan	ENSBTAG00000006370.6	HF	cyan.HF	0	ENSBTAG00000006370	CCT3	504735	0.849751	-0.20889
cyan	ENSBTAG00000015336.5	HF	cyan.HF	0	ENSBTAG00000015336	PRUNE1	524973	0.975086	0.0336766
cyan	ENSBTAG00000001136.6	HF	cyan.HF	0	ENSBTAG00000001136	KIAA1324	NA	0.928517	0.100686
cyan	ENSBTAG00000013860.4	HF	cyan.HF	0	ENSBTAG00000013860	GADD45A	505463	0.832727	-0.24575
cyan	ENSBTAG00000046583.2	HF	cyan.HF	0	ENSBTAG00000046583	TMEM61	615684	0.973337	0.0439062
cyan	ENSBTAG00000005542.6	HF	cyan.HF	0	ENSBTAG00000005542	EPS15	535998	0.945733	-0.0759317
cyan	ENSBTAG00000002979.6	HF	cyan.HF	0	ENSBTAG00000002979	PIK3R3	286865	0.909266	0.12721
cyan	ENSBTAG00000003642.4	HF	cyan.HF	0	ENSBTAG00000003642	PRDX1	281997	0.794366	-0.292334
cyan	ENSBTAG00000017368.5	HF	cyan.HF	0	ENSBTAG00000017368	YBX1	287023	0.840806	-0.216229
cyan	ENSBTAG00000045776.2	HF	cyan.HF	0	ENSBTAG00000045776	C3H1orf122	NA	0.644458	-0.540173
cyan	ENSBTAG00000005168.6	HF	cyan.HF	0	ENSBTAG00000005168	CROCC2	101907124	0.641241	0.556341
cyan	ENSBTAG00000034936.5	HF	cyan.HF	0	ENSBTAG00000034936	ANKIB1	505204	0.943891	-0.0768066
cyan	ENSBTAG00000049397.1	HF	cyan.HF	0	ENSBTAG00000049397	CAV2	493642	0.857321	0.199288
cyan	ENSBTAG00000012003.6	HF	cyan.HF	0	ENSBTAG00000012003	PPIA	281418	0.854652	-0.196015
cyan	ENSBTAG00000021073.7	HF	cyan.HF	0	ENSBTAG00000021073	KIAA1549	512679	0.953966	-0.0656696
cyan	ENSBTAG00000007204.6	HF	cyan.HF	0	ENSBTAG00000007204	KRT80	522400	0.85769	0.226178
cyan	ENSBTAG00000005861.5	HF	cyan.HF	0	ENSBTAG00000005861	CCNT1	407194	0.989704	0.0142542
cyan	ENSBTAG00000011352.6	HF	cyan.HF	0	ENSBTAG00000011352	TBC1D30	541051	0.967088	-0.0468354
cyan	ENSBTAG00000016908.6	HF	cyan.HF	0	ENSBTAG00000016908	METTL1	511197	0.998745	0.00178917
cyan	ENSBTAG00000016906.4	HF	cyan.HF	0	ENSBTAG00000016906	CYP27B1	539630	0.834515	-0.290044
cyan	ENSBTAG00000010624.5	HF	cyan.HF	0	ENSBTAG00000010624	DCTN2	527201	0.981059	-0.0249583
cyan	ENSBTAG00000046402.2	HF	cyan.HF	0	ENSBTAG00000046402	ASCL4	540730	0.968854	0.120117
cyan	ENSBTAG00000005868.5	HF	cyan.HF	0	ENSBTAG00000005868	HEBP1	533227	0.984457	0.0230712
cyan	ENSBTAG00000011957.5	HF	cyan.HF	0	ENSBTAG00000011957	CREBL2	537195	0.955912	0.0596397
cyan	ENSBTAG00000019782.3	HF	cyan.HF	0	ENSBTAG00000019782	TPI1	281543	0.81208	-0.269054
cyan	ENSBTAG00000015268.5	HF	cyan.HF	0	ENSBTAG00000015268	PICK1	533737	0.863216	-0.188541
cyan	ENSBTAG00000048693.1	HF	cyan.HF	0	ENSBTAG00000048693		NA	0.650172	0.544476
cyan	ENSBTAG00000026501.5	HF	cyan.HF	0	ENSBTAG00000026501	MGC127055	785824	0.88615	0.17077
cyan	ENSBTAG00000016510.6	HF	cyan.HF	0	ENSBTAG00000016510	RRP7A	512692	0.90824	-0.124105
cyan	ENSBTAG00000053264.1	HF	cyan.HF	0	ENSBTAG00000053264		NA	0.745167	0.395928
cyan	ENSBTAG00000049395.1	HF	cyan.HF	0	ENSBTAG00000049395		NA	0.782328	-0.374069
cyan	ENSBTAG00000054325.1	HF	cyan.HF	0	ENSBTAG00000054325		NA	0.811528	0.277297
cyan	ENSBTAG00000004653.5	HF	cyan.HF	0	ENSBTAG00000004653	ADGRA3	541147	0.769836	0.32653
cyan	ENSBTAG00000005078.6	HF	cyan.HF	0	ENSBTAG00000005078	UCHL1	514394	0.677175	0.54898
cyan	ENSBTAG00000021372.6	HF	cyan.HF	0	ENSBTAG00000021372	SEPT11	535746	0.923595	-0.108549
cyan	ENSBTAG00000004277.6	HF	cyan.HF	0	ENSBTAG00000004277	EVC2	280834	0.694407	0.433856
cyan	ENSBTAG00000007001.3	HF	cyan.HF	0	ENSBTAG00000007001	SLC26A1	100140312	0.610275	-0.705916
cyan	ENSBTAG00000006245.4	HF	cyan.HF	0	ENSBTAG00000006245	WDR83	780845	0.838362	-0.231626
cyan	ENSBTAG00000002734.5	HF	cyan.HF	0	ENSBTAG00000002734	EIF3G	615695	0.814684	-0.252227
cyan	ENSBTAG00000015567.6	HF	cyan.HF	0	ENSBTAG00000015567	TIMM44	100125924	0.861388	-0.189513
cyan	ENSBTAG00000020759.5	HF	cyan.HF	0	ENSBTAG00000020759	NCLN	531802	0.659929	-0.478662
cyan	ENSBTAG00000004524.6	HF	cyan.HF	0	ENSBTAG00000004524	SPPL2B	504285	0.871676	-0.177283
cyan	ENSBTAG00000006374.4	HF	cyan.HF	0	ENSBTAG00000006374	NHP2	520891	0.822208	-0.256398
cyan	ENSBTAG00000015051.6	HF	cyan.HF	0	ENSBTAG00000015051	POLRMT	504757	0.75839	-0.343075
cyan	ENSBTAG00000045828.2	HF	cyan.HF	0	ENSBTAG00000045828	PTBP1	282018	0.840177	-0.211751
cyan	ENSBTAG00000046406.2	HF	cyan.HF	0	ENSBTAG00000046406	R3HDM4	614948	0.893935	-0.145424
cyan	ENSBTAG00000019951.5	HF	cyan.HF	0	ENSBTAG00000019951	PCYOX1L	514598	0.986929	0.0185154
cyan	ENSBTAG00000030366.2	HF	cyan.HF	0	ENSBTAG00000030366	RBM22	512330	0.977726	0.02996
cyan	ENSBTAG00000015625.6	HF	cyan.HF	0	ENSBTAG00000015625	DCTN4	613489	0.889686	-0.1512
cyan	ENSBTAG00000012442.6	HF	cyan.HF	0	ENSBTAG00000012442	CTSB	281105	0.749777	-0.362289
cyan	ENSBTAG00000008877.6	HF	cyan.HF	0	ENSBTAG00000008877	APBA1	515571	0.627987	-0.557037
cyan	ENSBTAG00000005133.6	HF	cyan.HF	0	ENSBTAG00000005133	ANKS6	530846	0.966797	0.0479242
cyan	ENSBTAG00000003323.5	HF	cyan.HF	0	ENSBTAG00000003323	NOL6	782674	0.802752	-0.280341
cyan	ENSBTAG00000052019.1	HF	cyan.HF	0	ENSBTAG00000052019		513099	0.465757	1.30268
cyan	ENSBTAG00000000019.6	HF	cyan.HF	0	ENSBTAG00000000019	SERINC1	539993	0.991035	0.0118908
cyan	ENSBTAG00000010134.4	HF	cyan.HF	0	ENSBTAG00000010134	OSTM1	518522	0.966178	-0.0483064
cyan	ENSBTAG00000012299.6	HF	cyan.HF	0	ENSBTAG00000012299	REPS1	536155	0.905199	-0.136134
cyan	ENSBTAG00000042757.2	HF	cyan.HF	0	ENSBTAG00000042757	RF00401	112448166	0.457193	-2.54248
cyan	ENSBTAG00000019338.6	HF	cyan.HF	0	ENSBTAG00000019338	IL13RA1	407110	0.800184	-0.27229
cyan	ENSBTAG00000049833.1	HF	cyan.HF	0	ENSBTAG00000049833	RPL39	767908	0.98282	0.0232172
cyan	ENSBTAG00000045877.2	HF	cyan.HF	0	ENSBTAG00000045877	TSC22D3	100125309	0.904398	-0.13335
cyan	ENSBTAG00000017649.6	HF	cyan.HF	0	ENSBTAG00000017649	SCML1	786670	0.909994	0.138612
darkgreen	ENSBTAG00000015885.6	HF	darkgreen.HF	0	ENSBTAG00000015885	PPFIA4	539793	0.672475	0.475548
darkgreen	ENSBTAG00000047824.2	HF	darkgreen.HF	0	ENSBTAG00000047824		NA	0.750351	1.36889
darkgreen	ENSBTAG00000052047.1	HF	darkgreen.HF	0	ENSBTAG00000052047		NA	0.77259	0.395351
darkgreen	ENSBTAG00000051176.1	HF	darkgreen.HF	0	ENSBTAG00000051176		NA	0.689406	0.433075
darkgreen	ENSBTAG00000014423.6	HF	darkgreen.HF	0	ENSBTAG00000014423	RPL22	616065	0.901002	0.129857
darkgreen	ENSBTAG00000008756.6	HF	darkgreen.HF	0	ENSBTAG00000008756	ELF3	508503	0.940399	0.0817529
darkgreen	ENSBTAG00000005203.5	HF	darkgreen.HF	0	ENSBTAG00000005203	C1H3orf33	507040	0.720717	0.389231
darkgreen	ENSBTAG00000012164.6	HF	darkgreen.HF	0	ENSBTAG00000012164	CP	514194	0.851197	-0.217775
darkgreen	ENSBTAG00000007462.4	HF	darkgreen.HF	0	ENSBTAG00000007462	ASTE1	101905341	0.941059	0.0811982
darkgreen	ENSBTAG00000051421.1	HF	darkgreen.HF	0	ENSBTAG00000051421	PCP4	768324	0.806866	-0.305885
darkgreen	ENSBTAG00000043957.3	HF	darkgreen.HF	0	ENSBTAG00000043957	TDRP	614166	0.836656	-0.228618
darkgreen	ENSBTAG00000011608.4	HF	darkgreen.HF	0	ENSBTAG00000011608	KIAA1191	508617	0.960217	-0.0521029
darkgreen	ENSBTAG00000008218.6	HF	darkgreen.HF	0	ENSBTAG00000008218	NPTN	540039	0.941898	0.0773734
darkgreen	ENSBTAG00000017665.6	HF	darkgreen.HF	0	ENSBTAG00000017665	DHRS4	281360	0.566381	0.644383
darkgreen	ENSBTAG00000044207.3	HF	darkgreen.HF	0	ENSBTAG00000044207	RAB2B	528574	0.98805	-0.0159136
darkgreen	ENSBTAG00000018255.6	HF	darkgreen.HF	0	ENSBTAG00000018255	ACTN1	524770	0.578594	-0.615049
darkgreen	ENSBTAG00000035244.3	HF	darkgreen.HF	0	ENSBTAG00000035244	ANKRD39	510840	0.94228	-0.0797429
darkgreen	ENSBTAG00000001086.4	HF	darkgreen.HF	0	ENSBTAG00000001086	FHL2	510008	0.965999	0.0470071
darkgreen	ENSBTAG00000017448.6	HF	darkgreen.HF	0	ENSBTAG00000017448	EFEMP1	511566	0.619029	0.566012
darkgreen	ENSBTAG00000002298.5	HF	darkgreen.HF	0	ENSBTAG00000002298	CKAP2L	507498	0.76134	-0.346011
darkgreen	ENSBTAG00000019072.6	HF	darkgreen.HF	0	ENSBTAG00000019072	PSD4	532237	0.982611	0.0249279
darkgreen	ENSBTAG00000020865.6	HF	darkgreen.HF	0	ENSBTAG00000020865	PELI1	535054	0.869446	0.18361
darkgreen	ENSBTAG00000020059.5	HF	darkgreen.HF	0	ENSBTAG00000020059	GEN1	785690	0.986784	0.0184736
darkgreen	ENSBTAG00000052273.1	HF	darkgreen.HF	0	ENSBTAG00000052273		NA	0.694409	0.486457
darkgreen	ENSBTAG00000020313.6	HF	darkgreen.HF	0	ENSBTAG00000020313	FNBP1	538717	0.889928	0.147653
darkgreen	ENSBTAG00000020490.5	HF	darkgreen.HF	0	ENSBTAG00000020490	NACC2	528023	0.976348	-0.03334
darkgreen	ENSBTAG00000054363.1	HF	darkgreen.HF	0	ENSBTAG00000054363		NA	0.799554	0.321991
darkgreen	ENSBTAG00000018577.4	HF	darkgreen.HF	0	ENSBTAG00000018577	SLC7A1	539465	0.557477	-0.646367
darkgreen	ENSBTAG00000051519.1	HF	darkgreen.HF	0	ENSBTAG00000051519		NA	0.872675	-0.516231
darkgreen	ENSBTAG00000008964.5	HF	darkgreen.HF	0	ENSBTAG00000008964	DTD1	514493	0.973667	-0.0351285
darkgreen	ENSBTAG00000049772.1	HF	darkgreen.HF	0	ENSBTAG00000049772		112449302	0.907786	-0.135293
darkgreen	ENSBTAG00000007501.6	HF	darkgreen.HF	0	ENSBTAG00000007501		NA	0.694897	-0.575743
darkgreen	ENSBTAG00000046520.2	HF	darkgreen.HF	0	ENSBTAG00000046520	TCFL5	513750	0.713088	0.393215
darkgreen	ENSBTAG00000054495.1	HF	darkgreen.HF	0	ENSBTAG00000054495		NA	0.805109	-0.281814
darkgreen	ENSBTAG00000012232.6	HF	darkgreen.HF	0	ENSBTAG00000012232	CYC1	512500	0.645393	-0.499939
darkgreen	ENSBTAG00000045727.2	HF	darkgreen.HF	0	ENSBTAG00000045727	EPPK1	100337278	0.873053	-0.18808
darkgreen	ENSBTAG00000049294.1	HF	darkgreen.HF	0	ENSBTAG00000049294		506989	0.890458	-0.174782
darkgreen	ENSBTAG00000017218.6	HF	darkgreen.HF	0	ENSBTAG00000017218	ACER3	615110	0.935039	-0.0932557
darkgreen	ENSBTAG00000004197.6	HF	darkgreen.HF	0	ENSBTAG00000004197	B3GNT4	534619	0.873929	0.198647
darkgreen	ENSBTAG00000011198.6	HF	darkgreen.HF	0	ENSBTAG00000011198	PPP1CC	282318	0.964058	0.0475761
darkgreen	ENSBTAG00000011103.6	HF	darkgreen.HF	0	ENSBTAG00000011103	SLC8B1	508887	0.760736	0.33601
darkgreen	ENSBTAG00000003100.6	HF	darkgreen.HF	0	ENSBTAG00000003100	SMTN	528013	0.921508	0.109191
darkgreen	ENSBTAG00000031160.4	HF	darkgreen.HF	0	ENSBTAG00000031160		NA	0.211353	-2.15215
darkgreen	ENSBTAG00000055016.1	HF	darkgreen.HF	0	ENSBTAG00000055016		NA	0.670421	-1.33797
darkgreen	ENSBTAG00000036113.4	HF	darkgreen.HF	0	ENSBTAG00000036113	RSPH14	616270	0.857428	0.208325
darkgreen	ENSBTAG00000000945.7	HF	darkgreen.HF	0	ENSBTAG00000000945	ATP2C2	510329	0.825129	0.243662
darkgreen	ENSBTAG00000000946.6	HF	darkgreen.HF	0	ENSBTAG00000000946	MEAK7	531539	0.979387	0.0289602
darkgreen	ENSBTAG00000002226.5	HF	darkgreen.HF	0	ENSBTAG00000002226	FBXO31	513951	0.980968	0.0255669
darkgreen	ENSBTAG00000050486.1	HF	darkgreen.HF	0	ENSBTAG00000050486		NA	0.897542	0.182729
darkgreen	ENSBTAG00000020074.6	HF	darkgreen.HF	0	ENSBTAG00000020074	NKPD1	789234	0.779966	0.398785
darkgreen	ENSBTAG00000048966.1	HF	darkgreen.HF	0	ENSBTAG00000048966	FBXO46	100140560	0.817731	-0.254175
darkgreen	ENSBTAG00000017847.6	HF	darkgreen.HF	0	ENSBTAG00000017847	PPP1R12C	512431	0.942329	-0.0787567
darkgreen	ENSBTAG00000001120.6	HF	darkgreen.HF	0	ENSBTAG00000001120	CORO6	614661	0.691449	0.461297
darkgreen	ENSBTAG00000049300.1	HF	darkgreen.HF	0	ENSBTAG00000049300	AARSD1	100125882	0.964628	-0.0509965
darkgreen	ENSBTAG00000026645.3	HF	darkgreen.HF	0	ENSBTAG00000026645		526787	0.260436	1.50946
darkgreen	ENSBTAG00000011389.6	HF	darkgreen.HF	0	ENSBTAG00000011389	TMEM104	516807	0.987388	0.018141
darkgreen	ENSBTAG00000050824.1	HF	darkgreen.HF	0	ENSBTAG00000050824	HS6ST1	518563	0.884928	-0.157793
darkgreen	ENSBTAG00000019291.5	HF	darkgreen.HF	0	ENSBTAG00000019291	GRB14	497029	0.625288	-0.599552
darkgreen	ENSBTAG00000049058.1	HF	darkgreen.HF	0	ENSBTAG00000049058	INHBB	530430	0.700731	0.447883
darkgreen	ENSBTAG00000017437.6	HF	darkgreen.HF	0	ENSBTAG00000017437	TMEM237	515467	0.961348	0.0522181
darkgreen	ENSBTAG00000006667.6	HF	darkgreen.HF	0	ENSBTAG00000006667	EPB41	281753	0.911596	-0.122024
darkgreen	ENSBTAG00000051814.1	HF	darkgreen.HF	0	ENSBTAG00000051814		NA	0.796511	-0.377389
darkgreen	ENSBTAG00000054719.1	HF	darkgreen.HF	0	ENSBTAG00000054719	TRNP1	614290	0.87797	-0.349527
darkgreen	ENSBTAG00000009579.5	HF	darkgreen.HF	0	ENSBTAG00000009579	CEP85	517520	0.994261	-0.0079331
darkgreen	ENSBTAG00000034680.4	HF	darkgreen.HF	0	ENSBTAG00000034680	FAM131C	618019	0.813673	0.279165
darkgreen	ENSBTAG00000034674.3	HF	darkgreen.HF	0	ENSBTAG00000034674		538145	0.227651	1.46951
darkgreen	ENSBTAG00000046019.2	HF	darkgreen.HF	0	ENSBTAG00000046019	SDHA	281480	0.817872	-0.250865
darkgreen	ENSBTAG00000048135.2	HF	darkgreen.HF	0	ENSBTAG00000048135		NA	0.963039	0.111237
darkgreen	ENSBTAG00000018639.6	HF	darkgreen.HF	0	ENSBTAG00000018639	UNC45A	535692	0.92304	-0.103772
darkgreen	ENSBTAG00000050871.1	HF	darkgreen.HF	0	ENSBTAG00000050871		100139881	0.63791	0.738249
darkgreen	ENSBTAG00000053015.1	HF	darkgreen.HF	0	ENSBTAG00000053015	GZMB	281731	0.505875	0.835525
darkgreen	ENSBTAG00000009836.6	HF	darkgreen.HF	0	ENSBTAG00000009836	CHGA	281070	0.699671	0.577349
darkgreen	ENSBTAG00000053657.1	HF	darkgreen.HF	0	ENSBTAG00000053657		NA	0.931176	-0.688206
darkgreen	ENSBTAG00000052838.1	HF	darkgreen.HF	0	ENSBTAG00000052838		NA	0.917619	-0.123686
darkgreen	ENSBTAG00000011628.6	HF	darkgreen.HF	0	ENSBTAG00000011628	EGFR	407217	0.958727	-0.0570867
darkgreen	ENSBTAG00000035286.3	HF	darkgreen.HF	0	ENSBTAG00000035286	CMC1	767824	0.944708	0.075398
darkgreen	ENSBTAG00000018644.6	HF	darkgreen.HF	0	ENSBTAG00000018644	PDZRN3	509083	0.766917	-0.329348
darkgreen	ENSBTAG00000011178.6	HF	darkgreen.HF	0	ENSBTAG00000011178	IL17RB	NA	0.768438	0.333458
darkgreen	ENSBTAG00000046924.2	HF	darkgreen.HF	0	ENSBTAG00000046924	SEMA3G	100299041	0.885898	0.163316
darkgreen	ENSBTAG00000042863.2	HF	darkgreen.HF	0	ENSBTAG00000042863	RF00409	112443561	0.997323	0.0388629
darkgreen	ENSBTAG00000006789.6	HF	darkgreen.HF	0	ENSBTAG00000006789	FGD5	539766	0.942499	-0.0796571
darkgreen	ENSBTAG00000050387.1	HF	darkgreen.HF	0	ENSBTAG00000050387		NA	0.91878	0.125272
darkgreen	ENSBTAG00000005617.6	HF	darkgreen.HF	0	ENSBTAG00000005617	SLC41A3	524085	0.906399	-0.124857
darkgreen	ENSBTAG00000005355.3	HF	darkgreen.HF	0	ENSBTAG00000005355	BAG2	506107	0.874019	0.173201
darkgreen	ENSBTAG00000025442.5	HF	darkgreen.HF	0	ENSBTAG00000025442	HSPA1L	540190	0.691259	0.517243
darkgreen	ENSBTAG00000038810.2	HF	darkgreen.HF	0	ENSBTAG00000038810	SFTA2	616978	0.833578	0.253949
darkgreen	ENSBTAG00000004490.6	HF	darkgreen.HF	0	ENSBTAG00000004490	TRIM31	517666	0.279244	1.58087
darkgreen	ENSBTAG00000003892.6	HF	darkgreen.HF	0	ENSBTAG00000003892		537017	0.712509	0.418481
darkgreen	ENSBTAG00000048908.1	HF	darkgreen.HF	0	ENSBTAG00000048908		NA	0.841853	-0.218871
darkgreen	ENSBTAG00000050427.1	HF	darkgreen.HF	0	ENSBTAG00000050427		522479	0.660895	0.726341
darkgreen	ENSBTAG00000050859.1	HF	darkgreen.HF	0	ENSBTAG00000050859		NA	0.79746	-0.28028
darkgreen	ENSBTAG00000048607.1	HF	darkgreen.HF	0	ENSBTAG00000048607		NA	0.715827	2.05353
darkgreen	ENSBTAG00000006541.6	HF	darkgreen.HF	0	ENSBTAG00000006541	ATP2A1	518117	0.965001	0.0510341
darkgreen	ENSBTAG00000050825.1	HF	darkgreen.HF	0	ENSBTAG00000050825	TMEM265	511420	0.929655	0.0977699
darkgreen	ENSBTAG00000021118.6	HF	darkgreen.HF	0	ENSBTAG00000021118	CYP26A1	539047	0.536464	0.986041
darkgreen	ENSBTAG00000002880.7	HF	darkgreen.HF	0	ENSBTAG00000002880	SORBS1	504625	0.777178	-0.315607
darkgreen	ENSBTAG00000014861.6	HF	darkgreen.HF	0	ENSBTAG00000014861	SLC20A2	518905	0.995956	0.00552088
darkgreen	ENSBTAG00000044100.3	HF	darkgreen.HF	0	ENSBTAG00000044100	HEATR1	NA	0.953806	0.0603174
darkgreen	ENSBTAG00000050123.1	HF	darkgreen.HF	0	ENSBTAG00000050123		NA	0.98271	0.0297984
darkgreen	ENSBTAG00000021897.6	HF	darkgreen.HF	0	ENSBTAG00000021897	B4GALT3	515771	0.869457	-0.177413
darkgreen	ENSBTAG00000020223.5	HF	darkgreen.HF	0	ENSBTAG00000020223	CASQ1	508394	0.904176	0.148652
darkgreen	ENSBTAG00000000305.6	HF	darkgreen.HF	0	ENSBTAG00000000305	LMO4	614212	0.924192	0.100446
darkgreen	ENSBTAG00000005910.6	HF	darkgreen.HF	0	ENSBTAG00000005910	LEPR	497205	0.967538	-0.0463285
darkgreen	ENSBTAG00000003484.4	HF	darkgreen.HF	0	ENSBTAG00000003484	CZIB	517857	0.994699	-0.00701539
darkgreen	ENSBTAG00000000253.6	HF	darkgreen.HF	0	ENSBTAG00000000253	PTPRF	512072	0.841329	-0.215915
darkgreen	ENSBTAG00000003837.6	HF	darkgreen.HF	0	ENSBTAG00000003837	RSPO1	511675	0.449049	-0.926288
darkgreen	ENSBTAG00000010676.5	HF	darkgreen.HF	0	ENSBTAG00000010676	RBM44	789298	0.270565	2.75874
darkgreen	ENSBTAG00000008361.5	HF	darkgreen.HF	0	ENSBTAG00000008361	PON2	281417	0.861136	0.188249
darkgreen	ENSBTAG00000050451.1	HF	darkgreen.HF	0	ENSBTAG00000050451		NA	0.96345	-0.0716884
darkgreen	ENSBTAG00000050467.1	HF	darkgreen.HF	0	ENSBTAG00000050467	BBS10	538638	0.784325	0.311563
darkgreen	ENSBTAG00000013406.5	HF	darkgreen.HF	0	ENSBTAG00000013406	CSRP2	539381	0.922095	0.107646
darkgreen	ENSBTAG00000049837.1	HF	darkgreen.HF	0	ENSBTAG00000049837		NA	0.582967	0.695527
darkgreen	ENSBTAG00000018993.5	HF	darkgreen.HF	0	ENSBTAG00000018993	ITGB7	514031	0.823283	0.247709
darkgreen	ENSBTAG00000047354.2	HF	darkgreen.HF	0	ENSBTAG00000047354		NA	0.760311	-0.490725
darkgreen	ENSBTAG00000007256.5	HF	darkgreen.HF	0	ENSBTAG00000007256	DYRK2	104968453	0.924308	-0.101818
darkgreen	ENSBTAG00000010799.6	HF	darkgreen.HF	0	ENSBTAG00000010799	MYL6	281341	0.885336	-0.157011
darkgreen	ENSBTAG00000011927.5	HF	darkgreen.HF	0	ENSBTAG00000011927	RDH5	281448	0.859372	-0.213764
darkgreen	ENSBTAG00000032152.3	HF	darkgreen.HF	0	ENSBTAG00000032152	TMPRSS6	614844	0.657433	0.533641
darkgreen	ENSBTAG00000022083.4	HF	darkgreen.HF	0	ENSBTAG00000022083	REP15	614599	0.487484	1.04025
darkgreen	ENSBTAG00000014265.5	HF	darkgreen.HF	0	ENSBTAG00000014265	SREBF2	507102	0.784331	-0.308961
darkgreen	ENSBTAG00000046173.2	HF	darkgreen.HF	0	ENSBTAG00000046173	ALG12	100125314	0.883252	-0.162107
darkgreen	ENSBTAG00000016050.5	HF	darkgreen.HF	0	ENSBTAG00000016050	CHKB	536213	0.831887	-0.231491
darkgreen	ENSBTAG00000043530.2	HF	darkgreen.HF	0	ENSBTAG00000043530	RF00399	112447190	0.739327	0.563293
darkgreen	ENSBTAG00000006686.5	HF	darkgreen.HF	0	ENSBTAG00000006686	NPNT	513362	0.447323	0.915125
darkgreen	ENSBTAG00000049001.1	HF	darkgreen.HF	0	ENSBTAG00000049001		NA	0.619955	1.04493
darkgreen	ENSBTAG00000050016.1	HF	darkgreen.HF	0	ENSBTAG00000050016	COX7B2	767916	0.979255	0.0742956
darkgreen	ENSBTAG00000021214.6	HF	darkgreen.HF	0	ENSBTAG00000021214	FBXL5	519695	0.97547	-0.0332367
darkgreen	ENSBTAG00000055098.1	HF	darkgreen.HF	0	ENSBTAG00000055098		100299277	0.93436	-0.127406
darkgreen	ENSBTAG00000004300.4	HF	darkgreen.HF	0	ENSBTAG00000004300	LRRC8E	507824	0.954376	0.065406
darkgreen	ENSBTAG00000010578.5	HF	darkgreen.HF	0	ENSBTAG00000010578	IL17B	504992	0.345801	-1.35642
darkgreen	ENSBTAG00000039591.3	HF	darkgreen.HF	0	ENSBTAG00000039591	TMEM167A	613669	0.880425	-0.162383
darkgreen	ENSBTAG00000045243.2	HF	darkgreen.HF	0	ENSBTAG00000045243	RF01233	NA	0.849741	2.11562
darkgreen	ENSBTAG00000034391.4	HF	darkgreen.HF	0	ENSBTAG00000034391	EQTN	NA	0.900889	0.153697
darkgreen	ENSBTAG00000042605.2	HF	darkgreen.HF	0	ENSBTAG00000042605	RF00409	112447918	0.902607	0.589951
darkgreen	ENSBTAG00000053347.1	HF	darkgreen.HF	0	ENSBTAG00000053347		NA	0.888405	0.163175
darkgreen	ENSBTAG00000021367.6	HF	darkgreen.HF	0	ENSBTAG00000021367	ANP32B	509685	0.945312	0.0720904
darkgreen	ENSBTAG00000000181.5	HF	darkgreen.HF	0	ENSBTAG00000000181	SUSD3	512524	0.821989	-0.261683
darkgreen	ENSBTAG00000009689.6	HF	darkgreen.HF	0	ENSBTAG00000009689	RWDD1	541216	0.981232	0.0253362
darkgreen	ENSBTAG00000002915.5	HF	darkgreen.HF	0	ENSBTAG00000002915	GPR63	517696	0.742481	-0.390946
darkgreen	ENSBTAG00000049944.1	HF	darkgreen.HF	0	ENSBTAG00000049944		NA	0.786993	-0.376538
darkgreen	ENSBTAG00000031532.4	HF	darkgreen.HF	0	ENSBTAG00000031532	DACT2	NA	0.832552	0.244324
darkgreen	ENSBTAG00000017850.6	HF	darkgreen.HF	0	ENSBTAG00000017850	ARHGEF6	533823	0.849417	0.206466
darkgreen	ENSBTAG00000005866.6	HF	darkgreen.HF	0	ENSBTAG00000005866	ZNF81	NA	0.907358	0.129541
darkgreen	ENSBTAG00000009287.6	HF	darkgreen.HF	0	ENSBTAG00000009287	EBP	515569	0.855113	-0.208496
darkgreen	ENSBTAG00000014943.6	HF	darkgreen.HF	0	ENSBTAG00000014943	KDM5C	281490	0.907855	-0.120459
darkgreen	ENSBTAG00000017832.6	HF	darkgreen.HF	0	ENSBTAG00000017832	PDK3	510841	0.725707	-0.384394
darkgreen	ENSBTAG00000015849.5	HF	darkgreen.HF	0	ENSBTAG00000015849	PNPLA4	785567	0.477958	0.892599
darkgrey	ENSBTAG00000015972.4	HF	darkgrey.HF	0	ENSBTAG00000015972	GLRX2	513762	0.836279	0.229154
darkgrey	ENSBTAG00000010696.6	HF	darkgrey.HF	0	ENSBTAG00000010696	DVL1	523325	0.795732	-0.277957
darkgrey	ENSBTAG00000000242.2	HF	darkgrey.HF	0	ENSBTAG00000000242		NA	0.482605	1.4267
darkgrey	ENSBTAG00000013920.6	HF	darkgrey.HF	0	ENSBTAG00000013920		NA	0.910602	0.130319
darkgrey	ENSBTAG00000048057.2	HF	darkgrey.HF	0	ENSBTAG00000048057	GSK3B	790875	0.943972	0.0754583
darkgrey	ENSBTAG00000011143.6	HF	darkgrey.HF	0	ENSBTAG00000011143	KPNA1	539679	0.91044	0.125233
darkgrey	ENSBTAG00000018749.6	HF	darkgrey.HF	0	ENSBTAG00000018749	NUDT16	512320	0.945803	0.0767796
darkgrey	ENSBTAG00000011225.3	HF	darkgrey.HF	0	ENSBTAG00000011225	TMX1	509037	0.920559	0.109344
darkgrey	ENSBTAG00000012250.6	HF	darkgrey.HF	0	ENSBTAG00000012250	BLOC1S6	614408	0.902983	0.133758
darkgrey	ENSBTAG00000040551.3	HF	darkgrey.HF	0	ENSBTAG00000040551	ZBTB1	526903	0.915698	0.114792
darkgrey	ENSBTAG00000052494.1	HF	darkgrey.HF	0	ENSBTAG00000052494		NA	0.801044	0.341783
darkgrey	ENSBTAG00000006259.5	HF	darkgrey.HF	0	ENSBTAG00000006259	MOB1A	614611	0.868914	0.184747
darkgrey	ENSBTAG00000011643.5	HF	darkgrey.HF	0	ENSBTAG00000011643	SOS1	537682	0.931685	0.0942962
darkgrey	ENSBTAG00000017429.6	HF	darkgrey.HF	0	ENSBTAG00000017429	PREPL	533479	0.909774	0.122804
darkgrey	ENSBTAG00000027015.5	HF	darkgrey.HF	0	ENSBTAG00000027015		NA	0.926913	0.139231
darkgrey	ENSBTAG00000047637.2	HF	darkgrey.HF	0	ENSBTAG00000047637		NA	0.953062	0.0679599
darkgrey	ENSBTAG00000015375.5	HF	darkgrey.HF	0	ENSBTAG00000015375	SH2D3C	515820	0.868748	0.184849
darkgrey	ENSBTAG00000001353.5	HF	darkgrey.HF	0	ENSBTAG00000001353	PMPCA	767847	0.816878	-0.255118
darkgrey	ENSBTAG00000016148.5	HF	darkgrey.HF	0	ENSBTAG00000016148		NA	0.742126	-0.557467
darkgrey	ENSBTAG00000010951.6	HF	darkgrey.HF	0	ENSBTAG00000010951	NHLRC3	506625	0.983084	0.0226317
darkgrey	ENSBTAG00000010246.6	HF	darkgrey.HF	0	ENSBTAG00000010246	GRTP1	100125303	0.717206	-0.408398
darkgrey	ENSBTAG00000018033.6	HF	darkgrey.HF	0	ENSBTAG00000018033	PIP4K2A	533289	0.975772	-0.0327349
darkgrey	ENSBTAG00000009117.5	HF	darkgrey.HF	0	ENSBTAG00000009117	THNSL1	788561	0.927355	0.106503
darkgrey	ENSBTAG00000000598.5	HF	darkgrey.HF	0	ENSBTAG00000000598	CST3	281102	0.728528	-0.403893
darkgrey	ENSBTAG00000053051.1	HF	darkgrey.HF	0	ENSBTAG00000053051		NA	0.943596	-0.0792579
darkgrey	ENSBTAG00000018873.5	HF	darkgrey.HF	0	ENSBTAG00000018873	TTPAL	526582	0.972795	-0.0369256
darkgrey	ENSBTAG00000013114.6	HF	darkgrey.HF	0	ENSBTAG00000013114	ZMYND8	506031	0.919547	-0.106778
darkgrey	ENSBTAG00000046307.2	HF	darkgrey.HF	0	ENSBTAG00000046307	CEBPD	281678	0.748714	-0.371062
darkgrey	ENSBTAG00000039307.3	HF	darkgrey.HF	0	ENSBTAG00000039307	YAP1	100336629	0.955546	0.0614587
darkgrey	ENSBTAG00000007271.5	HF	darkgrey.HF	0	ENSBTAG00000007271	TCTN2	100847961	0.69585	0.429266
darkgrey	ENSBTAG00000038258.3	HF	darkgrey.HF	0	ENSBTAG00000038258		100295712	0.98553	-0.0356304
darkgrey	ENSBTAG00000002493.3	HF	darkgrey.HF	0	ENSBTAG00000002493	VPS35	521864	0.984194	-0.0211133
darkgrey	ENSBTAG00000004806.6	HF	darkgrey.HF	0	ENSBTAG00000004806	PHKB	511783	0.900997	0.137472
darkgrey	ENSBTAG00000050047.1	HF	darkgrey.HF	0	ENSBTAG00000050047		NA	0.609216	0.751738
darkgrey	ENSBTAG00000012083.6	HF	darkgrey.HF	0	ENSBTAG00000012083	IRX3	540417	0.853882	0.223713
darkgrey	ENSBTAG00000003519.5	HF	darkgrey.HF	0	ENSBTAG00000003519	NOL3	515777	0.985478	-0.0202314
darkgrey	ENSBTAG00000009636.4	HF	darkgrey.HF	0	ENSBTAG00000009636	SLC7A6OS	512543	0.923165	0.102919
darkgrey	ENSBTAG00000050993.1	HF	darkgrey.HF	0	ENSBTAG00000050993		NA	0.98895	0.0154281
darkgrey	ENSBTAG00000038050.2	HF	darkgrey.HF	0	ENSBTAG00000038050	ZNF420	100124518	0.89961	0.139243
darkgrey	ENSBTAG00000049726.1	HF	darkgrey.HF	0	ENSBTAG00000049726	SRRM5	101902518	0.696258	0.473273
darkgrey	ENSBTAG00000008014.6	HF	darkgrey.HF	0	ENSBTAG00000008014	PPP5C	510245	0.9393	-0.0830509
darkgrey	ENSBTAG00000006848.6	HF	darkgrey.HF	0	ENSBTAG00000006848	DHX34	506965	0.837485	-0.222497
darkgrey	ENSBTAG00000000080.5	HF	darkgrey.HF	0	ENSBTAG00000000080	GRWD1	540739	0.825344	-0.244879
darkgrey	ENSBTAG00000046864.2	HF	darkgrey.HF	0	ENSBTAG00000046864		NA	0.84338	0.247748
darkgrey	ENSBTAG00000052265.1	HF	darkgrey.HF	0	ENSBTAG00000052265		NA	0.804519	0.286751
darkgrey	ENSBTAG00000011844.6	HF	darkgrey.HF	0	ENSBTAG00000011844		101902926	0.962338	0.0555791
darkgrey	ENSBTAG00000002904.5	HF	darkgrey.HF	0	ENSBTAG00000002904	ZNF787	613703	0.753719	-0.342766
darkgrey	ENSBTAG00000039341.2	HF	darkgrey.HF	0	ENSBTAG00000039341		100296121	0.81025	0.281576
darkgrey	ENSBTAG00000039946.2	HF	darkgrey.HF	0	ENSBTAG00000039946	ZNF814	613566	0.876471	0.166324
darkgrey	ENSBTAG00000046974.2	HF	darkgrey.HF	0	ENSBTAG00000046974		NA	0.804417	-0.365919
darkgrey	ENSBTAG00000053402.1	HF	darkgrey.HF	0	ENSBTAG00000053402		NA	0.899963	-0.140635
darkgrey	ENSBTAG00000021058.6	HF	darkgrey.HF	0	ENSBTAG00000021058	DDX42	100140430	0.938325	-0.081623
darkgrey	ENSBTAG00000049924.1	HF	darkgrey.HF	0	ENSBTAG00000049924	RF02271	NA	0.865943	-0.468134
darkgrey	ENSBTAG00000011007.6	HF	darkgrey.HF	0	ENSBTAG00000011007	TTYH2	533184	0.923024	0.113796
darkgrey	ENSBTAG00000002646.6	HF	darkgrey.HF	0	ENSBTAG00000002646	DYNC1I2	526329	0.973639	-0.036049
darkgrey	ENSBTAG00000006918.6	HF	darkgrey.HF	0	ENSBTAG00000006918	TLK1	537517	0.885628	0.162113
darkgrey	ENSBTAG00000021201.6	HF	darkgrey.HF	0	ENSBTAG00000021201	FAM126B	533324	0.873814	-0.178904
darkgrey	ENSBTAG00000006355.6	HF	darkgrey.HF	0	ENSBTAG00000006355	SLC30A2	511061	0.619367	-0.724288
darkgrey	ENSBTAG00000001050.6	HF	darkgrey.HF	0	ENSBTAG00000001050	LDLRAP1	511199	0.989748	0.0140269
darkgrey	ENSBTAG00000048672.1	HF	darkgrey.HF	0	ENSBTAG00000048672		NA	0.889642	0.244232
darkgrey	ENSBTAG00000008414.5	HF	darkgrey.HF	0	ENSBTAG00000008414	ZFR	538494	0.928706	0.0977589
darkgrey	ENSBTAG00000049275.1	HF	darkgrey.HF	0	ENSBTAG00000049275		NA	0.993128	-0.00981869
darkgrey	ENSBTAG00000038381.3	HF	darkgrey.HF	0	ENSBTAG00000038381	SLC26A6	514514	0.864697	0.192239
darkgrey	ENSBTAG00000011311.6	HF	darkgrey.HF	0	ENSBTAG00000011311	CCDC12	617519	0.957249	-0.0592394
darkgrey	ENSBTAG00000015175.6	HF	darkgrey.HF	0	ENSBTAG00000015175		782431	0.604741	0.796343
darkgrey	ENSBTAG00000011622.5	HF	darkgrey.HF	0	ENSBTAG00000011622	C24H18orf21	512779	0.990966	0.014839
darkgrey	ENSBTAG00000043951.3	HF	darkgrey.HF	0	ENSBTAG00000043951	IMPA2	511124	0.903928	-0.14599
darkgrey	ENSBTAG00000002624.6	HF	darkgrey.HF	0	ENSBTAG00000002624	PSTPIP2	523223	0.940816	0.0827127
darkgrey	ENSBTAG00000026429.5	HF	darkgrey.HF	0	ENSBTAG00000026429	DECR2	768256	0.630179	-0.534821
darkgrey	ENSBTAG00000016592.6	HF	darkgrey.HF	0	ENSBTAG00000016592	CAPN15	522068	0.682164	-0.452605
darkgrey	ENSBTAG00000004386.5	HF	darkgrey.HF	0	ENSBTAG00000004386	SOCS1	518795	0.560249	-0.798102
darkgrey	ENSBTAG00000049420.1	HF	darkgrey.HF	0	ENSBTAG00000049420		NA	0.952348	0.144143
darkgrey	ENSBTAG00000031583.2	HF	darkgrey.HF	0	ENSBTAG00000031583	NUPR2	614047	0.898201	-0.156471
darkgrey	ENSBTAG00000010521.5	HF	darkgrey.HF	0	ENSBTAG00000010521	PVRIG	514026	0.400625	-1.17946
darkgrey	ENSBTAG00000009547.6	HF	darkgrey.HF	0	ENSBTAG00000009547	ZDHHC4	514338	0.753423	-0.349386
darkgrey	ENSBTAG00000001017.5	HF	darkgrey.HF	0	ENSBTAG00000001017	SLK	535342	0.960425	-0.0529063
darkgrey	ENSBTAG00000005715.6	HF	darkgrey.HF	0	ENSBTAG00000005715	FUOM	613571	0.991147	0.0138874
darkgrey	ENSBTAG00000053344.1	HF	darkgrey.HF	0	ENSBTAG00000053344		NA	0.815661	-0.31859
darkgrey	ENSBTAG00000019519.6	HF	darkgrey.HF	0	ENSBTAG00000019519	PWWP2B	524314	0.813383	-0.271207
darkgrey	ENSBTAG00000012132.4	HF	darkgrey.HF	0	ENSBTAG00000012132		NA	0.938334	0.595777
darkgrey	ENSBTAG00000008619.5	HF	darkgrey.HF	0	ENSBTAG00000008619	SAMD8	540644	0.843032	0.221441
darkgrey	ENSBTAG00000050127.1	HF	darkgrey.HF	0	ENSBTAG00000050127		NA	0.740666	0.731179
darkgrey	ENSBTAG00000020807.4	HF	darkgrey.HF	0	ENSBTAG00000020807	FAU	282847	0.848372	-0.207829
darkgrey	ENSBTAG00000017873.6	HF	darkgrey.HF	0	ENSBTAG00000017873	USF1	407239	0.919654	-0.110005
darkgrey	ENSBTAG00000009434.6	HF	darkgrey.HF	0	ENSBTAG00000009434	PAQR6	516498	0.90269	-0.142512
darkgrey	ENSBTAG00000000105.5	HF	darkgrey.HF	0	ENSBTAG00000000105	RIT1	533646	0.838219	0.219511
darkgrey	ENSBTAG00000050352.1	HF	darkgrey.HF	0	ENSBTAG00000050352		NA	0.964355	0.0867324
darkgrey	ENSBTAG00000008525.5	HF	darkgrey.HF	0	ENSBTAG00000008525	LRIG2	535493	0.953363	0.0639349
darkgrey	ENSBTAG00000001842.6	HF	darkgrey.HF	0	ENSBTAG00000001842	GSTM3	615507	0.897865	0.144959
darkgrey	ENSBTAG00000017124.6	HF	darkgrey.HF	0	ENSBTAG00000017124	GPSM2	513654	0.91536	0.117861
darkgrey	ENSBTAG00000019680.5	HF	darkgrey.HF	0	ENSBTAG00000019680	ZYG11B	540744	0.985286	0.0198757
darkgrey	ENSBTAG00000018888.6	HF	darkgrey.HF	0	ENSBTAG00000018888	DPH2	768224	0.893071	-0.145583
darkgrey	ENSBTAG00000021023.6	HF	darkgrey.HF	0	ENSBTAG00000021023	ZMYM4	529962	0.81845	0.246839
darkgrey	ENSBTAG00000054242.1	HF	darkgrey.HF	0	ENSBTAG00000054242	AKAP17A	100850391	0.872041	-0.182925
darkgrey	ENSBTAG00000016010.5	HF	darkgrey.HF	0	ENSBTAG00000016010	KLHL7	534697	0.976972	0.0320464
darkgrey	ENSBTAG00000021967.5	HF	darkgrey.HF	0	ENSBTAG00000021967	TMEM168	541075	0.996181	0.00526127
darkgrey	ENSBTAG00000008139.5	HF	darkgrey.HF	0	ENSBTAG00000008139	HOXA3	509991	0.789948	0.295232
darkgrey	ENSBTAG00000014768.6	HF	darkgrey.HF	0	ENSBTAG00000014768	ZNF786	506408	0.97313	0.0385313
darkgrey	ENSBTAG00000031059.2	HF	darkgrey.HF	0	ENSBTAG00000031059	LRRC61	616659	0.506631	-0.828927
darkgrey	ENSBTAG00000006879.5	HF	darkgrey.HF	0	ENSBTAG00000006879	HOXC11	536141	0.957622	0.0813789
darkgrey	ENSBTAG00000039435.3	HF	darkgrey.HF	0	ENSBTAG00000039435	LEMD3	530659	0.98945	-0.0143943
darkgrey	ENSBTAG00000052361.1	HF	darkgrey.HF	0	ENSBTAG00000052361		NA	0.995723	0.00639103
darkgrey	ENSBTAG00000051433.1	HF	darkgrey.HF	0	ENSBTAG00000051433		NA	0.799751	0.336794
darkgrey	ENSBTAG00000055135.1	HF	darkgrey.HF	0	ENSBTAG00000055135		NA	0.740099	0.461515
darkgrey	ENSBTAG00000048453.1	HF	darkgrey.HF	0	ENSBTAG00000048453		NA	0.603903	0.695606
darkgrey	ENSBTAG00000003255.6	HF	darkgrey.HF	0	ENSBTAG00000003255	CD4	407098	0.796031	0.315685
darkgrey	ENSBTAG00000017064.4	HF	darkgrey.HF	0	ENSBTAG00000017064	ING4	532483	0.946768	-0.0708919
darkgrey	ENSBTAG00000014603.6	HF	darkgrey.HF	0	ENSBTAG00000014603	VAMP1	513621	0.902386	-0.137992
darkgrey	ENSBTAG00000030257.4	HF	darkgrey.HF	0	ENSBTAG00000030257	SH3BP1	100297734	0.753898	-0.347696
darkgrey	ENSBTAG00000008065.3	HF	darkgrey.HF	0	ENSBTAG00000008065	CDPF1	537366	0.974139	0.0374684
darkgrey	ENSBTAG00000024756.5	HF	darkgrey.HF	0	ENSBTAG00000024756	DENND6B	100139352	0.942037	-0.0795873
darkgrey	ENSBTAG00000049669.1	HF	darkgrey.HF	0	ENSBTAG00000049669		NA	0.857778	-0.295481
darkgrey	ENSBTAG00000004709.6	HF	darkgrey.HF	0	ENSBTAG00000004709	MAPK9	534125	0.928468	0.0988788
darkgrey	ENSBTAG00000014916.6	HF	darkgrey.HF	0	ENSBTAG00000014916	GJC2	538745	0.929744	0.105646
darkgrey	ENSBTAG00000018946.5	HF	darkgrey.HF	0	ENSBTAG00000018946	FAM129C	101902057	0.914634	-0.128401
darkgrey	ENSBTAG00000048824.1	HF	darkgrey.HF	0	ENSBTAG00000048824	PET100	616224	0.859947	-0.205278
darkgrey	ENSBTAG00000049668.1	HF	darkgrey.HF	0	ENSBTAG00000049668		NA	0.843765	-0.269997
darkgrey	ENSBTAG00000012762.4	HF	darkgrey.HF	0	ENSBTAG00000012762	C7H5orf24	538535	0.862279	0.197099
darkgrey	ENSBTAG00000013612.4	HF	darkgrey.HF	0	ENSBTAG00000013612	MBLAC2	537692	0.903363	0.137915
darkgrey	ENSBTAG00000015101.4	HF	darkgrey.HF	0	ENSBTAG00000015101	HMGB2	540444	0.906465	0.13409
darkgrey	ENSBTAG00000001223.6	HF	darkgrey.HF	0	ENSBTAG00000001223	CAAP1	515858	0.959414	0.0565506
darkgrey	ENSBTAG00000053413.1	HF	darkgrey.HF	0	ENSBTAG00000053413		NA	0.866022	0.233165
darkgrey	ENSBTAG00000019550.6	HF	darkgrey.HF	0	ENSBTAG00000019550	TBC1D2	513828	0.910166	0.12944
darkgrey	ENSBTAG00000009504.4	HF	darkgrey.HF	0	ENSBTAG00000009504	REEP4	519613	0.83663	-0.238735
darkgrey	ENSBTAG00000021131.5	HF	darkgrey.HF	0	ENSBTAG00000021131	HNRNPK	528135	0.946297	0.0706596
darkgrey	ENSBTAG00000016750.6	HF	darkgrey.HF	0	ENSBTAG00000016750	PTBP3	104968451	0.963206	-0.0513267
darkgrey	ENSBTAG00000049129.1	HF	darkgrey.HF	0	ENSBTAG00000049129		NA	0.942105	0.101168
darkgrey	ENSBTAG00000046612.2	HF	darkgrey.HF	0	ENSBTAG00000046612	ZNF292	541264	0.875613	0.170827
darkgrey	ENSBTAG00000005376.4	HF	darkgrey.HF	0	ENSBTAG00000005376	FBXO30	539435	0.955859	-0.0615573
darkgrey	ENSBTAG00000013454.6	HF	darkgrey.HF	0	ENSBTAG00000013454	TAB2	540203	0.958911	0.05544
darkgrey	ENSBTAG00000017184.4	HF	darkgrey.HF	0	ENSBTAG00000017184	ZBTB33	784871	0.911371	0.121238
darkgrey	ENSBTAG00000011277.5	HF	darkgrey.HF	0	ENSBTAG00000011277	FAM133A	NA	0.732451	0.633527
darkgrey	ENSBTAG00000037650.2	HF	darkgrey.HF	0	ENSBTAG00000037650	RTL9	101908132	0.88151	0.192905
darkgrey	ENSBTAG00000005124.4	HF	darkgrey.HF	0	ENSBTAG00000005124	JADE3	506664	0.961065	0.0556679
darkgrey	ENSBTAG00000007730.5	HF	darkgrey.HF	0	ENSBTAG00000007730	ZFX	280961	0.94878	0.0701925
darkgrey	ENSBTAG00000020561.6	HF	darkgrey.HF	0	ENSBTAG00000020561	KLHL15	540246	0.944155	0.0764852
darkred	ENSBTAG00000027396.5	HF	darkred.HF	0	ENSBTAG00000027396		NA	0.637305	0.697012
darkred	ENSBTAG00000013726.6	HF	darkred.HF	0	ENSBTAG00000013726	RNPEP	282040	0.810003	-0.261516
darkred	ENSBTAG00000053373.1	HF	darkred.HF	0	ENSBTAG00000053373		NA	0.883558	0.257131
darkred	ENSBTAG00000052325.1	HF	darkred.HF	0	ENSBTAG00000052325		NA	0.930481	0.133912
darkred	ENSBTAG00000052217.1	HF	darkred.HF	0	ENSBTAG00000052217	RF00002	112445778	0.912902	-0.333898
darkred	ENSBTAG00000053320.1	HF	darkred.HF	0	ENSBTAG00000053320		NA	0.712511	0.534854
darkred	ENSBTAG00000004139.3	HF	darkred.HF	0	ENSBTAG00000004139	BACH1	531350	0.873163	-0.176699
darkred	ENSBTAG00000053387.1	HF	darkred.HF	0	ENSBTAG00000053387		NA	0.947513	0.760439
darkred	ENSBTAG00000014797.6	HF	darkred.HF	0	ENSBTAG00000014797	SEC22A	532730	0.90327	0.135026
darkred	ENSBTAG00000030836.3	HF	darkred.HF	0	ENSBTAG00000030836	ZBTB21	510136	0.895649	-0.148223
darkred	ENSBTAG00000014821.6	HF	darkred.HF	0	ENSBTAG00000014821	SLC7A7	504220	0.99888	0.00166374
darkred	ENSBTAG00000049412.1	HF	darkred.HF	0	ENSBTAG00000049412		NA	0.962024	0.187361
darkred	ENSBTAG00000011985.6	HF	darkred.HF	0	ENSBTAG00000011985		NA	0.847009	-1.83213
darkred	ENSBTAG00000013652.6	HF	darkred.HF	0	ENSBTAG00000013652	GTF2A1	785612	0.73434	0.38865
darkred	ENSBTAG00000011558.6	HF	darkred.HF	0	ENSBTAG00000011558	GPAT2	526739	0.952033	-0.0762706
darkred	ENSBTAG00000022461.5	HF	darkred.HF	0	ENSBTAG00000022461	SEPT10	514603	0.875632	0.175025
darkred	ENSBTAG00000054241.1	HF	darkred.HF	0	ENSBTAG00000054241		100300896	0.996063	0.00588795
darkred	ENSBTAG00000032051.4	HF	darkred.HF	0	ENSBTAG00000032051	SULT1C4	783020	0.808878	0.272873
darkred	ENSBTAG00000018239.4	HF	darkred.HF	0	ENSBTAG00000018239	DNAJC27	540033	0.767844	0.323957
darkred	ENSBTAG00000000933.5	HF	darkred.HF	0	ENSBTAG00000000933	CCDC183	618673	0.973268	-0.0410503
darkred	ENSBTAG00000023788.5	HF	darkred.HF	0	ENSBTAG00000023788	EXD3	618437	0.961791	0.0533278
darkred	ENSBTAG00000043077.2	HF	darkred.HF	0	ENSBTAG00000043077	RF00432	112449395	0.955805	-0.638234
darkred	ENSBTAG00000021156.4	HF	darkred.HF	0	ENSBTAG00000021156	TBC1D31	511062	0.88579	0.166262
darkred	ENSBTAG00000004672.6	HF	darkred.HF	0	ENSBTAG00000004672	RDX	517111	0.967719	-0.0447499
darkred	ENSBTAG00000020277.6	HF	darkred.HF	0	ENSBTAG00000020277	PPP2R1B	100138150	0.979027	0.0282406
darkred	ENSBTAG00000043305.2	HF	darkred.HF	0	ENSBTAG00000043305	RF00319	112441717	0.911874	1.24496
darkred	ENSBTAG00000011910.5	HF	darkred.HF	0	ENSBTAG00000011910	STK33	528309	0.82518	0.252156
darkred	ENSBTAG00000000727.5	HF	darkred.HF	0	ENSBTAG00000000727	RNF169	525756	0.889766	0.150621
darkred	ENSBTAG00000024657.5	HF	darkred.HF	0	ENSBTAG00000024657		529006	0.983805	-0.0218447
darkred	ENSBTAG00000047924.2	HF	darkred.HF	0	ENSBTAG00000047924	MAB21L2	539225	0.846167	0.467908
darkred	ENSBTAG00000009824.2	HF	darkred.HF	0	ENSBTAG00000009824		101903064	0.770589	-0.425595
darkred	ENSBTAG00000051096.1	HF	darkred.HF	0	ENSBTAG00000051096		NA	0.914687	0.157636
darkred	ENSBTAG00000039242.3	HF	darkred.HF	0	ENSBTAG00000039242	ZNF10	100140756	0.763361	0.338955
darkred	ENSBTAG00000054016.1	HF	darkred.HF	0	ENSBTAG00000054016	RF00015	112442111	0.694834	1.46285
darkred	ENSBTAG00000006795.2	HF	darkred.HF	0	ENSBTAG00000006795	GCSH	317723	0.763442	0.3297
darkred	ENSBTAG00000004248.4	HF	darkred.HF	0	ENSBTAG00000004248	MLYCD	512341	0.901148	-0.137908
darkred	ENSBTAG00000054808.1	HF	darkred.HF	0	ENSBTAG00000054808	MT1A	404071	0.986284	0.025335
darkred	ENSBTAG00000023659.5	HF	darkred.HF	0	ENSBTAG00000023659	MT2A	404070	0.73947	-0.450564
darkred	ENSBTAG00000047787.2	HF	darkred.HF	0	ENSBTAG00000047787		619131	0.802788	-0.428081
darkred	ENSBTAG00000023614.5	HF	darkred.HF	0	ENSBTAG00000023614	NUDT19	785361	0.772937	0.327188
darkred	ENSBTAG00000052172.1	HF	darkred.HF	0	ENSBTAG00000052172		NA	0.800849	0.932759
darkred	ENSBTAG00000049500.1	HF	darkred.HF	0	ENSBTAG00000049500		787309	0.832238	-0.412232
darkred	ENSBTAG00000054418.1	HF	darkred.HF	0	ENSBTAG00000054418		112444529	0.779116	0.365914
darkred	ENSBTAG00000038674.3	HF	darkred.HF	0	ENSBTAG00000038674	ZNF677	525522	0.85525	0.202892
darkred	ENSBTAG00000037375.3	HF	darkred.HF	0	ENSBTAG00000037375		512684	0.594581	-0.661322
darkred	ENSBTAG00000051941.1	HF	darkred.HF	0	ENSBTAG00000051941		NA	0.871491	0.194854
darkred	ENSBTAG00000052906.1	HF	darkred.HF	0	ENSBTAG00000052906	ZNF8	617174	0.750063	0.381382
darkred	ENSBTAG00000010559.6	HF	darkred.HF	0	ENSBTAG00000010559	DHRS7B	522283	0.90714	-0.125884
darkred	ENSBTAG00000024983.5	HF	darkred.HF	0	ENSBTAG00000024983	FBXO47	613655	0.896411	-0.152188
darkred	ENSBTAG00000002009.3	HF	darkred.HF	0	ENSBTAG00000002009		NA	0.884241	0.634426
darkred	ENSBTAG00000014407.6	HF	darkred.HF	0	ENSBTAG00000014407	INO80D	527199	0.975569	-0.0355797
darkred	ENSBTAG00000010579.6	HF	darkred.HF	0	ENSBTAG00000010579	ACADL	614508	0.832714	0.24492
darkred	ENSBTAG00000015520.3	HF	darkred.HF	0	ENSBTAG00000015520	SLC11A1	282470	0.572069	-0.827196
darkred	ENSBTAG00000003676.6	HF	darkred.HF	0	ENSBTAG00000003676		NA	0.883201	0.413456
darkred	ENSBTAG00000004416.4	HF	darkred.HF	0	ENSBTAG00000004416	NUDC	513277	0.819973	-0.241763
darkred	ENSBTAG00000055116.1	HF	darkred.HF	0	ENSBTAG00000055116		NA	0.755235	0.431933
darkred	ENSBTAG00000013863.3	HF	darkred.HF	0	ENSBTAG00000013863	DUSP1	539175	0.550309	0.6931
darkred	ENSBTAG00000005164.5	HF	darkred.HF	0	ENSBTAG00000005164	GZMK	528871	0.857626	0.27109
darkred	ENSBTAG00000043282.2	HF	darkred.HF	0	ENSBTAG00000043282	RF00156	112443079	0.947384	-0.432399
darkred	ENSBTAG00000052725.1	HF	darkred.HF	0	ENSBTAG00000052725	bta-mir-11997	NA	0.440321	1.18412
darkred	ENSBTAG00000013055.6	HF	darkred.HF	0	ENSBTAG00000013055		786126	0.950632	0.114153
darkred	ENSBTAG00000054250.1	HF	darkred.HF	0	ENSBTAG00000054250		NA	0.974895	-0.0387431
darkred	ENSBTAG00000053485.1	HF	darkred.HF	0	ENSBTAG00000053485	ZNF619	NA	0.837379	0.235563
darkred	ENSBTAG00000010581.6	HF	darkred.HF	0	ENSBTAG00000010581	MAGI1	783484	0.964591	-0.0495358
darkred	ENSBTAG00000014779.5	HF	darkred.HF	0	ENSBTAG00000014779	NISCH	100336473	0.844949	-0.209636
darkred	ENSBTAG00000016532.4	HF	darkred.HF	0	ENSBTAG00000016532	MAPKAPK3	615215	0.819322	-0.254334
darkred	ENSBTAG00000028443.2	HF	darkred.HF	0	ENSBTAG00000028443	RF00001	112443528	0.955805	-0.638234
darkred	ENSBTAG00000034519.3	HF	darkred.HF	0	ENSBTAG00000034519		100126544	0.743805	-0.37186
darkred	ENSBTAG00000005532.6	HF	darkred.HF	0	ENSBTAG00000005532	PEX6	534944	0.870632	-0.180744
darkred	ENSBTAG00000013919.6	HF	darkred.HF	0	ENSBTAG00000013919		282530	0.903959	0.135695
darkred	ENSBTAG00000053179.1	HF	darkred.HF	0	ENSBTAG00000053179		NA	0.620231	0.708426
darkred	ENSBTAG00000006958.4	HF	darkred.HF	0	ENSBTAG00000006958	C23H6orf136	538804	0.911232	-0.124031
darkred	ENSBTAG00000005146.6	HF	darkred.HF	0	ENSBTAG00000005146		NA	0.269997	-1.54172
darkred	ENSBTAG00000031767.2	HF	darkred.HF	0	ENSBTAG00000031767		NA	0.993178	0.0132013
darkred	ENSBTAG00000038430.3	HF	darkred.HF	0	ENSBTAG00000038430		788801	0.82655	-0.277927
darkred	ENSBTAG00000017517.5	HF	darkred.HF	0	ENSBTAG00000017517	ZNF236	535214	0.940325	-0.0817134
darkred	ENSBTAG00000039916.3	HF	darkred.HF	0	ENSBTAG00000039916	SMAD2	516010	0.950421	0.0674251
darkred	ENSBTAG00000020535.5	HF	darkred.HF	0	ENSBTAG00000020535	PYCARD	282846	0.61036	-0.650897
darkred	ENSBTAG00000014417.6	HF	darkred.HF	0	ENSBTAG00000014417		524593	0.871867	-0.185124
darkred	ENSBTAG00000001066.6	HF	darkred.HF	0	ENSBTAG00000001066	PILRA	100137734	0.880431	-0.200586
darkred	ENSBTAG00000038074.2	HF	darkred.HF	0	ENSBTAG00000038074	GJC3	539991	0.84754	0.331325
darkred	ENSBTAG00000011841.6	HF	darkred.HF	0	ENSBTAG00000011841	TCTN3	511035	0.814339	0.263001
darkred	ENSBTAG00000050527.1	HF	darkred.HF	0	ENSBTAG00000050527		NA	0.731765	-0.432781
darkred	ENSBTAG00000033182.3	HF	darkred.HF	0	ENSBTAG00000033182	HGSNAT	511607	0.971736	-0.0379566
darkred	ENSBTAG00000016711.4	HF	darkred.HF	0	ENSBTAG00000016711	PPIF	414346	0.781058	-0.333169
darkred	ENSBTAG00000046597.2	HF	darkred.HF	0	ENSBTAG00000046597	GPRIN2	540175	0.899812	0.195874
darkred	ENSBTAG00000049245.1	HF	darkred.HF	0	ENSBTAG00000049245		NA	0.943617	0.165289
darkred	ENSBTAG00000022395.4	HF	darkred.HF	0	ENSBTAG00000022395		104968478	0.360262	-1.65085
darkred	ENSBTAG00000003548.6	HF	darkred.HF	0	ENSBTAG00000003548	GSTP1	525938	0.957406	-0.0811028
darkred	ENSBTAG00000049257.1	HF	darkred.HF	0	ENSBTAG00000049257		NA	0.588996	0.663005
darkred	ENSBTAG00000048866.1	HF	darkred.HF	0	ENSBTAG00000048866	RF00426	NA	0.997323	0.0388629
darkred	ENSBTAG00000050137.1	HF	darkred.HF	0	ENSBTAG00000050137		NA	0.644565	0.759633
darkred	ENSBTAG00000052979.1	HF	darkred.HF	0	ENSBTAG00000052979	TMEM69	785268	0.808616	0.290855
darkred	ENSBTAG00000044719.2	HF	darkred.HF	0	ENSBTAG00000044719	RF00600	112446123	0.993429	0.0599942
darkred	ENSBTAG00000048169.2	HF	darkred.HF	0	ENSBTAG00000048169		NA	0.948566	-0.11862
darkred	ENSBTAG00000014069.6	HF	darkred.HF	0	ENSBTAG00000014069	PDK4	507367	0.97799	0.0331029
darkred	ENSBTAG00000042440.2	HF	darkred.HF	0	ENSBTAG00000042440	RF00411	112446500	0.997323	0.0388629
darkred	ENSBTAG00000054421.1	HF	darkred.HF	0	ENSBTAG00000054421		NA	0.963273	0.105477
darkred	ENSBTAG00000043936.2	HF	darkred.HF	0	ENSBTAG00000043936	RF00019	NA	0.806472	-1.56169
darkred	ENSBTAG00000053186.1	HF	darkred.HF	0	ENSBTAG00000053186		NA	0.630295	1.64357
darkred	ENSBTAG00000026779.3	HF	darkred.HF	0	ENSBTAG00000026779	LYZ	777776	0.873943	-0.270194
darkred	ENSBTAG00000026962.5	HF	darkred.HF	0	ENSBTAG00000026962	XPOT	535264	0.926328	0.0992811
darkred	ENSBTAG00000054783.1	HF	darkred.HF	0	ENSBTAG00000054783	RF01964	NA	0.985152	0.11224
darkred	ENSBTAG00000052681.1	HF	darkred.HF	0	ENSBTAG00000052681	SMIM10L1	100849002	0.628952	-0.609469
darkred	ENSBTAG00000019563.6	HF	darkred.HF	0	ENSBTAG00000019563	C5H22orf23	520712	0.69002	-0.482554
darkred	ENSBTAG00000006103.6	HF	darkred.HF	0	ENSBTAG00000006103	XRCC6	510132	0.980731	-0.0256637
darkred	ENSBTAG00000028675.2	HF	darkred.HF	0	ENSBTAG00000028675	RF00001	NA	0.942079	0.83635
darkred	ENSBTAG00000050660.1	HF	darkred.HF	0	ENSBTAG00000050660	RF00283	112447188	0.953011	-0.682476
darkred	ENSBTAG00000012577.5	HF	darkred.HF	0	ENSBTAG00000012577	UVSSA	510550	0.869598	-0.180808
darkred	ENSBTAG00000050184.1	HF	darkred.HF	0	ENSBTAG00000050184		NA	0.705008	0.570441
darkred	ENSBTAG00000054259.1	HF	darkred.HF	0	ENSBTAG00000054259		618071	0.99673	0.00737091
darkred	ENSBTAG00000053311.1	HF	darkred.HF	0	ENSBTAG00000053311		NA	0.997323	0.0388629
darkred	ENSBTAG00000048931.1	HF	darkred.HF	0	ENSBTAG00000048931		NA	0.990029	-0.0163237
darkred	ENSBTAG00000039523.2	HF	darkred.HF	0	ENSBTAG00000039523		NA	0.948204	0.101179
darkred	ENSBTAG00000050008.1	HF	darkred.HF	0	ENSBTAG00000050008		NA	0.848155	0.23928
darkred	ENSBTAG00000036242.3	HF	darkred.HF	0	ENSBTAG00000036242	RFESD	519915	0.894167	0.190504
darkred	ENSBTAG00000051148.1	HF	darkred.HF	0	ENSBTAG00000051148	RF02045	NA	0.965569	0.119431
darkred	ENSBTAG00000025830.5	HF	darkred.HF	0	ENSBTAG00000025830	R3HCC1	614496	0.944661	0.0814669
darkred	ENSBTAG00000012385.6	HF	darkred.HF	0	ENSBTAG00000012385	NFX1	515680	0.828922	-0.245778
darkred	ENSBTAG00000019554.3	HF	darkred.HF	0	ENSBTAG00000019554	FBP2	514066	0.912153	-0.147789
darkred	ENSBTAG00000050489.1	HF	darkred.HF	0	ENSBTAG00000050489		NA	0.953011	-0.682476
darkred	ENSBTAG00000032875.4	HF	darkred.HF	0	ENSBTAG00000032875	BEX2	767968	0.773398	0.642068
darkred	ENSBTAG00000054409.1	HF	darkred.HF	0	ENSBTAG00000054409		NA	0.777774	0.66493
darkred	ENSBTAG00000049489.1	HF	darkred.HF	0	ENSBTAG00000049489		NA	0.80004	0.345809
darkturquoise	ENSBTAG00000045582.2	HF	darkturquoise.HF	0	ENSBTAG00000045582	ARPC5	614345	0.936509	-0.0834539
darkturquoise	ENSBTAG00000004492.7	HF	darkturquoise.HF	0	ENSBTAG00000004492	SWT1	506599	0.968709	0.0433622
darkturquoise	ENSBTAG00000008153.6	HF	darkturquoise.HF	0	ENSBTAG00000008153	CAMSAP2	520385	0.926092	-0.0989771
darkturquoise	ENSBTAG00000012594.6	HF	darkturquoise.HF	0	ENSBTAG00000012594	MRPS6	615431	0.628843	0.53645
darkturquoise	ENSBTAG00000034182.4	HF	darkturquoise.HF	0	ENSBTAG00000034182		782966	0.848904	0.34502
darkturquoise	ENSBTAG00000040161.3	HF	darkturquoise.HF	0	ENSBTAG00000040161		101906348	0.627636	0.64617
darkturquoise	ENSBTAG00000013205.6	HF	darkturquoise.HF	0	ENSBTAG00000013205	IL1RAP	539334	0.950629	0.0696932
darkturquoise	ENSBTAG00000012120.6	HF	darkturquoise.HF	0	ENSBTAG00000012120	TIPARP	540975	0.931429	0.101382
darkturquoise	ENSBTAG00000021253.6	HF	darkturquoise.HF	0	ENSBTAG00000021253	PRDM15	514566	0.773374	-0.320558
darkturquoise	ENSBTAG00000002357.6	HF	darkturquoise.HF	0	ENSBTAG00000002357	TICAM2	539350	0.80007	-0.27611
darkturquoise	ENSBTAG00000004086.5	HF	darkturquoise.HF	0	ENSBTAG00000004086	SPINT1	534040	0.969422	-0.0419975
darkturquoise	ENSBTAG00000018279.6	HF	darkturquoise.HF	0	ENSBTAG00000018279	SPATA5L1	533070	0.867411	0.181611
darkturquoise	ENSBTAG00000051943.1	HF	darkturquoise.HF	0	ENSBTAG00000051943		NA	0.367397	-1.67547
darkturquoise	ENSBTAG00000016612.5	HF	darkturquoise.HF	0	ENSBTAG00000016612	NEK9	534652	0.992182	0.0104223
darkturquoise	ENSBTAG00000009451.5	HF	darkturquoise.HF	0	ENSBTAG00000009451	JDP2	531476	0.989119	-0.0151473
darkturquoise	ENSBTAG00000052307.1	HF	darkturquoise.HF	0	ENSBTAG00000052307		NA	0.975723	0.0368506
darkturquoise	ENSBTAG00000036099.4	HF	darkturquoise.HF	0	ENSBTAG00000036099		104968656	0.558115	0.789263
darkturquoise	ENSBTAG00000021550.6	HF	darkturquoise.HF	0	ENSBTAG00000021550	MAMDC4	515379	0.868737	-0.206673
darkturquoise	ENSBTAG00000006647.6	HF	darkturquoise.HF	0	ENSBTAG00000006647	RCBTB2	513632	0.84676	0.202976
darkturquoise	ENSBTAG00000007589.6	HF	darkturquoise.HF	0	ENSBTAG00000007589	SMAD9	540806	0.870272	0.195125
darkturquoise	ENSBTAG00000019340.6	HF	darkturquoise.HF	0	ENSBTAG00000019340	PCDH9	NA	0.892225	-0.155731
darkturquoise	ENSBTAG00000054678.1	HF	darkturquoise.HF	0	ENSBTAG00000054678		NA	0.780728	-0.32387
darkturquoise	ENSBTAG00000000512.5	HF	darkturquoise.HF	0	ENSBTAG00000000512	SNTA1	527488	0.864604	-0.193444
darkturquoise	ENSBTAG00000005969.3	HF	darkturquoise.HF	0	ENSBTAG00000005969	EIF2S2	520094	0.908933	-0.120893
darkturquoise	ENSBTAG00000049400.1	HF	darkturquoise.HF	0	ENSBTAG00000049400		101904283	0.81611	0.289324
darkturquoise	ENSBTAG00000019910.6	HF	darkturquoise.HF	0	ENSBTAG00000019910	SDCBP	510979	0.851364	-0.200806
darkturquoise	ENSBTAG00000010529.7	HF	darkturquoise.HF	0	ENSBTAG00000010529	FZD6	445418	0.914439	0.11813
darkturquoise	ENSBTAG00000002323.6	HF	darkturquoise.HF	0	ENSBTAG00000002323	USP28	508902	0.902006	0.131633
darkturquoise	ENSBTAG00000005356.6	HF	darkturquoise.HF	0	ENSBTAG00000005356	ST5	537907	0.96014	-0.0550388
darkturquoise	ENSBTAG00000049888.1	HF	darkturquoise.HF	0	ENSBTAG00000049888		NA	0.623149	0.605592
darkturquoise	ENSBTAG00000011063.5	HF	darkturquoise.HF	0	ENSBTAG00000011063	CTSO	616804	0.914209	-0.121553
darkturquoise	ENSBTAG00000032517.4	HF	darkturquoise.HF	0	ENSBTAG00000032517	BCL7A	616240	0.954925	0.0659024
darkturquoise	ENSBTAG00000012550.6	HF	darkturquoise.HF	0	ENSBTAG00000012550	TAOK3	534620	0.850556	0.200268
darkturquoise	ENSBTAG00000050125.1	HF	darkturquoise.HF	0	ENSBTAG00000050125		NA	0.709484	0.561528
darkturquoise	ENSBTAG00000031693.3	HF	darkturquoise.HF	0	ENSBTAG00000031693		NA	0.956005	-0.0804927
darkturquoise	ENSBTAG00000053372.1	HF	darkturquoise.HF	0	ENSBTAG00000053372	TOP3B	537418	0.877379	-0.166978
darkturquoise	ENSBTAG00000004460.6	HF	darkturquoise.HF	0	ENSBTAG00000004460	RFWD3	540072	0.961377	-0.0524666
darkturquoise	ENSBTAG00000009585.4	HF	darkturquoise.HF	0	ENSBTAG00000009585	CDH16	508777	0.983602	0.0295857
darkturquoise	ENSBTAG00000011815.6	HF	darkturquoise.HF	0	ENSBTAG00000011815	SMG9	615492	0.882203	-0.162309
darkturquoise	ENSBTAG00000027431.5	HF	darkturquoise.HF	0	ENSBTAG00000027431	ZNF227	524111	0.919597	0.110016
darkturquoise	ENSBTAG00000050948.1	HF	darkturquoise.HF	0	ENSBTAG00000050948	NUP62	100138517	0.771505	-0.317336
darkturquoise	ENSBTAG00000046101.2	HF	darkturquoise.HF	0	ENSBTAG00000046101	ZNF470	444866	0.96842	-0.0457041
darkturquoise	ENSBTAG00000003280.3	HF	darkturquoise.HF	0	ENSBTAG00000003280	MGC137055	768021	0.930037	-0.175414
darkturquoise	ENSBTAG00000003334.6	HF	darkturquoise.HF	0	ENSBTAG00000003334	ADAP2	534106	0.963102	0.0516241
darkturquoise	ENSBTAG00000004225.6	HF	darkturquoise.HF	0	ENSBTAG00000004225	TSR1	510820	0.984429	0.0206724
darkturquoise	ENSBTAG00000014806.6	HF	darkturquoise.HF	0	ENSBTAG00000014806	ATP2A3	512313	0.931996	-0.104712
darkturquoise	ENSBTAG00000019242.5	HF	darkturquoise.HF	0	ENSBTAG00000019242	CHRNB1	613386	0.990312	0.0131924
darkturquoise	ENSBTAG00000054623.1	HF	darkturquoise.HF	0	ENSBTAG00000054623	HOXB9	783873	0.995652	0.00611529
darkturquoise	ENSBTAG00000030230.3	HF	darkturquoise.HF	0	ENSBTAG00000030230		NA	0.763872	-0.684134
darkturquoise	ENSBTAG00000020067.6	HF	darkturquoise.HF	0	ENSBTAG00000020067	LLGL2	539545	0.862	-0.192375
darkturquoise	ENSBTAG00000017751.6	HF	darkturquoise.HF	0	ENSBTAG00000017751	RGS9	281453	0.653615	0.513985
darkturquoise	ENSBTAG00000016894.6	HF	darkturquoise.HF	0	ENSBTAG00000016894	CYFIP1	100141021	0.993307	0.00895387
darkturquoise	ENSBTAG00000016762.5	HF	darkturquoise.HF	0	ENSBTAG00000016762	SLC25A12	539494	0.846078	0.207217
darkturquoise	ENSBTAG00000019137.6	HF	darkturquoise.HF	0	ENSBTAG00000019137	SCN7A	507516	0.532282	0.762193
darkturquoise	ENSBTAG00000007652.5	HF	darkturquoise.HF	0	ENSBTAG00000007652	RFTN2	505671	0.988145	-0.0161588
darkturquoise	ENSBTAG00000006821.5	HF	darkturquoise.HF	0	ENSBTAG00000006821	PECR	617037	0.864215	0.188333
darkturquoise	ENSBTAG00000003809.6	HF	darkturquoise.HF	0	ENSBTAG00000003809	PLCD4	540771	0.754157	0.343545
darkturquoise	ENSBTAG00000010253.6	HF	darkturquoise.HF	0	ENSBTAG00000010253	SYTL1	527641	0.98724	-0.0177532
darkturquoise	ENSBTAG00000051083.1	HF	darkturquoise.HF	0	ENSBTAG00000051083	WNT4	789600	0.884533	-0.171887
darkturquoise	ENSBTAG00000020126.6	HF	darkturquoise.HF	0	ENSBTAG00000020126	MYO10	281935	0.941873	-0.0774925
darkturquoise	ENSBTAG00000010649.6	HF	darkturquoise.HF	0	ENSBTAG00000010649	MEF2A	407231	0.785224	0.293036
darkturquoise	ENSBTAG00000001282.7	HF	darkturquoise.HF	0	ENSBTAG00000001282	RALGAPA1	618573	0.858751	0.192868
darkturquoise	ENSBTAG00000018400.5	HF	darkturquoise.HF	0	ENSBTAG00000018400	BRMS1L	514432	0.813666	0.251981
darkturquoise	ENSBTAG00000000838.7	HF	darkturquoise.HF	0	ENSBTAG00000000838	CCDC88C	515039	0.93042	0.0931332
darkturquoise	ENSBTAG00000010407.4	HF	darkturquoise.HF	0	ENSBTAG00000010407	GSC	514862	0.945702	-0.117739
darkturquoise	ENSBTAG00000016725.5	HF	darkturquoise.HF	0	ENSBTAG00000016725	KIAA1143	541014	0.953912	0.0628432
darkturquoise	ENSBTAG00000010360.6	HF	darkturquoise.HF	0	ENSBTAG00000010360	LRIG1	505750	0.905824	-0.128245
darkturquoise	ENSBTAG00000039664.3	HF	darkturquoise.HF	0	ENSBTAG00000039664		NA	0.895259	0.486519
darkturquoise	ENSBTAG00000050620.1	HF	darkturquoise.HF	0	ENSBTAG00000050620		NA	0.995589	0.00608938
darkturquoise	ENSBTAG00000004104.6	HF	darkturquoise.HF	0	ENSBTAG00000004104	RUNX2	536911	0.940037	0.0859794
darkturquoise	ENSBTAG00000019588.6	HF	darkturquoise.HF	0	ENSBTAG00000019588	BLA-DQB	539241	0.692925	-0.491368
darkturquoise	ENSBTAG00000039620.3	HF	darkturquoise.HF	0	ENSBTAG00000039620	SAPCD1	781275	0.814973	0.276787
darkturquoise	ENSBTAG00000027279.3	HF	darkturquoise.HF	0	ENSBTAG00000027279		509155	0.719602	1.05589
darkturquoise	ENSBTAG00000005916.6	HF	darkturquoise.HF	0	ENSBTAG00000005916	ADNP2	504380	0.856529	0.19338
darkturquoise	ENSBTAG00000009129.5	HF	darkturquoise.HF	0	ENSBTAG00000009129	POLI	515909	0.896474	0.139754
darkturquoise	ENSBTAG00000055063.1	HF	darkturquoise.HF	0	ENSBTAG00000055063		NA	0.811776	-0.317066
darkturquoise	ENSBTAG00000033015.4	HF	darkturquoise.HF	0	ENSBTAG00000033015	FAHD1	509273	0.925436	-0.102378
darkturquoise	ENSBTAG00000018562.6	HF	darkturquoise.HF	0	ENSBTAG00000018562	TMEM159	784639	0.928381	-0.099704
darkturquoise	ENSBTAG00000016765.4	HF	darkturquoise.HF	0	ENSBTAG00000016765	C7orf61	617958	0.80298	0.507308
darkturquoise	ENSBTAG00000039406.3	HF	darkturquoise.HF	0	ENSBTAG00000039406		NA	0.230787	-4.14075
darkturquoise	ENSBTAG00000014218.6	HF	darkturquoise.HF	0	ENSBTAG00000014218	DKK1	504445	0.34078	-1.14099
darkturquoise	ENSBTAG00000009498.6	HF	darkturquoise.HF	0	ENSBTAG00000009498	PTEN	540786	0.959886	0.0553963
darkturquoise	ENSBTAG00000021540.5	HF	darkturquoise.HF	0	ENSBTAG00000021540	WDR11	525169	0.993151	-0.00904335
darkturquoise	ENSBTAG00000008950.6	HF	darkturquoise.HF	0	ENSBTAG00000008950	TRMT9B	510845	0.451583	0.912304
darkturquoise	ENSBTAG00000016473.5	HF	darkturquoise.HF	0	ENSBTAG00000016473	NAT1	512603	0.949401	-0.0725909
darkturquoise	ENSBTAG00000001165.6	HF	darkturquoise.HF	0	ENSBTAG00000001165	AIFM2	534217	0.805311	0.277658
darkturquoise	ENSBTAG00000012975.3	HF	darkturquoise.HF	0	ENSBTAG00000012975	VDAC2	282120	0.795027	-0.275957
darkturquoise	ENSBTAG00000051443.1	HF	darkturquoise.HF	0	ENSBTAG00000051443		NA	0.986062	-0.01956
darkturquoise	ENSBTAG00000022372.4	HF	darkturquoise.HF	0	ENSBTAG00000022372		782688	0.922665	0.161259
darkturquoise	ENSBTAG00000015505.6	HF	darkturquoise.HF	0	ENSBTAG00000015505	FADS2	521822	0.708765	-0.412
darkturquoise	ENSBTAG00000052272.1	HF	darkturquoise.HF	0	ENSBTAG00000052272	COX8A	281091	0.759122	-0.339316
darkturquoise	ENSBTAG00000005756.2	HF	darkturquoise.HF	0	ENSBTAG00000005756	ZDHHC24	530442	0.906749	-0.133587
darkturquoise	ENSBTAG00000019203.4	HF	darkturquoise.HF	0	ENSBTAG00000019203	S100A4	282343	0.847399	0.239804
darkturquoise	ENSBTAG00000037539.2	HF	darkturquoise.HF	0	ENSBTAG00000037539		534578	0.795047	-0.36048
darkturquoise	ENSBTAG00000014649.4	HF	darkturquoise.HF	0	ENSBTAG00000014649	CPT2	504502	0.967546	-0.0433565
darkturquoise	ENSBTAG00000005029.6	HF	darkturquoise.HF	0	ENSBTAG00000005029	TAL1	518657	0.847438	-0.213555
darkturquoise	ENSBTAG00000021082.5	HF	darkturquoise.HF	0	ENSBTAG00000021082	TMEM125	509101	0.676018	-0.470465
darkturquoise	ENSBTAG00000000533.6	HF	darkturquoise.HF	0	ENSBTAG00000000533	ZNF684	112441496	0.955426	-0.0696204
darkturquoise	ENSBTAG00000014596.4	HF	darkturquoise.HF	0	ENSBTAG00000014596	EFHD1	522462	0.887333	-0.162471
darkturquoise	ENSBTAG00000003424.6	HF	darkturquoise.HF	0	ENSBTAG00000003424	BET1	616526	0.767117	0.32563
darkturquoise	ENSBTAG00000019403.6	HF	darkturquoise.HF	0	ENSBTAG00000019403	MALSU1	509253	0.769291	0.356238
darkturquoise	ENSBTAG00000049399.1	HF	darkturquoise.HF	0	ENSBTAG00000049399		NA	0.744813	1.40079
darkturquoise	ENSBTAG00000020453.3	HF	darkturquoise.HF	0	ENSBTAG00000020453	CLEC5A	615201	0.876792	-0.233915
darkturquoise	ENSBTAG00000052934.1	HF	darkturquoise.HF	0	ENSBTAG00000052934		NA	0.996215	-0.00782455
darkturquoise	ENSBTAG00000000877.2	HF	darkturquoise.HF	0	ENSBTAG00000000877	ETFBKMT	530461	0.941293	0.0819578
darkturquoise	ENSBTAG00000014322.5	HF	darkturquoise.HF	0	ENSBTAG00000014322	FAM234B	512120	0.804828	-0.268869
darkturquoise	ENSBTAG00000017704.5	HF	darkturquoise.HF	0	ENSBTAG00000017704	ABCG2	536203	0.923654	-0.109778
darkturquoise	ENSBTAG00000014805.4	HF	darkturquoise.HF	0	ENSBTAG00000014805	ENOPH1	525563	0.865684	0.185576
darkturquoise	ENSBTAG00000004893.6	HF	darkturquoise.HF	0	ENSBTAG00000004893	ACOX3	510065	0.891275	-0.160367
darkturquoise	ENSBTAG00000011356.4	HF	darkturquoise.HF	0	ENSBTAG00000011356	CAMSAP3	616206	0.723055	-0.3894
darkturquoise	ENSBTAG00000012095.6	HF	darkturquoise.HF	0	ENSBTAG00000012095	GEMIN5	533444	0.949971	-0.0675187
darkturquoise	ENSBTAG00000004413.6	HF	darkturquoise.HF	0	ENSBTAG00000004413	RHOBTB3	530930	0.975915	0.0345629
darkturquoise	ENSBTAG00000005972.6	HF	darkturquoise.HF	0	ENSBTAG00000005972		NA	0.555885	-1.13633
darkturquoise	ENSBTAG00000018347.6	HF	darkturquoise.HF	0	ENSBTAG00000018347	IL33	507054	0.863384	0.208715
darkturquoise	ENSBTAG00000020749.5	HF	darkturquoise.HF	0	ENSBTAG00000020749	PRXL2C	616897	0.799227	0.279133
darkturquoise	ENSBTAG00000030960.4	HF	darkturquoise.HF	0	ENSBTAG00000030960	DNAJC25	535430	0.912237	0.124259
darkturquoise	ENSBTAG00000038335.2	HF	darkturquoise.HF	0	ENSBTAG00000038335		534155	0.673629	-0.479093
darkturquoise	ENSBTAG00000018481.6	HF	darkturquoise.HF	0	ENSBTAG00000018481		513329	0.534	0.776284
darkturquoise	ENSBTAG00000036087.4	HF	darkturquoise.HF	0	ENSBTAG00000036087	ARMC2	520151	0.932572	0.0942619
darkturquoise	ENSBTAG00000016793.3	HF	darkturquoise.HF	0	ENSBTAG00000016793	SLC35D3	539925	0.415381	-1.02354
darkturquoise	ENSBTAG00000049839.1	HF	darkturquoise.HF	0	ENSBTAG00000049839		NA	0.452127	1.06944
darkturquoise	ENSBTAG00000013671.4	HF	darkturquoise.HF	0	ENSBTAG00000013671	UTP14A	505600	0.932438	-0.0910653
darkturquoise	ENSBTAG00000010948.5	HF	darkturquoise.HF	0	ENSBTAG00000010948	CLIC2	532777	0.832159	-0.23963
darkturquoise	ENSBTAG00000037413.3	HF	darkturquoise.HF	0	ENSBTAG00000037413	TMEM164	524183	0.904604	0.129854
darkturquoise	ENSBTAG00000054383.1	HF	darkturquoise.HF	0	ENSBTAG00000054383	NUDT10	616931	0.731092	0.416072
green	ENSBTAG00000002361.6	HF	green.HF	0	ENSBTAG00000002361	TMCC2	768080	0.901887	-0.134739
green	ENSBTAG00000018824.6	HF	green.HF	0	ENSBTAG00000018824	MIA3	509133	0.914962	-0.116789
green	ENSBTAG00000013197.6	HF	green.HF	0	ENSBTAG00000013197	PSEN2	282010	0.964561	0.0497572
green	ENSBTAG00000019818.6	HF	green.HF	0	ENSBTAG00000019818	CASZ1	536765	0.821212	-0.245627
green	ENSBTAG00000015642.6	HF	green.HF	0	ENSBTAG00000015642	SDF4	528783	0.819978	-0.253417
green	ENSBTAG00000035836.4	HF	green.HF	0	ENSBTAG00000035836	COLGALT2	789150	0.61922	-0.557928
green	ENSBTAG00000054874.1	HF	green.HF	0	ENSBTAG00000054874		101901895	0.556544	-0.719915
green	ENSBTAG00000051836.1	HF	green.HF	0	ENSBTAG00000051836		526041	0.974453	-0.0375884
green	ENSBTAG00000050586.1	HF	green.HF	0	ENSBTAG00000050586		NA	0.768738	-0.651722
green	ENSBTAG00000051084.1	HF	green.HF	0	ENSBTAG00000051084		NA	0.813275	1.22278
green	ENSBTAG00000047147.2	HF	green.HF	0	ENSBTAG00000047147	CRYBG3	516526	0.907322	0.131622
green	ENSBTAG00000049130.1	HF	green.HF	0	ENSBTAG00000049130		NA	0.947983	-0.194291
green	ENSBTAG00000008862.6	HF	green.HF	0	ENSBTAG00000008862	GOLGB1	532923	0.985044	-0.0199825
green	ENSBTAG00000044172.3	HF	green.HF	0	ENSBTAG00000044172	LMLN	100337404	0.828236	0.240132
green	ENSBTAG00000054926.1	HF	green.HF	0	ENSBTAG00000054926		NA	0.726293	0.393405
green	ENSBTAG00000034848.3	HF	green.HF	0	ENSBTAG00000034848	F2RL1	526525	0.882532	-0.169822
green	ENSBTAG00000050356.1	HF	green.HF	0	ENSBTAG00000050356		NA	0.934734	-0.216439
green	ENSBTAG00000040368.3	HF	green.HF	0	ENSBTAG00000040368	AAGAB	507035	0.97997	-0.0265903
green	ENSBTAG00000012365.6	HF	green.HF	0	ENSBTAG00000012365	ANP32A	538427	0.842458	0.221827
green	ENSBTAG00000021872.6	HF	green.HF	0	ENSBTAG00000021872	RASGRP1	533125	0.923504	-0.113722
green	ENSBTAG00000021538.7	HF	green.HF	0	ENSBTAG00000021538	MYO1E	523485	0.947981	0.0703322
green	ENSBTAG00000009642.2	HF	green.HF	0	ENSBTAG00000009642	AKAP5	281612	0.853083	0.400798
green	ENSBTAG00000012565.6	HF	green.HF	0	ENSBTAG00000012565	PCNX1	514244	0.971348	0.0385696
green	ENSBTAG00000002704.5	HF	green.HF	0	ENSBTAG00000002704	POMT2	537054	0.92818	-0.0964889
green	ENSBTAG00000024091.3	HF	green.HF	0	ENSBTAG00000024091	MALL	512289	0.838769	-0.229445
green	ENSBTAG00000002105.5	HF	green.HF	0	ENSBTAG00000002105	TEX261	514869	0.887376	-0.149663
green	ENSBTAG00000010971.5	HF	green.HF	0	ENSBTAG00000010971	LIMS1	540281	0.905181	0.132639
green	ENSBTAG00000023976.5	HF	green.HF	0	ENSBTAG00000023976	ARHGAP25	534994	0.963133	0.0505933
green	ENSBTAG00000011381.5	HF	green.HF	0	ENSBTAG00000011381	SLC30A3	512803	0.68567	-0.512439
green	ENSBTAG00000051104.1	HF	green.HF	0	ENSBTAG00000051104	CGREF1	507586	0.822953	0.25067
green	ENSBTAG00000012844.5	HF	green.HF	0	ENSBTAG00000012844	LRSAM1	507008	0.962069	-0.0516427
green	ENSBTAG00000010653.6	HF	green.HF	0	ENSBTAG00000010653	MIGA2	535315	0.842447	-0.212542
green	ENSBTAG00000024822.5	HF	green.HF	0	ENSBTAG00000024822	SETX	534284	0.712072	-0.432326
green	ENSBTAG00000043243.2	HF	green.HF	0	ENSBTAG00000043243	RF00322	112449172	0.947668	0.760197
green	ENSBTAG00000004307.5	HF	green.HF	0	ENSBTAG00000004307	VPS36	511223	0.987147	0.0172132
green	ENSBTAG00000005760.5	HF	green.HF	0	ENSBTAG00000005760	TBC1D4	534649	0.841761	-0.220634
green	ENSBTAG00000050269.1	HF	green.HF	0	ENSBTAG00000050269		NA	0.634959	-0.61579
green	ENSBTAG00000008472.6	HF	green.HF	0	ENSBTAG00000008472	CRNKL1	526536	0.9476	-0.070084
green	ENSBTAG00000007648.5	HF	green.HF	0	ENSBTAG00000007648	NET1	507365	0.990321	0.0130134
green	ENSBTAG00000013007.6	HF	green.HF	0	ENSBTAG00000013007	FAM210B	516545	0.970277	-0.041215
green	ENSBTAG00000009743.4	HF	green.HF	0	ENSBTAG00000009743	PDRG1	768241	0.964255	-0.0479794
green	ENSBTAG00000003815.6	HF	green.HF	0	ENSBTAG00000003815	EDEM2	513253	0.893948	-0.14062
green	ENSBTAG00000005086.5	HF	green.HF	0	ENSBTAG00000005086	RPRD1B	529700	0.942983	-0.0753318
green	ENSBTAG00000039028.2	HF	green.HF	0	ENSBTAG00000039028	PI3	783871	0.17244	2.47187
green	ENSBTAG00000013928.5	HF	green.HF	0	ENSBTAG00000013928	WFDC2	618044	0.894173	-0.164367
green	ENSBTAG00000038682.3	HF	green.HF	0	ENSBTAG00000038682	FAM83H	524974	0.933972	-0.0895286
green	ENSBTAG00000034613.4	HF	green.HF	0	ENSBTAG00000034613	MROH6	789886	0.884589	-0.186238
green	ENSBTAG00000010286.5	HF	green.HF	0	ENSBTAG00000010286	NPAT	526583	0.952386	-0.0730313
green	ENSBTAG00000014611.6	HF	green.HF	0	ENSBTAG00000014611	SORL1	533166	0.776918	-0.320478
green	ENSBTAG00000021007.4	HF	green.HF	0	ENSBTAG00000021007	FOLR1	539750	0.960387	-0.0560373
green	ENSBTAG00000031252.3	HF	green.HF	0	ENSBTAG00000031252	CD82	506713	0.981723	-0.0257865
green	ENSBTAG00000008098.6	HF	green.HF	0	ENSBTAG00000008098	DCLK2	536110	0.817113	0.27102
green	ENSBTAG00000007496.6	HF	green.HF	0	ENSBTAG00000007496	P2RX2	527499	0.33804	-1.69518
green	ENSBTAG00000001806.6	HF	green.HF	0	ENSBTAG00000001806	IQCD	513272	0.960793	-0.0605519
green	ENSBTAG00000005970.5	HF	green.HF	0	ENSBTAG00000005970	XBP1	541236	0.903378	-0.129172
green	ENSBTAG00000022028.4	HF	green.HF	0	ENSBTAG00000022028	DERL3	614334	0.680241	-0.527823
green	ENSBTAG00000006608.6	HF	green.HF	0	ENSBTAG00000006608	GGT5	787326	0.988337	-0.0163889
green	ENSBTAG00000046900.2	HF	green.HF	0	ENSBTAG00000046900	GGT1	615582	0.891336	-0.158671
green	ENSBTAG00000021262.6	HF	green.HF	0	ENSBTAG00000021262	SNRPD3	617823	0.778637	-0.30521
green	ENSBTAG00000001286.5	HF	green.HF	0	ENSBTAG00000001286	ELMO3	525427	0.857195	-0.196505
green	ENSBTAG00000001838.5	HF	green.HF	0	ENSBTAG00000001838	LRRC36	512403	0.536492	0.709438
green	ENSBTAG00000013757.6	HF	green.HF	0	ENSBTAG00000013757	CTCF	517097	0.912152	0.116772
green	ENSBTAG00000014636.6	HF	green.HF	0	ENSBTAG00000014636	ZFHX3	510844	0.976698	0.0333999
green	ENSBTAG00000046805.2	HF	green.HF	0	ENSBTAG00000046805	CYP2F1	615697	0.881067	-0.214459
green	ENSBTAG00000038321.3	HF	green.HF	0	ENSBTAG00000038321	LIPE	286879	0.860403	-0.201965
green	ENSBTAG00000015599.6	HF	green.HF	0	ENSBTAG00000015599	PRKD2	782793	0.882231	-0.158671
green	ENSBTAG00000021557.3	HF	green.HF	0	ENSBTAG00000021557	FUT2	281175	0.928048	-0.123648
green	ENSBTAG00000002368.6	HF	green.HF	0	ENSBTAG00000002368	TULP2	505350	0.681088	0.444779
green	ENSBTAG00000011693.6	HF	green.HF	0	ENSBTAG00000011693	LENG9	101907522	0.883417	-0.180549
green	ENSBTAG00000052741.1	HF	green.HF	0	ENSBTAG00000052741		NA	0.985735	-0.0227165
green	ENSBTAG00000052498.1	HF	green.HF	0	ENSBTAG00000052498		NA	0.690037	1.38303
green	ENSBTAG00000006961.5	HF	green.HF	0	ENSBTAG00000006961		529844	0.767131	0.815985
green	ENSBTAG00000040169.3	HF	green.HF	0	ENSBTAG00000040169		509810	0.975323	0.0358311
green	ENSBTAG00000018706.6	HF	green.HF	0	ENSBTAG00000018706	PCTP	616574	0.879392	0.163415
green	ENSBTAG00000012475.6	HF	green.HF	0	ENSBTAG00000012475	ALOX12B	504803	0.854628	0.237569
green	ENSBTAG00000048965.1	HF	green.HF	0	ENSBTAG00000048965	TVP23B	513550	0.995614	0.00588871
green	ENSBTAG00000020517.3	HF	green.HF	0	ENSBTAG00000020517	MED9	616966	0.925053	-0.104439
green	ENSBTAG00000005546.4	HF	green.HF	0	ENSBTAG00000005546	HOXB7	281820	0.969344	-0.0429812
green	ENSBTAG00000039599.4	HF	green.HF	0	ENSBTAG00000039599	HOXB4	768240	0.938313	0.0889618
green	ENSBTAG00000046569.2	HF	green.HF	0	ENSBTAG00000046569	CISD3	618350	0.953902	0.0752723
green	ENSBTAG00000019658.4	HF	green.HF	0	ENSBTAG00000019658	ASB16	539253	0.80185	0.328514
green	ENSBTAG00000020810.6	HF	green.HF	0	ENSBTAG00000020810	CYB561	317663	0.937502	-0.0875182
green	ENSBTAG00000011359.5	HF	green.HF	0	ENSBTAG00000011359	CD7	510073	0.993889	-0.0111556
green	ENSBTAG00000015339.4	HF	green.HF	0	ENSBTAG00000015339	ENDOV	526597	0.986611	-0.0179962
green	ENSBTAG00000044681.2	HF	green.HF	0	ENSBTAG00000044681	RF00026	NA	0.947668	0.760197
green	ENSBTAG00000009029.5	HF	green.HF	0	ENSBTAG00000009029		507443	0.95996	0.057291
green	ENSBTAG00000007650.5	HF	green.HF	0	ENSBTAG00000007650	SLC38A11	523418	0.790597	-0.382302
green	ENSBTAG00000013302.6	HF	green.HF	0	ENSBTAG00000013302	R3HDM1	533850	0.955339	-0.0608256
green	ENSBTAG00000003936.6	HF	green.HF	0	ENSBTAG00000003936	PNKD	616561	0.830397	-0.238412
green	ENSBTAG00000013492.6	HF	green.HF	0	ENSBTAG00000013492	PRKAG3	511961	0.356875	1.2113
green	ENSBTAG00000005584.5	HF	green.HF	0	ENSBTAG00000005584		NA	0.531937	-1.35048
green	ENSBTAG00000010598.6	HF	green.HF	0	ENSBTAG00000010598	EIF4E2	519920	0.973242	-0.0352629
green	ENSBTAG00000018067.5	HF	green.HF	0	ENSBTAG00000018067	S100PBP	539983	0.920151	0.107145
green	ENSBTAG00000005904.6	HF	green.HF	0	ENSBTAG00000005904	RBBP4	767940	0.928464	0.0955967
green	ENSBTAG00000016818.5	HF	green.HF	0	ENSBTAG00000016818	ZCCHC17	538816	0.845852	-0.206544
green	ENSBTAG00000009796.6	HF	green.HF	0	ENSBTAG00000009796	PIGV	519213	0.99302	0.00964383
green	ENSBTAG00000009631.5	HF	green.HF	0	ENSBTAG00000009631	ZNF683	511122	0.658724	0.662516
green	ENSBTAG00000053205.1	HF	green.HF	0	ENSBTAG00000053205		NA	0.679174	-0.673261
green	ENSBTAG00000011046.6	HF	green.HF	0	ENSBTAG00000011046	CDK7	515462	0.997776	0.00315471
green	ENSBTAG00000001557.5	HF	green.HF	0	ENSBTAG00000001557	CCL28	535328	0.649623	0.550504
green	ENSBTAG00000003219.5	HF	green.HF	0	ENSBTAG00000003219	FBXL7	NA	0.858513	-0.215066
green	ENSBTAG00000052290.1	HF	green.HF	0	ENSBTAG00000052290		NA	0.768915	0.348151
green	ENSBTAG00000001567.6	HF	green.HF	0	ENSBTAG00000001567	LRRK1	513994	0.99754	-0.00330307
green	ENSBTAG00000054024.1	HF	green.HF	0	ENSBTAG00000054024		NA	0.500678	0.923982
green	ENSBTAG00000048528.1	HF	green.HF	0	ENSBTAG00000048528		NA	0.692001	-0.634
green	ENSBTAG00000005844.6	HF	green.HF	0	ENSBTAG00000005844	SCAMP2	534312	0.90012	-0.135085
green	ENSBTAG00000005838.6	HF	green.HF	0	ENSBTAG00000005838	ULK3	506063	0.913081	-0.117762
green	ENSBTAG00000006819.6	HF	green.HF	0	ENSBTAG00000006819		513132	0.948736	0.0706386
green	ENSBTAG00000032130.4	HF	green.HF	0	ENSBTAG00000032130	CATSPER2	517699	0.983847	-0.0223532
green	ENSBTAG00000037953.2	HF	green.HF	0	ENSBTAG00000037953	bta-mir-1282	100313396	0.844103	1.32503
green	ENSBTAG00000038361.2	HF	green.HF	0	ENSBTAG00000038361	SERPINA11	538280	0.934011	0.0998091
green	ENSBTAG00000049332.1	HF	green.HF	0	ENSBTAG00000049332		NA	0.540756	-1.11657
green	ENSBTAG00000010995.5	HF	green.HF	0	ENSBTAG00000010995	CINP	613767	0.897755	-0.140696
green	ENSBTAG00000015750.5	HF	green.HF	0	ENSBTAG00000015750	AMN	767976	0.783266	0.528872
green	ENSBTAG00000003559.6	HF	green.HF	0	ENSBTAG00000003559	PPP1R13B	511414	0.813176	-0.262799
green	ENSBTAG00000017194.6	HF	green.HF	0	ENSBTAG00000017194	ASPG	505486	0.659713	-0.516111
green	ENSBTAG00000032374.5	HF	green.HF	0	ENSBTAG00000032374	SELENOK	615114	0.972309	0.0365495
green	ENSBTAG00000000601.6	HF	green.HF	0	ENSBTAG00000000601	COL11A2	515435	0.782328	-0.392119
green	ENSBTAG00000010007.6	HF	green.HF	0	ENSBTAG00000010007	MAPK13	535327	0.881122	0.175406
green	ENSBTAG00000001074.5	HF	green.HF	0	ENSBTAG00000001074	SAYSD1	618888	0.996471	-0.0050488
green	ENSBTAG00000051116.1	HF	green.HF	0	ENSBTAG00000051116	C6orf132	100295626	0.844899	-0.229925
green	ENSBTAG00000051956.1	HF	green.HF	0	ENSBTAG00000051956	GUCA1A	282243	0.654558	0.575873
green	ENSBTAG00000049252.1	HF	green.HF	0	ENSBTAG00000049252		NA	0.249858	1.55639
green	ENSBTAG00000048996.1	HF	green.HF	0	ENSBTAG00000048996		NA	0.820133	0.26797
green	ENSBTAG00000050753.1	HF	green.HF	0	ENSBTAG00000050753		NA	0.972892	-0.0786565
green	ENSBTAG00000001475.6	HF	green.HF	0	ENSBTAG00000001475	MCUR1	617129	0.882737	0.163544
green	ENSBTAG00000021923.6	HF	green.HF	0	ENSBTAG00000021923	DSG2	508151	0.806457	-0.270027
green	ENSBTAG00000007833.6	HF	green.HF	0	ENSBTAG00000007833	PIAS2	533403	0.860638	0.191143
green	ENSBTAG00000019455.7	HF	green.HF	0	ENSBTAG00000019455	MYO5B	514078	0.991043	-0.0122952
green	ENSBTAG00000016574.5	HF	green.HF	0	ENSBTAG00000016574	RGS11	521040	0.99007	0.0138223
green	ENSBTAG00000048459.1	HF	green.HF	0	ENSBTAG00000048459	CARHSP1	506760	0.767379	-0.327715
green	ENSBTAG00000021522.5	HF	green.HF	0	ENSBTAG00000021522	PLA2G10	613966	0.724831	-0.414637
green	ENSBTAG00000004801.5	HF	green.HF	0	ENSBTAG00000004801	PDXDC1	505868	0.983884	-0.02125
green	ENSBTAG00000009837.3	HF	green.HF	0	ENSBTAG00000009837	ANKS4B	505168	0.720275	0.509856
green	ENSBTAG00000006129.7	HF	green.HF	0	ENSBTAG00000006129	KIAA0556	520970	0.949824	-0.0672774
green	ENSBTAG00000021785.4	HF	green.HF	0	ENSBTAG00000021785	TMEM219	506622	0.940408	-0.0796949
green	ENSBTAG00000048857.1	HF	green.HF	0	ENSBTAG00000048857		NA	0.898816	-0.186019
green	ENSBTAG00000018589.6	HF	green.HF	0	ENSBTAG00000018589	RFC2	508652	0.915378	0.11544
green	ENSBTAG00000026236.3	HF	green.HF	0	ENSBTAG00000026236	AZGP1	508800	0.983065	0.0242214
green	ENSBTAG00000017701.6	HF	green.HF	0	ENSBTAG00000017701	CYP2W1	618939	0.768028	0.340763
green	ENSBTAG00000004662.6	HF	green.HF	0	ENSBTAG00000004662	SLC16A12	538469	0.834952	0.254786
green	ENSBTAG00000004739.5	HF	green.HF	0	ENSBTAG00000004739	SLC18A2	282471	0.691208	-0.458372
green	ENSBTAG00000048561.1	HF	green.HF	0	ENSBTAG00000048561		NA	0.812696	0.27619
green	ENSBTAG00000017085.3	HF	green.HF	0	ENSBTAG00000017085	AGA	511345	0.905973	0.125774
green	ENSBTAG00000052405.1	HF	green.HF	0	ENSBTAG00000052405		NA	0.314706	3.13558
green	ENSBTAG00000007629.3	HF	green.HF	0	ENSBTAG00000007629	THAP1	538615	0.97053	-0.0414495
green	ENSBTAG00000014484.4	HF	green.HF	0	ENSBTAG00000014484	TMEM26	100125281	0.410748	1.0141
green	ENSBTAG00000046357.2	HF	green.HF	0	ENSBTAG00000046357	SLC29A3	504503	0.838533	-0.232534
green	ENSBTAG00000005963.5	HF	green.HF	0	ENSBTAG00000005963	MAT1A	541078	0.888003	-0.169249
green	ENSBTAG00000002669.5	HF	green.HF	0	ENSBTAG00000002669	RASSF4	510549	0.860326	-0.202519
green	ENSBTAG00000012393.6	HF	green.HF	0	ENSBTAG00000012393	AGT	527114	0.986353	-0.0203823
green	ENSBTAG00000013606.5	HF	green.HF	0	ENSBTAG00000013606	FKBP2	538998	0.827073	-0.240513
green	ENSBTAG00000020773.5	HF	green.HF	0	ENSBTAG00000020773	CTSW	510967	0.786798	0.31312
green	ENSBTAG00000012742.5	HF	green.HF	0	ENSBTAG00000012742	SLC22A18	504885	0.899111	0.153136
green	ENSBTAG00000005144.4	HF	green.HF	0	ENSBTAG00000005144	PNPLA2	508493	0.727441	-0.385998
green	ENSBTAG00000045834.2	HF	green.HF	0	ENSBTAG00000045834	RASSF7	538490	0.745691	-0.370091
green	ENSBTAG00000047713.2	HF	green.HF	0	ENSBTAG00000047713	LMNTD2	100851924	0.903047	-0.155054
green	ENSBTAG00000027425.5	HF	green.HF	0	ENSBTAG00000027425	CCDC190	617478	0.995489	-0.00696054
green	ENSBTAG00000005227.7	HF	green.HF	0	ENSBTAG00000005227	ATF6	530610	0.919908	-0.10709
green	ENSBTAG00000002951.6	HF	green.HF	0	ENSBTAG00000002951	CD244	513468	0.689996	0.431342
green	ENSBTAG00000045596.2	HF	green.HF	0	ENSBTAG00000045596	YY1AP1	NA	0.760496	0.350499
green	ENSBTAG00000043590.2	HF	green.HF	0	ENSBTAG00000043590	RF00418	NA	0.947668	0.760197
green	ENSBTAG00000020026.3	HF	green.HF	0	ENSBTAG00000020026	C3H1orf43	538459	0.971851	-0.037352
green	ENSBTAG00000005809.6	HF	green.HF	0	ENSBTAG00000005809	GPR89A	767859	0.935648	0.0858599
green	ENSBTAG00000046509.2	HF	green.HF	0	ENSBTAG00000046509	TENT5C	517961	0.441003	-0.917298
green	ENSBTAG00000016643.4	HF	green.HF	0	ENSBTAG00000016643	CYB561D1	527518	0.947868	0.0704504
green	ENSBTAG00000050962.1	HF	green.HF	0	ENSBTAG00000050962	YIPF1	511748	0.910061	0.120794
green	ENSBTAG00000000634.6	HF	green.HF	0	ENSBTAG00000000634	MLPH	531343	0.676041	0.498688
green	ENSBTAG00000017086.6	HF	green.HF	0	ENSBTAG00000017086	GRB10	407210	0.967184	0.0454137
green	ENSBTAG00000021313.6	HF	green.HF	0	ENSBTAG00000021313	RUNDC3B	525116	0.948918	0.0715362
green	ENSBTAG00000046588.2	HF	green.HF	0	ENSBTAG00000046588	DNAJB9	614588	0.933421	0.0928527
green	ENSBTAG00000018715.6	HF	green.HF	0	ENSBTAG00000018715	MPLKIP	509064	0.935484	0.0897293
green	ENSBTAG00000015588.5	HF	green.HF	0	ENSBTAG00000015588	TMEM209	510567	0.865672	0.188414
green	ENSBTAG00000049834.1	HF	green.HF	0	ENSBTAG00000049834		NA	0.781953	-0.409895
green	ENSBTAG00000039559.2	HF	green.HF	0	ENSBTAG00000039559		NA	0.992194	0.0239294
green	ENSBTAG00000021565.5	HF	green.HF	0	ENSBTAG00000021565	PRSS2	282603	0.936565	0.745618
green	ENSBTAG00000002810.6	HF	green.HF	0	ENSBTAG00000002810	ZNF777	517496	0.919028	-0.108512
green	ENSBTAG00000011228.6	HF	green.HF	0	ENSBTAG00000011228	FASTK	509781	0.987191	-0.017536
green	ENSBTAG00000001517.6	HF	green.HF	0	ENSBTAG00000001517	KRT18	506480	0.942096	-0.081984
green	ENSBTAG00000017943.4	HF	green.HF	0	ENSBTAG00000017943	GALNT6	506903	0.952559	0.0679219
green	ENSBTAG00000032899.3	HF	green.HF	0	ENSBTAG00000032899		NA	0.940291	0.0916941
green	ENSBTAG00000008721.4	HF	green.HF	0	ENSBTAG00000008721	MANSC1	512999	0.897885	0.146716
green	ENSBTAG00000049367.1	HF	green.HF	0	ENSBTAG00000049367		100140174	0.96307	-0.107901
green	ENSBTAG00000003574.5	HF	green.HF	0	ENSBTAG00000003574	SHISAL1	789734	0.858467	-0.216526
green	ENSBTAG00000014463.6	HF	green.HF	0	ENSBTAG00000014463	CAMK2D	532713	0.790229	0.284415
green	ENSBTAG00000020270.6	HF	green.HF	0	ENSBTAG00000020270	NFKB1	616115	0.985945	0.0187097
green	ENSBTAG00000002299.5	HF	green.HF	0	ENSBTAG00000002299	SEL1L3	535060	0.948691	-0.0703384
green	ENSBTAG00000000599.6	HF	green.HF	0	ENSBTAG00000000599	CCNI	504847	0.995823	-0.00583896
green	ENSBTAG00000005712.6	HF	green.HF	0	ENSBTAG00000005712	STX18	614135	0.918467	0.10783
green	ENSBTAG00000055218.1	HF	green.HF	0	ENSBTAG00000055218		NA	0.337607	2.24094
green	ENSBTAG00000054376.1	HF	green.HF	0	ENSBTAG00000054376	CFAP99	100847979	0.766017	0.338088
green	ENSBTAG00000004856.6	HF	green.HF	0	ENSBTAG00000004856	RNF130	525735	0.9857	0.0195297
green	ENSBTAG00000048107.2	HF	green.HF	0	ENSBTAG00000048107	CANX	407129	0.929907	-0.0938814
green	ENSBTAG00000053467.1	HF	green.HF	0	ENSBTAG00000053467	HIST3H2BB	520120	0.986899	-0.0221399
green	ENSBTAG00000007725.5	HF	green.HF	0	ENSBTAG00000007725	ARF1	338058	0.922218	-0.102121
green	ENSBTAG00000053022.1	HF	green.HF	0	ENSBTAG00000053022		NA	0.964645	0.150367
green	ENSBTAG00000053097.1	HF	green.HF	0	ENSBTAG00000053097		NA	0.949364	0.0780921
green	ENSBTAG00000011135.6	HF	green.HF	0	ENSBTAG00000011135	OCEL1	615639	0.831673	-0.236603
green	ENSBTAG00000009330.6	HF	green.HF	0	ENSBTAG00000009330	SIN3B	520505	0.941453	-0.0768144
green	ENSBTAG00000013613.6	HF	green.HF	0	ENSBTAG00000013613	SMIM7	613429	0.98265	-0.0230585
green	ENSBTAG00000020090.6	HF	green.HF	0	ENSBTAG00000020090	EPHX3	617882	0.933646	-0.0923505
green	ENSBTAG00000049339.1	HF	green.HF	0	ENSBTAG00000049339		NA	0.910918	-0.122964
green	ENSBTAG00000006001.6	HF	green.HF	0	ENSBTAG00000006001	STAP2	505456	0.984608	-0.0219437
green	ENSBTAG00000008609.6	HF	green.HF	0	ENSBTAG00000008609	SEPT8	540614	0.975748	-0.0329343
green	ENSBTAG00000031246.4	HF	green.HF	0	ENSBTAG00000031246	CCNI2	NA	0.885763	0.164937
green	ENSBTAG00000051246.1	HF	green.HF	0	ENSBTAG00000051246		NA	0.255943	3.37507
green	ENSBTAG00000004815.6	HF	green.HF	0	ENSBTAG00000004815		509006	0.631586	-0.550252
green	ENSBTAG00000019814.6	HF	green.HF	0	ENSBTAG00000019814	PGBD2	101907155	0.981361	0.028129
green	ENSBTAG00000046542.2	HF	green.HF	0	ENSBTAG00000046542	C7H19orf24	616355	0.731609	-0.380329
green	ENSBTAG00000025182.4	HF	green.HF	0	ENSBTAG00000025182	FBXL21	505624	0.987246	0.0191771
green	ENSBTAG00000052642.1	HF	green.HF	0	ENSBTAG00000052642		NA	0.87922	0.196474
green	ENSBTAG00000004657.6	HF	green.HF	0	ENSBTAG00000004657	FBLL1	NA	0.873422	0.223737
green	ENSBTAG00000054614.1	HF	green.HF	0	ENSBTAG00000054614		NA	0.426048	1.08753
green	ENSBTAG00000038181.4	HF	green.HF	0	ENSBTAG00000038181	FOCAD	506199	0.919334	-0.110566
green	ENSBTAG00000027442.5	HF	green.HF	0	ENSBTAG00000027442	NFIB	538474	0.919912	0.11165
green	ENSBTAG00000011161.2	HF	green.HF	0	ENSBTAG00000011161		NA	0.9746	-0.320822
green	ENSBTAG00000050253.1	HF	green.HF	0	ENSBTAG00000050253	TRPM3	540699	0.735699	-0.396037
green	ENSBTAG00000008103.5	HF	green.HF	0	ENSBTAG00000008103	ALDH1A1	281615	0.739814	-0.402688
green	ENSBTAG00000011433.6	HF	green.HF	0	ENSBTAG00000011433	RGP1	539393	0.962864	-0.0496219
green	ENSBTAG00000009037.6	HF	green.HF	0	ENSBTAG00000009037	GALNT12	508488	0.926663	-0.101586
green	ENSBTAG00000014401.6	HF	green.HF	0	ENSBTAG00000014401	SORBS3	507914	0.879729	0.169757
green	ENSBTAG00000001221.6	HF	green.HF	0	ENSBTAG00000001221	NKX3-1	782252	0.905625	0.191247
green	ENSBTAG00000021573.6	HF	green.HF	0	ENSBTAG00000021573	DCAF12	525161	0.984391	0.020758
green	ENSBTAG00000018280.6	HF	green.HF	0	ENSBTAG00000018280	SLC28A3	508028	0.934254	-0.0909587
green	ENSBTAG00000003240.5	HF	green.HF	0	ENSBTAG00000003240	C8H9orf152	614478	0.852303	0.203403
green	ENSBTAG00000004572.3	HF	green.HF	0	ENSBTAG00000004572	RNF183	539200	0.948114	-0.0773046
green	ENSBTAG00000000995.5	HF	green.HF	0	ENSBTAG00000000995	TENT5A	540234	0.796051	-0.28036
green	ENSBTAG00000010885.6	HF	green.HF	0	ENSBTAG00000010885	TSPYL1	538541	0.952858	-0.0634094
green	ENSBTAG00000016791.6	HF	green.HF	0	ENSBTAG00000016791	PEX7	533077	0.978176	0.0295932
green	ENSBTAG00000000245.6	HF	green.HF	0	ENSBTAG00000000245	NHSL1	517882	0.859148	-0.19052
green	ENSBTAG00000021107.7	HF	green.HF	0	ENSBTAG00000021107	STXBP5	537603	0.97501	0.0338384
green	ENSBTAG00000011179.4	HF	green.HF	0	ENSBTAG00000011179	PDCD2	512079	0.866151	0.186892
green	ENSBTAG00000039377.3	HF	green.HF	0	ENSBTAG00000039377	SLITRK2	540117	0.488699	-0.838777
green	ENSBTAG00000043347.2	HF	green.HF	0	ENSBTAG00000043347	RF00340	NA	0.953011	-0.682476
green	ENSBTAG00000042493.2	HF	green.HF	0	ENSBTAG00000042493	RF00156	112445242	0.927261	0.73952
green	ENSBTAG00000005252.4	HF	green.HF	0	ENSBTAG00000005252	NUDT11	785611	0.932264	0.103492
green	ENSBTAG00000039090.2	HF	green.HF	0	ENSBTAG00000039090	MAGEH1	514533	0.983124	-0.0236294
green	ENSBTAG00000012980.6	HF	green.HF	0	ENSBTAG00000012980	RRAGB	506754	0.889906	0.152669
green	ENSBTAG00000050483.1	HF	green.HF	0	ENSBTAG00000050483		NA	0.465553	1.21362
green	ENSBTAG00000017017.4	HF	green.HF	0	ENSBTAG00000017017	CTPS2	767849	0.967711	0.0461136
greenyellow	ENSBTAG00000009111.6	HF	greenyellow.HF	0	ENSBTAG00000009111	LRRN2	NA	0.912599	-0.123348
greenyellow	ENSBTAG00000012585.6	HF	greenyellow.HF	0	ENSBTAG00000012585	RAB3GAP2	539227	0.987723	0.0163214
greenyellow	ENSBTAG00000011785.6	HF	greenyellow.HF	0	ENSBTAG00000011785	WDR26	767999	0.979919	0.0271432
greenyellow	ENSBTAG00000053199.1	HF	greenyellow.HF	0	ENSBTAG00000053199	CNIH3	615236	0.515779	1.41223
greenyellow	ENSBTAG00000005314.6	HF	greenyellow.HF	0	ENSBTAG00000005314	MFN2	534574	0.867942	-0.176347
greenyellow	ENSBTAG00000054239.1	HF	greenyellow.HF	0	ENSBTAG00000054239		100337161	0.791733	0.300448
greenyellow	ENSBTAG00000016735.6	HF	greenyellow.HF	0	ENSBTAG00000016735	ZBTB48	534608	0.878212	-0.165868
greenyellow	ENSBTAG00000010720.6	HF	greenyellow.HF	0	ENSBTAG00000010720	MIB2	538270	0.949035	-0.0685199
greenyellow	ENSBTAG00000052226.1	HF	greenyellow.HF	0	ENSBTAG00000052226		NA	0.850527	-0.212272
greenyellow	ENSBTAG00000008003.6	HF	greenyellow.HF	0	ENSBTAG00000008003	SMG7	537131	0.929793	-0.0919979
greenyellow	ENSBTAG00000019264.6	HF	greenyellow.HF	0	ENSBTAG00000019264	EDEM3	519058	0.937303	-0.0864025
greenyellow	ENSBTAG00000018548.6	HF	greenyellow.HF	0	ENSBTAG00000018548	INTS7	534964	0.975259	-0.0341245
greenyellow	ENSBTAG00000005137.5	HF	greenyellow.HF	0	ENSBTAG00000005137	LPGAT1	541208	0.966782	0.045871
greenyellow	ENSBTAG00000005397.6	HF	greenyellow.HF	0	ENSBTAG00000005397	CD46	280851	0.913574	0.116913
greenyellow	ENSBTAG00000050530.1	HF	greenyellow.HF	0	ENSBTAG00000050530		NA	0.528562	1.5459
greenyellow	ENSBTAG00000004471.4	HF	greenyellow.HF	0	ENSBTAG00000004471	ST3GAL6	444860	0.982778	0.0244044
greenyellow	ENSBTAG00000017140.6	HF	greenyellow.HF	0	ENSBTAG00000017140	CIP2A	538580	0.902807	0.140485
greenyellow	ENSBTAG00000002394.5	HF	greenyellow.HF	0	ENSBTAG00000002394	TMEM44	614057	0.931937	0.0923471
greenyellow	ENSBTAG00000012497.4	HF	greenyellow.HF	0	ENSBTAG00000012497	KHDRBS1	538775	0.943337	0.075176
greenyellow	ENSBTAG00000014092.6	HF	greenyellow.HF	0	ENSBTAG00000014092	CELF6	539205	0.798059	-0.283678
greenyellow	ENSBTAG00000032055.3	HF	greenyellow.HF	0	ENSBTAG00000032055	VPS39	520990	0.918286	-0.111209
greenyellow	ENSBTAG00000001342.4	HF	greenyellow.HF	0	ENSBTAG00000001342	RSL24D1	783948	0.997978	0.00275282
greenyellow	ENSBTAG00000048622.1	HF	greenyellow.HF	0	ENSBTAG00000048622	TMOD3	533257	0.978624	-0.0298365
greenyellow	ENSBTAG00000004631.6	HF	greenyellow.HF	0	ENSBTAG00000004631	KIAA0586	533397	0.936697	0.0847704
greenyellow	ENSBTAG00000003857.6	HF	greenyellow.HF	0	ENSBTAG00000003857	SUSD6	510837	0.977315	0.0308841
greenyellow	ENSBTAG00000008068.6	HF	greenyellow.HF	0	ENSBTAG00000008068	ERLEC1	781454	0.966131	0.045786
greenyellow	ENSBTAG00000003408.6	HF	greenyellow.HF	0	ENSBTAG00000003408		NA	0.412315	1.81902
greenyellow	ENSBTAG00000052021.1	HF	greenyellow.HF	0	ENSBTAG00000052021		NA	0.972618	-0.0625645
greenyellow	ENSBTAG00000005432.3	HF	greenyellow.HF	0	ENSBTAG00000005432	CAPG	353121	0.929419	-0.106823
greenyellow	ENSBTAG00000012147.6	HF	greenyellow.HF	0	ENSBTAG00000012147	ARRDC1	786098	0.813183	-0.26517
greenyellow	ENSBTAG00000021815.6	HF	greenyellow.HF	0	ENSBTAG00000021815	STARD13	538697	0.901537	0.13683
greenyellow	ENSBTAG00000018300.4	HF	greenyellow.HF	0	ENSBTAG00000018300	TNFRSF19	768037	0.987333	0.0178187
greenyellow	ENSBTAG00000049853.1	HF	greenyellow.HF	0	ENSBTAG00000049853		NA	0.805671	0.303484
greenyellow	ENSBTAG00000002432.5	HF	greenyellow.HF	0	ENSBTAG00000002432	ABHD13	513848	0.948767	0.0688929
greenyellow	ENSBTAG00000018978.6	HF	greenyellow.HF	0	ENSBTAG00000018978	KAT14	541019	0.855627	-0.194407
greenyellow	ENSBTAG00000018295.3	HF	greenyellow.HF	0	ENSBTAG00000018295	SEC23B	535071	0.795017	0.306166
greenyellow	ENSBTAG00000014048.5	HF	greenyellow.HF	0	ENSBTAG00000014048	SHLD1	615129	0.979534	-0.0285521
greenyellow	ENSBTAG00000048366.1	HF	greenyellow.HF	0	ENSBTAG00000048366	SNPH	512054	0.877424	0.187393
greenyellow	ENSBTAG00000014186.4	HF	greenyellow.HF	0	ENSBTAG00000014186	NCOA5	540762	0.959997	0.0535113
greenyellow	ENSBTAG00000000025.6	HF	greenyellow.HF	0	ENSBTAG00000000025	RAB6A	616537	0.888	0.149045
greenyellow	ENSBTAG00000014007.6	HF	greenyellow.HF	0	ENSBTAG00000014007	ELMOD2	515278	0.832015	0.232461
greenyellow	ENSBTAG00000009006.6	HF	greenyellow.HF	0	ENSBTAG00000009006	PRR14L	787908	0.972982	0.0369488
greenyellow	ENSBTAG00000043581.3	HF	greenyellow.HF	0	ENSBTAG00000043581	TXNRD2	282389	0.945723	-0.0753833
greenyellow	ENSBTAG00000018394.6	HF	greenyellow.HF	0	ENSBTAG00000018394	SDR42E1	532489	0.800616	0.284048
greenyellow	ENSBTAG00000018772.6	HF	greenyellow.HF	0	ENSBTAG00000018772	TAF1C	509238	0.870134	-0.183864
greenyellow	ENSBTAG00000012919.6	HF	greenyellow.HF	0	ENSBTAG00000012919	MMP15	282887	0.808128	-0.292809
greenyellow	ENSBTAG00000031687.2	HF	greenyellow.HF	0	ENSBTAG00000031687		100138954	0.876504	0.167537
greenyellow	ENSBTAG00000054234.1	HF	greenyellow.HF	0	ENSBTAG00000054234		787811	0.876654	0.201516
greenyellow	ENSBTAG00000050377.1	HF	greenyellow.HF	0	ENSBTAG00000050377		NA	0.77552	-0.395869
greenyellow	ENSBTAG00000001294.6	HF	greenyellow.HF	0	ENSBTAG00000001294	PPP1R15A	514688	0.937088	0.0878921
greenyellow	ENSBTAG00000002290.6	HF	greenyellow.HF	0	ENSBTAG00000002290		NA	0.871218	-0.225747
greenyellow	ENSBTAG00000021157.6	HF	greenyellow.HF	0	ENSBTAG00000021157	PPP6R1	511840	0.792595	-0.279779
greenyellow	ENSBTAG00000049557.1	HF	greenyellow.HF	0	ENSBTAG00000049557		NA	0.986603	-0.0186946
greenyellow	ENSBTAG00000013882.5	HF	greenyellow.HF	0	ENSBTAG00000013882	CHMP2A	523847	0.858319	-0.195881
greenyellow	ENSBTAG00000020994.5	HF	greenyellow.HF	0	ENSBTAG00000020994	C19H17orf75	506032	0.867086	0.185849
greenyellow	ENSBTAG00000005008.5	HF	greenyellow.HF	0	ENSBTAG00000005008	WSB1	614851	0.881574	0.163314
greenyellow	ENSBTAG00000054943.1	HF	greenyellow.HF	0	ENSBTAG00000054943	MED31	532868	0.976829	-0.0310083
greenyellow	ENSBTAG00000003072.6	HF	greenyellow.HF	0	ENSBTAG00000003072	ACADVL	282130	0.854925	-0.199419
greenyellow	ENSBTAG00000011730.3	HF	greenyellow.HF	0	ENSBTAG00000011730	TCAP	513257	0.876957	-0.179832
greenyellow	ENSBTAG00000011731.6	HF	greenyellow.HF	0	ENSBTAG00000011731	PNMT	281413	0.794791	-0.340819
greenyellow	ENSBTAG00000046162.2	HF	greenyellow.HF	0	ENSBTAG00000046162	ZNF385C	100298918	0.656698	0.50874
greenyellow	ENSBTAG00000055145.1	HF	greenyellow.HF	0	ENSBTAG00000055145		100848134	0.73522	-0.37274
greenyellow	ENSBTAG00000016021.6	HF	greenyellow.HF	0	ENSBTAG00000016021	GAA	280798	0.863556	-0.187581
greenyellow	ENSBTAG00000000824.5	HF	greenyellow.HF	0	ENSBTAG00000000824	TSEN54	511091	0.884382	-0.159039
greenyellow	ENSBTAG00000021231.6	HF	greenyellow.HF	0	ENSBTAG00000021231	KCTD2	789539	0.80604	-0.267924
greenyellow	ENSBTAG00000017242.5	HF	greenyellow.HF	0	ENSBTAG00000017242	FADS6	523867	0.784183	-0.31805
greenyellow	ENSBTAG00000005444.6	HF	greenyellow.HF	0	ENSBTAG00000005444	UGGT1	516332	0.924971	-0.101283
greenyellow	ENSBTAG00000012561.4	HF	greenyellow.HF	0	ENSBTAG00000012561	ORMDL1	768077	0.89544	0.142911
greenyellow	ENSBTAG00000001092.4	HF	greenyellow.HF	0	ENSBTAG00000001092	PHOSPHO2	507308	0.884168	0.161839
greenyellow	ENSBTAG00000018744.7	HF	greenyellow.HF	0	ENSBTAG00000018744	MGAT5	537595	0.995365	0.00634776
greenyellow	ENSBTAG00000021600.6	HF	greenyellow.HF	0	ENSBTAG00000021600	KANSL1L	521270	0.847623	0.210887
greenyellow	ENSBTAG00000026710.4	HF	greenyellow.HF	0	ENSBTAG00000026710	C2H2orf72	787439	0.794405	0.320025
greenyellow	ENSBTAG00000008800.5	HF	greenyellow.HF	0	ENSBTAG00000008800	XKR8	514365	0.712838	-0.425154
greenyellow	ENSBTAG00000003069.7	HF	greenyellow.HF	0	ENSBTAG00000003069	MAN1C1	615012	0.874383	0.179277
greenyellow	ENSBTAG00000018656.5	HF	greenyellow.HF	0	ENSBTAG00000018656	HP1BP3	510194	0.987988	-0.0164908
greenyellow	ENSBTAG00000030335.3	HF	greenyellow.HF	0	ENSBTAG00000030335	ALDH4A1	100126042	0.751587	-0.361406
greenyellow	ENSBTAG00000002458.6	HF	greenyellow.HF	0	ENSBTAG00000002458	NUP155	506738	0.950784	0.0651744
greenyellow	ENSBTAG00000018637.6	HF	greenyellow.HF	0	ENSBTAG00000018637	HDDC3	613382	0.81533	-0.264055
greenyellow	ENSBTAG00000018905.5	HF	greenyellow.HF	0	ENSBTAG00000018905	MAN2A2	527449	0.906816	-0.125733
greenyellow	ENSBTAG00000002941.5	HF	greenyellow.HF	0	ENSBTAG00000002941	FES	507304	0.970201	-0.0407992
greenyellow	ENSBTAG00000010988.6	HF	greenyellow.HF	0	ENSBTAG00000010988	MORF4L1	614390	0.962419	0.0495464
greenyellow	ENSBTAG00000012338.5	HF	greenyellow.HF	0	ENSBTAG00000012338	FAH	508724	0.843469	0.227666
greenyellow	ENSBTAG00000021021.5	HF	greenyellow.HF	0	ENSBTAG00000021021	C21H15orf39	784903	0.633457	-0.532511
greenyellow	ENSBTAG00000014479.5	HF	greenyellow.HF	0	ENSBTAG00000014479	TUBGCP4	510865	0.871623	0.176269
greenyellow	ENSBTAG00000016598.5	HF	greenyellow.HF	0	ENSBTAG00000016598	DYNC1H1	537748	0.736665	-0.36297
greenyellow	ENSBTAG00000009453.6	HF	greenyellow.HF	0	ENSBTAG00000009453	URGCP	504226	0.980221	-0.0264995
greenyellow	ENSBTAG00000018283.4	HF	greenyellow.HF	0	ENSBTAG00000018283	ACAA1	508324	0.710518	-0.399637
greenyellow	ENSBTAG00000000563.6	HF	greenyellow.HF	0	ENSBTAG00000000563	MYD88	444881	0.80212	-0.268455
greenyellow	ENSBTAG00000008416.5	HF	greenyellow.HF	0	ENSBTAG00000008416	ABHD5	535588	0.93026	0.100299
greenyellow	ENSBTAG00000007850.5	HF	greenyellow.HF	0	ENSBTAG00000007850	ITIH4	513700	0.996454	0.00539835
greenyellow	ENSBTAG00000048957.1	HF	greenyellow.HF	0	ENSBTAG00000048957		788207	0.899874	-0.139081
greenyellow	ENSBTAG00000006614.7	HF	greenyellow.HF	0	ENSBTAG00000006614	TMCC1	510486	0.941488	0.0804083
greenyellow	ENSBTAG00000006927.5	HF	greenyellow.HF	0	ENSBTAG00000006927	ABCF1	281589	0.810691	-0.255171
greenyellow	ENSBTAG00000053198.1	HF	greenyellow.HF	0	ENSBTAG00000053198		NA	0.994785	0.0186195
greenyellow	ENSBTAG00000031886.3	HF	greenyellow.HF	0	ENSBTAG00000031886	HIST1H2BB	614958	0.812257	-0.302397
greenyellow	ENSBTAG00000052382.1	HF	greenyellow.HF	0	ENSBTAG00000052382	H2B	104975676	0.789722	-0.329793
greenyellow	ENSBTAG00000054933.1	HF	greenyellow.HF	0	ENSBTAG00000054933		NA	0.563761	-0.771541
greenyellow	ENSBTAG00000052562.1	HF	greenyellow.HF	0	ENSBTAG00000052562	ID4	100848012	0.91194	0.142358
greenyellow	ENSBTAG00000001724.6	HF	greenyellow.HF	0	ENSBTAG00000001724	ZADH2	532505	0.976071	-0.0336298
greenyellow	ENSBTAG00000010792.6	HF	greenyellow.HF	0	ENSBTAG00000010792	SEH1L	506509	0.911162	0.120554
greenyellow	ENSBTAG00000002735.6	HF	greenyellow.HF	0	ENSBTAG00000002735	METTL26	514636	0.811522	-0.26639
greenyellow	ENSBTAG00000006448.5	HF	greenyellow.HF	0	ENSBTAG00000006448	ERI2	538719	0.918129	0.116456
greenyellow	ENSBTAG00000008635.4	HF	greenyellow.HF	0	ENSBTAG00000008635	SULT1A1	282485	0.782832	-0.305399
greenyellow	ENSBTAG00000007952.4	HF	greenyellow.HF	0	ENSBTAG00000007952	MVP	516456	0.763941	-0.321479
greenyellow	ENSBTAG00000015486.5	HF	greenyellow.HF	0	ENSBTAG00000015486	CD2BP2	513857	0.89862	-0.138547
greenyellow	ENSBTAG00000046248.2	HF	greenyellow.HF	0	ENSBTAG00000046248	ARPC1B	326600	0.827411	-0.24361
greenyellow	ENSBTAG00000002655.5	HF	greenyellow.HF	0	ENSBTAG00000002655	ZWINT	514564	0.966502	0.0552884
greenyellow	ENSBTAG00000015450.6	HF	greenyellow.HF	0	ENSBTAG00000015450	CPEB3	537016	0.94235	0.0816582
greenyellow	ENSBTAG00000054629.1	HF	greenyellow.HF	0	ENSBTAG00000054629		NA	0.495817	1.06155
greenyellow	ENSBTAG00000017913.6	HF	greenyellow.HF	0	ENSBTAG00000017913	BUB3	539594	0.928803	0.0947052
greenyellow	ENSBTAG00000018036.5	HF	greenyellow.HF	0	ENSBTAG00000018036	CNOT7	508055	0.996128	-0.00519969
greenyellow	ENSBTAG00000021592.6	HF	greenyellow.HF	0	ENSBTAG00000021592	WRN	505061	0.903365	0.130954
greenyellow	ENSBTAG00000000222.7	HF	greenyellow.HF	0	ENSBTAG00000000222	ARID4B	534612	0.846495	0.206816
greenyellow	ENSBTAG00000038178.3	HF	greenyellow.HF	0	ENSBTAG00000038178	ZNF25	101905074	0.871116	0.181358
greenyellow	ENSBTAG00000000949.5	HF	greenyellow.HF	0	ENSBTAG00000000949	DNAJC9	510898	0.843633	0.218491
greenyellow	ENSBTAG00000003877.6	HF	greenyellow.HF	0	ENSBTAG00000003877	ZCCHC24	616669	0.701577	0.43529
greenyellow	ENSBTAG00000016191.4	HF	greenyellow.HF	0	ENSBTAG00000016191	ZNF32	512392	0.925414	0.100599
greenyellow	ENSBTAG00000009736.6	HF	greenyellow.HF	0	ENSBTAG00000009736	CDC42BPG	518121	0.891537	-0.147861
greenyellow	ENSBTAG00000006199.5	HF	greenyellow.HF	0	ENSBTAG00000006199	DRAP1	540345	0.846893	-0.214706
greenyellow	ENSBTAG00000004786.6	HF	greenyellow.HF	0	ENSBTAG00000004786	TMEM134	510129	0.988316	0.0163965
greenyellow	ENSBTAG00000010482.6	HF	greenyellow.HF	0	ENSBTAG00000010482	PITPNM1	533859	0.774934	-0.307181
greenyellow	ENSBTAG00000015183.5	HF	greenyellow.HF	0	ENSBTAG00000015183	TPCN2	516679	0.910842	-0.121031
greenyellow	ENSBTAG00000051644.1	HF	greenyellow.HF	0	ENSBTAG00000051644	RF01946	NA	0.79588	-0.985178
greenyellow	ENSBTAG00000009433.4	HF	greenyellow.HF	0	ENSBTAG00000009433	BGLAP	281646	0.983459	-0.0328275
greenyellow	ENSBTAG00000051765.1	HF	greenyellow.HF	0	ENSBTAG00000051765		618256	0.900194	0.166181
greenyellow	ENSBTAG00000039951.2	HF	greenyellow.HF	0	ENSBTAG00000039951	PRMT6	540228	0.771755	-0.326162
greenyellow	ENSBTAG00000015887.7	HF	greenyellow.HF	0	ENSBTAG00000015887	FOXJ3	539458	0.956866	0.0580123
greenyellow	ENSBTAG00000000789.4	HF	greenyellow.HF	0	ENSBTAG00000000789	PPP1R7	505297	0.895945	-0.139199
greenyellow	ENSBTAG00000013110.6	HF	greenyellow.HF	0	ENSBTAG00000013110	FARP2	514637	0.855781	-0.199753
greenyellow	ENSBTAG00000011543.5	HF	greenyellow.HF	0	ENSBTAG00000011543	PDCD1	613842	0.815696	-0.260982
greenyellow	ENSBTAG00000014161.6	HF	greenyellow.HF	0	ENSBTAG00000014161	ARMC10	100138038	0.91838	0.11056
greenyellow	ENSBTAG00000049437.1	HF	greenyellow.HF	0	ENSBTAG00000049437	CBX3	539788	0.897365	0.144064
greenyellow	ENSBTAG00000007976.6	HF	greenyellow.HF	0	ENSBTAG00000007976	FAM3C	615690	0.974138	-0.0362517
greenyellow	ENSBTAG00000001773.5	HF	greenyellow.HF	0	ENSBTAG00000001773	CYREN	NA	0.92209	-0.110526
greenyellow	ENSBTAG00000031548.4	HF	greenyellow.HF	0	ENSBTAG00000031548		514257	0.699337	-0.513182
greenyellow	ENSBTAG00000051809.1	HF	greenyellow.HF	0	ENSBTAG00000051809	STMP1	784845	0.943132	0.0771889
greenyellow	ENSBTAG00000002431.6	HF	greenyellow.HF	0	ENSBTAG00000002431	TRIM24	537246	0.958791	0.056121
greenyellow	ENSBTAG00000009284.6	HF	greenyellow.HF	0	ENSBTAG00000009284	GLS2	539561	0.758516	0.348263
greenyellow	ENSBTAG00000007417.6	HF	greenyellow.HF	0	ENSBTAG00000007417	GDF11	540517	0.977158	0.0340407
greenyellow	ENSBTAG00000045785.2	HF	greenyellow.HF	0	ENSBTAG00000045785	TOM1	504912	0.696085	-0.443664
greenyellow	ENSBTAG00000006039.4	HF	greenyellow.HF	0	ENSBTAG00000006039	ARHGDIB	327676	0.888971	0.15864
greenyellow	ENSBTAG00000018073.5	HF	greenyellow.HF	0	ENSBTAG00000018073	TSPO	281033	0.838086	-0.229679
greenyellow	ENSBTAG00000030179.4	HF	greenyellow.HF	0	ENSBTAG00000030179	MAPK8IP2	618893	0.766659	-0.358052
greenyellow	ENSBTAG00000000175.6	HF	greenyellow.HF	0	ENSBTAG00000000175	N4BP2	539533	0.956206	0.0621477
greenyellow	ENSBTAG00000005581.6	HF	greenyellow.HF	0	ENSBTAG00000005581	CCL25	615986	0.880053	-0.182312
greenyellow	ENSBTAG00000005272.6	HF	greenyellow.HF	0	ENSBTAG00000005272	DOHH	526521	0.907308	-0.131137
greenyellow	ENSBTAG00000018322.5	HF	greenyellow.HF	0	ENSBTAG00000018322	SEC24A	505089	0.872082	0.178458
greenyellow	ENSBTAG00000007684.6	HF	greenyellow.HF	0	ENSBTAG00000007684	MSH3	616744	0.949421	0.0681633
greenyellow	ENSBTAG00000053235.1	HF	greenyellow.HF	0	ENSBTAG00000053235		NA	0.81195	0.290922
greenyellow	ENSBTAG00000007872.6	HF	greenyellow.HF	0	ENSBTAG00000007872	PSIP1	282011	0.896949	0.142239
greenyellow	ENSBTAG00000001306.6	HF	greenyellow.HF	0	ENSBTAG00000001306	FXN	505694	0.986476	-0.0181685
greenyellow	ENSBTAG00000016229.4	HF	greenyellow.HF	0	ENSBTAG00000016229	KLF9	539139	0.993586	-0.00887302
greenyellow	ENSBTAG00000009417.6	HF	greenyellow.HF	0	ENSBTAG00000009417	ZFAND5	404110	0.921884	0.106468
greenyellow	ENSBTAG00000008772.6	HF	greenyellow.HF	0	ENSBTAG00000008772	SMC2	539217	0.988614	0.016031
greenyellow	ENSBTAG00000016259.4	HF	greenyellow.HF	0	ENSBTAG00000016259	KIAA1958	509630	0.914741	-0.122878
greenyellow	ENSBTAG00000036273.4	HF	greenyellow.HF	0	ENSBTAG00000036273		NA	0.966687	0.0760771
greenyellow	ENSBTAG00000020482.6	HF	greenyellow.HF	0	ENSBTAG00000020482	ASCC3	538416	0.896274	0.141649
greenyellow	ENSBTAG00000004795.6	HF	greenyellow.HF	0	ENSBTAG00000004795		781965	0.617288	0.697437
greenyellow	ENSBTAG00000004098.5	HF	greenyellow.HF	0	ENSBTAG00000004098	ARMT1	540698	0.897192	0.142347
greenyellow	ENSBTAG00000001886.6	HF	greenyellow.HF	0	ENSBTAG00000001886	FAM122B	787049	0.95634	-0.0604091
greenyellow	ENSBTAG00000033032.4	HF	greenyellow.HF	0	ENSBTAG00000033032	FAM50A	515539	0.850448	-0.201388
greenyellow	ENSBTAG00000036343.2	HF	greenyellow.HF	0	ENSBTAG00000036343		526488	0.746886	0.451362
greenyellow	ENSBTAG00000046314.2	HF	greenyellow.HF	0	ENSBTAG00000046314	TBC1D8B	100337282	0.966427	-0.0483494
greenyellow	ENSBTAG00000051404.1	HF	greenyellow.HF	0	ENSBTAG00000051404	RF02122	NA	0.850617	-0.260881
greenyellow	ENSBTAG00000001977.5	HF	greenyellow.HF	0	ENSBTAG00000001977	YIPF6	540347	0.975879	0.0329717
greenyellow	ENSBTAG00000008183.4	HF	greenyellow.HF	0	ENSBTAG00000008183	MBTPS2	533134	0.956828	0.0579805
grey60	ENSBTAG00000012582.7	HF	grey60.HF	0	ENSBTAG00000012582	IARS2	533057	0.884062	0.152062
grey60	ENSBTAG00000050214.1	HF	grey60.HF	0	ENSBTAG00000050214		NA	0.77586	0.602409
grey60	ENSBTAG00000004855.6	HF	grey60.HF	0	ENSBTAG00000004855	PRDX6	282438	0.87856	0.204011
grey60	ENSBTAG00000053801.1	HF	grey60.HF	0	ENSBTAG00000053801		NA	0.899514	1.45977
grey60	ENSBTAG00000033740.4	HF	grey60.HF	0	ENSBTAG00000033740		NA	0.91129	0.739481
grey60	ENSBTAG00000048975.1	HF	grey60.HF	0	ENSBTAG00000048975		NA	0.63364	0.609806
grey60	ENSBTAG00000013629.4	HF	grey60.HF	0	ENSBTAG00000013629	WRB	509739	0.630549	0.513447
grey60	ENSBTAG00000052845.1	HF	grey60.HF	0	ENSBTAG00000052845	ZBED3	615651	0.817912	-0.341843
grey60	ENSBTAG00000001619.6	HF	grey60.HF	0	ENSBTAG00000001619	SERINC5	504658	0.889167	0.152321
grey60	ENSBTAG00000046058.2	HF	grey60.HF	0	ENSBTAG00000046058	RNASE11	783426	0.598075	-0.738854
grey60	ENSBTAG00000024958.5	HF	grey60.HF	0	ENSBTAG00000024958	FAM214A	522864	0.871268	0.175037
grey60	ENSBTAG00000018299.3	HF	grey60.HF	0	ENSBTAG00000018299	PIGH	515306	0.96154	0.0531591
grey60	ENSBTAG00000034995.4	HF	grey60.HF	0	ENSBTAG00000034995	ITPRIPL1	539436	0.70773	-0.435791
grey60	ENSBTAG00000014090.5	HF	grey60.HF	0	ENSBTAG00000014090	ARID5A	524118	0.725222	-0.393287
grey60	ENSBTAG00000004073.6	HF	grey60.HF	0	ENSBTAG00000004073	MTA3	512854	0.890422	0.153275
grey60	ENSBTAG00000000184.6	HF	grey60.HF	0	ENSBTAG00000000184	EIF2AK3	535820	0.936791	0.0843742
grey60	ENSBTAG00000018269.5	HF	grey60.HF	0	ENSBTAG00000018269	MPV17	505763	0.903198	0.128325
grey60	ENSBTAG00000010271.4	HF	grey60.HF	0	ENSBTAG00000010271	MAPKAP1	533861	0.988267	0.0157567
grey60	ENSBTAG00000044105.3	HF	grey60.HF	0	ENSBTAG00000044105	FOXO1	506618	0.872831	-0.177736
grey60	ENSBTAG00000048386.1	HF	grey60.HF	0	ENSBTAG00000048386		NA	0.986127	-0.0191827
grey60	ENSBTAG00000040222.3	HF	grey60.HF	0	ENSBTAG00000040222		NA	0.984985	-0.0213484
grey60	ENSBTAG00000051618.1	HF	grey60.HF	0	ENSBTAG00000051618	PET117	112449283	0.877468	-0.1913
grey60	ENSBTAG00000019984.6	HF	grey60.HF	0	ENSBTAG00000019984	GINS1	523427	0.778962	0.303401
grey60	ENSBTAG00000040607.3	HF	grey60.HF	0	ENSBTAG00000040607	SLA2	514398	0.757902	0.352938
grey60	ENSBTAG00000007658.6	HF	grey60.HF	0	ENSBTAG00000007658	CTNNBL1	282421	0.926531	-0.09823
grey60	ENSBTAG00000039446.3	HF	grey60.HF	1	ENSBTAG00000039446		100850808	0.0524437	4.44188
grey60	ENSBTAG00000020371.6	HF	grey60.HF	0	ENSBTAG00000020371	ACOT8	504360	0.916963	-0.114354
grey60	ENSBTAG00000012353.6	HF	grey60.HF	0	ENSBTAG00000012353	ZNF34	615905	0.961318	-0.051272
grey60	ENSBTAG00000037571.3	HF	grey60.HF	0	ENSBTAG00000037571	EBAG9	538551	0.926128	0.100813
grey60	ENSBTAG00000017339.6	HF	grey60.HF	0	ENSBTAG00000017339	RUNX1T1	538628	0.722169	0.387831
grey60	ENSBTAG00000051392.1	HF	grey60.HF	0	ENSBTAG00000051392		NA	0.633493	0.579538
grey60	ENSBTAG00000005371.4	HF	grey60.HF	0	ENSBTAG00000005371	DPAGT1	537812	0.955965	-0.0602312
grey60	ENSBTAG00000017468.6	HF	grey60.HF	0	ENSBTAG00000017468	NUCB2	509003	0.996797	0.00441614
grey60	ENSBTAG00000013029.5	HF	grey60.HF	0	ENSBTAG00000013029	ARNTL	530705	0.823247	0.24106
grey60	ENSBTAG00000003566.3	HF	grey60.HF	0	ENSBTAG00000003566	ARFIP2	514938	0.992584	-0.00991779
grey60	ENSBTAG00000039050.3	HF	grey60.HF	0	ENSBTAG00000039050	P2RY2	282638	0.886461	-0.155886
grey60	ENSBTAG00000053675.1	HF	grey60.HF	0	ENSBTAG00000053675		101908134	0.59928	0.651743
grey60	ENSBTAG00000009110.4	HF	grey60.HF	0	ENSBTAG00000009110		101907835	0.178196	1.98086
grey60	ENSBTAG00000012450.6	HF	grey60.HF	0	ENSBTAG00000012450	RAPGEF2	100139484	0.938393	-0.0828774
grey60	ENSBTAG00000039630.2	HF	grey60.HF	0	ENSBTAG00000039630	TMED2	100140040	0.975562	0.0323906
grey60	ENSBTAG00000004199.4	HF	grey60.HF	0	ENSBTAG00000004199	DIABLO	493999	0.939724	0.0801426
grey60	ENSBTAG00000002328.6	HF	grey60.HF	0	ENSBTAG00000002328	KDM2B	614487	0.956365	0.0588934
grey60	ENSBTAG00000044119.3	HF	grey60.HF	0	ENSBTAG00000044119	KSR2	617325	0.852183	0.210939
grey60	ENSBTAG00000012791.4	HF	grey60.HF	0	ENSBTAG00000012791	GATC	615845	0.997603	-0.00324372
grey60	ENSBTAG00000051993.1	HF	grey60.HF	0	ENSBTAG00000051993	RF01877	NA	0.973222	-0.0545772
grey60	ENSBTAG00000031134.4	HF	grey60.HF	0	ENSBTAG00000031134	YWHAH	282126	0.98685	0.0180242
grey60	ENSBTAG00000051225.1	HF	grey60.HF	0	ENSBTAG00000051225		NA	0.92174	-0.115836
grey60	ENSBTAG00000042154.2	HF	grey60.HF	0	ENSBTAG00000042154	RF00599	112442095	0.890619	0.493681
grey60	ENSBTAG00000012002.5	HF	grey60.HF	0	ENSBTAG00000012002	BCAR1	527550	0.856832	-0.194647
grey60	ENSBTAG00000018903.6	HF	grey60.HF	0	ENSBTAG00000018903	ACD	510353	0.922748	-0.1051
grey60	ENSBTAG00000012104.4	HF	grey60.HF	0	ENSBTAG00000012104	FOXA3	503622	0.913446	0.126783
grey60	ENSBTAG00000020089.6	HF	grey60.HF	0	ENSBTAG00000020089	USP32	537257	0.927281	-0.0954706
grey60	ENSBTAG00000008913.5	HF	grey60.HF	0	ENSBTAG00000008913	TMEM98	513445	0.986414	-0.0195959
grey60	ENSBTAG00000031509.4	HF	grey60.HF	0	ENSBTAG00000031509	PFAS	520318	0.999446	0.00075962
grey60	ENSBTAG00000039012.3	HF	grey60.HF	0	ENSBTAG00000039012	MFSD6L	614798	0.928214	-0.107544
grey60	ENSBTAG00000000928.6	HF	grey60.HF	0	ENSBTAG00000000928	SPECC1	506538	0.968898	-0.0438633
grey60	ENSBTAG00000008010.6	HF	grey60.HF	0	ENSBTAG00000008010	FLCN	526652	0.883877	-0.153997
grey60	ENSBTAG00000045835.2	HF	grey60.HF	0	ENSBTAG00000045835	HOXB5	112442653	0.84668	0.230062
grey60	ENSBTAG00000021427.6	HF	grey60.HF	0	ENSBTAG00000021427	HOXB3	618214	0.933947	0.0921885
grey60	ENSBTAG00000045067.2	HF	grey60.HF	0	ENSBTAG00000045067	RF01211	112442839	0.947668	0.760197
grey60	ENSBTAG00000015406.5	HF	grey60.HF	0	ENSBTAG00000015406	ZNF750	535628	0.918654	-0.11491
grey60	ENSBTAG00000044038.3	HF	grey60.HF	0	ENSBTAG00000044038	TEN1	510634	0.755184	-0.338191
grey60	ENSBTAG00000009517.5	HF	grey60.HF	0	ENSBTAG00000009517	DBI	768330	0.964115	-0.0525429
grey60	ENSBTAG00000051167.1	HF	grey60.HF	0	ENSBTAG00000051167	RF02271	NA	0.907073	-1.34499
grey60	ENSBTAG00000002995.5	HF	grey60.HF	0	ENSBTAG00000002995	GMPPA	504889	0.994519	-0.00744157
grey60	ENSBTAG00000021786.4	HF	grey60.HF	0	ENSBTAG00000021786	AUNIP	539251	0.938862	0.089852
grey60	ENSBTAG00000002988.6	HF	grey60.HF	0	ENSBTAG00000002988	MACO1	540726	0.957764	0.0562332
grey60	ENSBTAG00000055189.1	HF	grey60.HF	0	ENSBTAG00000055189		NA	0.967614	-0.0474334
grey60	ENSBTAG00000021813.6	HF	grey60.HF	0	ENSBTAG00000021813	AMACR	540376	0.942381	-0.0831373
grey60	ENSBTAG00000055240.1	HF	grey60.HF	0	ENSBTAG00000055240		NA	0.67243	0.988279
grey60	ENSBTAG00000053916.1	HF	grey60.HF	0	ENSBTAG00000053916	MKRN3	NA	0.80567	0.307642
grey60	ENSBTAG00000004339.6	HF	grey60.HF	0	ENSBTAG00000004339		508153	0.944973	-0.0742186
grey60	ENSBTAG00000005471.5	HF	grey60.HF	0	ENSBTAG00000005471	RHCG	281456	0.490589	-0.99088
grey60	ENSBTAG00000027058.4	HF	grey60.HF	0	ENSBTAG00000027058	MESP2	615145	0.751377	-0.410561
grey60	ENSBTAG00000006675.5	HF	grey60.HF	0	ENSBTAG00000006675	PCSK6	524684	0.940584	-0.083075
grey60	ENSBTAG00000003957.5	HF	grey60.HF	0	ENSBTAG00000003957		NA	0.499799	1.82909
grey60	ENSBTAG00000000010.4	HF	grey60.HF	0	ENSBTAG00000000010	UBL7	511289	0.904569	-0.128367
grey60	ENSBTAG00000031242.4	HF	grey60.HF	0	ENSBTAG00000031242	CDCA4	NA	0.681273	0.545446
grey60	ENSBTAG00000000220.6	HF	grey60.HF	0	ENSBTAG00000000220	NEK10	NA	0.844655	0.236929
grey60	ENSBTAG00000001710.3	HF	grey60.HF	0	ENSBTAG00000001710	CMTM8	533671	0.966354	-0.0463586
grey60	ENSBTAG00000003952.6	HF	grey60.HF	0	ENSBTAG00000003952	FBXL2	616212	0.950198	-0.072632
grey60	ENSBTAG00000051328.1	HF	grey60.HF	0	ENSBTAG00000051328		NA	0.943795	-0.0825944
grey60	ENSBTAG00000007780.5	HF	grey60.HF	0	ENSBTAG00000007780	CAMK1	520498	0.81414	0.261008
grey60	ENSBTAG00000011081.6	HF	grey60.HF	0	ENSBTAG00000011081	KBTBD8	530516	0.825884	-0.256034
grey60	ENSBTAG00000013407.6	HF	grey60.HF	0	ENSBTAG00000013407	PLXNB1	616798	0.93724	-0.0851515
grey60	ENSBTAG00000011478.5	HF	grey60.HF	0	ENSBTAG00000011478	ELP6	512966	0.95254	-0.0649189
grey60	ENSBTAG00000018767.6	HF	grey60.HF	0	ENSBTAG00000018767	RTP3	618086	0.842015	-0.227978
grey60	ENSBTAG00000017825.6	HF	grey60.HF	0	ENSBTAG00000017825	SEC13	512530	0.993897	-0.00811748
grey60	ENSBTAG00000053873.1	HF	grey60.HF	0	ENSBTAG00000053873	RRP36	100125879	0.945359	-0.0727767
grey60	ENSBTAG00000009978.6	HF	grey60.HF	0	ENSBTAG00000009978	TDRD6	512705	0.894644	0.163953
grey60	ENSBTAG00000019315.4	HF	grey60.HF	0	ENSBTAG00000019315	PLA2G7	282311	0.812371	-0.265698
grey60	ENSBTAG00000053399.1	HF	grey60.HF	0	ENSBTAG00000053399		NA	0.900563	0.149448
grey60	ENSBTAG00000010682.6	HF	grey60.HF	0	ENSBTAG00000010682	DDR1	534092	0.957221	0.0572892
grey60	ENSBTAG00000050614.1	HF	grey60.HF	0	ENSBTAG00000050614	HIST1H2AB	104975684	0.349743	-1.4728
grey60	ENSBTAG00000016549.6	HF	grey60.HF	0	ENSBTAG00000016549	CARMIL1	537314	0.896416	0.139658
grey60	ENSBTAG00000012087.3	HF	grey60.HF	0	ENSBTAG00000012087	NHLRC1	NA	0.852428	-0.217943
grey60	ENSBTAG00000003801.5	HF	grey60.HF	0	ENSBTAG00000003801	MBD1	540558	0.933716	0.0869502
grey60	ENSBTAG00000006393.3	HF	grey60.HF	0	ENSBTAG00000006393	FECH	281158	0.876839	-0.167423
grey60	ENSBTAG00000004796.5	HF	grey60.HF	0	ENSBTAG00000004796	GRP	615323	0.798202	-0.286014
grey60	ENSBTAG00000016588.5	HF	grey60.HF	0	ENSBTAG00000016588	TMEM8A	508215	0.866016	-0.188987
grey60	ENSBTAG00000002178.6	HF	grey60.HF	0	ENSBTAG00000002178	PPL	522886	0.94617	-0.0735437
grey60	ENSBTAG00000001440.4	HF	grey60.HF	0	ENSBTAG00000001440	PMM2	510978	0.937396	-0.0833098
grey60	ENSBTAG00000014453.5	HF	grey60.HF	0	ENSBTAG00000014453	PLK1	538238	0.978799	-0.0289847
grey60	ENSBTAG00000014456.6	HF	grey60.HF	0	ENSBTAG00000014456	ERN2	508486	0.94767	-0.0758681
grey60	ENSBTAG00000016139.6	HF	grey60.HF	0	ENSBTAG00000016139	TMEM120A	520173	0.912402	-0.123451
grey60	ENSBTAG00000009236.5	HF	grey60.HF	0	ENSBTAG00000009236	DAGLB	538021	0.784237	-0.296359
grey60	ENSBTAG00000003049.6	HF	grey60.HF	0	ENSBTAG00000003049	MICALL2	510644	0.853393	0.206089
grey60	ENSBTAG00000054811.1	HF	grey60.HF	0	ENSBTAG00000054811		NA	0.550743	1.21976
grey60	ENSBTAG00000007588.6	HF	grey60.HF	0	ENSBTAG00000007588	ERLIN1	617074	0.955804	0.0586929
grey60	ENSBTAG00000018604.6	HF	grey60.HF	0	ENSBTAG00000018604	SEMA4G	524002	0.817312	-0.263548
grey60	ENSBTAG00000008886.6	HF	grey60.HF	0	ENSBTAG00000008886	STOX2	535434	0.974105	-0.0350901
grey60	ENSBTAG00000034393.4	HF	grey60.HF	0	ENSBTAG00000034393	FAM149A	512887	0.87247	0.173973
grey60	ENSBTAG00000000357.6	HF	grey60.HF	0	ENSBTAG00000000357	PRAG1	533821	0.902988	0.139537
grey60	ENSBTAG00000017053.6	HF	grey60.HF	0	ENSBTAG00000017053	ABCB10	789800	0.95321	0.0636562
grey60	ENSBTAG00000012251.6	HF	grey60.HF	0	ENSBTAG00000012251	MTR	280869	0.998659	-0.00195797
grey60	ENSBTAG00000020257.5	HF	grey60.HF	0	ENSBTAG00000020257	PTPN5	615850	0.314351	1.32306
grey60	ENSBTAG00000019947.6	HF	grey60.HF	0	ENSBTAG00000019947	SYT7	540850	0.950226	0.0725233
grey60	ENSBTAG00000005929.6	HF	grey60.HF	0	ENSBTAG00000005929	SPTBN2	NA	0.910387	-0.132352
grey60	ENSBTAG00000021289.6	HF	grey60.HF	0	ENSBTAG00000021289	POGZ	535254	0.868362	0.173711
grey60	ENSBTAG00000012496.6	HF	grey60.HF	0	ENSBTAG00000012496	MTMR11	506122	0.827499	-0.233088
grey60	ENSBTAG00000008131.5	HF	grey60.HF	0	ENSBTAG00000008131	RNF115	614061	0.991513	-0.0113268
grey60	ENSBTAG00000006081.5	HF	grey60.HF	0	ENSBTAG00000006081	PPM1J	100848925	0.862172	-0.223585
grey60	ENSBTAG00000011733.6	HF	grey60.HF	0	ENSBTAG00000011733	GIPC2	518246	0.98889	0.0147332
grey60	ENSBTAG00000019010.6	HF	grey60.HF	0	ENSBTAG00000019010	EIF2B3	534063	0.802399	0.267149
grey60	ENSBTAG00000007299.3	HF	grey60.HF	0	ENSBTAG00000007299	SF3A3	523250	0.976165	0.0314783
grey60	ENSBTAG00000006511.6	HF	grey60.HF	0	ENSBTAG00000006511	MTF1	509960	0.875964	-0.169483
grey60	ENSBTAG00000018645.3	HF	grey60.HF	0	ENSBTAG00000018645	DLX5	507415	0.901071	0.136238
grey60	ENSBTAG00000007206.4	HF	grey60.HF	0	ENSBTAG00000007206	STRIP2	529423	0.943495	0.0813484
grey60	ENSBTAG00000043638.2	HF	grey60.HF	0	ENSBTAG00000043638	RF00100	NA	0.696151	1.78617
grey60	ENSBTAG00000020484.6	HF	grey60.HF	0	ENSBTAG00000020484	ADCK2	539345	0.755852	-0.332837
grey60	ENSBTAG00000017113.6	HF	grey60.HF	0	ENSBTAG00000017113	ANKRD33	NA	0.504103	0.977519
grey60	ENSBTAG00000010924.5	HF	grey60.HF	0	ENSBTAG00000010924	LETMD1	514595	0.934403	0.0887096
grey60	ENSBTAG00000004660.6	HF	grey60.HF	0	ENSBTAG00000004660	SPATS2	617860	0.942699	0.0799584
grey60	ENSBTAG00000003362.5	HF	grey60.HF	0	ENSBTAG00000003362	HSP90B1	282646	0.894127	-0.141548
grey60	ENSBTAG00000011043.6	HF	grey60.HF	0	ENSBTAG00000011043	RAC2	327671	0.99286	0.00993683
grey60	ENSBTAG00000015044.5	HF	grey60.HF	0	ENSBTAG00000015044	CARD10	535188	0.912206	0.124719
grey60	ENSBTAG00000013825.5	HF	grey60.HF	0	ENSBTAG00000013825	BCAT1	505926	0.883686	-0.16764
grey60	ENSBTAG00000000369.6	HF	grey60.HF	0	ENSBTAG00000000369	EPS8	538419	0.848841	-0.205559
grey60	ENSBTAG00000015351.5	HF	grey60.HF	0	ENSBTAG00000015351	STYK1	513920	0.718675	0.420979
grey60	ENSBTAG00000017439.6	HF	grey60.HF	0	ENSBTAG00000017439	MIEF1	613306	0.935784	-0.0853666
grey60	ENSBTAG00000026497.4	HF	grey60.HF	0	ENSBTAG00000026497	A4GALT	618369	0.85315	-0.206533
grey60	ENSBTAG00000008066.6	HF	grey60.HF	0	ENSBTAG00000008066		101904413	0.702413	-0.474277
grey60	ENSBTAG00000033160.3	HF	grey60.HF	0	ENSBTAG00000033160	FAM114A1	511583	0.949398	0.0682083
grey60	ENSBTAG00000055220.1	HF	grey60.HF	0	ENSBTAG00000055220		NA	0.797864	0.284886
grey60	ENSBTAG00000015919.5	HF	grey60.HF	0	ENSBTAG00000015919	PARM1	518368	0.790341	-0.315469
grey60	ENSBTAG00000008887.5	HF	grey60.HF	0	ENSBTAG00000008887	PAQR3	534876	0.896819	0.143907
grey60	ENSBTAG00000015591.6	HF	grey60.HF	0	ENSBTAG00000015591	SQSTM1	338045	0.665125	-0.458026
grey60	ENSBTAG00000009738.6	HF	grey60.HF	0	ENSBTAG00000009738	MGAT4B	526256	0.625221	-0.522708
grey60	ENSBTAG00000017123.6	HF	grey60.HF	0	ENSBTAG00000017123	ZNF354A	510078	0.866612	0.181201
grey60	ENSBTAG00000033886.4	HF	grey60.HF	0	ENSBTAG00000033886	CIST1	506589	0.762133	-0.367425
grey60	ENSBTAG00000009331.6	HF	grey60.HF	0	ENSBTAG00000009331	CPAMD8	100298265	0.884663	-0.161328
grey60	ENSBTAG00000018655.4	HF	grey60.HF	0	ENSBTAG00000018655	MYDGF	407769	0.790722	-0.288295
grey60	ENSBTAG00000051190.1	HF	grey60.HF	0	ENSBTAG00000051190		NA	0.902142	0.331239
grey60	ENSBTAG00000006978.6	HF	grey60.HF	0	ENSBTAG00000006978	HSD17B4	493643	0.9102	-0.122873
grey60	ENSBTAG00000006371.5	HF	grey60.HF	0	ENSBTAG00000006371	RMND5B	515291	0.985902	0.018715
grey60	ENSBTAG00000001449.6	HF	grey60.HF	0	ENSBTAG00000001449	SRA1	780787	0.813643	0.253947
grey60	ENSBTAG00000008340.5	HF	grey60.HF	0	ENSBTAG00000008340	ATOX1	613998	0.868043	-0.178633
grey60	ENSBTAG00000005090.6	HF	grey60.HF	0	ENSBTAG00000005090	CEMIP2	515491	0.964201	-0.0479185
grey60	ENSBTAG00000018841.6	HF	grey60.HF	0	ENSBTAG00000018841	PTPN3	511010	0.951373	0.0657333
grey60	ENSBTAG00000014430.3	HF	grey60.HF	0	ENSBTAG00000014430	CDC26	777693	0.953539	-0.0643409
grey60	ENSBTAG00000044155.3	HF	grey60.HF	0	ENSBTAG00000044155	BSPRY	510681	0.83079	-0.240142
grey60	ENSBTAG00000016374.5	HF	grey60.HF	0	ENSBTAG00000016374	OGFRL1	519626	0.962803	0.0517472
grey60	ENSBTAG00000008145.4	HF	grey60.HF	0	ENSBTAG00000008145	SMPD2	509018	0.891375	-0.149989
grey60	ENSBTAG00000052465.1	HF	grey60.HF	0	ENSBTAG00000052465		767920	0.96695	-0.0585446
grey60	ENSBTAG00000038931.3	HF	grey60.HF	0	ENSBTAG00000038931	TSTD3	782657	0.953228	0.0682202
grey60	ENSBTAG00000021830.7	HF	grey60.HF	0	ENSBTAG00000021830	ENPP1	615535	0.949383	0.0718488
grey60	ENSBTAG00000011509.4	HF	grey60.HF	0	ENSBTAG00000011509	SERAC1	519860	0.917219	0.113738
grey60	ENSBTAG00000055304.1	HF	grey60.HF	0	ENSBTAG00000055304		NA	0.4606	1.59254
grey60	ENSBTAG00000014062.6	HF	grey60.HF	0	ENSBTAG00000014062	FRMD1	616869	0.257668	1.75162
grey60	ENSBTAG00000053288.1	HF	grey60.HF	0	ENSBTAG00000053288		NA	0.684576	0.449377
grey60	ENSBTAG00000051880.1	HF	grey60.HF	0	ENSBTAG00000051880		NA	0.940866	-0.140873
grey60	ENSBTAG00000006268.6	HF	grey60.HF	0	ENSBTAG00000006268	IKBKG	281855	0.772746	-0.3119
grey60	ENSBTAG00000005724.6	HF	grey60.HF	0	ENSBTAG00000005724	SYTL4	515978	0.941701	0.0795983
grey60	ENSBTAG00000052647.1	HF	grey60.HF	0	ENSBTAG00000052647		NA	0.860411	-0.217858
grey60	ENSBTAG00000016769.5	HF	grey60.HF	0	ENSBTAG00000016769	CDK16	613810	0.824516	-0.23431
grey60	ENSBTAG00000039285.3	HF	grey60.HF	0	ENSBTAG00000039285		100138998	0.774861	0.36531
grey60	ENSBTAG00000018112.6	HF	grey60.HF	0	ENSBTAG00000018112	TBL1X	515972	0.891961	-0.148128
lightgreen	ENSBTAG00000020014.5	HF	lightgreen.HF	0	ENSBTAG00000020014	CEP104	785182	0.890343	-0.150905
lightgreen	ENSBTAG00000046350.2	HF	lightgreen.HF	0	ENSBTAG00000046350	PKP1	281405	0.743985	-0.378646
lightgreen	ENSBTAG00000011772.6	HF	lightgreen.HF	0	ENSBTAG00000011772	PPP1R12B	107131237	0.715597	-0.393358
lightgreen	ENSBTAG00000023106.5	HF	lightgreen.HF	0	ENSBTAG00000023106		534913	0.728059	0.376263
lightgreen	ENSBTAG00000051541.1	HF	lightgreen.HF	0	ENSBTAG00000051541	COLQ	NA	0.845761	0.219174
lightgreen	ENSBTAG00000020199.5	HF	lightgreen.HF	0	ENSBTAG00000020199	F2R	526585	0.970047	0.0443816
lightgreen	ENSBTAG00000049133.1	HF	lightgreen.HF	0	ENSBTAG00000049133		NA	0.872151	0.178171
lightgreen	ENSBTAG00000045980.2	HF	lightgreen.HF	0	ENSBTAG00000045980	ARF6	100294979	0.775329	-0.309415
lightgreen	ENSBTAG00000025385.4	HF	lightgreen.HF	0	ENSBTAG00000025385		NA	0.925726	-0.135344
lightgreen	ENSBTAG00000011683.6	HF	lightgreen.HF	0	ENSBTAG00000011683	NUMB	512187	0.989093	-0.0145966
lightgreen	ENSBTAG00000000705.3	HF	lightgreen.HF	0	ENSBTAG00000000705	COX7A2L	540225	0.930951	-0.0920831
lightgreen	ENSBTAG00000021141.5	HF	lightgreen.HF	0	ENSBTAG00000021141	CD8A	281060	0.717028	0.443959
lightgreen	ENSBTAG00000025335.5	HF	lightgreen.HF	0	ENSBTAG00000025335		NA	0.954654	-0.170461
lightgreen	ENSBTAG00000020894.2	HF	lightgreen.HF	0	ENSBTAG00000020894	LAPTM4A	404135	0.999523	0.000619055
lightgreen	ENSBTAG00000011647.6	HF	lightgreen.HF	0	ENSBTAG00000011647	SLC25A15	532560	0.678588	-0.453919
lightgreen	ENSBTAG00000008296.5	HF	lightgreen.HF	0	ENSBTAG00000008296	EEF1AKMT1	783374	0.905669	0.130173
lightgreen	ENSBTAG00000025400.5	HF	lightgreen.HF	0	ENSBTAG00000025400	PARP4	615359	0.96388	0.0475589
lightgreen	ENSBTAG00000005202.3	HF	lightgreen.HF	0	ENSBTAG00000005202	SCP2D1	505971	0.701193	-0.576366
lightgreen	ENSBTAG00000039071.3	HF	lightgreen.HF	0	ENSBTAG00000039071	ANKRD16	507779	0.837822	0.22044
lightgreen	ENSBTAG00000003848.7	HF	lightgreen.HF	0	ENSBTAG00000003848	ATRN	281017	0.98899	-0.0147376
lightgreen	ENSBTAG00000001985.6	HF	lightgreen.HF	0	ENSBTAG00000001985	SRMS	521816	0.711323	0.494322
lightgreen	ENSBTAG00000051667.1	HF	lightgreen.HF	0	ENSBTAG00000051667		NA	0.432331	-1.15063
lightgreen	ENSBTAG00000002062.5	HF	lightgreen.HF	0	ENSBTAG00000002062	TRPA1	505317	0.998516	-0.00206339
lightgreen	ENSBTAG00000018493.5	HF	lightgreen.HF	0	ENSBTAG00000018493	ERICH5	504339	0.597663	0.643679
lightgreen	ENSBTAG00000006770.5	HF	lightgreen.HF	0	ENSBTAG00000006770	MTBP	617904	0.842835	0.281279
lightgreen	ENSBTAG00000004594.5	HF	lightgreen.HF	0	ENSBTAG00000004594	MMP7	286794	0.898305	0.165671
lightgreen	ENSBTAG00000027772.5	HF	lightgreen.HF	0	ENSBTAG00000027772	RPS25	282052	0.968863	-0.0419276
lightgreen	ENSBTAG00000015013.5	HF	lightgreen.HF	0	ENSBTAG00000015013	C2CD2L	511966	0.918451	-0.111547
lightgreen	ENSBTAG00000021483.6	HF	lightgreen.HF	0	ENSBTAG00000021483	OLFML1	531068	0.751943	-0.352843
lightgreen	ENSBTAG00000024715.4	HF	lightgreen.HF	0	ENSBTAG00000024715	PTPRJ	508150	0.991262	-0.0121886
lightgreen	ENSBTAG00000044159.3	HF	lightgreen.HF	0	ENSBTAG00000044159	C17H4orf33	513251	0.965963	0.0479863
lightgreen	ENSBTAG00000055144.1	HF	lightgreen.HF	0	ENSBTAG00000055144		NA	0.740293	-0.513346
lightgreen	ENSBTAG00000008061.4	HF	lightgreen.HF	0	ENSBTAG00000008061	RILPL1	505840	0.96572	-0.0460109
lightgreen	ENSBTAG00000000908.4	HF	lightgreen.HF	0	ENSBTAG00000000908	HCAR1	538759	0.61515	1.0013
lightgreen	ENSBTAG00000018332.3	HF	lightgreen.HF	0	ENSBTAG00000018332	PPTC7	525355	0.955635	0.0607789
lightgreen	ENSBTAG00000051558.1	HF	lightgreen.HF	0	ENSBTAG00000051558		NA	0.802802	-0.350589
lightgreen	ENSBTAG00000051134.1	HF	lightgreen.HF	0	ENSBTAG00000051134	VPREB3	615795	0.832571	-0.492053
lightgreen	ENSBTAG00000006731.6	HF	lightgreen.HF	0	ENSBTAG00000006731	SLC7A5	282369	0.40967	-1.02188
lightgreen	ENSBTAG00000021570.5	HF	lightgreen.HF	0	ENSBTAG00000021570	PLEKHG4	787892	0.680632	0.492576
lightgreen	ENSBTAG00000006998.6	HF	lightgreen.HF	0	ENSBTAG00000006998	RASGRP4	529375	0.977101	0.0337604
lightgreen	ENSBTAG00000053453.1	HF	lightgreen.HF	0	ENSBTAG00000053453		NA	0.729503	0.389027
lightgreen	ENSBTAG00000012101.6	HF	lightgreen.HF	0	ENSBTAG00000012101	SYMPK	100337373	0.81411	-0.249244
lightgreen	ENSBTAG00000006139.5	HF	lightgreen.HF	0	ENSBTAG00000006139	TRPM4	100295930	0.979737	0.0284668
lightgreen	ENSBTAG00000052631.1	HF	lightgreen.HF	0	ENSBTAG00000052631		NA	0.990874	-0.0204664
lightgreen	ENSBTAG00000025023.4	HF	lightgreen.HF	0	ENSBTAG00000025023		NA	0.561561	-0.940863
lightgreen	ENSBTAG00000051756.1	HF	lightgreen.HF	0	ENSBTAG00000051756		NA	0.905003	-0.139864
lightgreen	ENSBTAG00000001290.6	HF	lightgreen.HF	0	ENSBTAG00000001290	TUBD1	510838	0.983795	-0.0224171
lightgreen	ENSBTAG00000034433.4	HF	lightgreen.HF	0	ENSBTAG00000034433		NA	0.928424	-0.198293
lightgreen	ENSBTAG00000007429.6	HF	lightgreen.HF	0	ENSBTAG00000007429	SPNS2	613889	0.559891	0.666406
lightgreen	ENSBTAG00000021933.6	HF	lightgreen.HF	0	ENSBTAG00000021933	ALOX12	407169	0.565285	-0.6417
lightgreen	ENSBTAG00000018175.6	HF	lightgreen.HF	0	ENSBTAG00000018175	HEXD	506184	0.874505	-0.169075
lightgreen	ENSBTAG00000002316.5	HF	lightgreen.HF	0	ENSBTAG00000002316	NIPA1	539162	0.919937	-0.113548
lightgreen	ENSBTAG00000006261.5	HF	lightgreen.HF	0	ENSBTAG00000006261	GPR17	782442	0.991815	-0.0134144
lightgreen	ENSBTAG00000002056.6	HF	lightgreen.HF	0	ENSBTAG00000002056	MARS2	514726	0.565812	-0.648892
lightgreen	ENSBTAG00000010344.6	HF	lightgreen.HF	0	ENSBTAG00000010344	SLC16A14	539153	0.41758	0.970203
lightgreen	ENSBTAG00000009125.6	HF	lightgreen.HF	0	ENSBTAG00000009125	ALDH1A3	507093	0.986958	0.0185201
lightgreen	ENSBTAG00000002786.6	HF	lightgreen.HF	0	ENSBTAG00000002786		781494	0.570316	1.23922
lightgreen	ENSBTAG00000019174.6	HF	lightgreen.HF	0	ENSBTAG00000019174	ZNF710	539500	0.990002	0.0135502
lightgreen	ENSBTAG00000015942.6	HF	lightgreen.HF	0	ENSBTAG00000015942	DNAJA4	528615	0.768864	0.324972
lightgreen	ENSBTAG00000004063.5	HF	lightgreen.HF	0	ENSBTAG00000004063	SERPINA5	338050	0.967461	0.0476597
lightgreen	ENSBTAG00000012143.5	HF	lightgreen.HF	0	ENSBTAG00000012143	TECPR2	530121	0.994596	-0.00714353
lightgreen	ENSBTAG00000051001.1	HF	lightgreen.HF	0	ENSBTAG00000051001		NA	0.884134	0.170018
lightgreen	ENSBTAG00000053695.1	HF	lightgreen.HF	0	ENSBTAG00000053695	SS18L2	618689	0.898259	-0.137543
lightgreen	ENSBTAG00000011180.4	HF	lightgreen.HF	0	ENSBTAG00000011180	ACTR8	615133	0.999511	0.000653955
lightgreen	ENSBTAG00000014550.4	HF	lightgreen.HF	0	ENSBTAG00000014550	GLT8D1	512192	0.869617	0.172736
lightgreen	ENSBTAG00000007315.6	HF	lightgreen.HF	0	ENSBTAG00000007315	LARS2	504609	0.932881	-0.0902105
lightgreen	ENSBTAG00000002643.6	HF	lightgreen.HF	0	ENSBTAG00000002643	VPS52	511364	0.893228	-0.141626
lightgreen	ENSBTAG00000014253.6	HF	lightgreen.HF	0	ENSBTAG00000014253	TBC1D22B	615878	0.93832	-0.0846769
lightgreen	ENSBTAG00000015301.6	HF	lightgreen.HF	0	ENSBTAG00000015301	MRPS10	515885	0.913715	0.11396
lightgreen	ENSBTAG00000010217.6	HF	lightgreen.HF	0	ENSBTAG00000010217	ZNF318	786496	0.893805	-0.141391
lightgreen	ENSBTAG00000031792.4	HF	lightgreen.HF	0	ENSBTAG00000031792	ZNRD1	535288	0.955265	0.0615298
lightgreen	ENSBTAG00000050209.1	HF	lightgreen.HF	0	ENSBTAG00000050209		107131750	0.180014	-3.14777
lightgreen	ENSBTAG00000051493.1	HF	lightgreen.HF	0	ENSBTAG00000051493		NA	0.735986	-0.577467
lightgreen	ENSBTAG00000002019.6	HF	lightgreen.HF	0	ENSBTAG00000002019	SERPINB5	534323	0.868888	-0.19122
lightgreen	ENSBTAG00000054437.1	HF	lightgreen.HF	0	ENSBTAG00000054437	ZNF75A	100126179	0.941712	-0.0827849
lightgreen	ENSBTAG00000001602.6	HF	lightgreen.HF	0	ENSBTAG00000001602	IL4R	404154	0.951777	-0.065249
lightgreen	ENSBTAG00000053919.1	HF	lightgreen.HF	0	ENSBTAG00000053919		112444288	0.923893	0.124198
lightgreen	ENSBTAG00000031551.4	HF	lightgreen.HF	0	ENSBTAG00000031551	PRSS53	511877	0.80247	0.288019
lightgreen	ENSBTAG00000044083.3	HF	lightgreen.HF	0	ENSBTAG00000044083	LIMK1	535225	0.634627	-0.529364
lightgreen	ENSBTAG00000053861.1	HF	lightgreen.HF	0	ENSBTAG00000053861		NA	0.564082	-0.866007
lightgreen	ENSBTAG00000014336.5	HF	lightgreen.HF	0	ENSBTAG00000014336	WBP1L	782651	0.987285	-0.0170292
lightgreen	ENSBTAG00000053712.1	HF	lightgreen.HF	0	ENSBTAG00000053712		NA	0.968128	-0.0765919
lightgreen	ENSBTAG00000021883.5	HF	lightgreen.HF	0	ENSBTAG00000021883	AP3M1	514761	0.985036	-0.0199821
lightgreen	ENSBTAG00000012656.5	HF	lightgreen.HF	0	ENSBTAG00000012656	OVOL1	513727	0.801072	0.295723
lightgreen	ENSBTAG00000001077.6	HF	lightgreen.HF	0	ENSBTAG00000001077	OSBPL5	532690	0.708836	-0.412901
lightgreen	ENSBTAG00000005976.5	HF	lightgreen.HF	0	ENSBTAG00000005976	HSD17B7	505212	0.845456	0.217519
lightgreen	ENSBTAG00000021842.6	HF	lightgreen.HF	0	ENSBTAG00000021842	FCGR2B	282229	0.838082	-0.244717
lightgreen	ENSBTAG00000011238.4	HF	lightgreen.HF	0	ENSBTAG00000011238	CD48	508386	0.780753	0.355462
lightgreen	ENSBTAG00000012887.5	HF	lightgreen.HF	0	ENSBTAG00000012887	FCER1A	506783	0.450172	0.968432
lightgreen	ENSBTAG00000018914.5	HF	lightgreen.HF	0	ENSBTAG00000018914	RAB25	506482	0.952468	-0.0657689
lightgreen	ENSBTAG00000013866.6	HF	lightgreen.HF	0	ENSBTAG00000013866	RPS27	615638	0.935196	0.0860765
lightgreen	ENSBTAG00000000099.6	HF	lightgreen.HF	0	ENSBTAG00000000099	CERS2	539223	0.893595	-0.142714
lightgreen	ENSBTAG00000007773.6	HF	lightgreen.HF	0	ENSBTAG00000007773	VCAM1	282118	0.852877	0.219057
lightgreen	ENSBTAG00000014795.5	HF	lightgreen.HF	0	ENSBTAG00000014795		784535	0.950151	-0.111828
lightgreen	ENSBTAG00000000260.5	HF	lightgreen.HF	0	ENSBTAG00000000260	ZNRF2	615645	0.825599	-0.239247
lightgreen	ENSBTAG00000050052.1	HF	lightgreen.HF	0	ENSBTAG00000050052		528288	0.724613	-0.436149
lightgreen	ENSBTAG00000005483.6	HF	lightgreen.HF	0	ENSBTAG00000005483	ESYT2	512582	0.939839	-0.0802142
lightgreen	ENSBTAG00000012007.3	HF	lightgreen.HF	0	ENSBTAG00000012007	SOCS2	338437	0.854284	0.198645
lightgreen	ENSBTAG00000021467.6	HF	lightgreen.HF	0	ENSBTAG00000021467	IGFBP6	404186	0.950421	-0.0720682
lightgreen	ENSBTAG00000000836.6	HF	lightgreen.HF	0	ENSBTAG00000000836	KRT8	281269	0.817173	-0.252334
lightgreen	ENSBTAG00000031500.2	HF	lightgreen.HF	0	ENSBTAG00000031500	SHMT2	507197	0.896914	-0.139816
lightgreen	ENSBTAG00000004021.3	HF	lightgreen.HF	0	ENSBTAG00000004021	CDK2	519217	0.992221	0.0106553
lightgreen	ENSBTAG00000019373.6	HF	lightgreen.HF	0	ENSBTAG00000019373	CAPRIN2	536187	0.857262	0.204736
lightgreen	ENSBTAG00000005221.6	HF	lightgreen.HF	0	ENSBTAG00000005221	WNK1	506433	0.852278	-0.199847
lightgreen	ENSBTAG00000015290.5	HF	lightgreen.HF	0	ENSBTAG00000015290	BAIAP2L2	617924	0.919367	-0.115012
lightgreen	ENSBTAG00000000662.5	HF	lightgreen.HF	0	ENSBTAG00000000662	TCF20	523151	0.785763	-0.286518
lightgreen	ENSBTAG00000039784.2	HF	lightgreen.HF	0	ENSBTAG00000039784	PRR5	788925	0.773194	-0.317513
lightgreen	ENSBTAG00000027569.5	HF	lightgreen.HF	0	ENSBTAG00000027569	APBB2	514013	0.73747	0.366807
lightgreen	ENSBTAG00000019478.6	HF	lightgreen.HF	0	ENSBTAG00000019478	NAAA	515375	0.817871	0.259836
lightgreen	ENSBTAG00000016874.4	HF	lightgreen.HF	0	ENSBTAG00000016874	DNAJB1	538426	0.668488	-0.474223
lightgreen	ENSBTAG00000002473.3	HF	lightgreen.HF	0	ENSBTAG00000002473	ANGPTL4	509963	0.65686	0.562584
lightgreen	ENSBTAG00000008181.6	HF	lightgreen.HF	0	ENSBTAG00000008181	CHAF1A	504535	0.806011	-0.277232
lightgreen	ENSBTAG00000039696.4	HF	lightgreen.HF	0	ENSBTAG00000039696	SHD	518715	0.708965	0.54684
lightgreen	ENSBTAG00000012829.5	HF	lightgreen.HF	0	ENSBTAG00000012829	EBI3	514933	0.97805	0.0331255
lightgreen	ENSBTAG00000004860.5	HF	lightgreen.HF	0	ENSBTAG00000004860	SLC27A6	537062	0.937528	-0.0934097
lightgreen	ENSBTAG00000008497.6	HF	lightgreen.HF	0	ENSBTAG00000008497	RGS14	532605	0.794318	-0.31006
lightgreen	ENSBTAG00000001450.6	HF	lightgreen.HF	0	ENSBTAG00000001450	APBB3	525278	0.838077	0.21777
lightgreen	ENSBTAG00000025124.4	HF	lightgreen.HF	0	ENSBTAG00000025124	ZNF300	524256	0.536328	0.74533
lightgreen	ENSBTAG00000013880.6	HF	lightgreen.HF	0	ENSBTAG00000013880	WWC1	520730	0.751675	-0.343638
lightgreen	ENSBTAG00000007116.6	HF	lightgreen.HF	0	ENSBTAG00000007116	ARRDC3	541123	0.748427	0.355842
lightgreen	ENSBTAG00000007231.4	HF	lightgreen.HF	0	ENSBTAG00000007231	SPATA9	613406	0.702355	0.430847
lightgreen	ENSBTAG00000038186.2	HF	lightgreen.HF	0	ENSBTAG00000038186	GLRX	515416	0.521293	-0.699861
lightgreen	ENSBTAG00000007657.4	HF	lightgreen.HF	0	ENSBTAG00000007657	SCARA3	541156	0.96707	0.0456111
lightgreen	ENSBTAG00000054293.1	HF	lightgreen.HF	0	ENSBTAG00000054293		NA	0.774613	-0.720713
lightgreen	ENSBTAG00000011374.6	HF	lightgreen.HF	0	ENSBTAG00000011374	S1PR3	539123	0.624271	0.563053
lightgreen	ENSBTAG00000021587.3	HF	lightgreen.HF	0	ENSBTAG00000021587	SMPDL3A	505300	0.729153	0.413241
lightgreen	ENSBTAG00000005205.5	HF	lightgreen.HF	0	ENSBTAG00000005205	DSE	514028	0.772847	0.31182
lightgreen	ENSBTAG00000033429.3	HF	lightgreen.HF	0	ENSBTAG00000033429	FAM229B	777592	0.578155	0.68216
lightgreen	ENSBTAG00000010507.5	HF	lightgreen.HF	0	ENSBTAG00000010507	SLC22A16	614380	0.838856	-0.238737
lightgreen	ENSBTAG00000048114.2	HF	lightgreen.HF	0	ENSBTAG00000048114		100848331	0.794242	-0.304737
lightgreen	ENSBTAG00000015166.5	HF	lightgreen.HF	0	ENSBTAG00000015166	PNLDC1	615807	0.699052	0.493782
lightgreen	ENSBTAG00000049844.1	HF	lightgreen.HF	0	ENSBTAG00000049844		NA	0.777718	0.373832
lightgreen	ENSBTAG00000006977.4	HF	lightgreen.HF	0	ENSBTAG00000006977	PLP1	281410	0.788435	0.312322
lightgreen	ENSBTAG00000006535.6	HF	lightgreen.HF	0	ENSBTAG00000006535	IRS4	514607	0.227797	1.50798
lightgreen	ENSBTAG00000039794.2	HF	lightgreen.HF	0	ENSBTAG00000039794	CSNK1B	785423	0.972907	0.0372103
lightgreen	ENSBTAG00000014337.6	HF	lightgreen.HF	0	ENSBTAG00000014337	EIF2S3	512350	0.965062	0.0458972
lightyellow	ENSBTAG00000026437.5	HF	lightyellow.HF	1	ENSBTAG00000026437		NA	0.0349262	-4.97682
lightyellow	ENSBTAG00000015662.6	HF	lightyellow.HF	0	ENSBTAG00000015662	IMPG2	517845	0.956513	0.0612598
lightyellow	ENSBTAG00000019060.3	HF	lightyellow.HF	0	ENSBTAG00000019060	CLDN11	508268	0.914258	-0.148804
lightyellow	ENSBTAG00000040193.4	HF	lightyellow.HF	0	ENSBTAG00000040193	COLQ	NA	0.494453	0.905135
lightyellow	ENSBTAG00000010235.6	HF	lightyellow.HF	0	ENSBTAG00000010235	NOP9	528833	0.65017	-0.506486
lightyellow	ENSBTAG00000007097.6	HF	lightyellow.HF	0	ENSBTAG00000007097	THTPA	282090	0.929917	0.0949137
lightyellow	ENSBTAG00000001675.5	HF	lightyellow.HF	0	ENSBTAG00000001675	ITPKA	615813	0.767884	-0.34709
lightyellow	ENSBTAG00000001693.5	HF	lightyellow.HF	0	ENSBTAG00000001693	RPAP1	531362	0.82828	-0.229487
lightyellow	ENSBTAG00000054552.1	HF	lightyellow.HF	0	ENSBTAG00000054552		NA	0.90242	0.22238
lightyellow	ENSBTAG00000052431.1	HF	lightyellow.HF	0	ENSBTAG00000052431	TOMM20L	525594	0.884594	0.164359
lightyellow	ENSBTAG00000020469.5	HF	lightyellow.HF	0	ENSBTAG00000020469	TMED8	614106	0.97398	0.0372101
lightyellow	ENSBTAG00000003965.3	HF	lightyellow.HF	0	ENSBTAG00000003965	LIPT1	286864	0.971948	-0.0403114
lightyellow	ENSBTAG00000021102.4	HF	lightyellow.HF	0	ENSBTAG00000021102	GALM	616676	0.966373	-0.0452745
lightyellow	ENSBTAG00000050857.1	HF	lightyellow.HF	0	ENSBTAG00000050857		NA	0.813159	2.43778
lightyellow	ENSBTAG00000052604.1	HF	lightyellow.HF	0	ENSBTAG00000052604		NA	0.980808	0.0380821
lightyellow	ENSBTAG00000047029.2	HF	lightyellow.HF	0	ENSBTAG00000047029		NA	0.95561	0.131771
lightyellow	ENSBTAG00000007763.6	HF	lightyellow.HF	0	ENSBTAG00000007763	SLC1A4	326577	0.871048	-0.190969
lightyellow	ENSBTAG00000023929.5	HF	lightyellow.HF	0	ENSBTAG00000023929	FOSL2	509889	0.879163	0.163779
lightyellow	ENSBTAG00000002044.4	HF	lightyellow.HF	0	ENSBTAG00000002044	SIRT3	614027	0.796915	0.283177
lightyellow	ENSBTAG00000017508.4	HF	lightyellow.HF	0	ENSBTAG00000017508	CYSLTR2	540387	0.804804	0.319308
lightyellow	ENSBTAG00000051772.1	HF	lightyellow.HF	0	ENSBTAG00000051772		NA	0.936295	0.527418
lightyellow	ENSBTAG00000001774.5	HF	lightyellow.HF	0	ENSBTAG00000001774	SPRY2	539090	0.901352	0.133792
lightyellow	ENSBTAG00000048616.1	HF	lightyellow.HF	0	ENSBTAG00000048616		NA	0.897931	1.48177
lightyellow	ENSBTAG00000045310.2	HF	lightyellow.HF	0	ENSBTAG00000045310	RF00322	112449459	0.899012	1.46674
lightyellow	ENSBTAG00000054835.1	HF	lightyellow.HF	0	ENSBTAG00000054835		NA	0.953011	-0.682476
lightyellow	ENSBTAG00000005215.5	HF	lightyellow.HF	0	ENSBTAG00000005215	IL10RA	513478	0.959629	-0.0578977
lightyellow	ENSBTAG00000003638.6	HF	lightyellow.HF	0	ENSBTAG00000003638	ZNF215	529157	0.696756	0.455033
lightyellow	ENSBTAG00000055067.1	HF	lightyellow.HF	0	ENSBTAG00000055067		NA	0.975184	0.033396
lightyellow	ENSBTAG00000007272.4	HF	lightyellow.HF	0	ENSBTAG00000007272	ATP6V0A2	338038	0.652581	0.494664
lightyellow	ENSBTAG00000010815.6	HF	lightyellow.HF	0	ENSBTAG00000010815	CAMKK2	509084	0.957054	0.058314
lightyellow	ENSBTAG00000047529.2	HF	lightyellow.HF	0	ENSBTAG00000047529		NA	0.629031	-1.32833
lightyellow	ENSBTAG00000030927.3	HF	lightyellow.HF	0	ENSBTAG00000030927		100337340	0.999782	0.000342741
lightyellow	ENSBTAG00000012508.6	HF	lightyellow.HF	0	ENSBTAG00000012508	OSGIN1	768073	0.927661	-0.106168
lightyellow	ENSBTAG00000008573.5	HF	lightyellow.HF	0	ENSBTAG00000008573	ZFP36	282127	0.995063	-0.00673813
lightyellow	ENSBTAG00000012915.6	HF	lightyellow.HF	0	ENSBTAG00000012915	ZNF404	505067	0.91274	0.129721
lightyellow	ENSBTAG00000007070.2	HF	lightyellow.HF	0	ENSBTAG00000007070	BLOC1S3	538539	0.776347	-0.361553
lightyellow	ENSBTAG00000030454.3	HF	lightyellow.HF	0	ENSBTAG00000030454		NA	0.70797	1.55987
lightyellow	ENSBTAG00000014328.6	HF	lightyellow.HF	0	ENSBTAG00000014328	MGC138914	512219	0.846457	0.316017
lightyellow	ENSBTAG00000054544.1	HF	lightyellow.HF	0	ENSBTAG00000054544	SMIM17	100849034	0.841439	0.233949
lightyellow	ENSBTAG00000009292.4	HF	lightyellow.HF	0	ENSBTAG00000009292	TMEM100	613987	0.946524	-0.0916624
lightyellow	ENSBTAG00000004908.6	HF	lightyellow.HF	0	ENSBTAG00000004908	CHRNE	281688	0.973383	-0.0415026
lightyellow	ENSBTAG00000046919.2	HF	lightyellow.HF	0	ENSBTAG00000046919	ADPRM	534038	0.864383	0.192183
lightyellow	ENSBTAG00000021939.6	HF	lightyellow.HF	0	ENSBTAG00000021939	ELAC2	509256	0.896863	-0.146814
lightyellow	ENSBTAG00000047165.2	HF	lightyellow.HF	0	ENSBTAG00000047165	KRT9	788727	0.345829	1.26771
lightyellow	ENSBTAG00000016613.6	HF	lightyellow.HF	0	ENSBTAG00000016613	KCNH6	527872	0.403468	1.0749
lightyellow	ENSBTAG00000010899.4	HF	lightyellow.HF	0	ENSBTAG00000010899	TIMP2	282093	0.796027	-0.284784
lightyellow	ENSBTAG00000010509.5	HF	lightyellow.HF	0	ENSBTAG00000010509	CDK3	618631	0.831276	-0.231633
lightyellow	ENSBTAG00000050020.1	HF	lightyellow.HF	0	ENSBTAG00000050020		NA	0.934076	-0.29629
lightyellow	ENSBTAG00000030322.4	HF	lightyellow.HF	0	ENSBTAG00000030322	KLHDC7A	NA	0.671461	0.497343
lightyellow	ENSBTAG00000021965.6	HF	lightyellow.HF	0	ENSBTAG00000021965	SUB1	533984	0.930581	0.0939093
lightyellow	ENSBTAG00000052215.1	HF	lightyellow.HF	0	ENSBTAG00000052215	MESP1	112443239	0.9349	0.122582
lightyellow	ENSBTAG00000021844.6	HF	lightyellow.HF	0	ENSBTAG00000021844	COCH	504316	0.199731	1.58429
lightyellow	ENSBTAG00000003526.5	HF	lightyellow.HF	0	ENSBTAG00000003526	SYNE3	520207	0.948125	0.0702431
lightyellow	ENSBTAG00000034106.4	HF	lightyellow.HF	0	ENSBTAG00000034106	CYP8B1	538964	0.642941	0.667502
lightyellow	ENSBTAG00000046301.2	HF	lightyellow.HF	0	ENSBTAG00000046301	ZNF445	540408	0.961061	0.0537373
lightyellow	ENSBTAG00000012142.6	HF	lightyellow.HF	0	ENSBTAG00000012142	RAD18	514440	0.789934	-0.302961
lightyellow	ENSBTAG00000016615.5	HF	lightyellow.HF	0	ENSBTAG00000016615	ABHD6	505283	0.817645	0.256629
lightyellow	ENSBTAG00000011580.4	HF	lightyellow.HF	0	ENSBTAG00000011580	DAG1	281439	0.964533	0.0502232
lightyellow	ENSBTAG00000017542.6	HF	lightyellow.HF	0	ENSBTAG00000017542	PPARD	353106	0.835667	-0.224719
lightyellow	ENSBTAG00000037687.3	HF	lightyellow.HF	0	ENSBTAG00000037687	ADGRF2	539131	0.81287	0.319149
lightyellow	ENSBTAG00000017836.6	HF	lightyellow.HF	0	ENSBTAG00000017836	ZFP57	786262	0.943867	0.0798096
lightyellow	ENSBTAG00000046573.2	HF	lightyellow.HF	0	ENSBTAG00000046573	PGBD1	539564	0.877847	0.173229
lightyellow	ENSBTAG00000018309.5	HF	lightyellow.HF	0	ENSBTAG00000018309		NA	0.574583	3.04889
lightyellow	ENSBTAG00000031267.3	HF	lightyellow.HF	0	ENSBTAG00000031267	SERPINB9	524513	0.809482	0.28218
lightyellow	ENSBTAG00000010252.6	HF	lightyellow.HF	0	ENSBTAG00000010252	ZNF397	506448	0.839617	0.211234
lightyellow	ENSBTAG00000002125.6	HF	lightyellow.HF	0	ENSBTAG00000002125	GNAL	100124520	0.883905	-0.152834
lightyellow	ENSBTAG00000026381.4	HF	lightyellow.HF	0	ENSBTAG00000026381	TMEM114	787012	0.820013	0.280296
lightyellow	ENSBTAG00000047448.2	HF	lightyellow.HF	0	ENSBTAG00000047448	C25H16orf54	100125414	0.776537	0.401497
lightyellow	ENSBTAG00000003617.5	HF	lightyellow.HF	0	ENSBTAG00000003617	ALKBH4	512094	0.740304	-0.370634
lightyellow	ENSBTAG00000004035.7	HF	lightyellow.HF	0	ENSBTAG00000004035	SDK1	516333	0.879938	-0.168863
lightyellow	ENSBTAG00000013364.6	HF	lightyellow.HF	0	ENSBTAG00000013364	LIPM	517290	0.928191	-0.104467
lightyellow	ENSBTAG00000002191.6	HF	lightyellow.HF	0	ENSBTAG00000002191	RRP12	528990	0.924464	-0.101511
lightyellow	ENSBTAG00000054236.1	HF	lightyellow.HF	0	ENSBTAG00000054236		NA	0.605663	0.944218
lightyellow	ENSBTAG00000005791.6	HF	lightyellow.HF	0	ENSBTAG00000005791	UROS	613425	0.91122	-0.122356
lightyellow	ENSBTAG00000017298.3	HF	lightyellow.HF	0	ENSBTAG00000017298	AAMDC	533224	0.964796	0.0476745
lightyellow	ENSBTAG00000049589.1	HF	lightyellow.HF	0	ENSBTAG00000049589	SAA3	281474	0.466331	-1.42285
lightyellow	ENSBTAG00000019712.6	HF	lightyellow.HF	0	ENSBTAG00000019712	ST14	767617	0.81591	-0.249367
lightyellow	ENSBTAG00000053929.1	HF	lightyellow.HF	0	ENSBTAG00000053929		NA	0.932447	0.122666
lightyellow	ENSBTAG00000014840.6	HF	lightyellow.HF	0	ENSBTAG00000014840	MTX1	664655	0.899187	-0.137042
lightyellow	ENSBTAG00000024407.2	HF	lightyellow.HF	0	ENSBTAG00000024407		NA	0.296024	-2.65088
lightyellow	ENSBTAG00000021037.6	HF	lightyellow.HF	0	ENSBTAG00000021037	ARNT	281010	0.917593	0.110449
lightyellow	ENSBTAG00000005064.4	HF	lightyellow.HF	0	ENSBTAG00000005064	WARS2	532903	0.811736	-0.261427
lightyellow	ENSBTAG00000032057.2	HF	lightyellow.HF	0	ENSBTAG00000032057		NA	0.177745	-3.0038
lightyellow	ENSBTAG00000048431.1	HF	lightyellow.HF	0	ENSBTAG00000048431		NA	0.94015	-0.174389
lightyellow	ENSBTAG00000019029.4	HF	lightyellow.HF	0	ENSBTAG00000019029	DPH5	508904	0.905988	0.125289
lightyellow	ENSBTAG00000007101.4	HF	lightyellow.HF	0	ENSBTAG00000007101	F3	280686	0.992405	-0.0110816
lightyellow	ENSBTAG00000020622.6	HF	lightyellow.HF	0	ENSBTAG00000020622	COL9A2	NA	0.181275	1.87331
lightyellow	ENSBTAG00000024341.5	HF	lightyellow.HF	0	ENSBTAG00000024341	HOXA6	100848736	0.886874	0.160233
lightyellow	ENSBTAG00000047605.2	HF	lightyellow.HF	0	ENSBTAG00000047605		100337457	0.881178	0.189349
lightyellow	ENSBTAG00000052991.1	HF	lightyellow.HF	0	ENSBTAG00000052991		NA	0.951002	-0.109441
lightyellow	ENSBTAG00000054978.1	HF	lightyellow.HF	0	ENSBTAG00000054978		NA	0.759222	-0.405802
lightyellow	ENSBTAG00000038605.3	HF	lightyellow.HF	0	ENSBTAG00000038605		NA	0.578757	1.57706
lightyellow	ENSBTAG00000042676.2	HF	lightyellow.HF	0	ENSBTAG00000042676	RF00019	NA	0.844399	1.32264
lightyellow	ENSBTAG00000012078.6	HF	lightyellow.HF	0	ENSBTAG00000012078	TMEM176A	404082	0.775763	0.430392
lightyellow	ENSBTAG00000050041.1	HF	lightyellow.HF	0	ENSBTAG00000050041		NA	0.436894	1.27239
lightyellow	ENSBTAG00000052916.1	HF	lightyellow.HF	0	ENSBTAG00000052916		NA	0.837881	-0.768136
lightyellow	ENSBTAG00000000507.6	HF	lightyellow.HF	0	ENSBTAG00000000507	NR4A1	528390	0.369816	1.01455
lightyellow	ENSBTAG00000019283.3	HF	lightyellow.HF	0	ENSBTAG00000019283	FAM186B	505861	0.860659	0.196792
lightyellow	ENSBTAG00000045904.2	HF	lightyellow.HF	0	ENSBTAG00000045904	PIM3	100336651	0.95211	-0.0674917
lightyellow	ENSBTAG00000054466.1	HF	lightyellow.HF	0	ENSBTAG00000054466		NA	0.685137	-0.485884
lightyellow	ENSBTAG00000037558.3	HF	lightyellow.HF	0	ENSBTAG00000037558	GRO1	281212	0.947886	0.0789793
lightyellow	ENSBTAG00000016933.6	HF	lightyellow.HF	0	ENSBTAG00000016933	IL27RA	514529	0.975004	-0.034191
lightyellow	ENSBTAG00000054591.1	HF	lightyellow.HF	0	ENSBTAG00000054591	RF02271	NA	0.612007	-2.41799
lightyellow	ENSBTAG00000048849.1	HF	lightyellow.HF	0	ENSBTAG00000048849		NA	0.553736	-1.00564
lightyellow	ENSBTAG00000010020.5	HF	lightyellow.HF	0	ENSBTAG00000010020		533921	0.595289	1.00876
lightyellow	ENSBTAG00000052605.1	HF	lightyellow.HF	0	ENSBTAG00000052605		NA	0.972938	0.139166
lightyellow	ENSBTAG00000048933.1	HF	lightyellow.HF	0	ENSBTAG00000048933		NA	0.905444	1.31179
lightyellow	ENSBTAG00000044952.2	HF	lightyellow.HF	0	ENSBTAG00000044952	RF00026	NA	0.947668	0.760197
lightyellow	ENSBTAG00000053469.1	HF	lightyellow.HF	0	ENSBTAG00000053469	IFN-tau-c1	528513	0.61624	-0.943995
lightyellow	ENSBTAG00000011394.3	HF	lightyellow.HF	0	ENSBTAG00000011394	FAM214B	510325	0.90231	-0.135521
lightyellow	ENSBTAG00000013528.6	HF	lightyellow.HF	0	ENSBTAG00000013528	CHMP7	541288	0.970479	-0.0397923
lightyellow	ENSBTAG00000047103.2	HF	lightyellow.HF	0	ENSBTAG00000047103	IDNK	100297815	0.929186	-0.107395
lightyellow	ENSBTAG00000020661.5	HF	lightyellow.HF	0	ENSBTAG00000020661	ABCA1	535379	0.797845	-0.29163
lightyellow	ENSBTAG00000038891.3	HF	lightyellow.HF	0	ENSBTAG00000038891		NA	0.394482	1.46979
lightyellow	ENSBTAG00000051063.1	HF	lightyellow.HF	0	ENSBTAG00000051063		NA	0.82121	-1.15996
lightyellow	ENSBTAG00000009476.5	HF	lightyellow.HF	0	ENSBTAG00000009476	VEGFD	286799	0.505598	0.956945
magenta	ENSBTAG00000049754.1	HF	magenta.HF	0	ENSBTAG00000049754	FAM177B	100847316	0.940986	-0.0999613
magenta	ENSBTAG00000045716.2	HF	magenta.HF	0	ENSBTAG00000045716	RF00020	112441916	0.790865	-1.15398
magenta	ENSBTAG00000013527.6	HF	magenta.HF	0	ENSBTAG00000013527	PGD	514939	0.729614	-0.376846
magenta	ENSBTAG00000011217.5	HF	magenta.HF	0	ENSBTAG00000011217	DNAJC11	508137	0.850068	-0.203132
magenta	ENSBTAG00000014119.6	HF	magenta.HF	0	ENSBTAG00000014119	PRKCZ	286877	0.713953	-0.400636
magenta	ENSBTAG00000052684.1	HF	magenta.HF	0	ENSBTAG00000052684		NA	0.860968	0.279529
magenta	ENSBTAG00000012113.5	HF	magenta.HF	0	ENSBTAG00000012113	HCCS	506250	0.902308	-0.137941
magenta	ENSBTAG00000051588.1	HF	magenta.HF	0	ENSBTAG00000051588		784541	0.998284	0.00276206
magenta	ENSBTAG00000049392.1	HF	magenta.HF	0	ENSBTAG00000049392		104968444	0.993347	0.0126762
magenta	ENSBTAG00000054086.1	HF	magenta.HF	0	ENSBTAG00000054086		NA	0.788706	-0.717299
magenta	ENSBTAG00000012899.5	HF	magenta.HF	0	ENSBTAG00000012899	IFNGR2	514889	0.977441	-0.0307346
magenta	ENSBTAG00000042702.2	HF	magenta.HF	0	ENSBTAG00000042702	RF00394	112448315	0.937425	-0.384163
magenta	ENSBTAG00000006920.5	HF	magenta.HF	0	ENSBTAG00000006920	ABCF3	530975	0.780014	-0.303135
magenta	ENSBTAG00000023411.5	HF	magenta.HF	0	ENSBTAG00000023411		525947	0.666158	-0.560644
magenta	ENSBTAG00000031010.4	HF	magenta.HF	0	ENSBTAG00000031010	ACAD11	526956	0.797596	0.2861
magenta	ENSBTAG00000042761.2	HF	magenta.HF	0	ENSBTAG00000042761	RF00019	NA	0.970059	-0.170033
magenta	ENSBTAG00000007433.5	HF	magenta.HF	0	ENSBTAG00000007433	MYO9A	515330	0.948208	0.0739171
magenta	ENSBTAG00000033344.4	HF	magenta.HF	0	ENSBTAG00000033344		NA	0.864534	-0.195623
magenta	ENSBTAG00000055197.1	HF	magenta.HF	0	ENSBTAG00000055197		NA	0.949778	-0.0790811
magenta	ENSBTAG00000006784.7	HF	magenta.HF	0	ENSBTAG00000006784	PLA2G4B	505485	0.936607	0.0865386
magenta	ENSBTAG00000004692.4	HF	magenta.HF	0	ENSBTAG00000004692		NA	0.841093	-0.418761
magenta	ENSBTAG00000052459.1	HF	magenta.HF	0	ENSBTAG00000052459		NA	0.893699	0.330493
magenta	ENSBTAG00000036401.2	HF	magenta.HF	0	ENSBTAG00000036401	bta-mir-147	100313003	0.953011	-0.682476
magenta	ENSBTAG00000011987.6	HF	magenta.HF	0	ENSBTAG00000011987	ERG28	539248	0.968783	-0.0469899
magenta	ENSBTAG00000005427.6	HF	magenta.HF	0	ENSBTAG00000005427	NRDE2	100138828	0.873509	-0.173451
magenta	ENSBTAG00000006392.6	HF	magenta.HF	0	ENSBTAG00000006392	TTC7B	616909	0.864682	0.186037
magenta	ENSBTAG00000053107.1	HF	magenta.HF	0	ENSBTAG00000053107	COX5B	287012	0.721516	-0.38886
magenta	ENSBTAG00000015719.6	HF	magenta.HF	0	ENSBTAG00000015719	PIGF	768015	0.839158	0.225394
magenta	ENSBTAG00000018289.6	HF	magenta.HF	0	ENSBTAG00000018289	TMEM150A	515742	0.9299	-0.0971104
magenta	ENSBTAG00000018286.4	HF	magenta.HF	0	ENSBTAG00000018286	RNF181	515743	0.75135	-0.340409
magenta	ENSBTAG00000006075.3	HF	magenta.HF	0	ENSBTAG00000006075	SUCLG1	509983	0.83726	-0.220168
magenta	ENSBTAG00000019295.6	HF	magenta.HF	0	ENSBTAG00000019295	MDH1	535182	0.731359	-0.394806
magenta	ENSBTAG00000004295.6	HF	magenta.HF	0	ENSBTAG00000004295	NDUFA8	327710	0.824524	-0.239007
magenta	ENSBTAG00000043047.2	HF	magenta.HF	0	ENSBTAG00000043047	RF00302	112448918	0.953011	-0.682476
magenta	ENSBTAG00000012274.6	HF	magenta.HF	0	ENSBTAG00000012274	CIZ1	531522	0.931959	0.0995736
magenta	ENSBTAG00000053128.1	HF	magenta.HF	0	ENSBTAG00000053128	RF00619	112448934	0.957873	-0.608921
magenta	ENSBTAG00000039573.3	HF	magenta.HF	0	ENSBTAG00000039573	RABL6	508218	0.941895	0.0894427
magenta	ENSBTAG00000016691.6	HF	magenta.HF	0	ENSBTAG00000016691	LACC1	537649	0.949168	0.0712779
magenta	ENSBTAG00000049806.1	HF	magenta.HF	0	ENSBTAG00000049806		NA	0.984334	0.0316791
magenta	ENSBTAG00000008821.4	HF	magenta.HF	0	ENSBTAG00000008821	SEPHS1	507470	0.863738	0.186534
magenta	ENSBTAG00000003058.5	HF	magenta.HF	0	ENSBTAG00000003058	ADRM1	519729	0.750565	-0.349183
magenta	ENSBTAG00000005127.4	HF	magenta.HF	0	ENSBTAG00000005127	PSMA7	505050	0.75385	-0.34575
magenta	ENSBTAG00000006134.5	HF	magenta.HF	0	ENSBTAG00000006134	DYNLRB1	513342	0.86062	-0.191193
magenta	ENSBTAG00000027361.3	HF	magenta.HF	0	ENSBTAG00000027361	ROMO1	618530	0.728653	-0.394633
magenta	ENSBTAG00000011279.6	HF	magenta.HF	0	ENSBTAG00000011279	MATN4	100139180	0.758917	-0.424321
magenta	ENSBTAG00000010135.6	HF	magenta.HF	0	ENSBTAG00000010135	TMEM189	507694	0.81073	-0.263264
magenta	ENSBTAG00000001000.6	HF	magenta.HF	0	ENSBTAG00000001000	CA13	513850	0.683626	-0.504402
magenta	ENSBTAG00000006452.6	HF	magenta.HF	0	ENSBTAG00000006452	CD3D	281053	0.976036	-0.0360677
magenta	ENSBTAG00000042134.2	HF	magenta.HF	0	ENSBTAG00000042134	RF00016	NA	0.88479	-1.47187
magenta	ENSBTAG00000001922.6	HF	magenta.HF	0	ENSBTAG00000001922	AKIP1	504225	0.938029	-0.084962
magenta	ENSBTAG00000009830.6	HF	magenta.HF	0	ENSBTAG00000009830	PLEKHB1	511885	0.928754	0.10108
magenta	ENSBTAG00000020332.6	HF	magenta.HF	0	ENSBTAG00000020332	OSBP	530000	0.84689	-0.207958
magenta	ENSBTAG00000021188.4	HF	magenta.HF	0	ENSBTAG00000021188	MRPL16	538054	0.726958	-0.407755
magenta	ENSBTAG00000049993.1	HF	magenta.HF	0	ENSBTAG00000049993		101902760	0.930123	0.129879
magenta	ENSBTAG00000007137.6	HF	magenta.HF	0	ENSBTAG00000007137	RFC5	508389	0.88451	0.154378
magenta	ENSBTAG00000012788.6	HF	magenta.HF	0	ENSBTAG00000012788	COX6A1	282199	0.652267	-0.487581
magenta	ENSBTAG00000006504.6	HF	magenta.HF	0	ENSBTAG00000006504	TCHP	522380	0.90803	-0.125604
magenta	ENSBTAG00000000913.3	HF	magenta.HF	0	ENSBTAG00000000913	UQCR10	616109	0.684536	-0.44469
magenta	ENSBTAG00000009963.5	HF	magenta.HF	0	ENSBTAG00000009963	MORC2	504634	0.966516	-0.0450417
magenta	ENSBTAG00000050496.1	HF	magenta.HF	0	ENSBTAG00000050496		NA	0.368284	-2.47915
magenta	ENSBTAG00000020760.6	HF	magenta.HF	0	ENSBTAG00000020760	SNAP29	532261	0.6962	-0.445235
magenta	ENSBTAG00000030979.3	HF	magenta.HF	0	ENSBTAG00000030979	TUBA3E	534900	0.893012	-0.171397
magenta	ENSBTAG00000016257.6	HF	magenta.HF	0	ENSBTAG00000016257	ZNF74	509706	0.990236	-0.0143744
magenta	ENSBTAG00000049878.1	HF	magenta.HF	0	ENSBTAG00000049878		NA	0.895478	-0.456559
magenta	ENSBTAG00000003570.6	HF	magenta.HF	0	ENSBTAG00000003570	DDX19A	529929	0.906389	-0.12663
magenta	ENSBTAG00000007172.6	HF	magenta.HF	0	ENSBTAG00000007172	GOT2	286886	0.792687	-0.283075
magenta	ENSBTAG00000047277.2	HF	magenta.HF	0	ENSBTAG00000047277		NA	0.681288	-1.26478
magenta	ENSBTAG00000023415.4	HF	magenta.HF	0	ENSBTAG00000023415	LIN7B	616283	0.875643	-0.179459
magenta	ENSBTAG00000039491.3	HF	magenta.HF	0	ENSBTAG00000039491		NA	0.940459	-0.121623
magenta	ENSBTAG00000040392.3	HF	magenta.HF	0	ENSBTAG00000040392	MGC139164	509649	0.886871	-0.180723
magenta	ENSBTAG00000020062.6	HF	magenta.HF	0	ENSBTAG00000020062	TMC4	512610	0.918625	-0.115542
magenta	ENSBTAG00000054887.1	HF	magenta.HF	0	ENSBTAG00000054887	ZNF471	787287	0.93589	0.0910118
magenta	ENSBTAG00000054041.1	HF	magenta.HF	0	ENSBTAG00000054041		NA	0.841484	0.284757
magenta	ENSBTAG00000054074.1	HF	magenta.HF	0	ENSBTAG00000054074		112441491	0.973292	-0.0375066
magenta	ENSBTAG00000003465.6	HF	magenta.HF	0	ENSBTAG00000003465	ZNF329	100138653	0.99728	0.00368491
magenta	ENSBTAG00000044536.2	HF	magenta.HF	0	ENSBTAG00000044536	RF00415	NA	0.989632	0.148119
magenta	ENSBTAG00000015352.6	HF	magenta.HF	0	ENSBTAG00000015352	MTMR4	782743	0.910567	-0.119233
magenta	ENSBTAG00000053649.1	HF	magenta.HF	0	ENSBTAG00000053649	CCL5	327712	0.916272	-0.130062
magenta	ENSBTAG00000004129.4	HF	magenta.HF	0	ENSBTAG00000004129	CCL11	404072	0.242314	-1.59776
magenta	ENSBTAG00000013390.3	HF	magenta.HF	0	ENSBTAG00000013390	PSMB6	510069	0.728552	-0.38409
magenta	ENSBTAG00000016432.6	HF	magenta.HF	0	ENSBTAG00000016432	PEMT	360197	0.979116	0.0296345
magenta	ENSBTAG00000017120.4	HF	magenta.HF	0	ENSBTAG00000017120	PHB	530409	0.743976	-0.361033
magenta	ENSBTAG00000044056.3	HF	magenta.HF	0	ENSBTAG00000044056	C19H17orf98	616773	0.505248	1.14715
magenta	ENSBTAG00000050335.1	HF	magenta.HF	0	ENSBTAG00000050335		NA	0.71275	-0.747646
magenta	ENSBTAG00000051825.1	HF	magenta.HF	0	ENSBTAG00000051825	RF00004	112442854	0.931376	-0.623133
magenta	ENSBTAG00000006051.6	HF	magenta.HF	0	ENSBTAG00000006051	NMT1	281351	0.864367	-0.181703
magenta	ENSBTAG00000021060.5	HF	magenta.HF	0	ENSBTAG00000021060	FTSJ3	508497	0.894259	-0.144482
magenta	ENSBTAG00000042741.2	HF	magenta.HF	0	ENSBTAG00000042741	RF00289	112442810	0.416267	-3.56468
magenta	ENSBTAG00000015980.6	HF	magenta.HF	0	ENSBTAG00000015980	FASN	281152	0.353169	-1.13058
magenta	ENSBTAG00000001868.5	HF	magenta.HF	0	ENSBTAG00000001868	PCYT2	510274	0.767161	-0.33414
magenta	ENSBTAG00000000417.6	HF	magenta.HF	0	ENSBTAG00000000417	MRPL12	399560	0.688575	-0.445329
magenta	ENSBTAG00000050737.1	HF	magenta.HF	0	ENSBTAG00000050737		NA	0.752375	-1.3425
magenta	ENSBTAG00000016023.4	HF	magenta.HF	0	ENSBTAG00000016023	EIF4A3	515145	0.935012	-0.0869369
magenta	ENSBTAG00000030175.3	HF	magenta.HF	0	ENSBTAG00000030175	FBF1	513998	0.990319	-0.0134163
magenta	ENSBTAG00000030164.4	HF	magenta.HF	0	ENSBTAG00000030164	RPL38	615300	0.83181	-0.235466
magenta	ENSBTAG00000050570.1	HF	magenta.HF	0	ENSBTAG00000050570		NA	0.876998	-0.207009
magenta	ENSBTAG00000043135.2	HF	magenta.HF	0	ENSBTAG00000043135	RF00618	112443671	0.911874	1.24496
magenta	ENSBTAG00000043296.2	HF	magenta.HF	0	ENSBTAG00000043296	RF00026	112443619	0.90813	-1.33026
magenta	ENSBTAG00000000851.5	HF	magenta.HF	0	ENSBTAG00000000851	CYP20A1	532945	0.944918	0.0741981
magenta	ENSBTAG00000003813.2	HF	magenta.HF	0	ENSBTAG00000003813	BCS1L	539713	0.705622	-0.428478
magenta	ENSBTAG00000010254.5	HF	magenta.HF	0	ENSBTAG00000010254	MAP3K6	614598	0.714798	-0.415382
magenta	ENSBTAG00000009562.6	HF	magenta.HF	0	ENSBTAG00000009562	ZNF593	508477	0.85634	-0.213193
magenta	ENSBTAG00000050449.1	HF	magenta.HF	0	ENSBTAG00000050449		NA	0.936262	0.100466
magenta	ENSBTAG00000026758.5	HF	magenta.HF	0	ENSBTAG00000026758		788425	0.639558	-0.703493
magenta	ENSBTAG00000008314.4	HF	magenta.HF	0	ENSBTAG00000008314	SDHB	286840	0.882437	-0.158433
magenta	ENSBTAG00000009914.4	HF	magenta.HF	0	ENSBTAG00000009914	NDUFS6	327691	0.799016	-0.282812
magenta	ENSBTAG00000046493.2	HF	magenta.HF	0	ENSBTAG00000046493	PDCD6	100125927	0.852363	-0.196439
magenta	ENSBTAG00000017711.6	HF	magenta.HF	0	ENSBTAG00000017711	WHAMM	NA	0.714525	-0.450465
magenta	ENSBTAG00000051487.1	HF	magenta.HF	0	ENSBTAG00000051487		NA	0.885225	0.293886
magenta	ENSBTAG00000007346.5	HF	magenta.HF	0	ENSBTAG00000007346	COMMD4	616960	0.921938	-0.108386
magenta	ENSBTAG00000037013.3	HF	magenta.HF	0	ENSBTAG00000037013	RF00003	112443343	0.657138	-0.76669
magenta	ENSBTAG00000028419.2	HF	magenta.HF	0	ENSBTAG00000028419	RF00003	112443342	0.614506	-1.96318
magenta	ENSBTAG00000054076.1	HF	magenta.HF	0	ENSBTAG00000054076	RF00001	NA	0.890872	0.598866
magenta	ENSBTAG00000016760.6	HF	magenta.HF	0	ENSBTAG00000016760	LRRFIP2	510368	0.963542	-0.0492031
magenta	ENSBTAG00000054415.1	HF	magenta.HF	0	ENSBTAG00000054415		NA	0.740818	-0.494408
magenta	ENSBTAG00000019048.4	HF	magenta.HF	0	ENSBTAG00000019048		NA	0.782126	0.421514
magenta	ENSBTAG00000053819.1	HF	magenta.HF	0	ENSBTAG00000053819	RF00004	112443530	0.856776	0.691679
magenta	ENSBTAG00000011899.6	HF	magenta.HF	0	ENSBTAG00000011899	USP4	508042	0.826382	-0.229435
magenta	ENSBTAG00000019096.4	HF	magenta.HF	0	ENSBTAG00000019096	UQCRC1	282393	0.728892	-0.383142
magenta	ENSBTAG00000015833.6	HF	magenta.HF	0	ENSBTAG00000015833	DHX30	767607	0.933675	-0.0882989
magenta	ENSBTAG00000050457.1	HF	magenta.HF	0	ENSBTAG00000050457		NA	0.977311	-0.0830755
magenta	ENSBTAG00000015283.3	HF	magenta.HF	0	ENSBTAG00000015283	RPL32	615556	0.97379	-0.0370717
magenta	ENSBTAG00000025471.5	HF	magenta.HF	0	ENSBTAG00000025471	TNF	280943	0.20564	-1.85743
magenta	ENSBTAG00000054401.1	HF	magenta.HF	0	ENSBTAG00000054401		NA	0.689022	0.669733
magenta	ENSBTAG00000046096.2	HF	magenta.HF	0	ENSBTAG00000046096		NA	0.803657	0.510441
magenta	ENSBTAG00000048529.1	HF	magenta.HF	1	ENSBTAG00000048529		NA	0.0747693	2.26427
magenta	ENSBTAG00000017412.5	HF	magenta.HF	0	ENSBTAG00000017412	SOCS6	615146	0.634865	-0.558714
magenta	ENSBTAG00000021668.4	HF	magenta.HF	0	ENSBTAG00000021668	METTL4	521222	0.914153	0.12672
magenta	ENSBTAG00000050028.1	HF	magenta.HF	0	ENSBTAG00000050028	RNF152	100300634	0.505385	-0.980161
magenta	ENSBTAG00000042688.2	HF	magenta.HF	0	ENSBTAG00000042688	RF00264	112444382	0.916927	-0.324299
magenta	ENSBTAG00000014903.6	HF	magenta.HF	0	ENSBTAG00000014903	ABCA3	505787	0.697523	-0.434325
magenta	ENSBTAG00000050846.1	HF	magenta.HF	0	ENSBTAG00000050846		505800	0.435304	-1.30714
magenta	ENSBTAG00000010013.6	HF	magenta.HF	0	ENSBTAG00000010013	DNAJA3	513397	0.846853	-0.208273
magenta	ENSBTAG00000022530.3	HF	magenta.HF	0	ENSBTAG00000022530	TMEM186	513552	0.856867	-0.211827
magenta	ENSBTAG00000009461.5	HF	magenta.HF	0	ENSBTAG00000009461	STYXL1	513107	0.960158	-0.0622699
magenta	ENSBTAG00000039601.3	HF	magenta.HF	0	ENSBTAG00000039601	SAP25	100296776	0.955591	0.0645243
magenta	ENSBTAG00000016190.6	HF	magenta.HF	0	ENSBTAG00000016190	ZNF394	522836	0.796814	-0.276773
magenta	ENSBTAG00000044040.3	HF	magenta.HF	0	ENSBTAG00000044040	PDAP1	100139074	0.837612	-0.228143
magenta	ENSBTAG00000044726.2	HF	magenta.HF	0	ENSBTAG00000044726	RF00100	NA	0.90813	-1.33026
magenta	ENSBTAG00000046701.2	HF	magenta.HF	0	ENSBTAG00000046701	FRAT2	539144	0.668412	-0.571015
magenta	ENSBTAG00000011960.5	HF	magenta.HF	0	ENSBTAG00000011960	GOT1	281206	0.803169	0.296238
magenta	ENSBTAG00000010522.6	HF	magenta.HF	0	ENSBTAG00000010522		101905453	0.952254	0.190251
magenta	ENSBTAG00000023832.5	HF	magenta.HF	0	ENSBTAG00000023832	ADAM8	519652	0.71895	-0.433716
magenta	ENSBTAG00000042224.2	HF	magenta.HF	0	ENSBTAG00000042224	RF00413	112444559	0.791378	1.34245
magenta	ENSBTAG00000016177.5	HF	magenta.HF	0	ENSBTAG00000016177	FGL1	508090	0.751063	-0.39351
magenta	ENSBTAG00000001243.5	HF	magenta.HF	0	ENSBTAG00000001243	AP3M2	509427	0.967457	-0.0459614
magenta	ENSBTAG00000048654.1	HF	magenta.HF	0	ENSBTAG00000048654		NA	0.992527	-0.0210133
magenta	ENSBTAG00000021499.6	HF	magenta.HF	0	ENSBTAG00000021499	PSAP	281433	0.663953	-0.494041
magenta	ENSBTAG00000012654.5	HF	magenta.HF	0	ENSBTAG00000012654	CHCHD1	540610	0.746108	-0.358203
magenta	ENSBTAG00000021416.6	HF	magenta.HF	0	ENSBTAG00000021416	PRXL2A	534049	0.519338	-0.772054
magenta	ENSBTAG00000049462.1	HF	magenta.HF	0	ENSBTAG00000049462		NA	0.840411	0.33916
magenta	ENSBTAG00000005568.6	HF	magenta.HF	0	ENSBTAG00000005568	FRMPD2	520665	0.863022	0.198181
magenta	ENSBTAG00000008064.5	HF	magenta.HF	0	ENSBTAG00000008064	VPS37C	613817	0.950058	0.0682502
magenta	ENSBTAG00000003713.6	HF	magenta.HF	0	ENSBTAG00000003713	SSSCA1	511466	0.809694	-0.27379
magenta	ENSBTAG00000046587.2	HF	magenta.HF	0	ENSBTAG00000046587	CST6	503685	0.597812	-0.651902
magenta	ENSBTAG00000018274.5	HF	magenta.HF	0	ENSBTAG00000018274	FADD	493720	0.775955	-0.32651
magenta	ENSBTAG00000010336.5	HF	magenta.HF	0	ENSBTAG00000010336	TALDO1	513453	0.594634	-0.589406
magenta	ENSBTAG00000006364.6	HF	magenta.HF	0	ENSBTAG00000006364	GLMP	100125876	0.831411	-0.237782
magenta	ENSBTAG00000053867.1	HF	magenta.HF	0	ENSBTAG00000053867		NA	0.753049	0.512441
magenta	ENSBTAG00000051931.1	HF	magenta.HF	0	ENSBTAG00000051931		NA	0.967719	0.0851748
magenta	ENSBTAG00000051199.1	HF	magenta.HF	0	ENSBTAG00000051199		NA	0.806934	0.371227
magenta	ENSBTAG00000054319.1	HF	magenta.HF	0	ENSBTAG00000054319		NA	0.997323	0.0388629
magenta	ENSBTAG00000017764.6	HF	magenta.HF	0	ENSBTAG00000017764	HDAC4	517559	0.934168	-0.0925427
magenta	ENSBTAG00000010910.5	HF	magenta.HF	0	ENSBTAG00000010910	COPS9	617407	0.611283	-0.566278
magenta	ENSBTAG00000023806.4	HF	magenta.HF	0	ENSBTAG00000023806	COBL	613554	0.868752	-0.181676
magenta	ENSBTAG00000038527.3	HF	magenta.HF	0	ENSBTAG00000038527		NA	0.995044	-0.0528192
magenta	ENSBTAG00000051476.1	HF	magenta.HF	0	ENSBTAG00000051476	RF02141	NA	0.875955	-0.308153
magenta	ENSBTAG00000029237.2	HF	magenta.HF	0	ENSBTAG00000029237	RF00001	NA	0.79512	-0.345247
magenta	ENSBTAG00000002445.5	HF	magenta.HF	0	ENSBTAG00000002445		NA	0.603271	-0.629991
magenta	ENSBTAG00000011245.6	HF	magenta.HF	0	ENSBTAG00000011245	PLXNC1	518168	0.97938	0.0297938
magenta	ENSBTAG00000053393.1	HF	magenta.HF	0	ENSBTAG00000053393	RF02271	NA	0.88509	-0.424135
magenta	ENSBTAG00000023471.5	HF	magenta.HF	0	ENSBTAG00000023471		NA	0.64559	-0.781867
magenta	ENSBTAG00000039992.3	HF	magenta.HF	0	ENSBTAG00000039992	TUBA1C	504244	0.747139	-0.396549
magenta	ENSBTAG00000051755.1	HF	magenta.HF	0	ENSBTAG00000051755	ARF3	510994	0.706081	-0.408453
magenta	ENSBTAG00000038027.3	HF	magenta.HF	0	ENSBTAG00000038027		NA	0.727543	0.490184
magenta	ENSBTAG00000011068.6	HF	magenta.HF	0	ENSBTAG00000011068	MON2	782635	0.765913	0.332014
magenta	ENSBTAG00000021660.5	HF	magenta.HF	0	ENSBTAG00000021660	IKBIP	540640	0.811239	0.260938
magenta	ENSBTAG00000005370.6	HF	magenta.HF	0	ENSBTAG00000005370	TMTC1	533191	0.985931	0.0209746
magenta	ENSBTAG00000052661.1	HF	magenta.HF	0	ENSBTAG00000052661		NA	0.85279	-0.295411
magenta	ENSBTAG00000051472.1	HF	magenta.HF	0	ENSBTAG00000051472		NA	0.772901	0.322744
magenta	ENSBTAG00000013126.5	HF	magenta.HF	0	ENSBTAG00000013126	EMG1	515362	0.716199	-0.398836
magenta	ENSBTAG00000014238.5	HF	magenta.HF	0	ENSBTAG00000014238	ATP6V1E1	287017	0.836038	-0.228402
magenta	ENSBTAG00000005765.5	HF	magenta.HF	0	ENSBTAG00000005765	SYNGR1	534995	0.920375	0.112498
magenta	ENSBTAG00000005311.4	HF	magenta.HF	0	ENSBTAG00000005311	POLR3H	767843	0.645913	-0.535089
magenta	ENSBTAG00000009506.4	HF	magenta.HF	0	ENSBTAG00000009506	NAGA	533357	0.742335	-0.386892
magenta	ENSBTAG00000009508.3	HF	magenta.HF	0	ENSBTAG00000009508	SMDT1	506149	0.748289	-0.348293
magenta	ENSBTAG00000038368.3	HF	magenta.HF	0	ENSBTAG00000038368		NA	0.983712	0.0436494
magenta	ENSBTAG00000006643.5	HF	magenta.HF	0	ENSBTAG00000006643	C6H4orf19	511424	0.955303	0.062721
magenta	ENSBTAG00000054580.1	HF	magenta.HF	0	ENSBTAG00000054580		112447087	0.387245	-4.01683
magenta	ENSBTAG00000051236.1	HF	magenta.HF	0	ENSBTAG00000051236		NA	0.977896	-0.0471425
magenta	ENSBTAG00000031679.3	HF	magenta.HF	0	ENSBTAG00000031679	HSD17B13	618192	0.440532	1.22561
magenta	ENSBTAG00000016714.6	HF	magenta.HF	0	ENSBTAG00000016714		NA	0.892907	-0.157654
magenta	ENSBTAG00000020108.4	HF	magenta.HF	0	ENSBTAG00000020108	LETM1	513324	0.724033	-0.387936
magenta	ENSBTAG00000001817.5	HF	magenta.HF	0	ENSBTAG00000001817	TMEM161A	618720	0.96545	-0.0468708
magenta	ENSBTAG00000008578.6	HF	magenta.HF	0	ENSBTAG00000008578	LSM4	613634	0.87834	-0.168213
magenta	ENSBTAG00000006244.4	HF	magenta.HF	0	ENSBTAG00000006244	WDR83OS	508733	0.751158	-0.341011
magenta	ENSBTAG00000021160.6	HF	magenta.HF	0	ENSBTAG00000021160	AP1M2	515766	0.757039	-0.331693
magenta	ENSBTAG00000040507.3	HF	magenta.HF	0	ENSBTAG00000040507		522521	0.814713	-0.252896
magenta	ENSBTAG00000051530.1	HF	magenta.HF	0	ENSBTAG00000051530	CRB3	787466	0.723217	-0.421611
[truncated: 5,648 more rows]

## Sheet: Planilha2
		SF
	Modules	black	blue	brown	cyan	darkgreen	darkgrey	darkmagenta	darkolivegreen	darkorange	darkred	darkturquoise	green	greenyellow	grey60	lightcyan	lightgreen	lightyellow	magenta	midnightblue	orange	paleturquoise	pink	purple	red	royalblue	saddlebrown	salmon	skyblue	steelblue	tan	turquoise	violet	white	yellow
HF	saddlebrown	0	0.0115079	0.753164	2.15244	0	0.178738	0.0020508	0.451497	0.804442	1.05442	0.00764226	1.65742	0.0805317	0.107042	0.506642	0.0966979	0.528016	0.0918803	0.0978386	0.225034	0.0463258	0.711239	1.26645	2.75075	0.0888551	0.0793347	0.232026	0.146778	0.0805775	0.186475	0.00324947	0.0508984	0.440322	0.0875716
	cyan	0.0415862	1.81284	0.0359325	0.523679	0.15337	0.111917	0.00170356	0.279369	0.00943716	0.880232	0.248791	3.12597	0.944252	0.610821	0.0156262	0.870307	0.175444	2.38145	0.109039	0.189845	0	0.0362745	0.445397	1.12	0.460774	0.00874647	0.0122311	0.341113	0.418411	0.415554	0.0165893	0.125282	0.0109211	0.000154355
	lightcyan	0	0.201883	0.0236419	0.0157486	0.961886	0.51557	0.000669714	0.170758	0.0133688	0.0439379	0.332345	0.0232369	0.0140643	0.498582	0.166686	0.00295186	0.01853	0.0114773	0.00314711	0.249121	0.0521359	0.499989	0.340288	40.0243	0.542944	0.114059	0.205182	0.0379308	0.262161	0.338127	0.031267	1.20197	0.253067	0.00196231
	grey60	0.161905	0.793572	1.92169	0.751552	0.0183338	0.567795	0.0158529	0	0.0159165	0.0516882	0.237066	0.00448257	1.241	0.345255	0.350374	0.680025	0.0966602	0.0428131	0.0752101	0.151214	0.567795	0.322633	0.0324186	0.0473725	0.319603	0.915682	0.090167	1.83833	0.028081	0.589638	0.320152	0.181762	0.0667261	0.190635
	steelblue	0.0255514	0.0477387	0.00290185	0.135038	0.0921621	0.0673668	0.0193235	2.92283	0.0824026	0.0575874	0.147802	0.038521	0.00331494	0.374652	0.380001	0.0536234	0.495808	0.109099	0.0273557	0.754809	0.605549	0.173083	0.108031	1.55075	0.0355972	0.0644106	1.56686	0.291176	0.309913	0.251018	5.6591	0.0753459	0.31586	0.335101
	paleturquoise	0.0843851	1.92137	0.85144	0.143641	0.0964721	0.372437	0.300958	0.217357	1.055	0	0.00108644	0.353003	0.0218853	0.903195	0.0342081	0.548112	0.110101	0.000635355	0.00511525	0.0782611	0.372437	0.608245	0.0390801	0.0577594	0.150074	0.483773	0.487691	0.0105138	0.0325547	0.0588734	0.104546	0.403108	0.534211	3.72392
	turquoise	0.242397	0.0126815	0.357212	0.664393	0.442648	0.290602	0.000156368	0.889144	0.262099	0.337976	0.00301926	0.0677371	0.00220515	0.889553	3.47758	0.00650869	0.373274	0.237484	0.183198	0.216343	0.193866	0.273108	0.0205739	2.35879	0.161599	0.588735	0.483019	0.0189772	0.220433	0.956691	1.06753	0.338642	0.0986891	1.81221
	purple	0.609477	0.285732	0.152459	0.251453	0.039161	0.0801168	3.21655	0.385629	0.218713	0.0670057	0.0458587	0.926442	0.21619	0.30141	0.0340846	0.332036	0.74952	0.314055	0.0738299	0.240341	0.00437773	0.172295	0.197584	0.00368053	0.628356	0.347459	0.456683	0.135371	0.166146	0.306127	0.435913	0.364435	0.1358	0.0578189
	pink	0.0865237	5.70435	0.0144565	0.000442853	0.0115684	0.0659714	15.3092	0.0329998	0.176707	0.00481632	0.0776172	0.211675	0.644698	0.00152331	0.00733117	0.799186	0.121214	0.000248415	0.0934878	0.361571	0.0659714	0.00594296	0.129945	0.00043047	0.0262323	0.0648341	0.110794	0.465497	0.00350712	0.272801	2.41074	0.0769687	0.526874	0.0837744
	violet	0.4326	0.532089	3.20069	0.00542983	0.120182	0.0849395	9.54386	0.401551	2.11662	0.303991	0.000147403	0.00211854	0.000730222	0.0358344	0.00148243	0.0753482	0.00964492	0.00365759	0.00830222	0.838256	0.189172	0.00443204	0.00183275	0.046854	0.0747612	0.123434	0.1294	0.678128	0.897722	0.105245	7.64057	0.0961919	0.000935769	0.00174145
	black	0.222439	0.000367547	6.5901	1.36422	0.215731	0.156786	0.00188585	0.0844232	0.565641	1.98294	0.0139958	0.0391822	0.0038111	0.0268612	0.26739	0.28135	0.0399072	13.1942	0.00584549	0.111926	0.294193	0.00323146	0.00125896	0.401831	0.0618233	0.0433021	0	0.00213478	0.302534	0.263689	0.357912	0.0248805	0.019154	1.62117
	green	0.0547706	0.0655822	2.43742	0.204639	0.0320461	0.0205038	0.0149047	0.0821374	0.819551	1.20952	0.0343926	0.611383	0.042724	0.0682659	0.069944	0.0524344	0.113197	2.78223	0.229002	0.330669	0.287838	0.145952	0.0808527	0.00259064	0.86454	0.175843	0.640047	0.375393	0.296808	0.0781761	0.751935	0.171622	0.717526	0.402941
	brown	1.41965	0.0571737	0.872378	0.0384235	0.111232	0.175522	8.33146e-06	0.00561341	0	0.283731	0.570463	0.214366	0.983167	0.932884	2.37119	0.642291	0.129488	0.443435	2.21763	0.0225151	2.27105	0.312294	0.331993	0.0145252	0.0692927	0.0514311	0	1.21796	0.162483	0.000441541	0.0940256	0.572834	0.57189	0.15924
	yellow	0.375243	0.00125334	0.62001	1.12891	0.0346191	0.741358	0.0721155	0.839782	0.0296354	0.664592	0.0809236	0.0426567	0.483474	0.27266	2.71113	0.00281991	0.00780717	0.277721	0.244616	0.0543631	0.303974	0.480009	0.0344886	0.036766	1.68326	1.85324	0.667147	0.234991	0.311327	0.831963	0.000583142	0.0812959	1.01146	0.581805
	lightyellow	1.48909	0.115866	0.157869	2.5811	0.475319	0	0.107235	0.0517325	0.444992	0.154981	0	0.207917	0.200525	0.0233711	0.0238126	0.00528345	2.50601	0.0869298	0.0935768	0.216463	0	1.0826	0.524762	0.0136124	0.0859634	0.651687	0	0.970353	0.991867	0.913694	0.0835352	0.186553	0.0186788	0.682082
	greenyellow	0.00498845	0.608529	0.293988	1.1513	0.0994575	0.381672	0.870308	0.0191903	1.07419	0.580462	0.454657	0.517907	0.0728082	0.103605	0.0357152	2.48704	0.842585	1.02184	0.203778	0.026243	0.193	0.186098	0.0407334	0.00294434	1.0266	1.03432	0	0	0.0336446	0.143459	0.00104836	0.0817847	0.185284	0.147292
	orange	0.0157101	0.751444	0.816776	0.84035	0.0138678	0.133034	0.0027125	0.839201	0.160897	0.432671	0.302028	0.771143	0.042351	0.148892	0.151681	0.24285	0.663976	0.967187	0.255122	0.0483439	0.277522	0.0447277	0.0747358	0.0339063	0.272542	0.203004	0.0152011	0.393347	0.24523	0.0346724	1.21164	0.5233	0.231414	0.135485
	magenta	0.155536	0.111351	0.050169	0.578683	1.01867	0.56296	0.0524765	0.22685	0.946325	0.307498	0.0511397	0.0325463	0.0600641	0.50118	0.0939142	0.919132	0.505564	0.132343	0.164822	1.4414	1.51032	0.544839	0.0437016	0.0170951	0.653825	0.228196	0.74306	0.0190976	0.0654711	0.107078	0.475807	1.22516	0.418292	0.015312
	royalblue	0.0530852	0.232347	0.0340784	0.650096	0.0374081	0.0272827	0.0535232	0.320931	0.0334084	0	0.0626579	0.450476	0.0442053	3.18959	0.171496	0.00217276	0.386391	0.013202	0.154095	1.0981	1.24964	0.518004	0.0710833	0.0367882	0.481434	0.716305	1.49858	0.735839	0.0526822	1.3051	0.0356558	0.907573	0.290865	0.165365
	darkgreen	0.465002	0.0645104	0.417455	0.00201649	4.30718	0.253136	0.646217	0.118363	1.27692	0.226091	0.0509237	9.76686e-05	0.036449	0.300812	0.1486	0.0388203	0.14935	0.00145184	0.132665	0.118398	0	0.765427	0.564528	0.200825	0.19643	0.406861	0.140894	0.078965	0.178037	0.0926531	3.42432	1.2212	0.448383	0.134185
	lightgreen	0.317696	2.28876	0.0104564	0.143965	0.0395981	0.552003	0.125615	0.141275	0.0354419	0.816436	0.0210644	0	0.486316	0.601834	0.920247	0.243487	0.0452632	0.0145945	0	0.146764	0.88447	0.864422	0.0161023	0.039707	0.226554	0.13213	0.166145	2.0358	0.460398	1.35142	0.00474751	0.589061	0.305709	0.887558
	darkturquoise	0	0.144432	0.406676	0.338832	0.0488389	0.347163	0.29497	0.0431683	1.10023	0.315056	0.0294033	0.0367023	0.167375	0.0184459	0.0859086	0.0225001	0.45967	0.155817	0.0163554	0.181762	0.633052	0.143007	0.0212301	0.0103264	0.0741605	1.6335	0.196166	0.870075	0.904207	0.14787	0.919721	0.372198	0.0145042	3.43876
	darkred	0.645805	0.149576	0.0539415	0.3455	0.758966	0.641034	0	0.7057	0	0.58974	0.00532503	0.278749	0.0633765	0.708372	0.0877617	0.0232436	0.816831	0.00358307	0.400078	0.185326	0.641034	0.988653	2.03375	0.053838	0.973	0.0623521	1.71322	0.294613	1.93428	0.010861	0.0262298	0.0414346	0.944152	0.0632166
	skyblue	0.655125	0.0449132	0.0556006	0.0283063	0.192442	0.357353	0.485062	0.174366	0.177249	0.0332369	0.207019	0.861545	0.0649139	0.435856	0.2283	0	1.26556	0.0715473	0.67545	0.0715209	0.152992	0.999874	0.47281	0.152171	0.268752	1.25266	0	0.2993	0.535214	0.315024	0.0273539	2.65219	0.0153417	0.248395
	salmon	0.80802	0.000450752	0	0.0670104	2.55031	0.933891	0.00138513	0.214464	1.45077	0.329124	0.0742597	0.0177996	0.0213569	0.384977	0.903495	0.0563782	1.64791	0.0190842	0.353916	0.17331	0.367904	4.52776	5.65838	0.0565059	0.348076	0.00342005	1.15698	0.0102769	0.316926	0.13566	0.169418	0.99425	0.0781913	0.0346544
	tan	3.8089	0.201422	0.0119943	0	1.9736	0.066227	0.046391	0.206015	0.0811044	0.542411	0.0263041	0.037268	0.149078	0.369591	0.3749	0.113498	0.0237502	0.00431197	0.339221	0.500791	0.177154	2.13056	3.6706	0.408328	0.142621	0.0630832	0.467257	0.138549	0.56857	0.628623	0.356545	0.0741201	0	0.32854
	darkorange	0.165207	0.00689593	0.0551386	1.98048	0.128168	0.09136	0.0115661	0	0.0389579	0.5227	6.40432	8.21638	0.395405	0.0980563	0.00168794	0.54087	0.52426	2.86692	0.174845	0.0738817	0.201314	0.00492394	0.580262	0.000597377	0.0796437	0.0633023	0	0.0206226	0.0690522	0.0529532	8.80693e-06	0.103143	1.87008	0.0378813
	midnightblue	0.75805	0.396462	0.00012135	0.016214	0.0413582	0.140636	5.63838	0.304369	0.00136016	0.0195614	3.50823	0.295615	5.00851	0.000170318	0.199429	2.72666	0.122535	0.0244642	1.60451	0.713342	0.0251753	0.00605306	0.358142	0.00236166	0	0.207634	0.374396	0.308351	0.0695897	0.0238545	0.0602913	0	0.724292	0.0286618
	blue	0.322093	2.57516	0.00915936	0.0104273	0.031941	0.51556	1.21009	0.25468	0.00695818	0.0142686	2.09892	0.00261083	5.59079	0.00486401	0.259216	1.79413	0	0.0158914	1.1352	0.434238	0.112808	0.0173301	0.619318	0.0371601	0.0207668	0.38215	0.0357572	0.788172	0.0167233	0.219012	0.136823	0.0611676	0.194935	0.283734
	white	0.497715	0.000108162	0.33448	0.264442	0.916345	0.497282	0.00424738	1.45773	0.226957	0.435087	8.79664	0.0398993	0.595558	0.0780002	0.0349609	0.0444861	0.15693	0.96767	7.36984	0.314371	0.317659	0.0335577	0.000427292	0.140802	0.409229	0.0459965	0.018933	0.387613	0.364115	0.928863	0.00024362	0.0421415	0.114313	0.0503361
	darkgrey	0.544027	0.686681	0.0938003	0.0617035	0.157384	0.552003	0	0.0346664	0.143836	0.266806	0.292558	2.93221	0	0.911058	0.361116	3.8612	0	0.392406	0.330147	0.0529031	0.1224	0.0278086	0.389965	0	0.226554	0.0466703	1.07742	0.0218517	0.460398	0.24889	0.0399674	0.319446	0.305709	0.04238
	red	0.00542641	1.35046	0.0704866	0.128345	0.218132	0.29742	0.718843	0.0855889	0.839441	0.00273569	0.143025	1.97754	0.672939	0.424166	0.0734941	0.0559472	0.249657	0.00840626	0.00598441	0.51644	0.15877	0.00330028	0.474805	0.0120405	0.169291	0.46553	1.30008	0.117694	0.305438	0.157944	0.00478025	0.0253004	1.28495	2.22847
