# Supplementary material for: Weighted Gene Correlation Network Meta-Analysis Reveals Functional Candidate Genes Associated with High- and Sub-Fertile Reproductive Performance in Beef Cattle
Source: Genes (Basel). 2020 May 12;11(5):543. doi: 10.3390/genes11050543 (PMC7290847; doi:10.3390/genes11050543)
Supplement: Supplementary file 1 [file genes-11-00543-s001.zip › Supplementary_Table5.xlsx]

## Sheet: Enriched_Canonical_Pathways
Ingenuity.Canonical.Pathways	X.log.p.value.	Ratio	z.score	Molecules	group
Guanine and Guanosine Salvage I	3.36	1	NA	HPRT1,PNP	turquoise.HF
3-phosphoinositide Degradation	3.3	0.0696	0.302	DUSP16,DUSP2,DUSP5,DUSP8,IGBP1,NT5C,PIP4P1,PPM1H,PTPMT1,SGPP2,SIRPA	turquoise.HF
Superpathway of Inositol Phosphate Compounds	2.77	0.0542	-0.277	DUSP16,DUSP2,DUSP5,DUSP8,FGFR3,IGBP1,IP6K1,NT5C,PIK3AP1,PIP4P1,PPM1H,SGPP2,SIRPA	turquoise.HF
Guanosine Nucleotides Degradation III	2.76	0.25	NA	NT5C,NT5C3B,PNP	turquoise.HF
Estrogen-mediated S-phase Entry	2.71	0.154	NA	CCNA2,E2F1,SKP2,TFDP1	turquoise.HF
D-myo-inositol-5-phosphate Metabolism	2.66	0.0617	0	DUSP16,DUSP2,DUSP5,DUSP8,IGBP1,NT5C,PIP4P1,PPM1H,SGPP2,SIRPA	turquoise.HF
Urate Biosynthesis/Inosine 5'-phosphate Degradation	2.66	0.231	NA	NT5C,NT5C3B,PNP	turquoise.HF
p53 Signaling	2.59	0.0708	0.447	BIRC5,CCND2,E2F1,FGFR3,GADD45G,PIDD1,SFN,TRIM29	turquoise.HF
D-myo-inositol (1,4,5,6)-Tetrakisphosphate Biosynthesis	2.48	0.0625	0.333	DUSP16,DUSP2,DUSP5,DUSP8,IGBP1,NT5C,PPM1H,SGPP2,SIRPA	turquoise.HF
D-myo-inositol (3,4,5,6)-tetrakisphosphate Biosynthesis	2.48	0.0625	0.333	DUSP16,DUSP2,DUSP5,DUSP8,IGBP1,NT5C,PPM1H,SGPP2,SIRPA	turquoise.HF
Cell Cycle: G2/M DNA Damage Checkpoint Regulation	2.46	0.102	NA	CKS2,PTPMT1,SFN,SKP2,YWHAQ	turquoise.HF
3-phosphoinositide Biosynthesis	2.4	0.0537	0.302	DUSP16,DUSP2,DUSP5,DUSP8,FGFR3,IGBP1,NT5C,PIK3AP1,PPM1H,SGPP2,SIRPA	turquoise.HF
Molecular Mechanisms of Cancer	2.31	0.0423	NA	ARHGEF16,ARHGEF19,CCND2,CDK20,E2F1,FGFR3,FZD5,GNAI1,GNAQ,NAIP,PRKCG,PSEN1,PTCH2,RALBP1,RHOV,TFDP1,WNT5A	turquoise.HF
Adenosine Nucleotides Degradation II	2.31	0.176	NA	NT5C,NT5C3B,PNP	turquoise.HF
Breast Cancer Regulation by Stathmin1	2.24	0.0512	NA	ARHGEF16,ARHGEF19,E2F1,FGFR3,GNAI1,GNAQ,PRKCG,TSG101,TUBA1B,TUBA4A,TUBB4A	turquoise.HF
Arginine Biosynthesis IV	2.21	0.333	NA	ASL,OAT	turquoise.HF
Purine Nucleotides Degradation II (Aerobic)	2.1	0.15	NA	NT5C,NT5C3B,PNP	turquoise.HF
AMPK Signaling	2.09	0.0487	1.342	AK3,CCNA2,CHRNA10,DPF1,FGFR3,GYS1,PHLPP1,PPARGC1A,PPM1H,RAB27A,TBC1D1	turquoise.HF
14-3-3-mediated Signaling	2	0.0563	1	FGFR3,GFAP,PRKCG,SFN,TUBA1B,TUBA4A,TUBB4A,YWHAQ	turquoise.HF
Mechanisms of Viral Exit from Host Cells	1.99	0.0976	NA	CHMP4B,LMNB1,PRKCG,TSG101	turquoise.HF
Adenine and Adenosine Salvage III	1.95	0.25	NA	HPRT1,PNP	turquoise.HF
Pyrimidine Ribonucleotides Interconversion	1.88	0.0909	0	HNRNPA1,RAD54L,RECQL,SLC25A42	turquoise.HF
Pyrimidine Ribonucleotides De Novo Biosynthesis	1.82	0.087	0	HNRNPA1,RAD54L,RECQL,SLC25A42	turquoise.HF
Antiproliferative Role of TOB in T Cell Signaling	1.79	0.115	NA	CCNA2,PABPC4,SKP2	turquoise.HF
Triacylglycerol Biosynthesis	1.75	0.0833	-2	ELOVL2,LPIN3,PLPPR2,PLPPR3	turquoise.HF
Chondroitin Sulfate Biosynthesis (Late Stages)	1.72	0.0816	2	CHST13,CHST4,CHST7,CHSY1	turquoise.HF
Signaling by Rho Family GTPases	1.68	0.0425	0	ARHGEF16,ARHGEF19,CDC42EP3,FGFR3,GFAP,GNAI1,GNAQ,MAP3K21,PARD3,PTK2B,RHOV	turquoise.HF
Xanthine and Xanthosine Salvage	1.68	1	NA	PNP	turquoise.HF
4-hydroxybenzoate Biosynthesis	1.68	1	NA	TAT	turquoise.HF
4-hydroxyphenylpyruvate Biosynthesis	1.68	1	NA	TAT	turquoise.HF
Sumoylation Pathway	1.68	0.0583	-0.447	KDM1A,MYB,RCC1,RHOV,SLC19A1,SUMO2	turquoise.HF
PPAR Signaling	1.66	0.0577	0.816	HSP90AB1,IKBKE,MAP4K4,PDGFA,PPARGC1A,TNFRSF1B	turquoise.HF
TNFR2 Signaling	1.62	0.1	NA	IKBKE,NAIP,TNFRSF1B	turquoise.HF
EIF2 Signaling	1.61	0.0431	-0.447	FGFR3,HNRNPA1,RPL22L1,RPL23,RPL24,RPL7A,RPS12,RPS18,RPS23,VEGFA	turquoise.HF
Cyclins and Cell Cycle Regulation	1.57	0.0617	0	CCNA2,CCND2,E2F1,SKP2,TFDP1	turquoise.HF
eNOS Signaling	1.52	0.046	1.342	AQP5,CCNA2,CHRNA10,FGFR3,GNAQ,HSP90AB1,PRKCG,VEGFA	turquoise.HF
Chondroitin Sulfate Biosynthesis	1.51	0.0702	2	CHST13,CHST4,CHST7,CHSY1	turquoise.HF
Dermatan Sulfate Biosynthesis	1.46	0.0678	2	CHST13,CHST4,CHST7,CHSY1	turquoise.HF
Small Cell Lung Cancer Signaling	1.45	0.0575	NA	E2F1,FGFR3,IKBKE,SKP2,TFDP1	turquoise.HF
TWEAK Signaling	1.44	0.0857	NA	IKBKE,NAIP,TNFRSF25	turquoise.HF
IL-8 Signaling	1.43	0.0419	1.667	CCND2,FGFR3,GNAI1,IKBKE,MAP4K4,PRKCG,PTK2B,RHOV,VEGFA	turquoise.HF
Superpathway of Citrulline Metabolism	1.42	0.133	NA	ASL,OAT	turquoise.HF
GDP-L-fucose Biosynthesis II (from L-fucose)	1.38	0.5	NA	FUK	turquoise.HF
Adenine and Adenosine Salvage I	1.38	0.5	NA	PNP	turquoise.HF
Cardiolipin Biosynthesis II	1.38	0.5	NA	PTPMT1	turquoise.HF
Death Receptor Signaling	1.38	0.0549	0.447	IKBKE,MAP4K4,NAIP,TNFRSF1B,TNFRSF25	turquoise.HF
Mismatch Repair in Eukaryotes	1.37	0.125	NA	FEN1,SLC19A1	turquoise.HF
Glutaryl-CoA Degradation	1.37	0.125	NA	CDYL,PARK7	turquoise.HF
Notch Signaling	1.35	0.0789	NA	DTX4,HES1,PSEN1	turquoise.HF
Pancreatic Adenocarcinoma Signaling	1.34	0.0484	0	BIRC5,E2F1,FGFR3,RALBP1,TFDP1,VEGFA	turquoise.HF
RAN Signaling	1.32	0.118	NA	RANBP1,RCC1	turquoise.HF
L-cysteine Degradation II	2.28	1	NA	CTH	tan.HF
Systemic Lupus Erythematosus Signaling	2.08	0.0209	NA	CD3G,GRB2,LSM3,RNU11,ZMAT5	tan.HF
Flavin Biosynthesis IV (Mammalian)	1.98	0.5	NA	FLAD1	tan.HF
Cysteine Biosynthesis/Homocysteine Degradation	1.98	0.5	NA	CTH	tan.HF
Heme Biosynthesis from Uroporphyrinogen-III I	1.68	0.25	NA	CPOX	tan.HF
Glycerol-3-phosphate Shuttle	1.68	0.25	NA	GPD2	tan.HF
iCOS-iCOSL Signaling in T Helper Cells	1.56	0.024	NA	CD3G,GRB2,HLA-DQA1	tan.HF
Glycerol Degradation I	1.51	0.167	NA	GPD2	tan.HF
CD28 Signaling in T Helper Cells	1.48	0.0224	NA	CD3G,GRB2,HLA-DQA1	tan.HF
EIF2 Signaling	1.48	0.0172	NA	EIF3H,GRB2,RPL17,RPS27L	tan.HF
Th1 Pathway	1.46	0.0219	NA	CD3G,GRB2,HLA-DQA1	tan.HF
Nur77 Signaling in T Lymphocytes	1.42	0.0339	NA	CD3G,HLA-DQA1	tan.HF
Th2 Pathway	1.35	0.0197	NA	CD3G,GRB2,HLA-DQA1	tan.HF
Sucrose Degradation V (Mammalian)	1.34	0.111	NA	ALDOB	tan.HF
Heme Biosynthesis II	1.34	0.111	NA	CPOX	tan.HF
Calcium-induced T Lymphocyte Apoptosis	1.33	0.0303	NA	CD3G,HLA-DQA1	tan.HF
Reelin Signaling in Neurons	3.38	0.0426	NA	ITGB2,LCK,LYN,PIK3R4	saddlebrown.HF
PXR/RXR Activation	2.74	0.0462	NA	INSR,PRKAR2A,SULT2A1	saddlebrown.HF
p70S6K Signaling	2.7	0.028	-1	F2RL2,IL2RG,LYN,PIK3R4	saddlebrown.HF
Maturity Onset Diabetes of Young (MODY) Signaling	2.56	0.0952	NA	CACNA1S,INSR	saddlebrown.HF
IL-2 Signaling	2.56	0.04	NA	IL2RG,LCK,PIK3R4	saddlebrown.HF
Pyrimidine Deoxyribonucleotides De Novo Biosynthesis I	2.49	0.087	NA	DUT,NME7	saddlebrown.HF
Sorbitol Degradation I	2.43	1	NA	SORD	saddlebrown.HF
IL-15 Signaling	2.38	0.0345	NA	IL2RG,LCK,PIK3R4	saddlebrown.HF
FcŒ≥RIIB Signaling in B Lymphocytes	2.34	0.0333	NA	CACNA1S,LYN,PIK3R4	saddlebrown.HF
IL-7 Signaling Pathway	2.3	0.0323	NA	IL2RG,LYN,PIK3R4	saddlebrown.HF
NF-Œ∫B Activation by Viruses	2.24	0.0306	NA	ITGB2,LCK,PIK3R4	saddlebrown.HF
G Protein Signaling Mediated by Tubby	2.23	0.0645	NA	INSR,LCK	saddlebrown.HF
IL-4 Signaling	2.22	0.0303	NA	FCER2,IL2RG,PIK3R4	saddlebrown.HF
TR/RXR Activation	2.21	0.03	NA	ACACA,NCOA2,PIK3R4	saddlebrown.HF
Adrenomedullin signaling pathway	2.11	0.019	NA	CRCP,MYLK3,PIK3R4,PRKAR2A	saddlebrown.HF
Leukocyte Extravasation Signaling	2.09	0.0188	-1	ARHGAP4,ITGB2,NCF1,PIK3R4	saddlebrown.HF
Complement System	2.08	0.0541	NA	CFI,ITGB2	saddlebrown.HF
Nitric Oxide Signaling in the Cardiovascular System	2.04	0.0261	NA	CACNA1S,PIK3R4,PRKAR2A	saddlebrown.HF
Sperm Motility	2.01	0.0178	NA	INSR,LCK,LYN,PRKAR2A	saddlebrown.HF
AMPK Signaling	2	0.0177	1	ACACA,INSR,PIK3R4,PRKAR2A	saddlebrown.HF
IL-15 Production	1.98	0.0248	NA	INSR,LCK,LYN	saddlebrown.HF
EIF2 Signaling	1.96	0.0172	-1	CDK11A,INSR,PIK3R4,RPL26L1	saddlebrown.HF
Biotin-carboxyl Carrier Protein Assembly	1.95	0.333	NA	ACACA	saddlebrown.HF
iCOS-iCOSL Signaling in T Helper Cells	1.95	0.024	NA	IL2RG,LCK,PIK3R4	saddlebrown.HF
IL-9 Signaling	1.88	0.0426	NA	IL2RG,PIK3R4	saddlebrown.HF
Role of Tissue Factor in Cancer	1.86	0.0222	NA	LCK,LYN,PIK3R4	saddlebrown.HF
STAT3 Pathway	1.86	0.0222	NA	IL20RB,IL2RG,INSR	saddlebrown.HF
Opioid Signaling Pathway	1.85	0.016	1	CACNA1S,LCK,LYN,PRKAR2A	saddlebrown.HF
Androgen Signaling	1.85	0.0221	NA	CACNA1S,NCOA2,PRKAR2A	saddlebrown.HF
Primary Immunodeficiency Signaling	1.83	0.04	NA	IL2RG,LCK	saddlebrown.HF
Phagosome Formation	1.82	0.0214	NA	FCER2,ITGB2,PIK3R4	saddlebrown.HF
Insulin Receptor Signaling	1.74	0.02	NA	INSR,PIK3R4,PRKAR2A	saddlebrown.HF
Th2 Pathway	1.72	0.0197	NA	IL2RG,ITGB2,PIK3R4	saddlebrown.HF
Type II Diabetes Mellitus Signaling	1.7	0.0194	NA	CACNA1S,INSR,PIK3R4	saddlebrown.HF
Apelin Pancreas Signaling Pathway	1.69	0.0339	NA	PIK3R4,PRKAR2A	saddlebrown.HF
Netrin Signaling	1.61	0.0308	NA	CACNA1S,PRKAR2A	saddlebrown.HF
Tight Junction Signaling	1.61	0.0179	NA	F2RL2,PRKAR2A,TJP1	saddlebrown.HF
PKCŒ∏ Signaling in T Lymphocytes	1.6	0.0176	NA	CACNA1S,LCK,PIK3R4	saddlebrown.HF
Caveolar-mediated Endocytosis Signaling	1.54	0.0282	NA	INSR,ITGB2	saddlebrown.HF
Tec Kinase Signaling	1.53	0.0167	NA	LCK,LYN,PIK3R4	saddlebrown.HF
MSP-RON Signaling Pathway	1.51	0.027	NA	ITGB2,PIK3R4	saddlebrown.HF
Th1 and Th2 Activation Pathway	1.49	0.016	NA	IL2RG,ITGB2,PIK3R4	saddlebrown.HF
Pathogenesis of Multiple Sclerosis	1.48	0.111	NA	CCL4	saddlebrown.HF
Synaptogenesis Signaling Pathway	1.47	0.0122	0	LCK,LYN,PIK3R4,PRKAR2A	saddlebrown.HF
NF-Œ∫B Signaling	1.47	0.0158	NA	INSR,LCK,PIK3R4	saddlebrown.HF
VDR/RXR Activation	1.47	0.0256	NA	NCOA2,SULT2A1	saddlebrown.HF
Role of NFAT in Regulation of the Immune Response	1.44	0.0153	NA	LCK,LYN,PIK3R4	saddlebrown.HF
CD40 Signaling	1.44	0.0247	NA	FCER2,PIK3R4	saddlebrown.HF
Role of JAK1 and JAK3 in Œ≥c Cytokine Signaling	1.44	0.0247	NA	IL2RG,PIK3R4	saddlebrown.HF
Cardiac Hypertrophy Signaling (Enhanced)	1.42	0.01	0.447	CACNA1S,IL20RB,IL2RG,PIK3R4,PRKAR2A	saddlebrown.HF
GM-CSF Signaling	1.41	0.0238	NA	LYN,PIK3R4	saddlebrown.HF
Leptin Signaling in Obesity	1.37	0.0227	NA	PIK3R4,PRKAR2A	saddlebrown.HF
Gap Junction Signaling	1.36	0.0142	NA	PIK3R4,PRKAR2A,TJP1	saddlebrown.HF
Estrogen-Dependent Breast Cancer Signaling	1.35	0.0222	NA	HSD17B1,PIK3R4	saddlebrown.HF
Macropinocytosis Signaling	1.34	0.0217	NA	ITGB2,PIK3R4	saddlebrown.HF
FcŒ≥ Receptor-mediated Phagocytosis in Macrophages and Monocytes	1.32	0.0213	NA	LYN,NCF1	saddlebrown.HF
CCR5 Signaling in Macrophages	1.32	0.0213	NA	CACNA1S,CCL4	saddlebrown.HF
GABA Receptor Signaling	1.31	0.0211	NA	CACNA1S,GABRP	saddlebrown.HF
Glycerol Degradation I	3.01	0.333	NA	GK,GPD1	red.HF
PEDF Signaling	2.89	0.051	0	NFKBIE,NRAS,PIK3CA,ROCK1,SOD2	red.HF
GŒ±q Signaling	2.51	0.0347	1	GNB4,NFKBIE,PIK3CA,PPP3CB,RHOT1,ROCK1	red.HF
tRNA Charging	2.4	0.0769	NA	AARS2,FARSB,TARS	red.HF
CXCR4 Signaling	2.39	0.0328	0.447	CRK,GNB4,NRAS,PIK3CA,RHOT1,ROCK1	red.HF
Role of PI3K/AKT Signaling in the Pathogenesis of Influenza	2.37	0.05	NA	CRK,KPNA3,NFKBIE,PIK3CA	red.HF
fMLP Signaling in Neutrophils	2.33	0.0379	1	GNB4,NFKBIE,NRAS,PIK3CA,PPP3CB	red.HF
CCR3 Signaling in Eosinophils	2.22	0.0357	NA	GNB4,NRAS,PIK3CA,PLA2G4D,ROCK1	red.HF
Angiopoietin Signaling	2.21	0.0449	NA	CRK,NFKBIE,NRAS,PIK3CA	red.HF
Role of Oct4 in Mammalian Embryonic Stem Cell Pluripotency	2.2	0.0652	NA	NR2F6,SH3GLB1,TASOR	red.HF
IL-8 Signaling	2.06	0.0279	1	GNB4,NRAS,PIK3CA,RAB11FIP2,RHOT1,ROCK1	red.HF
Apoptosis Signaling	2.05	0.0404	-1	HTRA2,NFKBIE,NRAS,ROCK1	red.HF
PDGF Signaling	2.02	0.0396	-1	ABL2,CRK,NRAS,PIK3CA	red.HF
3-phosphoinositide Degradation	2.01	0.0316	-1.342	DUSP23,MTM1,PIKFYVE,PTPN7,STYX	red.HF
Integrin Signaling	1.94	0.0262	0	CRK,NRAS,PIK3CA,PIKFYVE,RHOT1,ROCK1	red.HF
Mitochondrial Dysfunction	1.87	0.0292	NA	ATP5ME,COX15,HTRA2,NDUFA13,SOD2	red.HF
T Cell Receptor Signaling	1.76	0.0333	NA	NRAS,PIK3CA,PPP3CB,PTPN7	red.HF
Cardiac Hypertrophy Signaling	1.73	0.0236	1.342	GNB4,NRAS,PIK3CA,PPP3CB,RHOT1,ROCK1	red.HF
Germ Cell-Sertoli Cell Junction Signaling	1.71	0.0266	NA	NRAS,PIK3CA,PLS1,RHOT1,TUBA1C	red.HF
PPARŒ±/RXRŒ± Activation	1.7	0.0265	NA	GK,GPD1,MED23,NFKBIE,NRAS	red.HF
NGF Signaling	1.67	0.0312	NA	CRK,NRAS,PIK3CA,ROCK1	red.HF
Actin Nucleation by ARP-WASP Complex	1.67	0.0417	NA	NRAS,RHOT1,ROCK1	red.HF
Role of NFAT in Regulation of the Immune Response	1.64	0.0255	NA	GNB4,NFKBIE,NRAS,PIK3CA,PPP3CB	red.HF
Protein Ubiquitination Pathway	1.61	0.0221	NA	DNAJB14,HSPA4L,UBE2G1,USP2,USP39,USP49	red.HF
PI3K Signaling in B Lymphocytes	1.57	0.029	0	NFKBIE,NRAS,PIK3CA,PPP3CB	red.HF
3-phosphoinositide Biosynthesis	1.57	0.0244	-1.342	DUSP23,PIK3CA,PIKFYVE,PTPN7,STYX	red.HF
14-3-3-mediated Signaling	1.53	0.0282	NA	NRAS,PIK3CA,STRADA,TUBA1C	red.HF
Role of MAPK Signaling in the Pathogenesis of Influenza	1.52	0.0366	NA	NRAS,PLA2G4D,PNPLA8	red.HF
Gap Junction Signaling	1.52	0.0237	NA	NRAS,PIK3CA,PPP3CB,SP3,TUBA1C	red.HF
D-myo-inositol (1,4,5,6)-Tetrakisphosphate Biosynthesis	1.51	0.0278	-1	DUSP23,PIKFYVE,PTPN7,STYX	red.HF
D-myo-inositol (3,4,5,6)-tetrakisphosphate Biosynthesis	1.51	0.0278	-1	DUSP23,PIKFYVE,PTPN7,STYX	red.HF
MIF-mediated Glucocorticoid Regulation	1.5	0.0588	NA	NFKBIE,PLA2G4D	red.HF
GM-CSF Signaling	1.5	0.0357	NA	NRAS,PIK3CA,PPP3CB	red.HF
GŒ±12/13 Signaling	1.49	0.0274	NA	NFKBIE,NRAS,PIK3CA,ROCK1	red.HF
Breast Cancer Regulation by Stathmin1	1.49	0.0233	NA	GNB4,NRAS,PIK3CA,ROCK1,TUBA1C	red.HF
Glycerol-3-phosphate Shuttle	1.49	0.25	NA	GPD1	red.HF
mTOR Signaling	1.45	0.0226	NA	NRAS,PIK3CA,RHOT1,RPS12,RPS3A	red.HF
Regulation of IL-2 Expression in Activated and Anergic T Lymphocytes	1.43	0.0337	NA	NFKBIE,NRAS,PPP3CB	red.HF
Thrombin Signaling	1.43	0.0224	1	GNB4,NRAS,PIK3CA,RHOT1,ROCK1	red.HF
Antiproliferative Role of Somatostatin Receptor 2	1.42	0.0333	NA	GNB4,NRAS,PIK3CA	red.HF
Glioma Invasiveness Signaling	1.42	0.0333	NA	NRAS,PIK3CA,RHOT1	red.HF
Notch Signaling	1.41	0.0526	NA	HES7,RBPJ	red.HF
Erythropoietin Signaling	1.41	0.033	NA	NFKBIE,NRAS,PIK3CA	red.HF
Death Receptor Signaling	1.41	0.033	NA	HTRA2,NFKBIE,ROCK1	red.HF
IL-3 Signaling	1.39	0.0323	NA	NRAS,PIK3CA,PPP3CB	red.HF
Renal Cell Carcinoma Signaling	1.39	0.0323	NA	CRK,NRAS,PIK3CA	red.HF
Regulation of Actin-based Motility by Rho	1.38	0.0319	NA	PIKFYVE,RHOT1,ROCK1	red.HF
Mechanisms of Viral Exit from Host Cells	1.35	0.0488	NA	CHMP2B,SH3GLB1	red.HF
D-myo-inositol-5-phosphate Metabolism	1.35	0.0247	-1	DUSP23,PIKFYVE,PTPN7,STYX	red.HF
MIF Regulation of Innate Immunity	1.33	0.0476	NA	NFKBIE,PLA2G4D	red.HF
LPS-stimulated MAPK Signaling	1.33	0.0306	NA	NFKBIE,NRAS,PIK3CA	red.HF
NF-Œ∫B Activation by Viruses	1.33	0.0306	NA	NFKBIE,NRAS,PIK3CA	red.HF
VEGF Family Ligand-Receptor Interactions	1.32	0.0303	NA	NRAS,PIK3CA,PLA2G4D	red.HF
Superpathway of Inositol Phosphate Compounds	1.32	0.0208	-1.342	DUSP23,PIK3CA,PIKFYVE,PTPN7,STYX	red.HF
Molecular Mechanisms of Cancer	1.32	0.0174	NA	CRK,NFKBIE,NRAS,PIK3CA,RABIF,RBPJ,RHOT1	red.HF
Glycine Cleavage Complex	1.32	0.167	NA	AMT	red.HF
IL-17A Signaling in Fibroblasts	3.53	0.114	NA	IL17RA,NFKBIA,NFKBIB,RELA	purple.HF
Prostate Cancer Signaling	3.34	0.0566	NA	HSP90AA1,NFKBIA,NFKBIB,PA2G4,RELA,SUV39H1	purple.HF
Type II Diabetes Mellitus Signaling	3.22	0.0452	-1.342	NFKBIA,NFKBIB,PRKAB1,PRKCD,RELA,SMPD4,SOCS4	purple.HF
Hypoxia Signaling in the Cardiovascular System	3.21	0.0676	NA	HSP90AA1,NFKBIA,NFKBIB,UBE2A,UBE2Q2	purple.HF
Aldosterone Signaling in Epithelial Cells	2.92	0.0402	NA	DNAJB11,DNAJC21,HSP90AA1,HSPA8,HSPH1,PRKCD,SCNN1A	purple.HF
Small Cell Lung Cancer Signaling	2.89	0.0575	NA	NFKBIA,NFKBIB,PA2G4,RELA,SUV39H1	purple.HF
PI3K/AKT Signaling	2.84	0.0455	-0.816	HSP90AA1,INPP5K,NFKBIA,NFKBIB,RELA,YWHAZ	purple.HF
Phosphatidylcholine Biosynthesis I	2.76	0.286	NA	CHKA,CHPT1	purple.HF
TNFR2 Signaling	2.58	0.1	NA	NFKBIA,NFKBIB,RELA	purple.HF
4-1BB Signaling in T Lymphocytes	2.5	0.0938	NA	NFKBIA,NFKBIB,RELA	purple.HF
MIF-mediated Glucocorticoid Regulation	2.42	0.0882	NA	NFKBIA,NFKBIB,RELA	purple.HF
Protein Ubiquitination Pathway	2.42	0.0295	NA	DNAJB11,DNAJC21,HSP90AA1,HSPA8,HSPH1,UBE2A,UBE2Q2,USP20	purple.HF
Role of IL-17A in Arthritis	2.4	0.0571	NA	IL17RA,NFKBIA,NFKBIB,RELA	purple.HF
TWEAK Signaling	2.39	0.0857	NA	NFKBIA,NFKBIB,RELA	purple.HF
Cleavage and Polyadenylation of Pre-mRNA	2.28	0.167	NA	CPSF4,CPSF6	purple.HF
April Mediated Signaling	2.26	0.0769	NA	NFKBIA,NFKBIB,RELA	purple.HF
tRNA Charging	2.26	0.0769	NA	IARS,LARS,YARS2	purple.HF
Role of PKR in Interferon Induction and Antiviral Response	2.19	0.0732	NA	NFKBIA,NFKBIB,RELA	purple.HF
B Cell Activating Factor Signaling	2.19	0.0732	NA	NFKBIA,NFKBIB,RELA	purple.HF
IL-17A Signaling in Airway Cells	2.19	0.05	0	IL17RA,NFKBIA,NFKBIB,RELA	purple.HF
MIF Regulation of Innate Immunity	2.17	0.0714	NA	NFKBIA,NFKBIB,RELA	purple.HF
Isoleucine Degradation I	2.14	0.143	NA	ACAT2,BCAT2	purple.HF
BAG2 Signaling Pathway	2.14	0.0698	NA	HSP90AA1,HSPA8,RELA	purple.HF
fMLP Signaling in Neutrophils	2.11	0.0379	-0.447	ACTR3,NFKBIA,NFKBIB,PRKCD,RELA	purple.HF
Role of RIG1-like Receptors in Antiviral Innate Immunity	2.11	0.0682	NA	NFKBIA,NFKBIB,RELA	purple.HF
iNOS Signaling	2.08	0.0667	NA	NFKBIA,NFKBIB,RELA	purple.HF
Angiopoietin Signaling	2.03	0.0449	1	NFKBIA,NFKBIB,RELA,TNIP1	purple.HF
Erythropoietin Signaling	2	0.044	NA	NFKBIA,NFKBIB,PRKCD,RELA	purple.HF
Death Receptor Signaling	2	0.044	1	NFKBIA,NFKBIB,PARP8,RELA	purple.HF
TNFR1 Signaling	1.95	0.06	NA	NFKBIA,NFKBIB,RELA	purple.HF
CD27 Signaling in Lymphocytes	1.89	0.0566	NA	NFKBIA,NFKBIB,RELA	purple.HF
LPS-stimulated MAPK Signaling	1.89	0.0408	-2	NFKBIA,NFKBIB,PRKCD,RELA	purple.HF
NF-Œ∫B Activation by Viruses	1.89	0.0408	-2	NFKBIA,NFKBIB,PRKCD,RELA	purple.HF
PPAR Signaling	1.8	0.0385	2	HSP90AA1,NFKBIA,NFKBIB,RELA	purple.HF
Induction of Apoptosis by HIV1	1.72	0.0492	NA	NFKBIA,NFKBIB,RELA	purple.HF
Sirtuin Signaling Pathway	1.72	0.024	-0.378	ATG2A,NDRG1,NDUFB5,NR1H2,RELA,SCNN1A,SUV39H1	purple.HF
Type I Diabetes Mellitus Signaling	1.71	0.036	-1	NFKBIA,NFKBIB,RELA,SOCS4	purple.HF
Activation of IRF by Cytosolic Pattern Recognition Receptors	1.69	0.0476	NA	NFKBIA,NFKBIB,RELA	purple.HF
IL-17A Signaling in Gastric Cells	1.66	0.08	NA	IL17RA,RELA	purple.HF
IL-10 Signaling	1.59	0.0435	NA	NFKBIA,NFKBIB,RELA	purple.HF
Coenzyme A Biosynthesis	1.56	0.333	NA	COASY	purple.HF
Pancreatic Adenocarcinoma Signaling	1.55	0.0323	NA	HBEGF,PA2G4,RELA,SUV39H1	purple.HF
Hepatic Cholestasis	1.55	0.0272	NA	NFKBIA,NFKBIB,PRKCD,RELA,TIRAP	purple.HF
PPARŒ±/RXRŒ± Activation	1.51	0.0265	NA	HSP90AA1,NFKBIA,NFKBIB,PRKAB1,RELA	purple.HF
NF-Œ∫B Signaling	1.5	0.0263	0.447	NFKBIA,NFKBIB,RELA,TIRAP,TNIP1	purple.HF
Toll-like Receptor Signaling	1.48	0.0395	NA	NFKBIA,RELA,TIRAP	purple.HF
CD28 Signaling in T Helper Cells	1.45	0.0299	NA	ACTR3,NFKBIA,NFKBIB,RELA	purple.HF
Proline Biosynthesis I	1.44	0.25	NA	PYCR2	purple.HF
Fatty Acid Œ≤-oxidation III (Unsaturated, Odd Number)	1.44	0.25	NA	ECI2	purple.HF
Circadian Rhythm Signaling	1.43	0.0606	NA	CRY2,PER1	purple.HF
Androgen Signaling	1.43	0.0294	NA	HSP90AA1,KAT7,PRKCD,RELA	purple.HF
Role of PI3K/AKT Signaling in the Pathogenesis of Influenza	1.42	0.0375	NA	NFKBIA,NFKBIB,RELA	purple.HF
CD40 Signaling	1.41	0.037	NA	NFKBIA,NFKBIB,RELA	purple.HF
PI3K Signaling in B Lymphocytes	1.41	0.029	NA	CD81,NFKBIA,NFKBIB,RELA	purple.HF
Glucocorticoid Receptor Signaling	1.35	0.02	NA	FKBP4,HSP90AA1,HSPA8,NFKBIA,NFKBIB,PRKAB1,RELA	purple.HF
Regulation of IL-2 Expression in Activated and Anergic T Lymphocytes	1.31	0.0337	NA	NFKBIA,NFKBIB,RELA	purple.HF
Methionine Degradation I (to Homocysteine)	2.27	0.0909	NA	EEF1AKMT3,FTSJ1	paleturquoise.SF
Cysteine Biosynthesis III (mammalia)	2.19	0.0833	NA	EEF1AKMT3,FTSJ1	paleturquoise.SF
D-myo-inositol-5-phosphate Metabolism	2.04	0.0247	-2	DUSP14,PIP4K2A,PPP1R13B,PPP1R7	paleturquoise.SF
Superpathway of Methionine Degradation	1.83	0.0541	NA	EEF1AKMT3,FTSJ1	paleturquoise.SF
Superpathway of Inositol Phosphate Compounds	1.48	0.0167	-2	DUSP14,PIP4K2A,PPP1R13B,PPP1R7	paleturquoise.SF
Pentose Phosphate Pathway (Non-oxidative Branch)	1.46	0.143	NA	TALDO1	paleturquoise.SF
D-myo-inositol (1,4,5,6)-Tetrakisphosphate Biosynthesis	1.44	0.0208	NA	DUSP14,PPP1R13B,PPP1R7	paleturquoise.SF
D-myo-inositol (3,4,5,6)-tetrakisphosphate Biosynthesis	1.44	0.0208	NA	DUSP14,PPP1R13B,PPP1R7	paleturquoise.SF
Folate Transformations I	1.35	0.111	NA	MTHFR	paleturquoise.SF
3-phosphoinositide Degradation	1.34	0.019	NA	DUSP14,PPP1R13B,PPP1R7	paleturquoise.SF
Dopamine-DARPP32 Feedback in cAMP Signaling	1.31	0.0184	NA	CSNK1D,ITPR2,PPP1R7	paleturquoise.SF
Ketogenesis	1.31	0.1	NA	BDH2	paleturquoise.SF
Ketolysis	1.31	0.1	NA	BDH2	paleturquoise.SF
tRNA Charging	2.16	0.0769	NA	IARS,LARS2,VARS	lightgreen.SF
NADH Repair	1.53	0.333	NA	NAXD	lightgreen.SF
Hypusine Biosynthesis	1.53	0.333	NA	DOHH	lightgreen.SF
p38 MAPK Signaling	1.51	0.0339	NA	ATF2,FADD,IL1RAP,MEF2B	lightgreen.SF
ERK5 Signaling	1.45	0.0417	NA	ATF2,MEF2B,WNK1	lightgreen.SF
Myo-inositol Biosynthesis	1.31	0.2	NA	IMPA2	lightgreen.SF
Galactose Degradation I (Leloir Pathway)	1.31	0.2	NA	GALK1	lightgreen.SF
Clathrin-mediated Endocytosis Signaling	2.39	0.024	NA	ACTR2,AP3M1,ARF6,F2R,NUMB	lightgreen.HF
Glycine Biosynthesis I	2	0.5	NA	SHMT2	lightgreen.HF
Role of JAK2 in Hormone-like Cytokine Signaling	1.9	0.0588	NA	IRS4,SOCS2	lightgreen.HF
Coagulation System	1.87	0.0571	NA	F2R,SERPINA5	lightgreen.HF
tRNA Charging	1.79	0.0513	NA	LARS2,MARS2	lightgreen.HF
Ascorbate Recycling (Cytosolic)	1.7	0.25	NA	GLRX	lightgreen.HF
Glutathione Redox Reactions II	1.7	0.25	NA	GLRX	lightgreen.HF
dTMP De Novo Biosynthesis	1.6	0.2	NA	SHMT2	lightgreen.HF
Folate Polyglutamylation	1.6	0.2	NA	SHMT2	lightgreen.HF
GŒ±i Signaling	1.6	0.024	NA	GPR17,RGS14,S1PR3	lightgreen.HF
cAMP-mediated signaling	1.56	0.0176	1	GPR17,RGS14,S1PR3,SMPDL3A	lightgreen.HF
EIF2 Signaling	1.53	0.0172	NA	EIF2S3,RPL12,RPS25,RPS27	lightgreen.HF
Zymosterol Biosynthesis	1.53	0.167	NA	HSD17B7	lightgreen.HF
PI3K Signaling in B Lymphocytes	1.49	0.0217	NA	FCGR2B,IL4R,IRS4	lightgreen.HF
Phagosome Formation	1.47	0.0214	NA	FCER1A,FCGR2B,SCARA3	lightgreen.HF
Superpathway of Serine and Glycine Biosynthesis I	1.46	0.143	NA	SHMT2	lightgreen.HF
Pyridoxal 5'-phosphate Salvage Pathway	1.37	0.0308	NA	CDK2,LIMK1	lightgreen.HF
Type II Diabetes Mellitus Signaling	1.36	0.0194	NA	IRS4,SLC27A6,SOCS2	lightgreen.HF
Folate Transformations I	1.35	0.111	NA	SHMT2	lightgreen.HF
IL-10 Signaling	1.33	0.029	NA	FCGR2B,IL4R	lightgreen.HF
Remodeling of Epithelial Adherens Junctions	1.33	0.029	NA	ACTR2,ARF6	lightgreen.HF
Glycine Betaine Degradation	1.31	0.1	NA	SHMT2	lightgreen.HF
GDP-mannose Biosynthesis	3.22	0.333	NA	GMPPA,PMM2	grey60.HF
Mitotic Roles of Polo-Like Kinase	3.06	0.0606	NA	CDC26,HSP90B1,PLK1,PPM1J	grey60.HF
PTEN Signaling	2.87	0.0397	0.447	BCAR1,FOXO1,IKBKG,RAC2,YWHAH	grey60.HF
PI3K/AKT Signaling	2.79	0.0379	0	FOXO1,HSP90B1,IKBKG,PPM1J,YWHAH	grey60.HF
Colanic Acid Building Blocks Biosynthesis	2.45	0.143	NA	GMPPA,PMM2	grey60.HF
Endoplasmic Reticulum Stress Pathway	2.1	0.0952	NA	EIF2AK3,HSP90B1	grey60.HF
5-aminoimidazole Ribonucleotide Biosynthesis I	1.72	0.333	NA	PFAS	grey60.HF
Methionine Salvage II (Mammalian)	1.72	0.333	NA	MTR	grey60.HF
Heme Biosynthesis from Uroporphyrinogen-III I	1.59	0.25	NA	FECH	grey60.HF
Ceramide Signaling	1.53	0.0288	NA	DIABLO,PPM1J,SMPD2	grey60.HF
PPAR Signaling	1.53	0.0288	NA	HSP90B1,IKBKG,SRA1	grey60.HF
B Cell Receptor Signaling	1.41	0.0203	1	CARD10,FOXO1,IKBKG,RAC2	grey60.HF
Cell Cycle: G2/M DNA Damage Checkpoint Regulation	1.4	0.0408	NA	PLK1,YWHAH	grey60.HF
ERK/MAPK Signaling	1.34	0.0192	NA	BCAR1,PPM1J,RAC2,YWHAH	grey60.HF
Xenobiotic Metabolism Signaling	1.34	0.0165	NA	CAMK1,EIF2AK3,HSP90B1,PPM1J,SRA1	grey60.HF
Triacylglycerol Degradation	1.33	0.037	NA	DAGLB,PRDX6	grey60.HF
Unfolded protein response	3.94	0.0893	NA	ATF6,CANX,CD82,DNAJB9,XBP1	green.HF
Leukotriene Biosynthesis	2.27	0.154	NA	GGT1,GGT5	green.HF
Œ≥-glutamyl Cycle	2.27	0.154	NA	GGT1,GGT5	green.HF
Endoplasmic Reticulum Stress Pathway	1.86	0.0952	NA	ATF6,XBP1	green.HF
Fatty Acid Œ±-oxidation	1.82	0.0909	NA	ALDH1A1,ALOX12B	green.HF
Asparagine Degradation I	1.77	0.5	NA	ASPG	green.HF
IL-17A Signaling in Gastric Cells	1.72	0.08	NA	MAPK13,NFKB1	green.HF
Eicosanoid Signaling	1.69	0.0441	NA	ALOX12B,GGT1,PLA2G10	green.HF
Apelin Liver Signaling Pathway	1.68	0.0769	NA	AGT,COL11A2	green.HF
RAR Activation	1.62	0.0263	NA	ALDH1A1,CDK7,MAPK13,NFKB1,SORBS3	green.HF
Atherosclerosis Signaling	1.61	0.0312	NA	ALOX12B,COL11A2,NFKB1,PLA2G10	green.HF
S-adenosyl-L-methionine Biosynthesis	1.6	0.333	NA	MAT1A	green.HF
Adipogenesis pathway	1.55	0.0299	NA	CDK7,RBBP4,SIN3B,XBP1	green.HF
4-1BB Signaling in T Lymphocytes	1.52	0.0625	NA	MAPK13,NFKB1	green.HF
MIF-mediated Glucocorticoid Regulation	1.47	0.0588	NA	NFKB1,PLA2G10	green.HF
IL-17A Signaling in Fibroblasts	1.44	0.0571	NA	MAPK13,NFKB1	green.HF
April Mediated Signaling	1.36	0.0513	NA	MAPK13,NFKB1	green.HF
B Cell Activating Factor Signaling	1.32	0.0488	NA	MAPK13,NFKB1	green.HF
Iron homeostasis signaling pathway	3.26	0.0365	NA	ATP6V0C,CP,EGFR,FBXL5,TMPRSS6	darkgreen.HF
Calcium Transport I	2.99	0.2	NA	ATP2A1,ATP2C2	darkgreen.HF
ILK Signaling	2.49	0.0244	0.447	ACTN1,ARHGEF6,FNBP1,ITGB7,MYL6	darkgreen.HF
The Visual Cycle	2.38	0.1	NA	DHRS4,RDH5	darkgreen.HF
Epithelial Adherens Junction Signaling	2.18	0.0261	NA	ACTN1,EGFR,MYL6,SORBS1	darkgreen.HF
RhoGDI Signaling	1.94	0.0222	-1	ARHGEF6,FNBP1,MYL6,PPP1R12C	darkgreen.HF
Retinoate Biosynthesis I	1.93	0.0588	NA	DHRS4,RDH5	darkgreen.HF
Retinol Biosynthesis	1.75	0.0476	NA	DHRS4,PNPLA4	darkgreen.HF
3-phosphoinositide Biosynthesis	1.75	0.0195	-1	EGFR,PPP1CC,PPP1R12C,PTPRF	darkgreen.HF
Calcium Signaling	1.74	0.0194	NA	ATP2A1,CASQ1,MYL6,SLC8B1	darkgreen.HF
BAG2 Signaling Pathway	1.74	0.0465	NA	BAG2,HSPA1L	darkgreen.HF
Paxillin Signaling	1.65	0.0242	NA	ACTN1,ARHGEF6,ITGB7	darkgreen.HF
Thrombin Signaling	1.63	0.0179	NA	ARHGEF6,EGFR,FNBP1,MYL6	darkgreen.HF
Sphingosine-1-phosphate Signaling	1.56	0.0224	NA	ACER3,CASQ1,FNBP1	darkgreen.HF
Ceramide Degradation	1.54	0.167	NA	ACER3	darkgreen.HF
Superpathway of Inositol Phosphate Compounds	1.53	0.0167	-1	EGFR,PPP1CC,PPP1R12C,PTPRF	darkgreen.HF
Unfolded protein response	1.52	0.0357	NA	HSPA1L,SREBF2	darkgreen.HF
D-myo-inositol (1,4,5,6)-Tetrakisphosphate Biosynthesis	1.48	0.0208	NA	PPP1CC,PPP1R12C,PTPRF	darkgreen.HF
D-myo-inositol (3,4,5,6)-tetrakisphosphate Biosynthesis	1.48	0.0208	NA	PPP1CC,PPP1R12C,PTPRF	darkgreen.HF
Phosphatidylcholine Biosynthesis I	1.48	0.143	NA	CHKB	darkgreen.HF
Huntington's Disease Signaling	1.46	0.0159	NA	CASQ1,EGFR,HSPA1L,SDHA	darkgreen.HF
Signaling by Rho Family GTPases	1.43	0.0154	1	ARHGEF6,FNBP1,MYL6,PPP1R12C	darkgreen.HF
Sphingosine and Sphingosine-1-phosphate Metabolism	1.42	0.125	NA	ACER3	darkgreen.HF
Regulation of Cellular Mechanics by Calpain Protease	1.39	0.0303	NA	ACTN1,EGFR	darkgreen.HF
3-phosphoinositide Degradation	1.38	0.019	NA	PPP1CC,PPP1R12C,PTPRF	darkgreen.HF
Phosphatidylethanolamine Biosynthesis II	1.37	0.111	NA	CHKB	darkgreen.HF
D-myo-inositol-5-phosphate Metabolism	1.35	0.0185	NA	PPP1CC,PPP1R12C,PTPRF	darkgreen.HF
Caveolar-mediated Endocytosis Signaling	1.33	0.0282	NA	EGFR,ITGB7	darkgreen.HF
Mineralocorticoid Biosynthesis	1.32	0.1	NA	EBP	darkgreen.HF
Actin Nucleation by ARP-WASP Complex	1.32	0.0278	NA	FNBP1,PPP1R12C	darkgreen.HF
Autophagy	2.81	0.0656	NA	CTSB,MAP1LC3A,MAP1LC3B,VPS33A	cyan.HF
Acute Myeloid Leukemia Signaling	2.81	0.0485	0	MAP2K3,PIK3R3,PIM1,STAT3,TCF7L2	cyan.HF
Sirtuin Signaling Pathway	2.55	0.0274	-1	ATP5F1E,GADD45A,MAP1LC3A,MAP1LC3B,STAT3,TIMM17A,TIMM44,TOMM40	cyan.HF
EIF2 Signaling	2.52	0.0302	NA	EIF3G,PIK3R3,PTBP1,RPLP2,RPS17,RPS24,RPSA	cyan.HF
VDR/RXR Activation	2.42	0.0513	NA	CYP27B1,GADD45A,NCOA1,NCOR1	cyan.HF
Salvage Pathways of Pyrimidine Ribonucleotides	2.09	0.0412	-2	CDK8,MAP2K3,PIM1,UCK2	cyan.HF
TR/RXR Activation	2.04	0.04	NA	NCOA1,NCOR1,PIK3R3,SLC16A3	cyan.HF
Regulation of eIF4 and p70S6K Signaling	1.91	0.0298	NA	EIF3G,PIK3R3,RPS17,RPS24,RPSA	cyan.HF
Pyridoxal 5'-phosphate Salvage Pathway	1.79	0.0462	NA	CDK8,MAP2K3,PIM1	cyan.HF
GDP-L-fucose Biosynthesis I (from GDP-D-mannose)	1.79	0.5	NA	TSTA3	cyan.HF
Putrescine Biosynthesis III	1.79	0.5	NA	ODC1	cyan.HF
B Cell Receptor Signaling	1.64	0.0254	-0.447	BLNK,INPP5J,MAP2K3,MAP3K3,PIK3R3	cyan.HF
1,25-dihydroxyvitamin D3 Biosynthesis	1.62	0.333	NA	CYP27B1	cyan.HF
Hypusine Biosynthesis	1.62	0.333	NA	EIF5A	cyan.HF
Geranylgeranyldiphosphate Biosynthesis	1.62	0.333	NA	FNTB	cyan.HF
Oxidized GTP and dGTP Detoxification	1.62	0.333	NA	RUVBL2	cyan.HF
CD40 Signaling	1.55	0.037	NA	MAP2K3,PIK3R3,STAT3	cyan.HF
Role of JAK1 and JAK3 in Œ≥c Cytokine Signaling	1.55	0.037	NA	BLNK,PIK3R3,STAT3	cyan.HF
GM-CSF Signaling	1.5	0.0357	NA	PIK3R3,PIM1,STAT3	cyan.HF
Arsenate Detoxification I (Glutaredoxin)	1.49	0.25	NA	GSTO1	cyan.HF
Ascorbate Recycling (Cytosolic)	1.49	0.25	NA	GSTO1	cyan.HF
Molybdenum Cofactor Biosynthesis	1.49	0.25	NA	MOCS2	cyan.HF
Phagosome Maturation	1.48	0.027	NA	CTSB,DCTN4,PRDX1,VPS33A	cyan.HF
mTOR Signaling	1.46	0.0226	NA	EIF3G,PIK3R3,RPS17,RPS24,RPSA	cyan.HF
FGF Signaling	1.4	0.0326	NA	MAP2K3,PIK3R3,STAT3	cyan.HF
IL-4 Signaling	1.33	0.0303	NA	IL13RA1,INPP5J,PIK3R3	cyan.HF

## Sheet: Enriched_Disease_Functions
Categories	Diseases.or.Functions.Annotation	p.value	Predicted.Activation.State	Activation.z.score	Molecules	X	group
Cancer,Endocrine System Disorders,Organismal Injury and Abnormalities	Endocrine cancer	4.49e-24		NA	AAAS,ABCC1,ABHD16A,ADAMTS19,ADAMTSL4,ADAP1,ADGRD1,AGBL2,AK3,AKNA,ALS2CL,AOX1,APBB1IP,APMAP,APOD,AQP5,ARHGAP10,ARHGEF10L,ARHGEF16,ARHGEF19,ARHGEF37,ARMC6,ARMH3,ARNT2,ASL,ATP1B3,ATP6V0E1,ATP8A1,B3GNT8,B4GALNT2,BEND3,BHMT2,BIRC5,C11orf1,C11orf16,C19orf57,C1QL1,C22orf31,C7orf57,CAMTA1,CBX2,CBX7,CCAR2,CCDC149,CCDC189,CCDC78,CCDC85C,CCDC88B,CCDC89,CCND2,CCT7,CD276,CDC42EP3,CDK20,CDT1,CDV3,CDYL,CFB,CHD7…	373	turquoise.HF
Cancer,Endocrine System Disorders,Organismal Injury and Abnormalities	Thyroid cancer	1.43e-23		NA	AAAS,ABCC1,ABHD16A,ADAMTS19,ADAMTSL4,ADAP1,ADGRD1,AGBL2,AK3,AKNA,ALS2CL,AOX1,APBB1IP,APMAP,APOD,AQP5,ARHGAP10,ARHGEF10L,ARHGEF16,ARHGEF19,ARHGEF37,ARMC6,ARMH3,ARNT2,ASL,ATP1B3,ATP6V0E1,ATP8A1,B3GNT8,B4GALNT2,BEND3,BHMT2,BIRC5,C11orf1,C11orf16,C19orf57,C1QL1,C22orf31,C7orf57,CAMTA1,CBX2,CBX7,CCAR2,CCDC149,CCDC189,CCDC78,CCDC85C,CCDC88B,CCDC89,CCND2,CCT7,CD276,CDC42EP3,CDK20,CDT1,CDV3,CDYL,CFB,CHD7…	371	turquoise.HF
Cancer,Endocrine System Disorders,Organismal Injury and Abnormalities	Endocrine gland tumor	1.44e-23		NA	AAAS,ABCC1,ABHD16A,ADAMTS19,ADAMTSL4,ADAP1,ADGRD1,AGBL2,AK3,AKNA,ALS2CL,AOX1,APBB1IP,APMAP,APOD,AQP5,ARHGAP10,ARHGEF10L,ARHGEF16,ARHGEF19,ARHGEF37,ARMC6,ARMH3,ARNT2,ASL,ATP1B3,ATP6V0E1,ATP8A1,B3GNT8,B4GALNT2,BEND3,BHMT2,BIRC5,C11orf1,C11orf16,C19orf57,C1QL1,C22orf31,C7orf57,CAMTA1,CBX2,CBX7,CCAR2,CCDC149,CCDC189,CCDC78,CCDC85C,CCDC88B,CCDC89,CCND2,CCT7,CD276,CDC42EP3,CDK20,CDT1,CDV3,CDYL,CFB,CHD7…	375	turquoise.HF
Cancer,Endocrine System Disorders,Organismal Injury and Abnormalities	Endocrine carcinoma	2.64e-23		NA	AAAS,ABCC1,ABHD16A,ADAMTS19,ADAMTSL4,ADAP1,ADGRD1,AGBL2,AK3,AKNA,ALS2CL,AOX1,APBB1IP,APMAP,APOD,AQP5,ARHGAP10,ARHGEF10L,ARHGEF16,ARHGEF19,ARHGEF37,ARMC6,ARMH3,ARNT2,ASL,ATP1B3,ATP6V0E1,ATP8A1,B3GNT8,B4GALNT2,BEND3,BHMT2,BIRC5,C11orf1,C11orf16,C19orf57,C1QL1,C22orf31,C7orf57,CAMTA1,CBX2,CBX7,CCAR2,CCDC149,CCDC189,CCDC78,CCDC85C,CCDC88B,CCDC89,CCT7,CD276,CDC42EP3,CDK20,CDT1,CDV3,CDYL,CFB,CHD7,CHODL…	371	turquoise.HF
Cancer,Organismal Injury and Abnormalities	Cancer of secretory structure	4.41e-23		NA	AAAS,ABCC1,ABHD16A,ADAMTS19,ADAMTSL4,ADAP1,ADGRD1,AGBL2,AK3,AKNA,ALS2CL,AOX1,APBB1IP,APMAP,APOD,AQP5,ARHGAP10,ARHGEF10L,ARHGEF16,ARHGEF19,ARHGEF37,ARMC6,ARMH3,ARNT2,ASL,ATP1B3,ATP6V0E1,ATP8A1,B3GNT8,B4GALNT2,BEND3,BHMT2,BIRC5,C11orf1,C11orf16,C19orf57,C1QL1,C22orf31,C7orf57,CAMTA1,CBX2,CBX7,CCAR2,CCDC149,CCDC189,CCDC78,CCDC85C,CCDC88B,CCDC89,CCND2,CCT7,CD276,CDC42EP3,CDK20,CDT1,CDV3,CDYL,CFB,CHD7…	396	turquoise.HF
Cancer,Endocrine System Disorders,Organismal Injury and Abnormalities	Thyroid carcinoma	8.97e-23		NA	AAAS,ABCC1,ABHD16A,ADAMTS19,ADAMTSL4,ADAP1,ADGRD1,AGBL2,AK3,AKNA,ALS2CL,AOX1,APBB1IP,APMAP,APOD,AQP5,ARHGAP10,ARHGEF10L,ARHGEF16,ARHGEF19,ARHGEF37,ARMC6,ARMH3,ARNT2,ASL,ATP1B3,ATP6V0E1,ATP8A1,B3GNT8,B4GALNT2,BEND3,BHMT2,BIRC5,C11orf1,C11orf16,C19orf57,C1QL1,C22orf31,C7orf57,CAMTA1,CBX2,CBX7,CCAR2,CCDC149,CCDC189,CCDC78,CCDC85C,CCDC88B,CCDC89,CCT7,CD276,CDC42EP3,CDK20,CDT1,CDV3,CDYL,CFB,CHD7,CHODL…	369	turquoise.HF
Cancer,Organismal Injury and Abnormalities	Head and neck tumor	1.44e-20		NA	AAAS,ABCC1,ABHD16A,ADAMTS19,ADAMTSL4,ADAP1,ADGRD1,AGBL2,AK3,AKNA,ALS2CL,AOX1,APBB1IP,APMAP,APOD,AQP5,ARHGAP10,ARHGEF10L,ARHGEF16,ARHGEF19,ARHGEF37,ARMC6,ARMH3,ARNT2,ASL,ATP1B3,ATP6V0E1,ATP8A1,B3GNT8,B4GALNT2,BEND3,BHMT2,BIRC5,C11orf1,C11orf16,C19orf57,C1QL1,C22orf31,C7orf57,CAMTA1,CBX2,CBX7,CCAR2,CCDC149,CCDC189,CCDC78,CCDC85C,CCDC88B,CCDC89,CCND2,CCT7,CD276,CDC42EP3,CDK20,CDT1,CDV3,CDYL,CFB,CHD7…	381	turquoise.HF
Cancer,Organismal Injury and Abnormalities	Head and neck cancer	4.79e-20		NA	AAAS,ABCC1,ABHD16A,ADAMTS19,ADAMTSL4,ADAP1,ADGRD1,AGBL2,AK3,AKNA,ALS2CL,AOX1,APBB1IP,APMAP,APOD,AQP5,ARHGAP10,ARHGEF10L,ARHGEF16,ARHGEF19,ARHGEF37,ARMC6,ARMH3,ARNT2,ASL,ATP1B3,ATP6V0E1,ATP8A1,B3GNT8,B4GALNT2,BEND3,BHMT2,BIRC5,C11orf1,C11orf16,C19orf57,C1QL1,C22orf31,C7orf57,CAMTA1,CBX2,CBX7,CCAR2,CCDC149,CCDC189,CCDC78,CCDC85C,CCDC88B,CCDC89,CCND2,CCT7,CD276,CDC42EP3,CDK20,CDT1,CDV3,CDYL,CFB,CHD7…	377	turquoise.HF
Cancer,Organismal Injury and Abnormalities	Head and neck carcinoma	2.56e-19		NA	AAAS,ABCC1,ABHD16A,ADAMTS19,ADAMTSL4,ADAP1,ADGRD1,AGBL2,AK3,AKNA,ALS2CL,AOX1,APBB1IP,APMAP,APOD,AQP5,ARHGAP10,ARHGEF10L,ARHGEF16,ARHGEF19,ARHGEF37,ARMC6,ARMH3,ARNT2,ASL,ATP1B3,ATP6V0E1,ATP8A1,B3GNT8,B4GALNT2,BEND3,BHMT2,BIRC5,C11orf1,C11orf16,C19orf57,C1QL1,C22orf31,C7orf57,CAMTA1,CBX2,CBX7,CCAR2,CCDC149,CCDC189,CCDC78,CCDC85C,CCDC88B,CCDC89,CCT7,CD276,CDC42EP3,CDK20,CDT1,CDV3,CDYL,CFB,CHD7,CHODL…	374	turquoise.HF
Cancer,Organismal Injury and Abnormalities	Carcinoma	3.54e-19		-0.555	AAAS,AASS,ABCC1,ABHD16A,ADAMTS19,ADAMTSL4,ADAP1,ADGRD1,AGBL2,AK3,AKNA,ALS2CL,AOX1,APBB1IP,APMAP,APOD,AQP5,ARHGAP10,ARHGEF10L,ARHGEF16,ARHGEF19,ARHGEF37,ARMC6,ARMH3,ARNT2,ASL,ATP1B3,ATP6V0E1,ATP8A1,B3GNT8,B4GALNT2,BEND3,BHMT2,BIRC5,C11orf1,C11orf16,C15orf48,C19orf57,C1QL1,C22orf31,C7orf57,CAMTA1,CBX2,CBX7,CCAR2,CCDC103,CCDC149,CCDC153,CCDC189,CCDC78,CCDC85C,CCDC88B,CCDC89,CCNA2,CCND2,CCT7,CD276,CD…	433	turquoise.HF
Cancer,Organismal Injury and Abnormalities	Tumorigenesis of tissue	7.21e-19		0.867	AAAS,AASS,ABCC1,ABHD16A,ADAMTS19,ADAMTSL4,ADAP1,ADGRD1,AGBL2,AK3,AKNA,ALS2CL,AOX1,APBB1IP,APMAP,APOD,AQP5,ARHGAP10,ARHGEF10L,ARHGEF16,ARHGEF19,ARHGEF37,ARMC6,ARMH3,ARNT2,ASL,ATP1B3,ATP6V0E1,ATP8A1,B3GNT8,B4GALNT2,BEND3,BHMT2,BIRC5,C11orf1,C11orf16,C15orf48,C19orf57,C1QL1,C22orf31,C7orf57,CAMTA1,CBX2,CBX7,CCAR2,CCDC103,CCDC149,CCDC153,CCDC189,CCDC78,CCDC85C,CCDC88B,CCDC89,CCNA2,CCND2,CCT7,CD276,CD…	434	turquoise.HF
Cancer,Organismal Injury and Abnormalities	Non-melanoma solid tumor	8.35e-19		0.687	AAAS,AASS,ABCC1,ABHD16A,ADAMTS19,ADAMTSL4,ADAP1,ADGRD1,AGBL2,AK3,AKNA,ALS2CL,AOX1,APBB1IP,APMAP,APOD,AQP5,ARHGAP10,ARHGEF10L,ARHGEF16,ARHGEF19,ARHGEF37,ARMC6,ARMH3,ARNT2,ASL,ATP1B3,ATP6V0E1,ATP8A1,B3GNT8,B4GALNT2,BEND3,BHMT2,BIRC5,C11orf1,C11orf16,C15orf48,C19orf57,C1QL1,C22orf31,C7orf57,CAMTA1,CBX2,CBX7,CCAR2,CCDC103,CCDC149,CCDC153,CCDC189,CCDC78,CCDC85C,CCDC88B,CCDC89,CCNA2,CCND2,CCT7,CD276,CD…	435	turquoise.HF
Cancer,Organismal Injury and Abnormalities	Nonhematologic malignant neoplasm	6.95e-18		-0.42	AAAS,AASS,ABCC1,ABHD16A,ADAMTS19,ADAMTSL4,ADAP1,ADGRD1,AGBL2,AK3,AKNA,ALS2CL,AOX1,APBB1IP,APMAP,APOD,AQP5,ARHGAP10,ARHGEF10L,ARHGEF16,ARHGEF19,ARHGEF37,ARMC6,ARMH3,ARNT2,ASL,ATP1B3,ATP6V0E1,ATP8A1,B3GNT8,B4GALNT2,BEND3,BHMT2,BIRC5,C11orf1,C11orf16,C15orf48,C19orf57,C1QL1,C22orf31,C7orf57,CAMTA1,CBX2,CBX7,CCAR2,CCDC103,CCDC149,CCDC153,CCDC189,CCDC78,CCDC85C,CCDC88B,CCDC89,CCNA2,CCND2,CCT7,CD276,CD…	435	turquoise.HF
Cancer,Organismal Injury and Abnormalities	Malignant solid tumor	1.98e-16		-1.153	AAAS,AASS,ABCC1,ABHD16A,ADAMTS19,ADAMTSL4,ADAP1,ADGRD1,AGBL2,AIMP2,AK3,AKNA,ALS2CL,AOX1,APBB1IP,APMAP,APOD,AQP5,ARHGAP10,ARHGEF10L,ARHGEF16,ARHGEF19,ARHGEF37,ARMC6,ARMH3,ARNT2,ASL,ATP1B3,ATP6V0E1,ATP8A1,B3GNT8,B4GALNT2,BEND3,BHMT2,BIRC5,C11orf1,C11orf16,C15orf48,C19orf57,C1QL1,C22orf31,C7orf57,CAMTA1,CBX2,CBX7,CCAR2,CCDC103,CCDC149,CCDC153,CCDC189,CCDC78,CCDC85C,CCDC88B,CCDC89,CCNA2,CCND2,CCT7,CD…	438	turquoise.HF
Cancer,Organismal Injury and Abnormalities	Cancer	4.92e-16		-0.1	AAAS,AASS,ABCC1,ABHD16A,ADAMTS19,ADAMTSL4,ADAP1,ADGRD1,AGBL2,AIMP2,AK3,AKNA,ALS2CL,AOX1,APBB1IP,APMAP,APOD,AQP5,ARHGAP10,ARHGEF10L,ARHGEF16,ARHGEF19,ARHGEF37,ARMC6,ARMH3,ARNT2,ASL,ATP1B3,ATP6V0E1,ATP8A1,B3GNT8,B4GALNT2,BEND3,BHMT2,BIRC5,C11orf1,C11orf16,C15orf48,C19orf57,C1QL1,C22orf31,C7orf57,CAMTA1,CBX2,CBX7,CCAR2,CCDC103,CCDC149,CCDC153,CCDC189,CCDC78,CCDC85C,CCDC88B,CCDC89,CCNA2,CCND2,CCT7,CD…	439	turquoise.HF
Cancer,Organismal Injury and Abnormalities	Adenocarcinoma	2.42e-15		-0.747	AAAS,AASS,ABCC1,ABHD16A,ADAMTS19,ADAMTSL4,ADAP1,ADGRD1,AGBL2,AK3,AKNA,AOX1,APBB1IP,APMAP,APOD,ARHGAP10,ARHGEF10L,ARHGEF16,ARHGEF19,ARHGEF37,ARMC6,ARMH3,ARNT2,ASL,ATP1B3,ATP8A1,B3GNT8,B4GALNT2,BEND3,BHMT2,BIRC5,C11orf16,C15orf48,C19orf57,C1QL1,C22orf31,C7orf57,CAMTA1,CBX2,CBX7,CCAR2,CCDC103,CCDC149,CCDC153,CCDC189,CCDC78,CCDC85C,CCDC88B,CCNA2,CCND2,CCT7,CD276,CDC42EP3,CDK20,CDT1,CDV3,CDYL,CENPA,CF…	387	turquoise.HF
Cancer,Organismal Injury and Abnormalities	Extracranial solid tumor	9.57e-15		-0.993	AAAS,AASS,ABCC1,ABHD16A,ADAMTS19,ADAMTSL4,ADAP1,ADGRD1,AGBL2,AIMP2,AK3,AKNA,ALS2CL,AOX1,APBB1IP,APMAP,APOD,AQP5,ARHGAP10,ARHGEF10L,ARHGEF16,ARHGEF19,ARHGEF37,ARMC6,ARMH3,ARNT2,ASL,ATP1B3,ATP6V0E1,ATP8A1,B3GNT8,B4GALNT2,BEND3,BHMT2,BIRC5,C11orf1,C11orf16,C15orf48,C19orf57,C1QL1,C22orf31,C7orf57,CAMTA1,CBX2,CBX7,CCAR2,CCDC103,CCDC149,CCDC153,CCDC189,CCDC78,CCDC85C,CCDC88B,CCDC89,CCNA2,CCND2,CCT7,CD…	435	turquoise.HF
Cancer,Organismal Injury and Abnormalities	Abdominal carcinoma	5.47e-14		-1.105	AAAS,AASS,ABCC1,ABHD16A,ADAMTS19,ADAMTSL4,ADAP1,AGBL2,AK3,AKNA,ALS2CL,AOX1,APBB1IP,APMAP,APOD,ARHGAP10,ARHGEF10L,ARHGEF16,ARHGEF19,ARHGEF37,ARMC6,ARMH3,ARNT2,ASL,ATP1B3,ATP6V0E1,ATP8A1,B3GNT8,BEND3,BHMT2,BIRC5,C11orf16,C15orf48,C19orf57,C1QL1,C22orf31,C7orf57,CAMTA1,CBX2,CBX7,CCAR2,CCDC103,CCDC149,CCDC153,CCDC189,CCDC78,CCDC85C,CCDC88B,CCNA2,CCND2,CCT7,CD276,CDC42EP3,CDK20,CDT1,CDV3,CDYL,CENPA,CF…	396	turquoise.HF
Cancer,Organismal Injury and Abnormalities	Abdominal adenocarcinoma	1.8e-13		NA	AAAS,AASS,ABCC1,ABHD16A,ADAMTS19,ADAMTSL4,ADAP1,AGBL2,AK3,AKNA,AOX1,APBB1IP,APMAP,APOD,ARHGAP10,ARHGEF10L,ARHGEF16,ARHGEF19,ARHGEF37,ARMC6,ARMH3,ARNT2,ASL,ATP1B3,ATP8A1,B3GNT8,BEND3,BHMT2,BIRC5,C11orf16,C15orf48,C19orf57,C1QL1,C22orf31,C7orf57,CAMTA1,CBX2,CBX7,CCAR2,CCDC103,CCDC149,CCDC153,CCDC189,CCDC78,CCDC85C,CCDC88B,CCNA2,CCND2,CCT7,CD276,CDC42EP3,CDK20,CDT1,CDV3,CDYL,CENPA,CFB,CHD7,CHMP4B,CH…	377	turquoise.HF
Cancer,Organismal Injury and Abnormalities	Abdominal cancer	8.25e-13		-1.094	AAAS,AASS,ABCC1,ABHD16A,ADAMTS19,ADAMTSL4,ADAP1,ADGRD1,AGBL2,AK3,AKNA,ALS2CL,AOX1,APBB1IP,APMAP,APOD,ARHGAP10,ARHGEF10L,ARHGEF16,ARHGEF19,ARHGEF37,ARMC6,ARMH3,ARNT2,ASL,ATP1B3,ATP6V0E1,ATP8A1,B3GNT8,BEND3,BHMT2,BIRC5,C11orf16,C15orf48,C19orf57,C1QL1,C22orf31,C7orf57,CAMTA1,CBX2,CBX7,CCAR2,CCDC103,CCDC149,CCDC153,CCDC189,CCDC78,CCDC85C,CCDC88B,CCNA2,CCND2,CCT7,CD276,CDC42EP3,CDK20,CDT1,CDV3,CDYL,C…	402	turquoise.HF
Cancer,Gastrointestinal Disease,Organismal Injury and Abnormalities	Intestinal carcinoma	1.99e-12		NA	AAAS,AASS,ABCC1,ABHD16A,ADAMTS19,ADAMTSL4,ADAP1,AGBL2,AK3,AKNA,AOX1,APBB1IP,APMAP,APOD,ARHGAP10,ARHGEF10L,ARHGEF16,ARHGEF37,ARMC6,ARMH3,ARNT2,ASL,ATP1B3,ATP8A1,B3GNT8,BEND3,BHMT2,BIRC5,C11orf16,C15orf48,C19orf57,C1QL1,C22orf31,C7orf57,CAMTA1,CBX2,CBX7,CCAR2,CCDC103,CCDC149,CCDC153,CCDC189,CCDC85C,CCDC88B,CCNA2,CCND2,CCT7,CD276,CDC42EP3,CDK20,CDT1,CDV3,CDYL,CFB,CHD7,CHMP4B,CHRNA10,CHST13,CHST4,CHS…	336	turquoise.HF
Cancer,Organismal Injury and Abnormalities	Abdominal neoplasm	5.55e-12		-0.54	AAAS,AASS,ABCC1,ABHD16A,ADAMTS19,ADAMTSL4,ADAP1,ADGRD1,AGBL2,AK3,AKNA,ALS2CL,AOX1,APBB1IP,APMAP,APOD,ARHGAP10,ARHGEF10L,ARHGEF16,ARHGEF19,ARHGEF37,ARMC6,ARMH3,ARNT2,ASL,ATP1B3,ATP6V0E1,ATP8A1,B3GNT8,BEND3,BHMT2,BIRC5,C11orf16,C15orf48,C19orf57,C1QL1,C22orf31,C7orf57,CAMTA1,CBX2,CBX7,CCAR2,CCDC103,CCDC149,CCDC153,CCDC189,CCDC78,CCDC85C,CCDC88B,CCNA2,CCND2,CCT7,CD276,CDC42EP3,CDK20,CDT1,CDV3,CDYL,C…	404	turquoise.HF
Cancer,Gastrointestinal Disease,Organismal Injury and Abnormalities	Gastrointestinal adenocarcinoma	6.87e-12		NA	AAAS,AASS,ABCC1,ABHD16A,ADAMTS19,ADAMTSL4,ADAP1,AGBL2,AK3,AKNA,AOX1,APBB1IP,APMAP,APOD,ARHGAP10,ARHGEF10L,ARHGEF16,ARHGEF37,ARMC6,ARMH3,ARNT2,ASL,ATP1B3,ATP8A1,B3GNT8,BEND3,BHMT2,BIRC5,C11orf16,C15orf48,C19orf57,C1QL1,C22orf31,C7orf57,CAMTA1,CBX2,CBX7,CCAR2,CCDC103,CCDC149,CCDC153,CCDC189,CCDC85C,CCDC88B,CCND2,CCT7,CD276,CDC42EP3,CDK20,CDT1,CDV3,CDYL,CFB,CHD7,CHMP4B,CHRNA10,CHST13,CHST4,CHST7,CHS…	338	turquoise.HF
Cancer,Gastrointestinal Disease,Organismal Injury and Abnormalities	Large intestine carcinoma	7.3e-12		NA	AAAS,AASS,ABCC1,ABHD16A,ADAMTS19,ADAMTSL4,ADAP1,AGBL2,AK3,AKNA,AOX1,APBB1IP,APMAP,APOD,ARHGAP10,ARHGEF10L,ARHGEF16,ARHGEF37,ARMC6,ARMH3,ARNT2,ASL,ATP1B3,ATP8A1,B3GNT8,BEND3,BHMT2,BIRC5,C11orf16,C15orf48,C19orf57,C1QL1,C22orf31,C7orf57,CAMTA1,CBX2,CBX7,CCAR2,CCDC103,CCDC149,CCDC153,CCDC189,CCDC85C,CCDC88B,CCNA2,CCND2,CCT7,CD276,CDC42EP3,CDK20,CDT1,CDV3,CDYL,CFB,CHD7,CHMP4B,CHRNA10,CHST13,CHST4,CHS…	334	turquoise.HF
Cancer,Gastrointestinal Disease,Organismal Injury and Abnormalities	Large intestine adenocarcinoma	9.37e-12		NA	AAAS,AASS,ABCC1,ABHD16A,ADAMTS19,ADAMTSL4,ADAP1,AGBL2,AK3,AKNA,AOX1,APBB1IP,APMAP,APOD,ARHGAP10,ARHGEF10L,ARHGEF16,ARHGEF37,ARMC6,ARMH3,ARNT2,ASL,ATP1B3,ATP8A1,B3GNT8,BEND3,BHMT2,BIRC5,C11orf16,C15orf48,C19orf57,C1QL1,C22orf31,C7orf57,CAMTA1,CBX2,CBX7,CCAR2,CCDC103,CCDC149,CCDC153,CCDC189,CCDC85C,CCDC88B,CCND2,CCT7,CD276,CDC42EP3,CDK20,CDT1,CDV3,CDYL,CFB,CHD7,CHMP4B,CHRNA10,CHST13,CHST4,CHST7,CHS…	332	turquoise.HF
Cancer,Gastrointestinal Disease,Organismal Injury and Abnormalities	Large intestine neoplasm	1.01e-11		-0.254	AAAS,AASS,ABCC1,ABHD16A,ADAMTS19,ADAMTSL4,ADAP1,ADGRD1,AGBL2,AK3,AKNA,AOX1,APBB1IP,APMAP,APOD,ARHGAP10,ARHGEF10L,ARHGEF16,ARHGEF37,ARMC6,ARMH3,ARNT2,ASL,ATP1B3,ATP8A1,B3GNT8,BEND3,BHMT2,BIRC5,C11orf16,C15orf48,C19orf57,C1QL1,C22orf31,C7orf57,CAMTA1,CBX2,CBX7,CCAR2,CCDC103,CCDC149,CCDC153,CCDC189,CCDC85C,CCDC88B,CCNA2,CCND2,CCT7,CD276,CDC42EP3,CDK20,CDT1,CDV3,CDYL,CENPA,CFB,CHD7,CHMP4B,CHRNA10,CHS…	346	turquoise.HF
Cancer,Gastrointestinal Disease,Organismal Injury and Abnormalities	Gastrointestinal carcinoma	1.08e-11		NA	AAAS,AASS,ABCC1,ABHD16A,ADAMTS19,ADAMTSL4,ADAP1,AGBL2,AK3,AKNA,AOX1,APBB1IP,APMAP,APOD,ARHGAP10,ARHGEF10L,ARHGEF16,ARHGEF37,ARMC6,ARMH3,ARNT2,ASL,ATP1B3,ATP8A1,B3GNT8,BEND3,BHMT2,BIRC5,C11orf16,C15orf48,C19orf57,C1QL1,C22orf31,C7orf57,CAMTA1,CBX2,CBX7,CCAR2,CCDC103,CCDC149,CCDC153,CCDC189,CCDC85C,CCDC88B,CCNA2,CCND2,CCT7,CD276,CDC42EP3,CDK20,CDT1,CDV3,CDYL,CFB,CHD7,CHMP4B,CHRNA10,CHST13,CHST4,CHS…	346	turquoise.HF
Cancer,Gastrointestinal Disease,Organismal Injury and Abnormalities	Malignant neoplasm of large intestine	1.11e-11		NA	AAAS,AASS,ABCC1,ABHD16A,ADAMTS19,ADAMTSL4,ADAP1,ADGRD1,AGBL2,AK3,AKNA,AOX1,APBB1IP,APMAP,APOD,ARHGAP10,ARHGEF10L,ARHGEF16,ARHGEF37,ARMC6,ARMH3,ARNT2,ASL,ATP1B3,ATP8A1,B3GNT8,BEND3,BHMT2,BIRC5,C11orf16,C15orf48,C19orf57,C1QL1,C22orf31,C7orf57,CAMTA1,CBX2,CBX7,CCAR2,CCDC103,CCDC149,CCDC153,CCDC189,CCDC85C,CCDC88B,CCNA2,CCND2,CCT7,CD276,CDC42EP3,CDK20,CDT1,CDV3,CDYL,CENPA,CFB,CHD7,CHMP4B,CHRNA10,CHS…	345	turquoise.HF
Cancer,Gastrointestinal Disease,Organismal Injury and Abnormalities	Gastrointestinal tract cancer	1.32e-11		NA	AAAS,AASS,ABCC1,ABHD16A,ADAMTS19,ADAMTSL4,ADAP1,ADGRD1,AGBL2,AK3,AKNA,AOX1,APBB1IP,APMAP,APOD,ARHGAP10,ARHGEF10L,ARHGEF16,ARHGEF37,ARMC6,ARMH3,ARNT2,ASL,ATP1B3,ATP8A1,B3GNT8,BEND3,BHMT2,BIRC5,C11orf16,C15orf48,C19orf57,C1QL1,C22orf31,C7orf57,CAMTA1,CBX2,CBX7,CCAR2,CCDC103,CCDC149,CCDC153,CCDC189,CCDC85C,CCDC88B,CCNA2,CCND2,CCT7,CD276,CDC42EP3,CDK20,CDT1,CDV3,CDYL,CENPA,CFB,CHD7,CHMP4B,CHRNA10,CHS…	356	turquoise.HF
Cancer,Gastrointestinal Disease,Organismal Injury and Abnormalities	Gastrointestinal tumor	1.39e-11		0.687	AAAS,AASS,ABCC1,ABHD16A,ADAMTS19,ADAMTSL4,ADAP1,ADGRD1,AGBL2,AK3,AKNA,AOX1,APBB1IP,APMAP,APOD,ARHGAP10,ARHGEF10L,ARHGEF16,ARHGEF37,ARMC6,ARMH3,ARNT2,ASL,ATP1B3,ATP8A1,B3GNT8,BEND3,BHMT2,BIRC5,C11orf16,C15orf48,C19orf57,C1QL1,C22orf31,C7orf57,CAMTA1,CBX2,CBX7,CCAR2,CCDC103,CCDC149,CCDC153,CCDC189,CCDC85C,CCDC88B,CCNA2,CCND2,CCT7,CD276,CDC42EP3,CDK20,CDT1,CDV3,CDYL,CENPA,CFB,CHD7,CHMP4B,CHRNA10,CHS…	357	turquoise.HF
Cancer,Gastrointestinal Disease,Organismal Injury and Abnormalities	Digestive system cancer	2.04e-09		-1.078	AAAS,AASS,ABCC1,ABHD16A,ADAMTS19,ADAMTSL4,ADAP1,ADGRD1,AGBL2,AK3,AKNA,AOX1,APBB1IP,APMAP,APOD,ARHGAP10,ARHGEF10L,ARHGEF16,ARHGEF37,ARMC6,ARMH3,ARNT2,ASL,ATP1B3,ATP8A1,B3GNT8,BEND3,BHMT2,BIRC5,C11orf16,C15orf48,C19orf57,C1QL1,C22orf31,C7orf57,CAMTA1,CBX2,CBX7,CCAR2,CCDC103,CCDC149,CCDC153,CCDC189,CCDC78,CCDC85C,CCDC88B,CCNA2,CCND2,CCT7,CD276,CDC42EP3,CDK20,CDT1,CDV3,CDYL,CENPA,CFB,CHD7,CHMP4B,CHRN…	374	turquoise.HF
Cancer,Gastrointestinal Disease,Organismal Injury and Abnormalities	Digestive organ tumor	8.18e-09		-0.001	AAAS,AASS,ABCC1,ABHD16A,ADAMTS19,ADAMTSL4,ADAP1,ADGRD1,AGBL2,AK3,AKNA,AOX1,APBB1IP,APMAP,APOD,ARHGAP10,ARHGEF10L,ARHGEF16,ARHGEF37,ARMC6,ARMH3,ARNT2,ASL,ATP1B3,ATP8A1,B3GNT8,BEND3,BHMT2,BIRC5,C11orf16,C15orf48,C19orf57,C1QL1,C22orf31,C7orf57,CAMTA1,CBX2,CBX7,CCAR2,CCDC103,CCDC149,CCDC153,CCDC189,CCDC78,CCDC85C,CCDC88B,CCNA2,CCND2,CCT7,CD276,CDC42EP3,CDK20,CDT1,CDV3,CDYL,CENPA,CFB,CHD7,CHMP4B,CHRN…	378	turquoise.HF
Embryonic Development,Organismal Development,Skeletal and Muscular System Development and Function	Limb development	2.06e-07		-0.152	CHD7,CRABP2,E2F1,FGFR3,GNAQ,IFT140,ITGA6,MECOM,MSTN,MSX2,PCSK5,PDGFA,PGR,PHLPP1,PKDCC,PPARGC1A,PRRX1,PSEN1,PTHLH,SFRP2,VEGFA,WNT5A,ZBTB16	23	turquoise.HF
Organismal Development,Skeletal and Muscular Disorders,Skeletal and Muscular System Development and Function	Abnormal morphology of zeugopod	4.67e-06		NA	CDK20,FGFR3,HELLS,MSX2,PGR,PKDCC,PRRX1,PTHLH,SFRP2,WNT5A,ZBTB16	11	turquoise.HF
Auditory and Vestibular System Development and Function,Auditory Disease,Organ Morphology,Organismal Development,Organismal Injury and Abnormalities	Abnormal morphology of ear	5.63e-06		NA	CHD7,CHRNA10,FGFR3,FOXP3,HES1,HPN,KCNE1B,LRIG3,MSX2,NDP,PAX2,POU3F4,PRRX1,SLITRK6,WNT5A	15	turquoise.HF
Connective Tissue Development and Function,Organismal Development,Skeletal and Muscular System Development and Function,Tissue Development	Morphology of skull	5.8e-06		NA	CHD7,CHSY1,FGFR3,GNAQ,HOXD4,KCNE1B,LRIG3,MSI1,MSTN,MSX2,MYB,PAX2,PKDCC,POU3F4,PRRX1,PSEN1,PTHLH,VEGFA,WNT5A	19	turquoise.HF
Cell Death and Survival	Apoptosis	7.27e-06		-1.007	AAAS,ABCC1,ADAMTSL4,AIMP2,ARHGAP10,ARHGEF16,ARHGEF19,ARNT2,ATP1B3,BIRC5,CBX2,CCAR2,CCDC88B,CCNA2,CCND2,CDC42EP3,CENPA,CKAP2,CKS2,CNTFR,CPEB1,CRABP2,CXCL2,DNAJA3,DPF1,DPP9,DTYMK,DUSP2,DUSP5,E2F1,ETHE1,EZH2,FANK1,FBL,FEN1,FGFR3,FIGNL1,FOXE3,FOXP3,GADD45G,GAS7,GNAQ,HDGF,HELLS,HES1,HNRNPA1,HPGD,HPN,HSP90AB1,IKBKE,ILF3,ITGA6,KDM1A,KRT14,LMNB1,LTF,MAP4K4,MAPK8IP1,MECOM,MSI1,MSTN,MSX2,MYB,MYBL2,MYRF,NAI…	124	turquoise.HF
Skeletal and Muscular Disorders	Abnormality of upper limb	9.85e-06		NA	CDK20,FGFR3,MSTN,PGR,PKDCC,PRRX1,PTHLH,SFRP2,WNT5A,ZBTB16	10	turquoise.HF
Cell Cycle	S phase	1.28e-05		0.165	BIRC5,CBX2,CCNA2,CCND2,CKS2,E2F1,FEN1,FOXP3,ITGA6,LMNB1,MSLN,MYBL2,PGR,PSEN1,SAR1A,SIRT7,SKP2,TFDP1,TSG101,VEGFA,ZBTB16	21	turquoise.HF
Auditory and Vestibular System Development and Function,Auditory Disease,Organ Morphology,Organismal Development,Organismal Injury and Abnormalities	Abnormal morphology of inner ear	1.34e-05		NA	CHD7,CHRNA10,FGFR3,HES1,HPN,KCNE1B,LRIG3,NDP,PAX2,POU3F4,PRRX1,SLITRK6	12	turquoise.HF
Connective Tissue Development and Function,Connective Tissue Disorders,Organ Morphology,Organismal Development,Organismal Injury and Abnormalities,Skeletal and Muscular Disorders,Skeletal and Muscular System Development and Function,Tissue Development	Abnormal morphology of ulna	1.42e-05		NA	CDK20,FGFR3,PKDCC,PRRX1,PTHLH,SFRP2,WNT5A	7	turquoise.HF
Cellular Growth and Proliferation	Cell proliferation of hematopoietic cell lines	1.66e-05		-0.062	ATP1B3,BIRC5,CBX2,CCNA2,CNTFR,DUSP8,E2F1,EML4,EZH2,FGFR3,GADD45G,MECOM,MYB,MYBL2,PTHLH,SFN,SKP2,TNFRSF1B,VEGFA,WNT5A,ZMYM2	21	turquoise.HF
Connective Tissue Development and Function,Connective Tissue Disorders,Organ Morphology,Organismal Development,Organismal Injury and Abnormalities,Skeletal and Muscular Disorders,Skeletal and Muscular System Development and Function,Tissue Development	Abnormal morphology of radius	1.69e-05		NA	CDK20,FGFR3,PKDCC,PRRX1,PTHLH,SFRP2,WNT5A	7	turquoise.HF
Developmental Disorder,Skeletal and Muscular Disorders	Congenital anomaly of digit	1.82e-05		-1.793	CDK20,CHSY1,CRABP2,FGFR3,IFT80,ITGA6,MSTN,MSX2,PRRX1,PTHLH,SFRP2,TTC21B,WNT5A,ZBTB16	14	turquoise.HF
Cancer,Organismal Injury and Abnormalities	Breast or colorectal cancer	2.1e-05		-0.254	AAAS,AASS,ABCC1,ADAMTSL4,ADGRD1,AGBL2,AK3,AOX1,APBB1IP,APOD,ARHGAP10,ARHGEF10L,ARHGEF16,ARHGEF37,ARMC6,ARMH3,ATP8A1,B3GNT8,BEND3,BIRC5,C15orf48,C19orf57,C1QL1,C22orf31,C7orf57,CAMTA1,CBX2,CCDC103,CCDC149,CCDC153,CCDC88B,CCNA2,CCND2,CCT7,CD276,CDC42EP3,CDV3,CENPA,CFB,CHD7,CHST13,CHST7,CHSY1,CKAP2,CLIC6,CLMN,CNTFR,CNTROB,COL27A1,COPS8,CPEB1,CRABP2,CXCL2,DCTPP1,DENND3,DNAH10,DPY19L1,DTX4,DUSP16,DUSP…	230	turquoise.HF
Gene Expression	Transcription of DNA	2.12e-05		1.019	AKNA,ARNT2,BEND3,BIRC5,CBX2,CBX7,CCAR2,CCNA2,CHD7,CKAP2,CKS2,CRABP2,DNAJA3,DUSP5,E2F1,EZH2,FANK1,FGFR3,FOXE3,FOXP3,FZD5,HDGF,HES1,HIF3A,HOXD4,IGBP1,ILF3,ITGA6,KDM1A,LCORL,MAPK8IP1,MECOM,MSTN,MSX2,MYB,MYBL2,MYRF,NDP,NKRF,NKX6-1,NOC2L,PARK7,PAX2,PGR,PKNOX2,POLR1B,POU3F4,PPARGC1A,PRRX1,PSEN1,PSRC1,PWP1,RPL23,SAMD11,SERTAD3,SFRP2,SIRT7,SP4,SPINDOC,SUMO2,TAF5L,TCF19,TCF21,TFAP4,TFDP1,TGFBRAP1,TIMELESS…	76	turquoise.HF
Cancer,Endocrine System Disorders,Organismal Injury and Abnormalities,Reproductive System Disease	Stage II-IV ovarian carcinoma	2.28e-05		NA	FGFR3,HSP90AB1,MECOM,MSLN,RRM2,TUBA4A,TUBB4A,VEGFA	8	turquoise.HF
Cell Cycle,Cell Morphology,Cellular Assembly and Organization,DNA Replication, Recombination, and Repair	Abnormal morphology of chromosomes	2.57e-05		NA	BIRC5,HELLS,KIF22,NUDCD3,PSRC1,RAD54L,RCC1,RECQL,TACC3	9	turquoise.HF
Cell Cycle	G1/S phase transition	2.73e-05		-0.876	BIRC5,CCNA2,CCND2,CDT1,E2F1,EZH2,GADD45G,HES1,MCM6,MYB,MYBL2,RCC1,RPL23,SKP2,TCF19,TFDP1,TSG101,VEGFA,YWHAQ	19	turquoise.HF
Cancer,Neurological Disease,Organismal Injury and Abnormalities	Primitive neuroectodermal tumor	2.85e-05		NA	ABCC1,AKNA,BIRC5,CHD7,E2F1,EZH2,FGFR3,GFAP,HSP90AB1,KDM1A,LURAP1L,MSI1,MYBL2,NRTN,PTCH2,TUBA4A,TUBB4A,VEGFA,WNT5A	19	turquoise.HF
Embryonic Development,Organismal Development,Skeletal and Muscular System Development and Function	Morphogenesis of limb	3.26e-05		NA	CHD7,CRABP2,GNAQ,IFT140,MECOM,MSX2,PCSK5,PKDCC,PRRX1,PSEN1,SFRP2,WNT5A,ZBTB16	13	turquoise.HF
Embryonic Development,Organismal Development	Morphogenesis of embryo	3.4e-05		NA	CHD7,CRABP2,GNAQ,HES1,IFT140,MECOM,MSX2,NPY5R,PAX2,PCSK5,PKDCC,PRRX1,PSEN1,SFRP2,TCF21,TIMELESS,VEGFA,WNT5A,ZBTB16	19	turquoise.HF
Embryonic Development,Organ Development,Organ Morphology,Organismal Development,Organismal Injury and Abnormalities,Respiratory Disease,Respiratory System Development and Function,Tissue Development	Lack of pulmonary alveolus	3.55e-05		NA	FGFR3,PDGFA,TCF21	3	turquoise.HF
Organismal Development,Organismal Injury and Abnormalities	Abnormal morphology of head	3.76e-05		NA	ARNT2,CCND2,CDK20,CHD7,CHRNA10,CHSY1,E2F1,FGFR3,FOXP3,GNAQ,HES1,HOXD4,HPN,IGBP1,ITGA6,KCNE1B,KDM1A,KRT14,LMNB1,LRIG3,MAPK8IP1,MECOM,MID1,MMACHC,MSI1,MSTN,MSX2,NDP,NRTN,OAT,PARK7,PAX2,PDGFA,PKDCC,POU3F4,PPARGC1A,PROM1,PRRX1,PSEN1,PTHLH,SEMA7A,SFRP2,SHISA2,SLITRK6,SOX3,SRGAP3,TACC3,TNFRSF1B,TUBB4A,VEGFA,WNT5A	51	turquoise.HF
Cancer,Organismal Injury and Abnormalities,Renal and Urological Disease	Ureteral transitional cell carcinoma	3.77e-05		NA	FGFR3,HSP90AB1,RRM2,TUBA4A,TUBB4A,VEGFA	6	turquoise.HF
Cancer,Organismal Injury and Abnormalities,Respiratory Disease	Stage IIIB locally advanced non-small cell lung cancer	3.77e-05		NA	HSP90AB1,RRM2,TNK2,TUBA4A,TUBB4A,VEGFA	6	turquoise.HF
Embryonic Development	Quantity of embryo	3.83e-05		-0.554	CDK20,CHD7,FEN1,HES1,KRT19,LMNB1,MSX2,MYBL2,NKX6-1,PDGFA,PSEN1,TFDP1,VEGFA,WNT5A	14	turquoise.HF
Cancer,Gastrointestinal Disease,Organismal Injury and Abnormalities	Colorectal tumor	3.91e-05		-0.254	AAAS,AASS,ABCC1,ADAMTSL4,ADGRD1,AGBL2,AK3,AOX1,APBB1IP,APOD,ARHGAP10,ARHGEF10L,ARHGEF16,ARHGEF37,ARMC6,ARMH3,ATP8A1,B3GNT8,BEND3,BIRC5,C15orf48,C19orf57,C1QL1,C22orf31,C7orf57,CAMTA1,CBX2,CCDC103,CCDC149,CCDC153,CCDC88B,CCNA2,CCND2,CCT7,CDC42EP3,CDV3,CENPA,CFB,CHD7,CHST13,CHSY1,CKAP2,CLIC6,CLMN,CNTFR,CNTROB,COL27A1,COPS8,CRABP2,DENND3,DNAH10,DPY19L1,DTX4,DUSP16,DUSP2,DUSP5,E2F1,EML4,ESRP2,ETHE1,F…	200	turquoise.HF
Connective Tissue Development and Function,Connective Tissue Disorders,Organismal Development,Organismal Injury and Abnormalities,Skeletal and Muscular Disorders,Skeletal and Muscular System Development and Function,Tissue Development	Abnormal morphology of skull	3.97e-05		NA	CHD7,CHSY1,FGFR3,GNAQ,HOXD4,KCNE1B,LRIG3,MSI1,MSTN,MSX2,PAX2,PKDCC,PRRX1,PSEN1,PTHLH,VEGFA,WNT5A	17	turquoise.HF
Cell Death and Survival	Necrosis	4.41e-05		1.123	AAAS,ABCC1,AIMP2,APMAP,ATP1B3,BIRC5,CBX2,CCAR2,CCDC88B,CCND2,CCT7,CDC42EP3,CDT1,CHMP4B,CHSY1,CKAP2,CKS2,CNTFR,CRABP2,CXCL2,DCLRE1B,DNAJA3,DPP9,DTYMK,DUSP5,E2F1,ETHE1,EZH2,Fam187a,FEN1,FGFR3,FOXP3,GABRE,GADD45G,GAS7,GFAP,GNAQ,HDGF,HELLS,HES1,HNRNPA1,HPN,HPRT1,HSP90AB1,IKBKE,IP6K1,ITGA6,KRT14,LMNB1,LTF,M6PR,MAPK8IP1,MECOM,MSI1,MSTN,MSX2,MYB,MYBL2,NAIP,NCEH1,NDP,NOC2L,NPC1,NRTN,NTS,NUDCD3,PARD3,PARK…	121	turquoise.HF
Cancer,Organismal Injury and Abnormalities,Reproductive System Disease	HER2 negative hormone receptor negative breast cancer	4.67e-05		NA	BIRC5,CCND2,CD276,FGFR3,HPN,HSP90AB1,MYB,MYBL2,PDGFA,PTHLH,RRM2,TNFRSF1B,TUBA4A,TUBB4A,VEGFA	15	turquoise.HF
Connective Tissue Disorders,Organismal Injury and Abnormalities,Skeletal and Muscular Disorders	Abnormality of limb bone	4.79e-05		NA	CD276,CDK20,FGFR3,HELLS,MSTN,MSX2,PGR,PKDCC,PRRX1,PTHLH,SFRP2,WNT5A,ZBTB16	13	turquoise.HF
Cellular Development,Cellular Growth and Proliferation,Hematological System Development and Function	Cell proliferation of leukocyte cell lines	4.99e-05		-0.536	ATP1B3,BIRC5,CBX2,CNTFR,DUSP8,E2F1,EML4,EZH2,FGFR3,GADD45G,MYB,MYBL2,PTHLH,SFN,SKP2,TNFRSF1B,VEGFA,WNT5A,ZMYM2	19	turquoise.HF
Connective Tissue Development and Function,Connective Tissue Disorders,Organ Morphology,Organismal Development,Organismal Injury and Abnormalities,Skeletal and Muscular Disorders,Skeletal and Muscular System Development and Function,Tissue Development	Abnormal morphology of tibia	5.37e-05		NA	FGFR3,HELLS,MSX2,PGR,PKDCC,PRRX1,PTHLH,ZBTB16	8	turquoise.HF
Endocrine System Development and Function,Small Molecule Biochemistry	Binding of hormone	5.97e-05		-1.982	GNAI1,GNAQ,HSP90AB1,PGR,SFN	5	turquoise.HF
Organismal Development	Morphology of head	6.17e-05		NA	AQP5,ARNT2,CCND2,CDK20,CHD7,CHMP4B,CHRNA10,CHSY1,E2F1,FGFR3,FOXP3,GFAP,GNAQ,HES1,HOXD4,HPN,IGBP1,ITGA6,KCNE1B,KDM1A,KRT14,LMNB1,LRIG3,MAPK8IP1,MECOM,MID1,MMACHC,MSI1,MSTN,MSX2,MYB,NDP,NRTN,OAT,PARK7,PAX2,PDGFA,PKDCC,POU3F4,PPARGC1A,PROM1,PRRX1,PSEN1,PTHLH,SEMA7A,SFRP2,SHISA2,SLITRK6,SOX3,SRGAP3,TACC3,TNFRSF1B,TUBB4A,VEGFA,WNT5A	55	turquoise.HF
Cancer,Endocrine System Disorders,Organismal Injury and Abnormalities,Reproductive System Disease	Stage III-IV ovarian carcinoma	6.62e-05		NA	FGFR3,MECOM,MSLN,RRM2,TUBA4A,TUBB4A,VEGFA	7	turquoise.HF
Cancer,Organismal Injury and Abnormalities,Reproductive System Disease	HER2-negative breast cancer	6.79e-05		NA	BIRC5,CCND2,CD276,FGFR3,HPN,HSP90AB1,MYB,MYBL2,PDGFA,PGR,PTHLH,RRM2,TNFRSF1B,TUBA4A,TUBB4A,VEGFA	16	turquoise.HF
Cancer,Organismal Injury and Abnormalities	Frequency of tumor	7.37e-05		0.869	AAAS,AASS,ABCC1,ADAMTS19,ADAMTSL4,ADGRD1,AGBL2,AK3,AKNA,AOX1,APBB1IP,APOD,ARHGAP10,ARHGEF10L,ARHGEF16,ARHGEF37,ARMC6,ARMH3,ATP8A1,B3GNT8,B4GALNT2,BEND3,BIRC5,C19orf57,C1QL1,C22orf31,C7orf57,CAMTA1,CBX2,CBX7,CCAR2,CCDC103,CCDC149,CCDC153,CCDC78,CCDC88B,CCNA2,CCND2,CCT7,CDC42EP3,CDK20,CDV3,CFB,CHD7,CHMP4B,CHRNA10,CHST13,CHSY1,CKAP2,CKS2,CLIC6,CLMN,CNTROB,COL27A1,COPS8,CRABP2,CXCL2,DENND3,DENND5B,DN…	272	turquoise.HF
Cellular Assembly and Organization	Quantity of microtubule organizing centers	7.56e-05		0.655	CCNA2,CHMP4B,HELLS,SKP2,TACC3,TFDP1,TSG101	7	turquoise.HF
Cancer,Cell Morphology,Organismal Injury and Abnormalities,Tissue Morphology,Tumor Morphology	Morphology of tumor cells	7.59e-05		NA	E2F1,EZH2,FGFR3,HPN,SIRPA	5	turquoise.HF
Cancer,Gastrointestinal Disease,Organismal Injury and Abnormalities	Development of digestive organ tumor	7.62e-05		-0.468	AAAS,AASS,ABCC1,ADAMTSL4,AGBL2,AK3,AOX1,APBB1IP,APOD,ARHGAP10,ARHGEF10L,ARHGEF16,ARHGEF37,ARMC6,ARMH3,ATP8A1,B3GNT8,BEND3,BIRC5,C19orf57,C1QL1,C22orf31,C7orf57,CAMTA1,CBX2,CBX7,CCAR2,CCDC103,CCDC149,CCDC153,CCDC88B,CCNA2,CCND2,CCT7,CDC42EP3,CDV3,CFB,CHD7,CHST13,CHSY1,CKAP2,CLIC6,CLMN,CNTROB,COL27A1,COPS8,DENND3,DNAH10,DPY19L1,DTX4,DUSP16,DUSP5,E2F1,ELOVL2,EML4,ESRP2,FAM13C,FAM155B,FAM92B,FBL,FEN1…	195	turquoise.HF
Connective Tissue Development and Function,Connective Tissue Disorders,Organismal Injury and Abnormalities,Skeletal and Muscular Disorders,Skeletal and Muscular System Development and Function,Tissue Development,Tissue Morphology	Abnormal morphology of long bone hypertrophic chondrocyte zone	7.75e-05		NA	CHSY1,FGFR3,MSX2,PKDCC,PRRX1,PTHLH	6	turquoise.HF
Connective Tissue Disorders,Organismal Injury and Abnormalities,Skeletal and Muscular Disorders,Skeletal and Muscular System Development and Function	Abnormal morphology of appendicular skeleton	7.77e-05		NA	CBX2,CDK20,FGFR3,HELLS,MSTN,MSX2,PGR,PKDCC,PRRX1,PTHLH,SFRP2,WNT5A,ZBTB16	13	turquoise.HF
Cancer,Cell Morphology,Organismal Injury and Abnormalities,Tissue Morphology,Tumor Morphology	Morphology of cancer cells	8.1e-05		NA	EZH2,FGFR3,HPN,SIRPA	4	turquoise.HF
Cancer,Organismal Injury and Abnormalities	Tumorigenesis of epithelial neoplasm	8.45e-05		0.504	AAAS,AASS,ABCC1,ADAMTS19,ADAMTSL4,ADGRD1,AGBL2,AK3,AKNA,AOX1,APBB1IP,APOD,ARHGAP10,ARHGEF10L,ARHGEF16,ARHGEF37,ARMC6,ARMH3,ATP8A1,B3GNT8,B4GALNT2,BEND3,BIRC5,C19orf57,C1QL1,C22orf31,C7orf57,CAMTA1,CBX2,CBX7,CCAR2,CCDC103,CCDC149,CCDC153,CCDC78,CCDC88B,CCNA2,CCND2,CCT7,CDC42EP3,CDK20,CDV3,CFB,CHD7,CHMP4B,CHRNA10,CHST13,CHSY1,CKAP2,CKS2,CLIC6,CLMN,CNTROB,COL27A1,COPS8,CRABP2,CXCL2,DENND3,DENND5B,DN…	268	turquoise.HF
Cancer,Organismal Injury and Abnormalities,Reproductive System Disease	Luminal A breast carcinoma	8.74e-05		NA	CD276,HPN,MYBL2	3	turquoise.HF
Gene Expression	Transcription of RNA	8.81e-05		0.615	AKNA,ARNT2,BEND3,BIRC5,CBX2,CBX7,CCAR2,CCNA2,CHD7,CKAP2,CKS2,CRABP2,DNAJA3,DUSP5,E2F1,EZH2,FANK1,FGFR3,FOXE3,FOXP3,FZD5,GADD45G,GNAQ,HDGF,HES1,HIF3A,HNRNPA1,HOXD4,IGBP1,IKBKE,ILF3,ITGA6,KDM1A,LCORL,MAPK8IP1,MECOM,MSTN,MSX2,MYB,MYBL2,MYRF,NDP,NKRF,NKX6-1,NOC2L,PARK7,PAX2,PDGFA,PGR,PKNOX2,POLR1B,POU3F4,PPARGC1A,PRRX1,PSEN1,PSRC1,PTK2B,PWP1,RALBP1,RPL23,SAMD11,SERTAD3,SFRP2,SIRT7,SP4,SPINDOC,SUMO2,T…	86	turquoise.HF
Cancer,Organismal Injury and Abnormalities,Renal and Urological Disease	Renal pelvis carcinoma	9.14e-05		NA	FGFR3,HSP90AB1,RRM2,TUBA4A,TUBB4A,VEGFA	6	turquoise.HF
Cell Signaling	Smoothened signaling pathway	9.71e-05		0.447	CHSY1,FGFR3,HES1,IFT140,IFT80,IFT81,NKX6-1,PRRX1,PTCH2,TTC21B,TTC26	11	turquoise.HF
Connective Tissue Development and Function,Connective Tissue Disorders,Organ Morphology,Organismal Development,Organismal Injury and Abnormalities,Skeletal and Muscular Disorders,Skeletal and Muscular System Development and Function,Tissue Development	Abnormal morphology of limb bone	9.75e-05		NA	CDK20,FGFR3,HELLS,MSTN,MSX2,PGR,PKDCC,PRRX1,PTHLH,SFRP2,WNT5A,ZBTB16	12	turquoise.HF
Cancer,Organismal Injury and Abnormalities,Reproductive System Disease	Hormone receptor positive HER2 negative breast cancer	9.77e-05		NA	CD276,HPN,MYBL2,PGR,TUBA4A,TUBB4A,VEGFA	7	turquoise.HF
Cancer,Gastrointestinal Disease,Organismal Injury and Abnormalities	Colorectal cancer	9.82e-05		NA	AAAS,AASS,ABCC1,ADAMTSL4,ADGRD1,AGBL2,AK3,AOX1,APBB1IP,APOD,ARHGAP10,ARHGEF10L,ARHGEF16,ARHGEF37,ARMC6,ARMH3,ATP8A1,B3GNT8,BEND3,BIRC5,C15orf48,C19orf57,C1QL1,C22orf31,C7orf57,CAMTA1,CBX2,CCDC103,CCDC149,CCDC153,CCDC88B,CCNA2,CCND2,CCT7,CDC42EP3,CDV3,CENPA,CFB,CHD7,CHST13,CHSY1,CKAP2,CLIC6,CLMN,CNTFR,CNTROB,COL27A1,COPS8,CRABP2,DENND3,DNAH10,DPY19L1,DTX4,DUSP16,DUSP2,DUSP5,E2F1,EML4,ESRP2,FAM13C,…	195	turquoise.HF
Cell Cycle	S phase of tumor cell lines	0.000104		-0.469	CCNA2,CCND2,E2F1,FOXP3,ITGA6,LMNB1,MSLN,MYBL2,PGR,SAR1A,SKP2,TFDP1	12	turquoise.HF
Cancer,Neurological Disease,Organismal Injury and Abnormalities	Brain cancer	0.000104		NA	AKNA,BIRC5,CHD7,E2F1,EZH2,GFAP,GNAI1,HSP90AB1,KDM1A,LURAP1L,MAPK8IP1,MSI1,PROM1,PTCH2,TNK2,TUBA4A,TUBB4A,VEGFA	18	turquoise.HF
Cancer,Organismal Injury and Abnormalities,Reproductive System Disease	Cervical adenocarcinoma	0.000111		NA	HSP90AB1,KRT7,PGR,RRM2,TUBA4A,TUBB4A,VEGFA	7	turquoise.HF
Cellular Movement	Infiltration by neuroglia	0.000115		NA	LMNB1,MYRF,NPC1,PDGFA	4	turquoise.HF
Cell Cycle,Skeletal and Muscular System Development and Function	Cell cycle progression of muscle cells	0.000125		-1.131	BIRC5,CCND2,E2F1,PTHLH,SKP2,TFDP1	6	turquoise.HF
Cell Cycle	Cell cycle progression	0.000127		-0.131	BIRC5,CBX2,CBX7,CCNA2,CCND2,CDT1,CENPA,CHMP4B,CKAP2,CNTROB,E2F1,EZH2,FGFR3,FIGNL1,GADD45G,GAS7,HELLS,HPGD,IP6K1,KIF22,KIFC1,KRT14,KRT19,LAMTOR4,MAD2L1BP,MECOM,MSI1,MSLN,MYB,MYBL2,MYCL,MYH14,NUDCD3,PDK1,PGR,PRKCG,PSEN1,PTCH2,PTHLH,PTK2B,PTPMT1,RCC1,RPL24,SFN,SKP2,SLC19A1,TACC3,TCP1,TFAP4,TFDP1,TSG101,VEGFA,ZBTB16,ZMYM2,ZNF830	55	turquoise.HF
Developmental Disorder,Skeletal and Muscular Disorders	Congenital anomaly of limb	0.000129		-1.98	CDK20,CHSY1,COL27A1,CRABP2,FGFR3,IFT80,ITGA6,MECOM,MSTN,MSX2,PRRX1,PTHLH,SFRP2,TTC21B,WNT5A,ZBTB16	16	turquoise.HF
Cancer,Neurological Disease,Organismal Injury and Abnormalities	Cerebellar neoplasm	0.000134		NA	AKNA,BIRC5,CHD7,E2F1,EZH2,GFAP,HSP90AB1,KDM1A,LURAP1L,MSI1,PTCH2,TUBA4A,TUBB4A,VEGFA	14	turquoise.HF
Cancer,Organismal Injury and Abnormalities	Incidence of tumor	0.000137		0.682	AAAS,AASS,ABCC1,ADAMTS19,ADAMTSL4,ADGRD1,AGBL2,AK3,AKNA,ALS2CL,AOX1,APBB1IP,APOD,ARHGAP10,ARHGEF10L,ARHGEF16,ARHGEF37,ARMC6,ARMH3,ATP8A1,B3GNT8,B4GALNT2,BEND3,BIRC5,C19orf57,C1QL1,C22orf31,C7orf57,CAMTA1,CBX2,CBX7,CCAR2,CCDC103,CCDC149,CCDC153,CCDC78,CCDC88B,CCNA2,CCND2,CCT7,CDC42EP3,CDK20,CDV3,CENPA,CFB,CHD7,CHMP4B,CHRNA10,CHST13,CHSY1,CKAP2,CKS2,CLDN6,CLIC6,CLMN,CNTROB,COL27A1,COPS8,CRABP2,CXCL…	278	turquoise.HF
Cancer,Organismal Injury and Abnormalities	Malignant genitourinary solid tumor	0.000137		NA	AAAS,AASS,ABCC1,ADAMTS19,ADAMTSL4,ADGRD1,AK3,AKNA,ALS2CL,AOX1,APBB1IP,APOD,ARHGAP10,ARHGEF10L,ARHGEF19,ARHGEF37,ATP6V0E1,ATP8A1,BIRC5,C19orf57,C1QL1,C22orf31,CAMTA1,CBX2,CBX7,CCDC78,CCDC88B,CCNA2,CCND2,CD276,CDC42EP3,CDK20,CDT1,CENPA,CFB,CHD7,CHRNA10,CHST4,CHST7,CKAP2,CLDN6,CLIC6,CLMN,CNTFR,CNTROB,COL27A1,CPEB1,CRABP2,CROT,CXCL2,DCTPP1,DENND3,DENND5B,DNAH10,DNAJA3,DPF1,DPP9,DPY19L1,DTX4,DUSP16,DU…	271	turquoise.HF
Cancer,Organismal Injury and Abnormalities,Respiratory Disease	Stage III nonsquamous non-small cell lung carcinoma	0.00014		NA	FGFR3,HSP90AB1,RRM2,TNK2,TUBA4A,TUBB4A,VEGFA	7	turquoise.HF
Cancer,Organismal Injury and Abnormalities,Reproductive System Disease	Invasive breast cancer	0.000145		NA	AOX1,APOD,BIRC5,CBX2,CDC42EP3,CXCL2,EZH2,FOXP3,HELLS,HSP90AB1,MYBL2,NMT2,PGR,RAD54L,RALBP1,RRM2,SEMA7A,TUBA4A,TUBB4A,VEGFA,YWHAQ	21	turquoise.HF
Cancer,Organismal Injury and Abnormalities,Respiratory Disease	Advanced EGFR exon 19 mutation positive non-small cell lung cancer	0.000145		NA	HSP90AB1,RRM2,TNK2,TUBA4A,TUBB4A,VEGFA	6	turquoise.HF
Cancer,Organismal Injury and Abnormalities,Respiratory Disease	Advanced EGFR exon 21 point mutation positive non-small cell lung cancer	0.000145		NA	HSP90AB1,RRM2,TNK2,TUBA4A,TUBB4A,VEGFA	6	turquoise.HF
Cancer,Organismal Injury and Abnormalities	Advanced EGFR L858R mutation positive malignant solid tumor	0.000145		NA	HSP90AB1,RRM2,TNK2,TUBA4A,TUBB4A,VEGFA	6	turquoise.HF
Cancer,Organismal Injury and Abnormalities	Advanced EGFR L858R mutation positive cancer	0.000145		NA	HSP90AB1,RRM2,TNK2,TUBA4A,TUBB4A,VEGFA	6	turquoise.HF
Cancer,Dermatological Diseases and Conditions,Organismal Injury and Abnormalities	Head and neck nonmelanoma skin cancer	0.000146		NA	HSP90AB1,MYCL,RRM2,TUBA4A,TUBB4A	5	turquoise.HF
Cancer,Organismal Injury and Abnormalities,Respiratory Disease	Locally advanced non-small cell lung carcinoma	0.000153		NA	FGFR3,HSP90AB1,PTK2B,RRM2,TNK2,TUBA4A,TUBB4A,VEGFA	8	turquoise.HF
Cancer,Organismal Injury and Abnormalities,Respiratory Disease	Stage IV EGFR expressing non-small cell lung cancer	0.000158		NA	FGFR3,HSP90AB1,RRM2,TNK2,TUBA4A,TUBB4A,VEGFA	7	turquoise.HF
Cell Death and Survival	Cell death of tumor cell lines	0.00016		1.521	AAAS,ABCC1,AIMP2,APMAP,ATP1B3,BIRC5,CBX2,CCAR2,CCND2,CCT7,CDT1,CHSY1,CKAP2,CKS2,CRABP2,DCLRE1B,DNAJA3,DPP9,DTYMK,E2F1,ETHE1,EZH2,FEN1,FGFR3,FOXP3,GADD45G,GAS7,HES1,HNRNPA1,HPN,HSP90AB1,IKBKE,IP6K1,ITGA6,KRT14,LMNB1,MAPK8IP1,MECOM,MSTN,MYB,MYBL2,NAIP,NOC2L,NUDCD3,PARK7,PAX2,PDK1,PGR,PHLPP1,PIDD1,PIGR,PPARGC1A,PSEN1,PTHLH,PTK2B,PTPMT1,RALBP1,RMC1,RRM2,SAR1A,SFN,SFRP2,SIRPA,SIRT7,SKP2,TACC3,TCP1,TMB…	77	turquoise.HF
Cancer,Organismal Injury and Abnormalities	Development of carcinoma	0.000166		-0.547	AAAS,AASS,ABCC1,ADAMTS19,ADAMTSL4,AGBL2,AK3,AKNA,AOX1,APBB1IP,APOD,ARHGAP10,ARHGEF10L,ARHGEF16,ARHGEF37,ARMC6,ARMH3,ATP8A1,B3GNT8,B4GALNT2,BEND3,BIRC5,C19orf57,C1QL1,C22orf31,C7orf57,CAMTA1,CBX2,CBX7,CCAR2,CCDC103,CCDC149,CCDC153,CCDC78,CCDC88B,CCNA2,CCND2,CCT7,CDC42EP3,CDK20,CDV3,CFB,CHD7,CHMP4B,CHRNA10,CHST13,CHSY1,CKAP2,CKS2,CLIC6,CLMN,CNTROB,COL27A1,COPS8,CRABP2,CXCL2,DENND3,DENND5B,DNAH10,DP…	263	turquoise.HF
Auditory and Vestibular System Development and Function,Embryonic Development,Organ Development,Organ Morphology,Organismal Development,Tissue Development	Morphogenesis of inner ear	0.000167		NA	CHD7,CHRNA10,HPN,LRIG3,PAX2,POU3F4,PRRX1,SLITRK6,WNT5A	9	turquoise.HF
Organismal Survival	Organismal death	0.000167		-1.607	ABCC1,AKNA,APOD,AQP5,ARNT2,ASL,BIRC5,CAMTA1,CBX2,CCNA2,CCND2,CD276,CFB,CKS2,CNTFR,COPS8,CRABP2,CXCL2,CXCL5,DCLRE1B,DNAJA3,E2F1,ETHE1,EZH2,FBL,FEN1,FGFR3,FOXP3,FZD5,GCNT3,GFAP,GNAI1,GNAQ,HELLS,HES1,HNRNPA1,HOXD4,HPGD,HPRT1,HSP90AB1,IKBKE,ILF3,ITGA6,KDM1A,KIF22,KRT14,KRT19,LMNB1,M6PR,MAP4K4,MAPK8IP1,MECOM,MNS1,MSI1,MSTN,MYB,MYBL2,MYH14,NCAPH2,NEBL,NKX6-1,NPC1,OAT,OXT,PARD3,PAX2,PCSK5,PDGFA,PGR,PITP…	109	turquoise.HF
Cancer,Organismal Injury and Abnormalities,Respiratory Disease	Advanced EGFR sensitizing mutation positive non-small cell lung cancer	0.000168		NA	HSP90AB1,RRM2,TNK2,TUBA4A,TUBB4A,VEGFA	6	turquoise.HF
Cancer,Organismal Injury and Abnormalities,Respiratory Disease	EGFR exon 19 deletion positive non-small cell lung carcinoma	0.000168		NA	HSP90AB1,RRM2,TNK2,TUBA4A,TUBB4A,VEGFA	6	turquoise.HF
Connective Tissue Development and Function,Organ Morphology,Organismal Development,Skeletal and Muscular System Development and Function,Tissue Development	Morphology of limb bone	0.000169		NA	CDK20,FGFR3,HELLS,MSTN,MSX2,PGR,PHLPP1,PKDCC,PRRX1,PTHLH,SFRP2,WNT5A,ZBTB16	13	turquoise.HF
Cell Morphology,Cellular Assembly and Organization	Abnormal morphology of Nucleus	0.000173		NA	BIRC5,HELLS,KIF22,LMNB1,NUDCD3,PSRC1,RAD54L,RCC1,RECQL,TACC3	10	turquoise.HF
Cancer,Organismal Injury and Abnormalities,Respiratory Disease	Stage IIIB non-small cell lung carcinoma	0.000177		NA	FGFR3,HSP90AB1,RRM2,TNK2,TUBA4A,TUBB4A,VEGFA	7	turquoise.HF
Cancer,Organismal Injury and Abnormalities,Reproductive System Disease	Stage IVB cervical cancer	0.000177		NA	HSP90AB1,RRM2,TUBA4A,TUBB4A,VEGFA	5	turquoise.HF
Cancer,Organismal Injury and Abnormalities,Reproductive System Disease	Recurrent uterine sarcoma	0.000177		NA	HSP90AB1,RRM2,TUBA4A,TUBB4A,VEGFA	5	turquoise.HF
Cancer,Organismal Injury and Abnormalities,Respiratory Disease	Unresectable metastatic non-small cell lung cancer	0.000177		NA	HSP90AB1,TNK2,TUBA4A,TUBB4A,VEGFA	5	turquoise.HF
Organismal Survival	Morbidity or mortality	0.000179		-1.56	ABCC1,AKNA,APOD,AQP5,ARNT2,ASL,BIRC5,CAMTA1,CBX2,CCNA2,CCND2,CD276,CFB,CKS2,CNTFR,COPS8,CRABP2,CXCL2,CXCL5,DCLRE1B,DNAJA3,E2F1,ETHE1,EZH2,FBL,FEN1,FGFR3,FOXP3,FZD5,GCNT3,GFAP,GNAI1,GNAQ,HELLS,HES1,HNRNPA1,HOXD4,HPGD,HPRT1,HSP90AB1,IKBKE,ILF3,ITGA6,KDM1A,KIF22,KRT14,KRT19,LMNB1,M6PR,MAP4K4,MAPK8IP1,MECOM,MNS1,MSI1,MSTN,MYB,MYBL2,MYH14,NCAPH2,NEBL,NKX6-1,NPC1,OAT,OXT,PARD3,PAX2,PCSK5,PDGFA,PGR,PITP…	110	turquoise.HF
Cancer,Gastrointestinal Disease,Organismal Injury and Abnormalities	Colorectal carcinoma	0.000193		NA	AAAS,AASS,ADAMTSL4,AGBL2,AK3,AOX1,APBB1IP,APOD,ARHGAP10,ARHGEF10L,ARHGEF16,ARHGEF37,ARMC6,ARMH3,ATP8A1,B3GNT8,BEND3,BIRC5,C19orf57,C1QL1,C22orf31,C7orf57,CAMTA1,CBX2,CCDC103,CCDC149,CCDC153,CCDC88B,CCNA2,CCT7,CDC42EP3,CDV3,CFB,CHD7,CHST13,CHSY1,CKAP2,CLIC6,CLMN,CNTROB,COL27A1,COPS8,DENND3,DNAH10,DPY19L1,DTX4,DUSP16,DUSP5,EML4,ESRP2,FAM13C,FAM155B,FAM92B,FBL,FEN1,FGFR3,FOXE3,GALNT7,GDPD2,GFAP,GJB3…	173	turquoise.HF
Cancer,Organismal Injury and Abnormalities,Respiratory Disease	Stage 1B non-small cell lung carcinoma	0.000193		NA	HSP90AB1,RRM2,TNK2,TUBA4A,TUBB4A,VEGFA	6	turquoise.HF
Cancer,Organismal Injury and Abnormalities,Respiratory Disease	EGFR L858R mutation positive non-small cell lung carcinoma	0.000193		NA	HSP90AB1,RRM2,TNK2,TUBA4A,TUBB4A,VEGFA	6	turquoise.HF
Cancer,Organismal Injury and Abnormalities,Respiratory Disease	Stage IV metastatic non-small cell lung carcinoma	0.000197		NA	FGFR3,HSP90AB1,RRM2,TNK2,TUBA4A,TUBB4A,VEGFA	7	turquoise.HF
Connective Tissue Development and Function,Skeletal and Muscular System Development and Function,Tissue Development	Cartilage development	0.000198		-0.243	CHST13,CHST7,CHSY1,FGFR3,HES1,MSX2,PDGFA,PPARGC1A,PRRX1,PTHLH,SFRP2,WNT5A,ZBTB16	13	turquoise.HF
Cellular Growth and Proliferation,Tissue Development	Proliferation of epithelial cells	0.000198		-0.97	CCND2,CLDN6,E2F1,ESRP2,EZH2,FGFR3,GADD45G,HES1,HPN,IFT80,ITGA6,LMNB1,LTF,MYB,NTS,OXT,PARD3,PAX2,PGR,PSEN1,PTHLH,SFN,SFRP2,SKP2,TIMELESS,TNFRSF1B,TSG101,VEGFA,WNT5A,ZBTB16	30	turquoise.HF
Embryonic Development,Organ Development,Organismal Development,Tissue Development	Development of sensory organ	0.000204		0.344	AQP5,CDK20,CHD7,CHRNA10,E2F1,FGFR3,FOXE3,HES1,HIF3A,HPN,ITGA6,KCNE1B,KRT14,LRIG3,MMACHC,MSX2,NDP,NRTN,OAT,PAX2,PCSK5,POU3F4,PRKCG,PROM1,PRRX1,PSEN1,RALBP1,SLITRK6,SOX3,TNFRSF1B,TTC26,VEGFA,WNT5A	33	turquoise.HF
Embryonic Development,Tissue Morphology	Quantity of embryonic tissue	0.000211		-0.506	CDK20,CHD7,FEN1,HES1,KRT19,LMNB1,MSX2,PDGFA,PSEN1,TFDP1,VEGFA	11	turquoise.HF
Cancer,Organismal Injury and Abnormalities,Reproductive System Disease	Metastatic endometrial carcinoma	0.000221		NA	FGFR3,HSP90AB1,PGR,TUBA4A,TUBB4A,VEGFA	6	turquoise.HF
Cancer,Organismal Injury and Abnormalities,Reproductive System Disease	Recurrent epithelial endometrial cancer	0.000221		NA	FGFR3,HSP90AB1,PGR,TUBA4A,TUBB4A,VEGFA	6	turquoise.HF
Cancer,Organismal Injury and Abnormalities	Development of malignant tumor	0.000225		0.503	AAAS,AASS,ABCC1,ADAMTS19,ADAMTSL4,AGBL2,AK3,AKNA,AOX1,APBB1IP,APOD,ARHGAP10,ARHGEF10L,ARHGEF16,ARHGEF37,ARMC6,ARMH3,ATP8A1,B3GNT8,B4GALNT2,BEND3,BIRC5,C19orf57,C1QL1,C22orf31,C7orf57,CAMTA1,CBX2,CBX7,CCAR2,CCDC103,CCDC149,CCDC153,CCDC78,CCDC88B,CCNA2,CCND2,CCT7,CDC42EP3,CDK20,CDV3,CFB,CHD7,CHMP4B,CHRNA10,CHST13,CHSY1,CKAP2,CKS2,CLIC6,CLMN,CNTROB,COL27A1,COPS8,CRABP2,CXCL2,DENND3,DENND5B,DNAH10,DP…	265	turquoise.HF
Cancer,Organismal Injury and Abnormalities,Reproductive System Disease	Metastatic uterine cancer	0.000244		NA	FGFR3,HSP90AB1,PGR,RRM2,TUBA4A,TUBB4A,VEGFA	7	turquoise.HF
Embryonic Development,Organ Development,Organismal Development,Respiratory System Development and Function,Tissue Development	Formation of pulmonary alveolus	0.000244		NA	FGFR3,PDGFA,PGR,PKDCC,PTHLH,TCF21,VEGFA	7	turquoise.HF
Cancer,Organismal Injury and Abnormalities,Respiratory Disease	Metastatic EGFR mutation positive non-small cell lung carcinoma	0.000253		NA	HSP90AB1,RRM2,TNK2,TUBA4A,TUBB4A,VEGFA	6	turquoise.HF
Cancer,Organismal Injury and Abnormalities,Reproductive System Disease	Stage IV HER2-negative breast cancer	0.000253		NA	HSP90AB1,PGR,RRM2,TUBA4A,TUBB4A,VEGFA	6	turquoise.HF
Cancer,Endocrine System Disorders,Organismal Injury and Abnormalities,Reproductive System Disease	Metastatic ovarian cancer	0.000253		NA	FGFR3,HSP90AB1,RRM2,TUBA4A,TUBB4A,VEGFA	6	turquoise.HF
Cancer,Organismal Injury and Abnormalities,Respiratory Disease	Stage IIIA non-small cell lung carcinoma	0.000253		NA	HSP90AB1,RRM2,TNK2,TUBA4A,TUBB4A,VEGFA	6	turquoise.HF
Cancer,Organismal Injury and Abnormalities,Respiratory Disease	Unresectable EGFR L858R mutation positive non-small cell lung carcinoma	0.000256		NA	HSP90AB1,TNK2,TUBA4A,TUBB4A,VEGFA	5	turquoise.HF
Skeletal and Muscular System Development and Function	Morphogenesis of skeletal system	0.000261		NA	CHD7,CHSY1,FGFR3,HOXD4,IFT140,IFT80,LTF,MSX2,PRRX1,PSEN1,SFRP2,WNT5A	12	turquoise.HF
Auditory and Vestibular System Development and Function,Embryonic Development,Organ Development,Organismal Development,Tissue Development	Development of inner ear	0.000261		NA	CHD7,CHRNA10,FGFR3,HES1,HPN,KCNE1B,LRIG3,PAX2,POU3F4,PRRX1,SLITRK6,WNT5A	12	turquoise.HF
Cellular Development,Cellular Growth and Proliferation,Organ Development,Skeletal and Muscular System Development and Function,Tissue Development	Proliferation of smooth muscle cells	0.000265		0.839	APOD,BIRC5,E2F1,GNAI1,GNAQ,MYB,NPY5R,OXT,PGR,PPARGC1A,PRRX1,PTHLH,RALBP1,SIRPA,SKP2,TFPI2,TNFRSF1B,TRIB1,VEGFA	19	turquoise.HF
Cancer,Gastrointestinal Disease,Organismal Injury and Abnormalities	Colon cancer	0.000268		NA	AAAS,ADAMTSL4,ADGRD1,AGBL2,AK3,AOX1,APBB1IP,APOD,ARHGAP10,ARHGEF10L,ARHGEF16,ARHGEF37,ARMC6,ARMH3,B3GNT8,BEND3,BIRC5,C15orf48,C19orf57,C1QL1,C22orf31,C7orf57,CAMTA1,CBX2,CCDC103,CCDC149,CCDC153,CCDC88B,CCNA2,CCT7,CDC42EP3,CDV3,CENPA,CFB,CHD7,CHST13,CHSY1,CKAP2,CLIC6,CLMN,CNTROB,COL27A1,COPS8,DENND3,DPY19L1,DTX4,DUSP16,DUSP5,E2F1,EML4,ESRP2,FAM13C,FAM155B,FAM92B,FBL,FEN1,FGFR3,FOXE3,GALNT7,GDPD2,G…	172	turquoise.HF
Embryonic Development,Organismal Development,Skeletal and Muscular System Development and Function	Development of hindlimb	0.000271		NA	CHD7,E2F1,MECOM,MSX2,PPARGC1A,VEGFA,ZBTB16	7	turquoise.HF
Developmental Disorder,Hereditary Disorder,Organismal Injury and Abnormalities	Dwarfism	0.000281		-1.375	CHSY1,E2F1,FGFR3,IFT140,IFT80,IFT81,KIF22,MSX2,PTHLH,SHISA2,TTC21B,VEGFA,WNT5A	13	turquoise.HF
Cancer,Endocrine System Disorders,Organismal Injury and Abnormalities,Reproductive System Disease	Stage IIIB-IV ovarian carcinoma	0.000288		NA	FGFR3,MSLN,RRM2,TUBA4A,TUBB4A,VEGFA	6	turquoise.HF
Cancer,Endocrine System Disorders,Organismal Injury and Abnormalities,Reproductive System Disease	Stage IIIC-IV epithelial ovarian cancer	0.000288		NA	FGFR3,MSLN,RRM2,TUBA4A,TUBB4A,VEGFA	6	turquoise.HF
Cancer,Organismal Injury and Abnormalities,Respiratory Disease	Stage II non-small cell lung cancer	0.000288		NA	HSP90AB1,RRM2,TNK2,TUBA4A,TUBB4A,VEGFA	6	turquoise.HF
Amino Acid Metabolism,Small Molecule Biochemistry	Flux of acidic amino acid	0.000297		NA	ABCC1,SLC19A1,SLC1A5	3	turquoise.HF
Cancer,Organismal Injury and Abnormalities,Reproductive System Disease	Luminal B breast carcinoma	0.000297		NA	CD276,HPN,MYBL2	3	turquoise.HF
Cancer,Connective Tissue Disorders,Ophthalmic Disease,Organismal Injury and Abnormalities,Skeletal and Muscular Disorders	Malignant neoplasm of eye	0.0003		NA	E2F1,GNAQ,HSP90AB1,PAX2,TUBA4A,TUBB4A,VEGFA	7	turquoise.HF
Cancer,Organismal Injury and Abnormalities,Respiratory Disease	Stage IV EGFR sensitizing mutation positive non-small cell lung cancer	0.000304		NA	HSP90AB1,TNK2,TUBA4A,TUBB4A,VEGFA	5	turquoise.HF
Cancer,Organismal Injury and Abnormalities,Reproductive System Disease	High-risk endometrial carcinoma	0.000304		NA	HSP90AB1,PGR,TUBA4A,TUBB4A,VEGFA	5	turquoise.HF
Cancer,Organismal Injury and Abnormalities,Respiratory Disease	Stage III EGFR exon 21 mutation positive non-small cell lung cancer	0.000304		NA	HSP90AB1,TNK2,TUBA4A,TUBB4A,VEGFA	5	turquoise.HF
Cancer,Gastrointestinal Disease,Organismal Injury and Abnormalities,Respiratory Disease	Advanced stage nasopharyngeal carcinoma	0.000304		NA	EZH2,HSP90AB1,RRM2,TUBA4A,TUBB4A	5	turquoise.HF
Cellular Assembly and Organization	Association of chromosome components	0.000304		-0.152	BIRC5,CDT1,HELLS,NUP133,SFN	5	turquoise.HF
Cancer,Organismal Injury and Abnormalities,Reproductive System Disease	Recurrent cervical carcinoma	0.000304		NA	HSP90AB1,RRM2,TUBA4A,TUBB4A,VEGFA	5	turquoise.HF
Cancer,Neurological Disease,Organismal Injury and Abnormalities	Medulloblastoma	0.00031		NA	AKNA,BIRC5,CHD7,E2F1,EZH2,GFAP,HSP90AB1,KDM1A,LURAP1L,MSI1,PTCH2,TUBA4A,TUBB4A	13	turquoise.HF
Cancer,Gastrointestinal Disease,Organismal Injury and Abnormalities	Colorectal adenocarcinoma	0.000324		NA	AAAS,AASS,ADAMTSL4,AGBL2,AK3,AOX1,APBB1IP,APOD,ARHGAP10,ARHGEF10L,ARHGEF16,ARHGEF37,ARMC6,ARMH3,ATP8A1,B3GNT8,BEND3,BIRC5,C19orf57,C1QL1,C22orf31,C7orf57,CAMTA1,CBX2,CCDC103,CCDC149,CCDC153,CCDC88B,CCT7,CDC42EP3,CDV3,CFB,CHD7,CHST13,CHSY1,CKAP2,CLIC6,CLMN,CNTROB,COL27A1,COPS8,DENND3,DNAH10,DPY19L1,DTX4,DUSP16,DUSP5,EML4,ESRP2,FAM13C,FAM155B,FAM92B,FBL,FGFR3,FOXE3,GALNT7,GDPD2,GFAP,GJB3,GMIP,GNAQ,…	168	turquoise.HF
Cancer,Gastrointestinal Disease,Organismal Injury and Abnormalities	Colon tumor	0.000325		NA	AAAS,ADAMTSL4,ADGRD1,AGBL2,AK3,AOX1,APBB1IP,APOD,ARHGAP10,ARHGEF10L,ARHGEF16,ARHGEF37,ARMC6,ARMH3,B3GNT8,BEND3,BIRC5,C15orf48,C19orf57,C1QL1,C22orf31,C7orf57,CAMTA1,CBX2,CCDC103,CCDC149,CCDC153,CCDC88B,CCNA2,CCT7,CDC42EP3,CDV3,CENPA,CFB,CHD7,CHST13,CHSY1,CKAP2,CLIC6,CLMN,CNTROB,COL27A1,COPS8,DENND3,DPY19L1,DTX4,DUSP16,DUSP5,E2F1,EML4,ESRP2,FAM13C,FAM155B,FAM92B,FBL,FEN1,FGFR3,FOXE3,GALNT7,GDPD2,G…	173	turquoise.HF
Cancer,Organismal Injury and Abnormalities,Respiratory Disease	Locally advanced nonsquamous non-small cell lung cancer	0.000326		NA	FGFR3,HSP90AB1,TNK2,TUBA4A,TUBB4A,VEGFA	6	turquoise.HF
Cancer,Organismal Injury and Abnormalities,Reproductive System Disease	Advanced uterine cancer	0.000332		NA	FGFR3,HSP90AB1,PGR,RRM2,TUBA4A,TUBB4A,VEGFA	7	turquoise.HF
Cancer,Organismal Injury and Abnormalities	Genitourinary tumor	0.000339		-1.048	AAAS,AASS,ABCC1,ADAMTS19,ADAMTSL4,ADGRD1,AK3,AKNA,ALS2CL,AOX1,APBB1IP,APOD,ARHGAP10,ARHGEF10L,ARHGEF19,ARHGEF37,ATP6V0E1,ATP8A1,BIRC5,C19orf57,C1QL1,C22orf31,CAMTA1,CBX2,CBX7,CCDC78,CCDC88B,CCNA2,CCND2,CD276,CDC42EP3,CDK20,CDT1,CENPA,CFB,CHD7,CHRNA10,CHST4,CHST7,CKAP2,CLDN6,CLIC6,CLMN,CNTFR,CNTROB,COL27A1,CPEB1,CRABP2,CROT,CXCL2,DCTPP1,DENND3,DENND5B,DNAH10,DNAJA3,DPF1,DPP9,DPY19L1,DTX4,DUSP16,DU…	273	turquoise.HF
Cancer,Organismal Injury and Abnormalities,Respiratory Disease,Tumor Morphology	Progressive non-small cell lung cancer	0.000339		NA	FGFR3,HSP90AB1,PTK2B,RRM2,TNK2,TUBA4A,TUBB4A,VEGFA	8	turquoise.HF
Cellular Growth and Proliferation	Colony formation of breast cancer cell lines	0.000355		0.574	CKS2,DUSP5,E2F1,FGFR3,HDGF,HPGD,KRT19,PGR,SFN	9	turquoise.HF
Cancer,Organismal Injury and Abnormalities,Renal and Urological Disease	Metastatic urothelial bladder carcinoma	0.000358		NA	HSP90AB1,RRM2,TUBA4A,TUBB4A,VEGFA	5	turquoise.HF
Cancer,Organismal Injury and Abnormalities,Renal and Urological Disease	Urethral urothelial carcinoma	0.000358		NA	HSP90AB1,RRM2,TUBA4A,TUBB4A,VEGFA	5	turquoise.HF
Cancer,Organismal Injury and Abnormalities,Respiratory Disease	Squamous cell carcinoma of the paranasal sinus	0.000358		NA	FGFR3,HSP90AB1,RRM2,TUBA4A,TUBB4A	5	turquoise.HF
Cancer,Organismal Injury and Abnormalities,Reproductive System Disease	Cervical adenosquamous carcinoma	0.000358		NA	HSP90AB1,RRM2,TUBA4A,TUBB4A,VEGFA	5	turquoise.HF
Cancer,Organismal Injury and Abnormalities,Renal and Urological Disease	Renal pelvis urothelial cancer	0.000358		NA	HSP90AB1,RRM2,TUBA4A,TUBB4A,VEGFA	5	turquoise.HF
Cell Signaling,Small Molecule Biochemistry,Vitamin and Mineral Metabolism	Regulation of Ca2+	0.000359		-0.254	GNAQ,NTS,PTHLH,VEGFA	4	turquoise.HF
Embryonic Development,Organismal Development,Skeletal and Muscular System Development and Function	Development of digit	0.000368		NA	GNAQ,IFT140,ITGA6,MSX2,PRRX1,SFRP2,WNT5A,ZBTB16	8	turquoise.HF
Cancer,Organismal Injury and Abnormalities,Reproductive System Disease	Hormone receptor-positive HER2-negative breast carcinoma	0.000369		NA	CD276,HPN,MYBL2,TUBA4A,TUBB4A,VEGFA	6	turquoise.HF
Cell Death and Survival	Cell viability	0.000369		0.357	ABCC1,AK3,APOD,BIRC5,CCNA2,CCND2,CDK20,CENPA,CXCL2,DPP9,DUSP2,DUSP5,E2F1,EZH2,FBL,FGFR3,FOXP3,HDGF,HES1,HSP90AB1,IKBKE,IP6K1,ITGA6,KDM1A,KIFC1,KRT19,LMNB1,LTF,MAPK8IP1,MECOM,MYB,MYBL2,NDP,NKRF,NPC1,NPY5R,NRTN,PARK7,PDGFA,PDK1,PGR,PHLPP1,PPARGC1A,PRKCG,PROM1,PSEN1,PTHLH,PTK2B,RABGEF1,RAD54L,RPL24,RRM2,SFN,SFRP2,SLC19A1,SLC1A5,TACC3,TCP1,TNFRSF1B,TNK2,TRIM29,TRIM68,TRPV6,TUBB4A,VEGFA,WNT5A,ZBTB16,Z…	68	turquoise.HF
Cancer	Cell transformation	0.000378		0.664	AIMP2,BIRC5,CCNA2,CCND2,DNAJA3,E2F1,FEN1,FGFR3,GNAQ,HES1,MAPK8IP1,MECOM,MSX2,MYB,MYCL,PDGFA,PRKCG,RIN1,SFRP2,SIRPA,SKP2,SOX3,TFDP1,TSG101,VEGFA,WNT5A	26	turquoise.HF
Cellular Growth and Proliferation	Colony formation of tumor cell lines	0.000388		0.783	BIRC5,CKS2,DNAJA3,DUSP5,E2F1,FGFR3,GADD45G,HDGF,HES1,HPGD,HPN,KRT19,MECOM,MSX2,MYB,PGR,PSRC1,RRM2,SFN,VEGFA,ZBTB16	21	turquoise.HF
Cancer,Organismal Injury and Abnormalities,Reproductive System Disease	HER2-negative breast carcinoma	0.000399		NA	CD276,HPN,HSP90AB1,MYBL2,RRM2,TUBA4A,TUBB4A,VEGFA	8	turquoise.HF
Cell Death and Survival	Cell viability of tumor cell lines	0.000402		0.1	ABCC1,AK3,BIRC5,CCNA2,CCND2,CDK20,CENPA,CXCL2,DPP9,DUSP2,DUSP5,E2F1,EZH2,FBL,FGFR3,FOXP3,HES1,HSP90AB1,IKBKE,ITGA6,KDM1A,KIFC1,KRT19,LMNB1,MECOM,MYB,NKRF,NPY5R,PARK7,PDK1,PHLPP1,PPARGC1A,PROM1,PTK2B,RAD54L,RPL24,RRM2,SFN,SLC19A1,SLC1A5,TCP1,TNFRSF1B,TNK2,TRIM29,TRIM68,TUBB4A,VEGFA,ZBTB16	48	turquoise.HF
Connective Tissue Development and Function,Skeletal and Muscular System Development and Function,Tissue Development	Morphogenesis of bone	0.000403		NA	CHD7,CHSY1,FGFR3,IFT80,LTF,MSX2,SFRP2	7	turquoise.HF
Cancer,Organismal Injury and Abnormalities	Primary peritoneal cancer	0.000403		NA	FGFR3,HSP90AB1,PGR,RRM2,TUBA4A,TUBB4A,VEGFA	7	turquoise.HF
Cancer,Organismal Injury and Abnormalities,Respiratory Disease	Stage IV lung adenocarcinoma	0.000415		NA	FGFR3,HSP90AB1,RRM2,TUBA4A,TUBB4A,VEGFA	6	turquoise.HF
Cancer,Organismal Injury and Abnormalities,Reproductive System Disease	Stage II-IV fallopian tube cancer	0.00042		NA	HSP90AB1,RRM2,TUBA4A,TUBB4A,VEGFA	5	turquoise.HF
Cell Cycle,Cell Morphology,Cellular Assembly and Organization,DNA Replication, Recombination, and Repair	Misalignment of chromosomes	0.00042		NA	BIRC5,NUDCD3,PSRC1,RCC1,TACC3	5	turquoise.HF
Cancer,Gastrointestinal Disease,Hepatic System Disease,Organismal Injury and Abnormalities	Metastatic cholangiocarcinoma	0.00042		NA	FGFR3,HSP90AB1,RRM2,TUBA4A,TUBB4A	5	turquoise.HF
Connective Tissue Development and Function,Connective Tissue Disorders,Nervous System Development and Function,Organ Morphology,Organismal Development,Organismal Injury and Abnormalities,Skeletal and Muscular Disorders,Skeletal and Muscular System Development and Function,Tissue Development	Abnormal morphology of thoracic vertebra	0.00042		NA	FGFR3,HELLS,MSTN,PRRX1,SFRP2	5	turquoise.HF
Cancer,Neurological Disease,Organismal Injury and Abnormalities	Childhood brain tumor	0.00042		NA	BIRC5,HSP90AB1,TUBA4A,TUBB4A,VEGFA	5	turquoise.HF
Cell-To-Cell Signaling and Interaction,Cellular Movement	Recruitment of bone marrow precursor cells	0.000434		NA	PTHLH,VEGFA	2	turquoise.HF
Cell Cycle	Arrest in S phase of leukemia cell lines	0.000434		NA	FOXP3,SAR1A	2	turquoise.HF
Cell Morphology,Organismal Injury and Abnormalities	Blebbing of nucleus	0.000434		NA	CENPA,LMNB1	2	turquoise.HF
Endocrine System Development and Function,Small Molecule Biochemistry	Binding of melatonin	0.000434		NA	GNAI1,GNAQ	2	turquoise.HF
Cellular Development,Cellular Growth and Proliferation,Embryonic Development,Organismal Development,Tissue Development	Development of somite cells	0.000434		NA	MAP4K4,PDGFA	2	turquoise.HF
Organismal Injury and Abnormalities,Reproductive System Disease	Primary postpartum hemorrhage	0.000434		NA	OXT,OXTR	2	turquoise.HF
Cancer,Neurological Disease,Organismal Injury and Abnormalities	Tumorigenesis of glioblastoma cells	0.000434		NA	PROM1,VEGFA	2	turquoise.HF
Cardiovascular Disease,Hematological Disease,Organismal Injury and Abnormalities	Posthemorrhagic anemia	0.000434		NA	OXT,OXTR	2	turquoise.HF
Amino Acid Metabolism,Drug Metabolism,Molecular Transport,Small Molecule Biochemistry	Flux of methotrexate	0.000434		NA	ABCC1,SLC19A1	2	turquoise.HF
Developmental Disorder,Skeletal and Muscular Disorders	Brachypodia	0.000434		NA	CHSY1,SFRP2	2	turquoise.HF
Organismal Development,Skeletal and Muscular Disorders,Skeletal and Muscular System Development and Function	Abnormal morphology of limb	0.000439		NA	CBX2,CDK20,CHSY1,FGFR3,HELLS,ITGA6,MSTN,MSX2,PGR,PKDCC,PRRX1,PSEN1,PTHLH,SFRP2,WNT5A,ZBTB16	16	turquoise.HF
Developmental Disorder	Disorder of stature	0.000449		-1.375	CHSY1,E2F1,FGFR3,IFT140,IFT80,IFT81,KIF22,MSX2,PTHLH,SHISA2,TTC21B,TUBA4A,TUBB4A,VEGFA,WNT5A	15	turquoise.HF
Cancer,Organismal Injury and Abnormalities	Embryonal tumor	0.00045		0	ABCC1,AKNA,BIRC5,CHD7,E2F1,EZH2,FGFR3,GFAP,HSP90AB1,KDM1A,LRCH1,LURAP1L,MSI1,MYBL2,NRTN,PTCH2,RRM2,TUBA4A,TUBB4A,VEGFA,WNT5A	21	turquoise.HF
Cell Cycle	S phase of bone cancer cell lines	0.000454		-1.067	CCNA2,E2F1,MYBL2,TFDP1	4	turquoise.HF
Cancer,Organismal Injury and Abnormalities,Respiratory Disease	TNM stage IB lung cancer	0.000454		NA	AIMP2,HSP90AB1,TUBA4A,TUBB4A	4	turquoise.HF
Connective Tissue Development and Function,Connective Tissue Disorders,Organismal Injury and Abnormalities,Skeletal and Muscular Disorders,Skeletal and Muscular System Development and Function,Tissue Development	Abnormal morphology of bone	0.000461		NA	CBX2,CDK20,CHD7,CHSY1,E2F1,FGFR3,GNAQ,HELLS,HOXD4,KCNE1B,LRIG3,MSI1,MSTN,MSX2,PAX2,PDGFA,PGR,PKDCC,PRRX1,PSEN1,PTHLH,SFRP2,TNFRSF1B,VEGFA,WNT5A,ZBTB16	26	turquoise.HF
Connective Tissue Development and Function,Skeletal and Muscular System Development and Function,Tissue Development	Morphology of bone	0.000462		NA	CBX2,CDK20,CHD7,CHSY1,E2F1,FGFR3,GNAQ,HELLS,HOXD4,KCNE1B,LRIG3,MSI1,MSTN,MSX2,MYB,OXTR,PAX2,PDGFA,PGR,PHLPP1,PKDCC,POU3F4,PRRX1,PSEN1,PTHLH,PTK2B,SFRP2,SIRPA,TNFRSF1B,VEGFA,WNT5A,ZBTB16	32	turquoise.HF
Cancer,Organismal Injury and Abnormalities,Reproductive System Disease	Invasive breast carcinoma	0.000466		NA	AOX1,APOD,BIRC5,CBX2,CDC42EP3,CXCL2,EZH2,FOXP3,HELLS,HSP90AB1,NMT2,RAD54L,RALBP1,RRM2,SEMA7A,TUBA4A,TUBB4A,VEGFA,YWHAQ	19	turquoise.HF
Cellular Assembly and Organization,DNA Replication, Recombination, and Repair	Quantity of centrosome	0.000466		0.243	CCNA2,CHMP4B,HELLS,SKP2,TACC3,TFDP1	6	turquoise.HF
Cancer,Organismal Injury and Abnormalities,Respiratory Disease	ALK translocation negative EGFR sensitizing mutation negative non-small cell lung cancer	0.000466		NA	FGFR3,HSP90AB1,RRM2,TUBA4A,TUBB4A,VEGFA	6	turquoise.HF
Organismal Injury and Abnormalities,Psychological Disorders,Reproductive System Disease	Premenstrual dysphoric disorder	0.000467		NA	OXT,OXTR,PGR	3	turquoise.HF
Embryonic Development,Organismal Development	Morphogenesis of head	0.000485		NA	AQP5,CHD7,CHRNA10,FOXE3,HES1,HPN,ITGA6,LRIG3,MSX2,PAX2,POU3F4,PRRX1,PSEN1,SLITRK6,TTC26,VEGFA,WNT5A	17	turquoise.HF
Cancer,Organismal Injury and Abnormalities,Respiratory Disease	ALK translocation negative non-small cell lung adenocarcinoma	0.000522		NA	FGFR3,HSP90AB1,RRM2,TUBA4A,TUBB4A,VEGFA	6	turquoise.HF
Cancer,Organismal Injury and Abnormalities,Reproductive System Disease	Stage IV advanced breast cancer	0.000522		NA	HSP90AB1,PGR,RRM2,TUBA4A,TUBB4A,VEGFA	6	turquoise.HF
Cancer,Organismal Injury and Abnormalities,Respiratory Disease	ALK fusion negative non-squamous non-small cell lung carcinoma	0.000522		NA	FGFR3,HSP90AB1,RRM2,TUBA4A,TUBB4A,VEGFA	6	turquoise.HF
Connective Tissue Development and Function,Connective Tissue Disorders,Nervous System Development and Function,Organ Morphology,Organismal Development,Organismal Injury and Abnormalities,Skeletal and Muscular Disorders,Skeletal and Muscular System Development and Function,Tissue Development	Abnormal morphology of vertebrae	0.000526		NA	CBX2,FGFR3,HELLS,HOXD4,MSTN,PKDCC,PRRX1,PSEN1,PTHLH,SFRP2,WNT5A	11	turquoise.HF
Connective Tissue Disorders,Organismal Injury and Abnormalities,Skeletal and Muscular Disorders,Skeletal and Muscular System Development and Function	Abnormal morphology of axial skeleton	0.00053		NA	CBX2,CHSY1,FGFR3,HELLS,HOXD4,MSTN,MSX2,PKDCC,PRRX1,PSEN1,PTHLH,SFRP2,WNT5A,ZBTB16	14	turquoise.HF
Tissue Morphology	Quantity of tumor cell lines	0.00053		1.228	E2F1,EZH2,HPN,ITGA6,KIF13A,MYB,MYBL2,PDGFA,PGR,PTHLH,SFN,SKP2,ST6GALNAC2,VEGFA	14	turquoise.HF
Embryonic Development,Organismal Development	Development of body axis	0.000536		0.675	AQP5,ARNT2,CCDC85C,CCND2,CDK20,CHD7,CHRNA10,E2F1,EZH2,FGFR3,FOXE3,FZD5,GABRE,GNAQ,HES1,HIF3A,HOXD4,HPN,HPRT1,IFT140,ITGA6,KCNE1B,KDM1A,KRT14,LRIG3,MECOM,MID1,MMACHC,MSX2,NDP,NRTN,OAT,PARD3,PAX2,PCSK5,PKDCC,POU3F4,PRKCG,PROM1,PRRX1,PSEN1,RALBP1,SFRP2,SLITRK6,SOX3,SSUH2,TACC3,TCF21,TNFRSF1B,TTC21B,TTC26,VEGFA,WNT5A,ZBTB16	54	turquoise.HF
Cell Cycle	Cleavage of cells	0.000541		0.928	BIRC5,CDT1,E2F1,GNAI1,HES1,IST1,MYB,PDK1,SKP2,STAR,TUBA1B,VEGFA,ZBTB16	13	turquoise.HF
Developmental Disorder,Skeletal and Muscular Disorders	Polydactyly	0.000545		-1	CDK20,CRABP2,IFT80,MSTN,MSX2,PRRX1,TTC21B,ZBTB16	8	turquoise.HF
Cell Cycle,Connective Tissue Development and Function	Arrest in G1 phase of fibroblasts	0.000565		NA	E2F1,MYBL2,TFDP1,TSG101	4	turquoise.HF
Hematological System Development and Function,Hematopoiesis,Tissue Morphology	Quantity of long-term hematopoietic stem cells	0.000565		NA	MECOM,MYB,PARK7,ZBTB16	4	turquoise.HF
Cancer,Endocrine System Disorders,Organismal Injury and Abnormalities,Reproductive System Disease	Seromucinous ovarian carcinoma	0.000565		NA	HSP90AB1,TUBA4A,TUBB4A,VEGFA	4	turquoise.HF
Cancer,Organismal Injury and Abnormalities,Reproductive System Disease	Stage IV advanced cervical cancer	0.000565		NA	HSP90AB1,TUBA4A,TUBB4A,VEGFA	4	turquoise.HF
Cancer,Endocrine System Disorders,Organismal Injury and Abnormalities,Reproductive System Disease	Clear cell ovarian cystadenocarcinoma	0.000565		NA	HSP90AB1,TUBA4A,TUBB4A,VEGFA	4	turquoise.HF
Cancer,Organismal Injury and Abnormalities,Respiratory Disease	ALK translocation negative CD274 positive non-small cell lung cancer	0.000567		NA	HSP90AB1,RRM2,TUBA4A,TUBB4A,VEGFA	5	turquoise.HF
Cancer,Organismal Injury and Abnormalities,Respiratory Disease	Unresectable non-squamous non-small cell lung cancer	0.000567		NA	HSP90AB1,TNK2,TUBA4A,TUBB4A,VEGFA	5	turquoise.HF
Cancer,Organismal Injury and Abnormalities,Reproductive System Disease	Stage IV HER2 negative hormone receptor negative breast cancer	0.000567		NA	HSP90AB1,RRM2,TUBA4A,TUBB4A,VEGFA	5	turquoise.HF
Cancer,Organismal Injury and Abnormalities,Respiratory Disease	Unresectable locally advanced non-small cell lung cancer	0.000567		NA	HSP90AB1,TNK2,TUBA4A,TUBB4A,VEGFA	5	turquoise.HF
Cancer,Organismal Injury and Abnormalities,Respiratory Disease	Advanced EGFR exon 21 L858R activating mutation positive non-small cell lung cancer	0.000567		NA	HSP90AB1,TNK2,TUBA4A,TUBB4A,VEGFA	5	turquoise.HF
Cancer,Endocrine System Disorders,Organismal Injury and Abnormalities,Reproductive System Disease	Undifferentiated ovarian carcinoma	0.000567		NA	HSP90AB1,RRM2,TUBA4A,TUBB4A,VEGFA	5	turquoise.HF
Cancer,Organismal Injury and Abnormalities,Respiratory Disease	Recurrent EGFR expressing non-small cell lung cancer	0.000583		NA	FGFR3,HSP90AB1,RRM2,TUBA4A,TUBB4A,VEGFA	6	turquoise.HF
Cellular Development,Cellular Growth and Proliferation	Proliferation of prostate cancer cell lines	0.000585	Decreased	-2.022	BIRC5,CBX7,E2F1,EZH2,FEN1,GADD45G,GNAQ,HELLS,HNRNPA1,HPN,NTS,OXTR,PPARGC1A,SKP2,SLC25A42,SUMO2,TFPI2,TNK2,UXT,YWHAQ,ZBTB16	21	turquoise.HF
Cellular Development,Cellular Growth and Proliferation	Cell proliferation of tumor cell lines	0.000606		-1.354	AQP5,BIRC5,CBX7,CCNA2,CCND2,CD276,CDT1,CENPA,CKS2,COPS8,CRABP2,DNAJA3,DUSP5,E2F1,EZH2,FEN1,FGFR3,FOXP3,GADD45G,GCNT3,GNAQ,HDGF,HELLS,HES1,HIF3A,HNRNPA1,HPGD,HPN,IGBP1,IKBKE,ILF3,ITGA6,KDM1A,KIF13A,KRT14,KRT19,MAP4K4,MECOM,MICU1,MSLN,MSTN,MSX2,MYB,MYCL,MYH14,NPC1,NTS,NUDCD3,OXT,OXTR,PAX2,PDGFA,PDK1,PGR,PHLPP1,PPARGC1A,PSEN1,PTHLH,PTK2B,RALBP1,RARRES1,RIN1,RRM2,SFN,SIRT7,SKP2,SLC19A1,SLC25A42,SUMO2…	79	turquoise.HF
Auditory and Vestibular System Development and Function,Embryonic Development,Organ Development,Organismal Development,Tissue Development	Development of ear	0.000617		NA	CHD7,CHRNA10,FGFR3,HES1,HPN,KCNE1B,LRIG3,PAX2,POU3F4,PRRX1,SLITRK6,VEGFA,WNT5A	13	turquoise.HF
Cancer,Gastrointestinal Disease,Organismal Injury and Abnormalities	Colon carcinoma	0.000632		NA	AAAS,ADAMTSL4,AGBL2,AK3,AOX1,APBB1IP,APOD,ARHGAP10,ARHGEF10L,ARHGEF16,ARHGEF37,ARMC6,ARMH3,B3GNT8,BEND3,BIRC5,C19orf57,C1QL1,C22orf31,C7orf57,CAMTA1,CBX2,CCDC103,CCDC149,CCDC153,CCDC88B,CCNA2,CCT7,CDC42EP3,CDV3,CFB,CHD7,CHST13,CHSY1,CKAP2,CLIC6,CLMN,CNTROB,COL27A1,COPS8,DENND3,DPY19L1,DTX4,DUSP16,DUSP5,EML4,ESRP2,FAM13C,FAM155B,FAM92B,FBL,FEN1,FGFR3,FOXE3,GALNT7,GDPD2,GFAP,GJB3,GMIP,GNAQ,GYS1,HDG…	163	turquoise.HF
Cell Death and Survival	Cell survival	0.000644		0.316	ABCC1,AK3,APOD,BIRC5,CCNA2,CCND2,CDK20,CENPA,CNTFR,CXCL2,DPP9,DUSP2,DUSP5,E2F1,EZH2,FBL,FGFR3,FOXP3,HDGF,HES1,HSP90AB1,IKBKE,IP6K1,ITGA6,KDM1A,KIFC1,KRT19,LMNB1,LTF,MAPK8IP1,MECOM,MYB,MYBL2,NDP,NKRF,NPC1,NPY5R,NRTN,PARK7,PDGFA,PDK1,PGR,PHLPP1,PPARGC1A,PRKCG,PROM1,PSEN1,PTHLH,PTK2B,RABGEF1,RAD54L,RPL24,RRM2,SFN,SFRP2,SLC19A1,SLC1A5,TACC3,TCP1,TNFRSF1B,TNK2,TRIM29,TRIM68,TRPV6,TSG101,TUBB4A,VEGFA,W…	70	turquoise.HF
Connective Tissue Development and Function,Organismal Development,Skeletal and Muscular System Development and Function,Tissue Development	Morphology of cranium	0.000647		NA	CHD7,KCNE1B,LRIG3,MSTN,MSX2,MYB,PAX2,POU3F4,PRRX1,PSEN1,VEGFA	11	turquoise.HF
Cell Cycle	Ploidy of cells	0.000647		1.185	BIRC5,CCNA2,CKAP2,CKS2,E2F1,MYB,RECQL,SKP2,TACC3,TSG101,TSSK3	11	turquoise.HF
Cancer,Organismal Injury and Abnormalities,Respiratory Disease	Stage IIIB nonsquamous non-small cell lung carcinoma	0.000649		NA	FGFR3,HSP90AB1,RRM2,TUBA4A,TUBB4A,VEGFA	6	turquoise.HF
Cancer,Organismal Injury and Abnormalities,Respiratory Disease	EGFR exon 19 mutation positive nonsquamous non-small cell lung carcinoma	0.000653		NA	HSP90AB1,TNK2,TUBA4A,TUBB4A,VEGFA	5	turquoise.HF
Cancer,Organismal Injury and Abnormalities,Respiratory Disease	CD274 positive non-squamous non-small cell carcinoma	0.000653		NA	HSP90AB1,RRM2,TUBA4A,TUBB4A,VEGFA	5	turquoise.HF
Cancer,Organismal Injury and Abnormalities,Respiratory Disease	EGFR L858R mutation positive nonsquamous non-small cell lung carcinoma	0.000653		NA	HSP90AB1,TNK2,TUBA4A,TUBB4A,VEGFA	5	turquoise.HF
Cancer,Organismal Injury and Abnormalities,Respiratory Disease	EGFR exon 19 deletion positive squamous cell lung carcinoma	0.000653		NA	HSP90AB1,RRM2,TNK2,TUBA4A,TUBB4A	5	turquoise.HF
Cancer,Organismal Injury and Abnormalities,Respiratory Disease	Metastatic EGFR mutation positive non-squamous non-small cell lung carcinoma	0.000653		NA	HSP90AB1,TNK2,TUBA4A,TUBB4A,VEGFA	5	turquoise.HF
Cancer,Gastrointestinal Disease,Organismal Injury and Abnormalities	Lip cancer	0.000653		NA	HSP90AB1,MYCL,RRM2,TUBA4A,TUBB4A	5	turquoise.HF
Cancer,Organismal Injury and Abnormalities	Advanced CD274 positive solid tumor	0.000653		NA	HSP90AB1,RRM2,TUBA4A,TUBB4A,VEGFA	5	turquoise.HF
Cancer,Organismal Injury and Abnormalities,Respiratory Disease	ALK rearrangement negative CD274 positive non-small-cell lung carcinoma	0.000653		NA	HSP90AB1,RRM2,TUBA4A,TUBB4A,VEGFA	5	turquoise.HF
Cancer,Organismal Injury and Abnormalities,Respiratory Disease,Tumor Morphology	Progressive nonsquamous non-small cell lung carcinoma	0.000692		NA	FGFR3,HSP90AB1,RRM2,TNK2,TUBA4A,TUBB4A,VEGFA	7	turquoise.HF
Cancer,Organismal Injury and Abnormalities,Reproductive System Disease	Persistent cervical cancer	0.000695		NA	HSP90AB1,TUBA4A,TUBB4A,VEGFA	4	turquoise.HF
Cancer,Organismal Injury and Abnormalities,Respiratory Disease	Stage IIIB EGFR activating mutation positive EGFR T790M mutation negative nonsquamous non-small cell lung carcinoma	0.000695		NA	HSP90AB1,TUBA4A,TUBB4A,VEGFA	4	turquoise.HF
Cancer,Organismal Injury and Abnormalities,Reproductive System Disease	Recurrent cervical adenosquamous carcinoma	0.000695		NA	HSP90AB1,TUBA4A,TUBB4A,VEGFA	4	turquoise.HF
Cancer,Organismal Injury and Abnormalities,Reproductive System Disease	Stage IVB cervical adenocarcinoma	0.000695		NA	HSP90AB1,TUBA4A,TUBB4A,VEGFA	4	turquoise.HF
Cancer,Organismal Injury and Abnormalities,Reproductive System Disease	Advanced cervical squamous cancer	0.000695		NA	HSP90AB1,TUBA4A,TUBB4A,VEGFA	4	turquoise.HF
Cancer,Endocrine System Disorders,Organismal Injury and Abnormalities,Reproductive System Disease	Ovarian mucinous cystadenocarcinoma	0.000695		NA	HSP90AB1,TUBA4A,TUBB4A,VEGFA	4	turquoise.HF
Cancer,Organismal Injury and Abnormalities,Reproductive System Disease	Unresectable cervical squamous cell carcinoma	0.000695		NA	HSP90AB1,TUBA4A,TUBB4A,VEGFA	4	turquoise.HF
Skeletal and Muscular System Development and Function	Fusion of vertebrae	0.000721		NA	CBX2,GNAI1,HOXD4,PDGFA,PSEN1,WNT5A	6	turquoise.HF
Cancer,Organismal Injury and Abnormalities,Respiratory Disease	EGFR wild-type positive stage IV non-small cell lung carcinoma	0.000721		NA	FGFR3,HSP90AB1,RRM2,TUBA4A,TUBB4A,VEGFA	6	turquoise.HF
Cancer,Organismal Injury and Abnormalities,Respiratory Disease	Stage IV EGFR mutation negative non-small cell lung carcinoma	0.000721		NA	FGFR3,HSP90AB1,RRM2,TUBA4A,TUBB4A,VEGFA	6	turquoise.HF
Organismal Injury and Abnormalities,Renal and Urological Disease	Renal lesion	0.000745		0.555	ADAMTSL4,AOX1,APOD,BIRC5,C19orf57,CBX7,CCND2,CD276,CDC42EP3,CHRNA10,CXCL2,DENND3,DPF1,DPY19L1,EZH2,FGFR3,GABRE,GNAI1,GNAQ,HIBCH,HIF3A,HSP90AB1,IFT140,KRT7,LRIG3,M6PR,MAPK8IP1,MECOM,MR1,MSI1,OTULINL,PARD3,PAX2,PCSK5,PGR,PHLPP1,PNP,PTHLH,RAB27A,RAD54L,RALBP1,RCC1,RIN1,RRM2,S100A12,SAMD11,SERP2,SKP2,SLC35E3,TBC1D1,TNFRSF1B,TRIB1,TSPAN1,TUBA4A,TUBB4A,VEGFA,ZC3H18,ZFYVE9	58	turquoise.HF
Cellular Development,Cellular Growth and Proliferation,Connective Tissue Development and Function,Skeletal and Muscular System Development and Function,Tissue Development	Development of chondrocytes	0.000749		NA	CHSY1,FGFR3,MSX2,PTHLH,SFRP2	5	turquoise.HF
Cancer,Organismal Injury and Abnormalities,Respiratory Disease	Stage IIA non-small cell lung carcinoma	0.000749		NA	HSP90AB1,RRM2,TUBA4A,TUBB4A,VEGFA	5	turquoise.HF
Cancer,Organismal Injury and Abnormalities,Respiratory Disease	EGFR (L858R) negative lung adenocarcinoma	0.000749		NA	HSP90AB1,RRM2,TUBA4A,TUBB4A,VEGFA	5	turquoise.HF
Cancer,Organismal Injury and Abnormalities,Respiratory Disease	ALK rearrangement negative squamous cell non-small cell lung cancer	0.000749		NA	HSP90AB1,RRM2,TUBA4A,TUBB4A,VEGFA	5	turquoise.HF
Cancer,Organismal Injury and Abnormalities,Respiratory Disease	Stage IIB non-small cell lung carcinoma	0.000749		NA	HSP90AB1,RRM2,TUBA4A,TUBB4A,VEGFA	5	turquoise.HF
Cancer,Organismal Injury and Abnormalities	Serous cystadenocarcinoma	0.000749		NA	HSP90AB1,PAX2,TUBA4A,TUBB4A,VEGFA	5	turquoise.HF
Cancer,Organismal Injury and Abnormalities,Reproductive System Disease	Recurrent HER2 negative hormone receptor negative breast cancer	0.000749		NA	HSP90AB1,RRM2,TUBA4A,TUBB4A,VEGFA	5	turquoise.HF
Cancer,Organismal Injury and Abnormalities,Reproductive System Disease	Fallopian tube cancer	0.000753		NA	FGFR3,HSP90AB1,PGR,RRM2,TUBA4A,TUBB4A,VEGFA	7	turquoise.HF
Cancer,Organismal Injury and Abnormalities,Respiratory Disease	Advanced lung cancer	0.00078		-1.019	BIRC5,CPEB1,FGFR3,HSP90AB1,PARD3,PDK1,PPARGC1A,PTK2B,RRM2,SKP2,TFAP4,TMBIM6,TNK2,TUBA4A,TUBB4A,VEGFA,WNT5A	17	turquoise.HF
Embryonic Development,Organismal Development,Skeletal and Muscular System Development and Function	Morphogenesis of embryonic limb	0.000785		NA	CHD7,CRABP2,MECOM,MSX2,PRRX1,PSEN1,WNT5A,ZBTB16	8	turquoise.HF
Cell Cycle	Interphase	0.000788		-0.585	BIRC5,CBX2,CCNA2,CCND2,CDT1,CKS2,E2F1,EZH2,FEN1,FOXP3,GADD45G,HES1,ITGA6,LMNB1,MCM6,MSLN,MYB,MYBL2,PGR,PSEN1,PTHLH,PTK2B,RCC1,RPL23,RPL7A,SAR1A,SFN,SIRT7,SKP2,TCF19,TCP1,TFAP4,TFDP1,TSG101,TUBA4A,TUBB4A,VEGFA,YWHAQ,ZBTB16	39	turquoise.HF
Cancer,Endocrine System Disorders,Organismal Injury and Abnormalities,Reproductive System Disease	Advanced ovarian cancer	0.000791		NA	FGFR3,HSP90AB1,MAP3K21,MECOM,MSLN,MYRF,RRM2,TFPI2,TUBA4A,TUBB4A,VEGFA	11	turquoise.HF
Cancer,Organismal Injury and Abnormalities,Respiratory Disease	Recurrent nonsquamous non-small cell lung carcinoma	0.000799		NA	FGFR3,HSP90AB1,RRM2,TUBA4A,TUBB4A,VEGFA	6	turquoise.HF
Gene Expression	Expression of RNA	0.000837		0.378	AKNA,ARNT2,BEND3,BIRC5,CBX2,CBX7,CCAR2,CCNA2,CHD7,CKAP2,CKS2,CPEB1,CRABP2,DNAJA3,DUSP5,E2F1,EZH2,FANK1,FGFR3,FOXE3,FOXP3,FZD5,GADD45G,GNAQ,HDGF,HES1,HIF3A,HNRNPA1,HOXD4,HPN,IGBP1,IKBKE,ILF3,ITGA6,KDM1A,LCORL,MAP4K4,MAPK8IP1,MECOM,MSTN,MSX2,MYB,MYBL2,MYRF,NDP,NKRF,NKX6-1,NOC2L,PABPC4,PARK7,PAX2,PDGFA,PGR,PKNOX2,POLR1B,POU3F4,PPARGC1A,PRRX1,PSEN1,PSRC1,PTHLH,PTK2B,PUS7,PWP1,RAB27A,RALBP1,RPL23,RPL2…	98	turquoise.HF
Organismal Injury and Abnormalities	Nodule	0.000841	Increased	2.449	E2F1,FGFR3,HSP90AB1,MSX2,PARK7,PPARGC1A,VEGFA,WNT5A	8	turquoise.HF
Cancer,Organismal Injury and Abnormalities,Reproductive System Disease	Metastatic cervical adenosquamous carcinoma	0.000844		NA	HSP90AB1,TUBA4A,TUBB4A,VEGFA	4	turquoise.HF
Cancer,Organismal Injury and Abnormalities,Reproductive System Disease	Recurrent cervical squamous cell carcinoma	0.000844		NA	HSP90AB1,TUBA4A,TUBB4A,VEGFA	4	turquoise.HF
Cellular Development,Cellular Growth and Proliferation,Hematological System Development and Function,Hematopoiesis	Proliferation of long-term hematopoietic stem cells	0.000844		1.091	EZH2,MECOM,MYB,RHBDF2	4	turquoise.HF
Cardiovascular System Development and Function,Cell Cycle,Skeletal and Muscular System Development and Function	Cell cycle progression of cardiomyocytes	0.000844		NA	BIRC5,CCND2,E2F1,SKP2	4	turquoise.HF
Gene Expression	Activation of DNA endogenous promoter	0.000855		0.421	AKNA,ARNT2,BEND3,CBX2,CBX7,CHD7,CKAP2,CKS2,DNAJA3,E2F1,EZH2,FGFR3,FOXE3,FOXP3,FZD5,HDGF,HES1,HIF3A,HOXD4,IGBP1,ITGA6,KDM1A,LCORL,MECOM,MSX2,MYB,MYBL2,NKRF,NKX6-1,NOC2L,PARK7,PAX2,PGR,PKNOX2,POU3F4,PPARGC1A,PRRX1,PSEN1,RPL23,SAMD11,SFRP2,SIRT7,SP4,SUMO2,TAF5L,TCF19,TCF21,TFAP4,TFDP1,TIMELESS,TRIM29,TTC21B,UXT,VEGFA,WNT5A,ZBTB16,ZNF263	57	turquoise.HF
Cancer,Organismal Injury and Abnormalities,Respiratory Disease	ALK mutation negative non-small cell lung carcinoma	0.000855		NA	HSP90AB1,RRM2,TUBA4A,TUBB4A,VEGFA	5	turquoise.HF
Cancer,Organismal Injury and Abnormalities	Metastatic CD274 positive malignant solid tumor	0.000855		NA	HSP90AB1,RRM2,TUBA4A,TUBB4A,VEGFA	5	turquoise.HF
Cancer,Organismal Injury and Abnormalities	Metastatic BRAF mutation negative solid tumor	0.000855		NA	HSP90AB1,RRM2,TUBA4A,TUBB4A,VEGFA	5	turquoise.HF
Cell Cycle	Re-entry into S phase	0.000855		-0.492	E2F1,PSEN1,SKP2,TFDP1,VEGFA	5	turquoise.HF
Gene Expression	Transcription	0.000864		0.879	AKNA,ARNT2,BEND3,BIRC5,CBX2,CBX7,CCAR2,CCNA2,CHD7,CKAP2,CKS2,CRABP2,DNAJA3,DUSP5,E2F1,EZH2,FANK1,FGFR3,FOXE3,FOXP3,FZD5,GADD45G,GNAQ,HDGF,HELLS,HES1,HIF3A,HNRNPA1,HOXD4,HPN,IGBP1,IKBKE,ILF3,ITGA6,KDM1A,LCORL,MAPK8IP1,MECOM,MSTN,MSX2,MYB,MYBL2,MYRF,NDP,NKRF,NKX6-1,NOC2L,PARK7,PAX2,PDGFA,PGR,PKNOX2,POLR1B,POU3F4,PPARGC1A,PRRX1,PSEN1,PSRC1,PTHLH,PTK2B,PWP1,RAB27A,RALBP1,RPL23,SAMD11,SERTAD3,SFRP2,SI…	93	turquoise.HF
Cancer,Organismal Injury and Abnormalities	Catecholamine-secreting tumor	0.000873		0	ABCC1,BIRC5,E2F1,FGFR3,HSP90AB1,MYBL2,NRTN,TUBA4A,TUBB4A,VEGFA,WNT5A	11	turquoise.HF
Cancer,Organismal Injury and Abnormalities,Respiratory Disease	ALK inversion negative translocation negative EGFR mutation negative non-small cell lung carcinoma	0.000884		NA	FGFR3,HSP90AB1,RRM2,TUBA4A,TUBB4A,VEGFA	6	turquoise.HF
Cancer,Neurological Disease,Organismal Injury and Abnormalities,Tumor Morphology	Progressive central nervous system tumor	0.000884		NA	BIRC5,FGFR3,HSP90AB1,TUBA4A,TUBB4A,VEGFA	6	turquoise.HF
Cancer,Organismal Injury and Abnormalities,Reproductive System Disease	Recurrent HER2-negative breast cancer	0.000884		NA	HSP90AB1,PGR,RRM2,TUBA4A,TUBB4A,VEGFA	6	turquoise.HF
Cancer,Organismal Injury and Abnormalities,Respiratory Disease,Tumor Morphology	Progressive metastatic non-small cell lung carcinoma	0.000887		NA	HSP90AB1,PTK2B,RRM2,TNK2,TUBA4A,TUBB4A,VEGFA	7	turquoise.HF
Cell Signaling	Viral life cycle	0.000905		NA	AAAS,CHMP4B,ILF3,LTF,NUP133,PPIC,RANBP1,RCC1,SUMO2,TSG101	10	turquoise.HF
Cancer,Organismal Injury and Abnormalities,Respiratory Disease	Pulmonary metastasis	0.000926		-1.019	BIRC5,CPEB1,FGFR3,PARD3,PDK1,PPARGC1A,PTK2B,SKP2,TFAP4,TMBIM6,VEGFA,WNT5A	12	turquoise.HF
Cell Morphology,Embryonic Development,Tissue Development	Stratification of cells	0.000971		NA	LMNB1,MSX2,TRPV6	3	turquoise.HF
Cancer,Endocrine System Disorders,Organismal Injury and Abnormalities,Reproductive System Disease	Stage I ovarian cancer	0.000972		NA	HSP90AB1,MSLN,TUBA4A,TUBB4A,VEGFA	5	turquoise.HF
Cancer,Organismal Injury and Abnormalities,Respiratory Disease	Stage IV advanced non-squamous non-small cell lung cancer	0.000972		NA	HSP90AB1,RRM2,TUBA4A,TUBB4A,VEGFA	5	turquoise.HF
Cancer,Endocrine System Disorders,Organismal Injury and Abnormalities,Reproductive System Disease	Stage IV ovarian carcinoma	0.000972		NA	FGFR3,RRM2,TUBA4A,TUBB4A,VEGFA	5	turquoise.HF
Cancer,Organismal Injury and Abnormalities,Respiratory Disease	EGFR exon 19 deletion negative non-squamous non-small cell lung carcinoma	0.000972		NA	HSP90AB1,RRM2,TUBA4A,TUBB4A,VEGFA	5	turquoise.HF
Cancer,Organismal Injury and Abnormalities	Metastatic unresectable advanced malignant tumor	0.000974		NA	FGFR3,HSP90AB1,RRM2,TUBA4A,TUBB4A,VEGFA	6	turquoise.HF
Respiratory System Development and Function	Development of respiratory tract	0.000996		NA	CHD7,FGFR3,PCSK5,PDGFA,PGR,PKDCC,PTHLH,TCF21,VEGFA	9	turquoise.HF
Cancer,Organismal Injury and Abnormalities,Renal and Urological Disease	Urothelial bladder carcinoma	0.00101		NA	AOX1,APOD,BIRC5,CBX2,CXCL2,EZH2,FGFR3,GNAQ,HELLS,HSP90AB1,MAPK8IP1,MECOM,RAD54L,RRM2,SERP2,TUBA4A,TUBB4A,VEGFA	18	turquoise.HF
Cancer,Endocrine System Disorders,Gastrointestinal Disease,Organismal Injury and Abnormalities	Stage III pancreatic cancer	0.00101		NA	RRM2,TUBA4A,TUBB4A,VEGFA	4	turquoise.HF
Cancer,Organismal Injury and Abnormalities,Reproductive System Disease	Recurrent cervical adenocarcinoma	0.00101		NA	HSP90AB1,TUBA4A,TUBB4A,VEGFA	4	turquoise.HF
Cancer,Organismal Injury and Abnormalities,Reproductive System Disease	Stage IVA uterine sarcoma	0.00101		NA	RRM2,TUBA4A,TUBB4A,VEGFA	4	turquoise.HF
Cancer,Organismal Injury and Abnormalities,Reproductive System Disease	Stage IIIA uterine sarcoma	0.00101		NA	RRM2,TUBA4A,TUBB4A,VEGFA	4	turquoise.HF
Cancer,Organismal Injury and Abnormalities,Reproductive System Disease	Stage IIIC uterine sarcoma	0.00101		NA	RRM2,TUBA4A,TUBB4A,VEGFA	4	turquoise.HF
Cancer,Organismal Injury and Abnormalities,Reproductive System Disease	Stage IVB uterine sarcoma	0.00101		NA	RRM2,TUBA4A,TUBB4A,VEGFA	4	turquoise.HF
Cancer,Organismal Injury and Abnormalities,Respiratory Disease	Unresectable EGFR mutation positive non-squamous non-small cell lung cancer	0.00101		NA	TNK2,TUBA4A,TUBB4A,VEGFA	4	turquoise.HF
Cancer,Organismal Injury and Abnormalities,Respiratory Disease	Stage III locally advanced nonsquamous non-small cell lung cancer	0.00101		NA	TNK2,TUBA4A,TUBB4A,VEGFA	4	turquoise.HF
Cancer,Organismal Injury and Abnormalities	Residual cancer	0.00101		NA	HSP90AB1,TUBA4A,TUBB4A,VEGFA	4	turquoise.HF
Cancer,Organismal Injury and Abnormalities	Mucinous peritoneal adenocarcinoma	0.00101		NA	RRM2,TUBA4A,TUBB4A,VEGFA	4	turquoise.HF
Auditory and Vestibular System Development and Function,Auditory Disease,Nervous System Development and Function,Neurological Disease,Organ Morphology,Organismal Development,Organismal Injury and Abnormalities	Abnormal morphology of spiral ganglion	0.00101		NA	HPN,NDP,PAX2,SLITRK6	4	turquoise.HF
Cancer,Organismal Injury and Abnormalities,Reproductive System Disease	Fallopian tube mucinous adenocarcinoma	0.00101		NA	RRM2,TUBA4A,TUBB4A,VEGFA	4	turquoise.HF
Cancer,Organismal Injury and Abnormalities,Reproductive System Disease	Stage IIIB uterine sarcoma	0.00101		NA	RRM2,TUBA4A,TUBB4A,VEGFA	4	turquoise.HF
Cancer,Organismal Injury and Abnormalities,Skeletal and Muscular Disorders	Leiomyosarcoma	0.00104		NA	CKS2,CRABP2,FGFR3,PGR,RRM2,TUBA4A,TUBB4A	7	turquoise.HF
Cell Cycle	Arrest in G1/S phase transition	0.00104		NA	CCNA2,E2F1,EZH2,MYB,MYBL2,RPL23,TSG101	7	turquoise.HF
Embryonic Development,Organismal Development	Development of head	0.00104		1.214	AQP5,ARNT2,CCDC85C,CCND2,CDK20,CHD7,CHRNA10,E2F1,EZH2,FGFR3,FOXE3,GABRE,GNAQ,HES1,HIF3A,HPN,HPRT1,IFT140,ITGA6,KCNE1B,KDM1A,KRT14,LRIG3,MECOM,MID1,MMACHC,MSX2,NDP,NRTN,OAT,PARD3,PAX2,PCSK5,PKDCC,POU3F4,PRKCG,PROM1,PRRX1,PSEN1,RALBP1,SLITRK6,SOX3,SSUH2,TACC3,TCF21,TNFRSF1B,TTC21B,TTC26,VEGFA,WNT5A	50	turquoise.HF
Cell Death and Survival	Cell death of connective tissue cells	0.00105		0.788	ABCC1,BIRC5,DNAJA3,E2F1,Fam187a,GNAQ,HNRNPA1,ITGA6,M6PR,MECOM,MSI1,MYBL2,NPC1,PARK7,PIDD1,PRKCG,PSEN1,PTHLH,PTK2B,RALBP1,RASA4,RECQL,SFRP2,SKP2,STAR,TFDP1,TNFRSF1B,TNFRSF25,TRIM29,TSG101,UXT,VEGFA	32	turquoise.HF
Organismal Development,Skeletal and Muscular System Development and Function	Morphology of limb	0.00107		NA	CBX2,CDK20,CHSY1,FGFR3,HELLS,ITGA6,MSTN,MSX2,PGR,PHLPP1,PKDCC,PPARGC1A,PRRX1,PSEN1,PTHLH,SFRP2,WNT5A,ZBTB16	18	turquoise.HF
Cell Cycle	Interphase of tumor cell lines	0.0011		-0.877	BIRC5,CCNA2,CCND2,E2F1,EZH2,FOXP3,HES1,ITGA6,LMNB1,MSLN,MYB,MYBL2,PGR,PSEN1,PTK2B,RPL23,RPL7A,SAR1A,SFN,SKP2,TCP1,TFAP4,TFDP1,YWHAQ	24	turquoise.HF
Cancer,Organismal Injury and Abnormalities,Respiratory Disease	Stage IV recurrent non-small cell lung cancer	0.0011		NA	HSP90AB1,RRM2,TUBA4A,TUBB4A,VEGFA	5	turquoise.HF
Cancer,Organismal Injury and Abnormalities,Reproductive System Disease	Metastatic cervical neoplasm	0.0011		NA	HSP90AB1,RRM2,TUBA4A,TUBB4A,VEGFA	5	turquoise.HF
Cancer,Organismal Injury and Abnormalities,Respiratory Disease	EGFR L858R mutation negative non-squamous non-small cell lung carcinoma	0.0011		NA	HSP90AB1,RRM2,TUBA4A,TUBB4A,VEGFA	5	turquoise.HF
Cancer,Neurological Disease,Organismal Injury and Abnormalities	Development of primitive neuroectodermal tumor	0.00111		NA	ABCC1,BIRC5,E2F1,FGFR3,HSP90AB1,MYBL2,NRTN,TUBA4A,TUBB4A,VEGFA,WNT5A	11	turquoise.HF
Cancer,Organismal Injury and Abnormalities	Recurrent pelvic tumor	0.00112		NA	FGFR3,HSP90AB1,PGR,RRM2,TUBA4A,TUBB4A,VEGFA	7	turquoise.HF
Cancer,Organismal Injury and Abnormalities,Respiratory Disease	Metastatic lung adenocarcinoma	0.00112		NA	FGFR3,HSP90AB1,RRM2,TNK2,TUBA4A,TUBB4A,VEGFA	7	turquoise.HF
Cancer,Organismal Injury and Abnormalities,Reproductive System Disease	Female genital tract serous carcinoma	0.00114		NA	APOD,CCNA2,CENPA,CFB,FEN1,FGFR3,HSP90AB1,KIFC1,KRT7,MAP3K21,MAPK8IP1,MECOM,MSLN,MYBL2,MYRF,PGR,RRM2,TCF21,TFPI2,TUBA4A,TUBB4A,VEGFA,ZBTB16	23	turquoise.HF
Cell Death and Survival	Apoptosis of tumor cell lines	0.00116		1.262	AAAS,ABCC1,AIMP2,ATP1B3,BIRC5,CBX2,CCAR2,CKAP2,CKS2,CRABP2,DNAJA3,DTYMK,E2F1,ETHE1,EZH2,FGFR3,FOXP3,GADD45G,GAS7,HES1,HNRNPA1,HPN,HSP90AB1,IKBKE,KRT14,LMNB1,MAPK8IP1,MECOM,MSTN,MYB,NAIP,NOC2L,PARK7,PAX2,PDK1,PGR,PHLPP1,PIDD1,PPARGC1A,PSEN1,PTHLH,PTK2B,RRM2,SAR1A,SFN,SFRP2,SIRPA,SIRT7,SKP2,TACC3,TCP1,TMBIM6,TNFRSF1B,TNFRSF25,TRIM29,TSG101,UXT,VEGFA,WNT5A,ZBTB16	60	turquoise.HF
Cancer,Organismal Injury and Abnormalities	Stage III epithelial cancer	0.00118		NA	FGFR3,HSP90AB1,MSLN,RRM2,TNK2,TUBA4A,TUBB4A,VEGFA	8	turquoise.HF
Cancer,Organismal Injury and Abnormalities	Cancer of head	0.00119		NA	ABCC1,AKNA,ARHGEF16,BIRC5,CD276,CHD7,CHSY1,COL27A1,CXCL2,E2F1,ESRP2,EZH2,F11R,FAM47E,FGFR3,FUK,GFAP,GNAI1,GNAQ,HELLS,HNRNPA1,HSP90AB1,IFT140,ILF3,IPO4,ITGA6,KDM1A,KIAA1841,KRT7,LPIN3,LURAP1L,MAPK8IP1,MECOM,MEX3A,MSI1,MSTN,MYCL,MYH14,NPC1,NPY5R,OAT,PAX2,PCSK5,PROM1,PTCH2,QSOX2,RALBP1,RRM2,SLC45A3,SP4,TACC3,TCP1,TNK2,TUBA4A,TUBB4A,UBE2N,VEGFA,ZNF263,ZSWIM5	59	turquoise.HF
Cancer,Gastrointestinal Disease,Organismal Injury and Abnormalities	Colon adenocarcinoma	0.00121		NA	AAAS,ADAMTSL4,AGBL2,AK3,AOX1,APBB1IP,APOD,ARHGAP10,ARHGEF10L,ARHGEF16,ARHGEF37,ARMC6,ARMH3,B3GNT8,BEND3,BIRC5,C19orf57,C1QL1,C22orf31,C7orf57,CAMTA1,CBX2,CCDC103,CCDC149,CCDC153,CCDC88B,CCT7,CDC42EP3,CDV3,CFB,CHD7,CHST13,CHSY1,CKAP2,CLIC6,CLMN,CNTROB,COL27A1,COPS8,DENND3,DPY19L1,DTX4,DUSP16,DUSP5,EML4,ESRP2,FAM13C,FAM155B,FAM92B,FBL,FGFR3,FOXE3,GALNT7,GDPD2,GFAP,GJB3,GMIP,GNAQ,GYS1,HDGF,HELLS,HIB…	159	turquoise.HF
Cancer,Organismal Injury and Abnormalities,Reproductive System Disease	Stage IC fallopian tube cancer	0.00121		NA	RRM2,TUBA4A,TUBB4A,VEGFA	4	turquoise.HF
Cancer,Endocrine System Disorders,Organismal Injury and Abnormalities,Reproductive System Disease	Stage 3C ovarian carcinoma	0.00121		NA	MSLN,TUBA4A,TUBB4A,VEGFA	4	turquoise.HF
Cancer,Neurological Disease,Organismal Injury and Abnormalities	Childhood medulloblastoma	0.00121		NA	BIRC5,HSP90AB1,TUBA4A,TUBB4A	4	turquoise.HF
Connective Tissue Development and Function,Organismal Development,Skeletal and Muscular System Development and Function,Tissue Development	Size of cranium	0.00121		NA	LRIG3,MYB,PAX2,POU3F4	4	turquoise.HF
Cancer,Organismal Injury and Abnormalities,Reproductive System Disease	Stage II fallopian tube cancer	0.00121		NA	RRM2,TUBA4A,TUBB4A,VEGFA	4	turquoise.HF
Cancer,Organismal Injury and Abnormalities,Respiratory Disease	Stage IIIA EGFR exon 21 mutation positive non-small cell lung cancer	0.00121		NA	HSP90AB1,TNK2,TUBA4A,TUBB4A	4	turquoise.HF
Cancer,Endocrine System Disorders,Gastrointestinal Disease,Organismal Injury and Abnormalities	Recurrent pancreatic cancer	0.00121		NA	RRM2,TUBA4A,TUBB4A,VEGFA	4	turquoise.HF
Cancer,Endocrine System Disorders,Organismal Injury and Abnormalities,Reproductive System Disease	Stage IC ovarian cancer	0.00121		NA	MSLN,TUBA4A,TUBB4A,VEGFA	4	turquoise.HF
Cell Morphology,Cellular Function and Maintenance	Autophagy of bone cancer cell lines	0.00121		1.154	DNAJA3,E2F1,PDK1,YWHAQ	4	turquoise.HF
Cancer,Organismal Injury and Abnormalities,Reproductive System Disease	Persistent cervical carcinoma	0.00121		NA	HSP90AB1,TUBA4A,TUBB4A,VEGFA	4	turquoise.HF
Cellular Development,Tissue Development	Differentiation of epithelial tissue	0.00121		-0.115	AIMP2,F11R,FGFR3,GNAQ,HES1,ITGA6,KRT14,MSX2,MYB,OXT,PAX2,PSEN1,PTCH2,PTHLH,RAB27A,SFN,TCF21,TNFRSF1B,TSG101,UPK1A,UXT,VEGFA	22	turquoise.HF
Cell Morphology,Cellular Function and Maintenance,DNA Replication, Recombination, and Repair	Double-stranded DNA break repair of cells	0.00121		-0.447	E2F1,EZH2,FEN1,FOXP3,TACC3,TRIM29,UBE2N	7	turquoise.HF
Cancer,Organismal Injury and Abnormalities,Renal and Urological Disease	Metastatic renal cancer	0.00121		NA	FGFR3,HSP90AB1,PGR,RRM2,TUBA4A,TUBB4A,VEGFA	7	turquoise.HF
Cancer,Organismal Injury and Abnormalities,Respiratory Disease	Stage IIIB EGFR expressing non-small cell lung cancer	0.00124		NA	FGFR3,HSP90AB1,TUBA4A,TUBB4A,VEGFA	5	turquoise.HF
Cancer,Endocrine System Disorders,Organismal Injury and Abnormalities,Reproductive System Disease	Ovarian germ cell tumor	0.00124		NA	FGFR3,HSP90AB1,RRM2,TUBA4A,TUBB4A	5	turquoise.HF
Cancer,Organismal Injury and Abnormalities,Respiratory Disease	Locally advanced lung adenocarcinoma	0.00124		NA	FGFR3,HSP90AB1,TNK2,TUBA4A,TUBB4A	5	turquoise.HF
Cell Morphology,Cellular Assembly and Organization,DNA Replication, Recombination, and Repair	Morphology of mitotic spindle	0.00124		NA	BIRC5,KIF22,MYH14,RCC1,TACC3	5	turquoise.HF
Auditory and Vestibular System Development and Function,Auditory Disease,Organ Morphology,Organismal Development,Organismal Injury and Abnormalities,Tissue Morphology	Lack of organ of Corti	0.00128		NA	KCNE1B,PAX2	2	turquoise.HF
Cell Morphology,Endocrine System Development and Function,Organ Morphology	Size of acinar gland cells	0.00128		NA	AQP5,E2F1	2	turquoise.HF
Cellular Development,Embryonic Development,Organismal Development,Tissue Development	Differentiation of metanephric mesenchymal cells	0.00128		NA	PAX2,TCF21	2	turquoise.HF
Infectious Diseases	Induction of HIV-1	0.00128		NA	EZH2,PCSK5	2	turquoise.HF
Cell Morphology,Cellular Assembly and Organization	Morphology of nucleus	0.00129		NA	BIRC5,HELLS,KIF22,LMNB1,NUDCD3,PSRC1,RAD54L,RCC1,RECQL,SKP2,TACC3,TFAP4,TSG101	13	turquoise.HF
Carbohydrate Metabolism,Post-Translational Modification	Processing of O-glycan	0.00129		NA	B3GNT8,CHST4,GALNT7,GCNT3,GXYLT2,ST6GALNAC2	6	turquoise.HF
Connective Tissue Development and Function,Connective Tissue Disorders,Organ Morphology,Organismal Injury and Abnormalities,Skeletal and Muscular Disorders,Skeletal and Muscular System Development and Function,Tissue Development	Shortening of bone organ	0.00131		NA	FGFR3,PDGFA,SFRP2	3	turquoise.HF
Organismal Injury and Abnormalities,Reproductive System Disease	Postpartum hemorrhage	0.00131		NA	OXT,OXTR,PGR	3	turquoise.HF
Cell Morphology,Cellular Movement,Nervous System Development and Function	Innervation of outer hair cells	0.00131		NA	CHRNA10,FGFR3,SLITRK6	3	turquoise.HF
Organ Morphology,Skeletal and Muscular System Development and Function	Number of thoracic vertebra	0.00131		NA	MSTN,SFRP2,ZBTB16	3	turquoise.HF
Organismal Injury and Abnormalities,Tissue Morphology	Abnormal morphology of epithelial tissue	0.00135		NA	CDK20,E2F1,FEN1,FGFR3,FOXP3,ITGA6,KCNE1B,KRT14,MSX2,NRTN,OAT,PAX2,PDGFA,PGR,PMEL,PROM1,PSEN1,PTHLH,RABGEF1,SKP2,SLITRK6,SOX3,TTLL1,VEGFA	24	turquoise.HF
Cancer,Neurological Disease,Organismal Injury and Abnormalities	Neuroblastoma	0.00137		NA	ABCC1,BIRC5,FGFR3,HSP90AB1,MYBL2,NRTN,TUBA4A,TUBB4A,VEGFA,WNT5A	10	turquoise.HF
Cancer,Organismal Injury and Abnormalities,Respiratory Disease,Tumor Morphology	Metastatic progressive EGFR mutation positive non-small cell lung cancer	0.00139		NA	HSP90AB1,RRM2,TNK2,TUBA4A,TUBB4A	5	turquoise.HF
Connective Tissue Disorders,Developmental Disorder,Organismal Injury and Abnormalities,Skeletal and Muscular Disorders	Lethal skeletal dysplasia	0.00139		NA	FGFR3,IFT140,IFT80,IFT81,TTC21B	5	turquoise.HF
Cancer,Organismal Injury and Abnormalities,Respiratory Disease	Stage IV EGFR mutation negative non squamous non-small cell lung carcinoma	0.00139		NA	FGFR3,HSP90AB1,TUBA4A,TUBB4A,VEGFA	5	turquoise.HF
Cancer,Organismal Injury and Abnormalities,Respiratory Disease	EGFR exon 20 mutation positive non-small cell lung carcinoma	0.00139		NA	HSP90AB1,RRM2,TNK2,TUBA4A,TUBB4A	5	turquoise.HF
Cancer,Organismal Injury and Abnormalities,Reproductive System Disease	Stage III-IV breast cancer	0.0014		NA	HPN,HSP90AB1,KRT14,KRT19,PGR,RRM2,TUBA4A,TUBB4A,VEGFA	9	turquoise.HF
Cell Cycle	Mitosis	0.00142		0.395	BIRC5,CCNA2,CDT1,CENPA,CHMP4B,CKAP2,CNTROB,E2F1,GADD45G,HELLS,KIF22,KIFC1,MAD2L1BP,MYBL2,MYH14,NUDCD3,PTHLH,PTK2B,RCC1,RPL24,SKP2,TACC3,TCP1,TFAP4,TSG101,VEGFA,ZNF830	27	turquoise.HF
Cancer,Organismal Injury and Abnormalities,Respiratory Disease	Unresectable recurrent non-small cell lung cancer	0.00143		NA	HSP90AB1,TUBA4A,TUBB4A,VEGFA	4	turquoise.HF
Cancer,Gastrointestinal Disease,Hepatic System Disease,Organismal Injury and Abnormalities	Locally advanced liver cholangiocarcinoma	0.00143		NA	HSP90AB1,RRM2,TUBA4A,TUBB4A	4	turquoise.HF
Cancer,Organismal Injury and Abnormalities	Papillary serous cystadenocarcinoma	0.00143		NA	HSP90AB1,PAX2,TUBA4A,TUBB4A	4	turquoise.HF
Cancer,Organismal Injury and Abnormalities,Respiratory Disease	ALK rearrangement negative EGFR activating mutation negative non-squamous non-small cell lung cancer	0.00143		NA	HSP90AB1,TUBA4A,TUBB4A,VEGFA	4	turquoise.HF
Cancer,Organismal Injury and Abnormalities,Respiratory Disease	Squamous cell carcinoma of the ethmoid sinus	0.00143		NA	HSP90AB1,RRM2,TUBA4A,TUBB4A	4	turquoise.HF
Cancer,Endocrine System Disorders,Organismal Injury and Abnormalities,Reproductive System Disease	Brenner tumor	0.00143		NA	RRM2,TUBA4A,TUBB4A,VEGFA	4	turquoise.HF
Embryonic Development,Nervous System Development and Function,Ophthalmic Disease,Organ Development,Organ Morphology,Organismal Development,Organismal Injury and Abnormalities,Tissue Development,Tissue Morphology,Visual System Development and Function	Abnormal morphology of corneal epithelial tissue	0.00143		NA	KRT14,MSX2,NRTN,PSEN1	4	turquoise.HF
Cancer,Organismal Injury and Abnormalities,Respiratory Disease	Squamous cell carcinoma of the glottis	0.00143		NA	HSP90AB1,RRM2,TUBA4A,TUBB4A	4	turquoise.HF
Cancer,Dermatological Diseases and Conditions,Gastrointestinal Disease,Organismal Injury and Abnormalities	Squamous cell carcinoma of the lip	0.00143		NA	HSP90AB1,RRM2,TUBA4A,TUBB4A	4	turquoise.HF
Cancer,Connective Tissue Disorders,Gastrointestinal Disease,Organismal Injury and Abnormalities,Respiratory Disease,Skeletal and Muscular Disorders	Squamous cell carcinoma of the maxillary sinus	0.00143		NA	HSP90AB1,RRM2,TUBA4A,TUBB4A	4	turquoise.HF
Cancer,Organismal Injury and Abnormalities	Stage II-IV primary peritoneal cancer	0.00143		NA	HSP90AB1,TUBA4A,TUBB4A,VEGFA	4	turquoise.HF
Cancer,Organismal Injury and Abnormalities,Respiratory Disease	Squamous cell carcinoma of the supraglottis	0.00143		NA	HSP90AB1,RRM2,TUBA4A,TUBB4A	4	turquoise.HF
Cancer,Gastrointestinal Disease,Hepatic System Disease,Organismal Injury and Abnormalities	Locally advanced gallbladder cancer	0.00143		NA	HSP90AB1,RRM2,TUBA4A,TUBB4A	4	turquoise.HF
Cancer,Organismal Injury and Abnormalities	Malignant neoplasm of retroperitoneum	0.00143		NA	ADAMTS19,ADAMTSL4,ADAP1,AGBL2,AOX1,APOD,ARHGEF10L,ATP8A1,BIRC5,C19orf57,CBX7,CCDC149,CCND2,CD276,CDC42EP3,CHRNA10,CXCL2,DENND3,DNAH10,DPF1,DPY19L1,DUSP16,EML4,ETHE1,EZH2,FANCI,FANK1,FGFR3,FIGNL1,GABRE,GCNT3,GDPD2,GHITM,GMNC,GNAI1,GNAQ,GXYLT2,HELLS,HIBCH,HIF3A,HSP90AB1,ICE1,KLHL14,KRT14,KRT19,KRT7,LRIG3,LTF,M6PR,MAB21L4,MAPK8IP1,MCCC1,MECOM,MINAR2,MMACHC,MNS1,MR1,MSI1,MSLN,MSX2,MYB,MYH14,NEBL,NPC1…	121	turquoise.HF
Cell Signaling,Molecular Transport,Vitamin and Mineral Metabolism	Concentration of Ca2+	0.00143		1.761	GNAQ,HOMER2,NTS,OXT,PRKCG,PSEN1,PTHLH,TMBIM6,TRPV6,WNT5A	10	turquoise.HF
Cell Cycle	Interphase of connective tissue cells	0.00151		-0.394	BIRC5,CBX2,E2F1,MYBL2,SKP2,TFDP1,TSG101	7	turquoise.HF
Auditory and Vestibular System Development and Function,Auditory Disease,Organ Morphology,Organismal Development,Organismal Injury and Abnormalities	Abnormal morphology of cochlea	0.00151		NA	FGFR3,HPN,KCNE1B,NDP,PAX2,POU3F4,SLITRK6	7	turquoise.HF
Cancer,Organismal Injury and Abnormalities	Recurrent head and neck carcinoma	0.00154		NA	FGFR3,HSP90AB1,RRM2,TUBA4A,TUBB4A,VEGFA	6	turquoise.HF
Cancer,Endocrine System Disorders,Organismal Injury and Abnormalities,Reproductive System Disease	Mucinous ovarian carcinoma	0.00154		NA	HSP90AB1,KRT7,RRM2,TUBA4A,TUBB4A,VEGFA	6	turquoise.HF
Cell Death and Survival	Cell death of fibroblast cell lines	0.00155		1.15	ABCC1,BIRC5,DNAJA3,E2F1,Fam187a,GNAQ,HNRNPA1,ITGA6,MECOM,PARK7,PIDD1,PRKCG,PSEN1,PTHLH,PTK2B,RALBP1,RASA4,RECQL,SKP2,TFDP1,TNFRSF1B,TNFRSF25,TRIM29,UXT	24	turquoise.HF
Cancer,Organismal Injury and Abnormalities,Respiratory Disease	Recurrent squamous cell lung cancer	0.00156		NA	HSP90AB1,RRM2,TUBA4A,TUBB4A,VEGFA	5	turquoise.HF
Cancer,Endocrine System Disorders,Organismal Injury and Abnormalities,Reproductive System Disease	Stage 3 ovarian carcinoma	0.00156		NA	MSLN,RRM2,TUBA4A,TUBB4A,VEGFA	5	turquoise.HF
Cancer,Organismal Injury and Abnormalities,Respiratory Disease	Tumor antigen-positive non-small cell lung carcinoma	0.00163		NA	HSP90AB1,PTK2B,RRM2,TNK2,TUBA4A,TUBB4A,VEGFA	7	turquoise.HF
Cancer,Organismal Injury and Abnormalities,Renal and Urological Disease	Urothelial cancer	0.00164		NA	AOX1,APOD,BIRC5,CBX2,CXCL2,EZH2,FGFR3,GNAQ,HELLS,HSP90AB1,KRT7,MAPK8IP1,MECOM,RAD54L,RRM2,SERP2,TUBA4A,TUBB4A,VEGFA	19	turquoise.HF
Cancer,Organismal Injury and Abnormalities	Blue round small cell tumor	0.00165		0.277	ABCC1,ADAP1,BIRC5,ELOVL2,FGFR3,HSP90AB1,ICE1,KRT7,LURAP1L,MAP4K4,MCRIP2,MYBL2,MYCL,NRTN,NTS,PGR,PLPPR2,PNP,PTCH2,RAD54L,RRM2,SKP2,TGFBRAP1,TMEM52,TNFRSF25,TRIB1,TSG101,TUBA4A,TUBB4A,VEGFA,WNT5A	31	turquoise.HF
Cancer,Organismal Injury and Abnormalities	Stage III peritoneal cavity cancer	0.00167		NA	RRM2,TUBA4A,TUBB4A,VEGFA	4	turquoise.HF
Cancer,Organismal Injury and Abnormalities	EGFR expressing squamous cell carcinoma	0.00167		NA	HSP90AB1,RRM2,TUBA4A,TUBB4A	4	turquoise.HF
Cancer,Organismal Injury and Abnormalities,Respiratory Disease	Stage IV EGFR mutation positive non-squamous non-small cell lung cancer	0.00167		NA	HSP90AB1,TUBA4A,TUBB4A,VEGFA	4	turquoise.HF
Cancer,Organismal Injury and Abnormalities	Metastatic peritoneal neoplasm	0.00167		NA	RRM2,TUBA4A,TUBB4A,VEGFA	4	turquoise.HF
Cancer,Endocrine System Disorders,Gastrointestinal Disease,Organismal Injury and Abnormalities	Stage II pancreatic cancer	0.00167		NA	RRM2,TUBA4A,TUBB4A,VEGFA	4	turquoise.HF
Cell Morphology,Cellular Function and Maintenance	Autophagy of sarcoma cell lines	0.00167		1.154	DNAJA3,E2F1,PDK1,YWHAQ	4	turquoise.HF
Cancer,Gastrointestinal Disease,Organismal Injury and Abnormalities,Respiratory Disease	Non-keratinizing nasopharyngeal carcinoma	0.00167		NA	HSP90AB1,RRM2,TUBA4A,TUBB4A	4	turquoise.HF
Cancer,Organismal Injury and Abnormalities	Occult primary cancer of head and neck	0.00167		NA	HSP90AB1,RRM2,TUBA4A,TUBB4A	4	turquoise.HF
Cancer,Organismal Injury and Abnormalities,Respiratory Disease	Advanced EGFR mutation negative lung squamous cell carcinoma	0.00167		NA	HSP90AB1,RRM2,TUBA4A,TUBB4A	4	turquoise.HF
Cancer,Organismal Injury and Abnormalities,Reproductive System Disease	Stage II-III infiltrating ductal breast carcinoma	0.00167		NA	HSP90AB1,RRM2,TUBA4A,TUBB4A	4	turquoise.HF
Cancer,Organismal Injury and Abnormalities	Advanced EGFR exon 19 deletion positive malignant solid tumor	0.00167		NA	HSP90AB1,RRM2,TNK2,VEGFA	4	turquoise.HF
Cell Morphology,Embryonic Development	Modification of embryonic cell lines	0.00167		NA	E2F1,FEN1,IP6K1,TRIM29	4	turquoise.HF
Cancer,Organismal Injury and Abnormalities	Stage III-IV primary peritoneal carcinoma	0.00167		NA	RRM2,TUBA4A,TUBB4A,VEGFA	4	turquoise.HF
Cellular Movement,Hematological System Development and Function,Immune Cell Trafficking,Inflammatory Response	Cellular infiltration by microglia	0.00172		NA	LMNB1,MYRF,NPC1	3	turquoise.HF
Cancer,Organismal Injury and Abnormalities,Respiratory Disease	Advanced BRAF V600E mutation positive non-small cell lung cancer	0.00174		NA	HSP90AB1,RRM2,TNK2,TUBA4A,TUBB4A	5	turquoise.HF
Cancer,Organismal Injury and Abnormalities,Respiratory Disease	Metastatic BRAF V600E mutation positive non-small cell lung cancer	0.00174		NA	HSP90AB1,RRM2,TNK2,TUBA4A,TUBB4A	5	turquoise.HF
Cancer,Organismal Injury and Abnormalities	Stage IVA cancer	0.00174		NA	HSP90AB1,RRM2,TUBA4A,TUBB4A,VEGFA	5	turquoise.HF
Connective Tissue Development and Function,Connective Tissue Disorders,Organismal Injury and Abnormalities,Skeletal and Muscular Disorders,Skeletal and Muscular System Development and Function,Tissue Development,Tissue Morphology	Abnormal morphology of epiphyseal growth plate	0.00174		NA	CHSY1,E2F1,FGFR3,MSX2,PKDCC,PRRX1,PTHLH	7	turquoise.HF
Cell Cycle	Ploidy	0.0018		1.257	BIRC5,CCNA2,CKAP2,CKS2,E2F1,FEN1,MYB,RECQL,SKP2,TACC3,TSG101,TSSK3	12	turquoise.HF
Cancer,Organismal Injury and Abnormalities,Tumor Morphology	Progressive metastatic carcinoma	0.00182		NA	FGFR3,HSP90AB1,PTK2B,RRM2,TNK2,TUBA4A,TUBB4A,VEGFA	8	turquoise.HF
Cell-To-Cell Signaling and Interaction	Adhesion of tumor cell lines	0.00182	Increased	2.028	B4GALNT2,CXCL2,E2F1,ESRP2,F11R,GFAP,HES1,ITGA6,LTF,MECOM,PARD3,PGR,PTK2B,ST6GALNAC2,TAT,TNFRSF25,VEGFA,WNT5A,ZBTB16	19	turquoise.HF
Cancer,Endocrine System Disorders,Organismal Injury and Abnormalities,Reproductive System Disease	Advanced ovarian tumor	0.00182		NA	FGFR3,HSP90AB1,MAP3K21,MSLN,MYRF,RRM2,TFPI2,TUBA4A,TUBB4A,VEGFA	10	turquoise.HF
Dermatological Diseases and Conditions,Developmental Disorder,Hereditary Disorder,Organismal Injury and Abnormalities	Genodermatosis	0.00183		NA	ACTRT3,GJB3,HPGD,ITGA6,KRT14,RRM2	6	turquoise.HF
Cancer,Organismal Injury and Abnormalities,Respiratory Disease	Stage I lung cancer	0.00187		NA	AIMP2,HSP90AB1,RRM2,TNK2,TUBA4A,TUBB4A,VEGFA	7	turquoise.HF
Connective Tissue Development and Function,Skeletal and Muscular System Development and Function,Tissue Development	Ossification of bone	0.00189		NA	E2F1,FGFR3,HELLS,MSX2,PCSK5,PGR,PRRX1,PSEN1,PTHLH,SFRP2,WNT5A	11	turquoise.HF
Cancer,Organismal Injury and Abnormalities	Stage IV metastatic squamous cell carcinoma	0.00194		NA	HSP90AB1,RRM2,TUBA4A,TUBB4A,VEGFA	5	turquoise.HF
Nervous System Development and Function	Development of cranial nerve	0.00194		NA	CHD7,HES1,PAX2,RPL24,SLITRK6	5	turquoise.HF
Cancer,Organismal Injury and Abnormalities,Reproductive System Disease	Luminal breast carcinoma	0.00194		NA	CD276,HPN,MYBL2,TUBA4A,TUBB4A	5	turquoise.HF
Cancer,Organismal Injury and Abnormalities,Respiratory Disease	Stage IIIB lung adenocarcinoma	0.00194		NA	FGFR3,HSP90AB1,RRM2,TUBA4A,TUBB4A	5	turquoise.HF
Cancer,Organismal Injury and Abnormalities,Reproductive System Disease	Metastatic prostate carcinoma	0.00194		NA	HSP90AB1,RRM2,TUBA4A,TUBB4A,VEGFA	5	turquoise.HF
Cancer,Organismal Injury and Abnormalities	Advanced ALK mutation positive cancer	0.00194		NA	HSP90AB1,PTK2B,TNK2,TUBA4A,TUBB4A	5	turquoise.HF
Cancer,Organismal Injury and Abnormalities,Respiratory Disease,Tumor Morphology	Progressive ALK mutation positive non-small cell lung carcinoma	0.00194		NA	HSP90AB1,PTK2B,TNK2,TUBA4A,TUBB4A	5	turquoise.HF
Cancer,Organismal Injury and Abnormalities	Peritoneal transitional cell carcinoma	0.00194		NA	RRM2,TUBA4A,TUBB4A,VEGFA	4	turquoise.HF
Cancer,Organismal Injury and Abnormalities,Respiratory Disease	Metastatic EGFR sensitizing mutation positive non-small cell lung carcinoma	0.00194		NA	HSP90AB1,RRM2,TNK2,VEGFA	4	turquoise.HF
Cancer,Endocrine System Disorders,Organismal Injury and Abnormalities,Reproductive System Disease	Platinum resistant epithelial ovarian cancer	0.00194		NA	RRM2,TUBA4A,TUBB4A,VEGFA	4	turquoise.HF
Cancer,Organismal Injury and Abnormalities	Unresectable head and neck squamous cell carcinoma	0.00194		NA	HSP90AB1,TUBA4A,TUBB4A,VEGFA	4	turquoise.HF
Organismal Development	Outgrowth of organism	0.00194		-1.154	ABCC1,CXCL2,ITGA6,PTHLH	4	turquoise.HF
Cancer,Organismal Injury and Abnormalities,Reproductive System Disease	Stage IV fallopian tube cancer	0.00194		NA	RRM2,TUBA4A,TUBB4A,VEGFA	4	turquoise.HF
Cancer,Organismal Injury and Abnormalities	Primary peritoneal clear cell adenocarcinoma	0.00194		NA	RRM2,TUBA4A,TUBB4A,VEGFA	4	turquoise.HF
Cancer,Organismal Injury and Abnormalities	Primary peritoneal undifferentiated carcinoma	0.00194		NA	RRM2,TUBA4A,TUBB4A,VEGFA	4	turquoise.HF
Cancer,Organismal Injury and Abnormalities,Respiratory Disease	Metastatic EGFR L858 mutation positive non-small cell lung cancer	0.00194		NA	HSP90AB1,RRM2,TNK2,VEGFA	4	turquoise.HF
Auditory and Vestibular System Development and Function,Auditory Disease,Connective Tissue Development and Function,Connective Tissue Disorders,Organ Morphology,Organismal Development,Organismal Injury and Abnormalities,Skeletal and Muscular Disorders,Skeletal and Muscular System Development and Function,Tissue Development	Abnormal morphology of semicircular canal	0.00194		NA	CHD7,KCNE1B,LRIG3,PAX2	4	turquoise.HF
Cancer,Organismal Injury and Abnormalities,Respiratory Disease	ALK mutation negative EGFR sensitizing mutation negative non-squamous non-small cell lung cancer	0.00194		NA	HSP90AB1,TUBA4A,TUBB4A,VEGFA	4	turquoise.HF
Cancer,Neurological Disease,Organismal Injury and Abnormalities,Tumor Morphology	Progression of glioma	0.00194		NA	BIRC5,TUBA4A,TUBB4A,VEGFA	4	turquoise.HF
Cancer,Organismal Injury and Abnormalities,Reproductive System Disease	Fallopian tube transitional cell carcinoma	0.00194		NA	RRM2,TUBA4A,TUBB4A,VEGFA	4	turquoise.HF
Cancer,Organismal Injury and Abnormalities,Respiratory Disease	Metastatic ALK fusion negative CD274 positive non-small cell lung cancer	0.00194		NA	HSP90AB1,RRM2,TUBA4A,TUBB4A	4	turquoise.HF
Cancer,Organismal Injury and Abnormalities,Respiratory Disease	Stage IV metastatic non-squamous non-small cell lung cancer	0.00194		NA	HSP90AB1,TUBA4A,TUBB4A,VEGFA	4	turquoise.HF
Cancer,Gastrointestinal Disease,Organismal Injury and Abnormalities,Respiratory Disease	Metastatic nasopharyngeal carcinoma	0.00194		NA	HSP90AB1,RRM2,TUBA4A,TUBB4A	4	turquoise.HF
Cardiovascular System Development and Function,Organismal Development	Morphogenesis of artery	0.00194		NA	CHD7,HES1,PRRX1,VEGFA	4	turquoise.HF
Cancer,Organismal Injury and Abnormalities,Reproductive System Disease	Fallopian tube clear cell adenocarcinoma	0.00194		NA	RRM2,TUBA4A,TUBB4A,VEGFA	4	turquoise.HF
Cancer,Endocrine System Disorders,Organismal Injury and Abnormalities,Reproductive System Disease	Recurrent clear cell ovarian carcinoma	0.00194		NA	RRM2,TUBA4A,TUBB4A,VEGFA	4	turquoise.HF
Cancer,Endocrine System Disorders,Organismal Injury and Abnormalities,Reproductive System Disease	Ovarian transitional cell carcinoma	0.00194		NA	RRM2,TUBA4A,TUBB4A,VEGFA	4	turquoise.HF
Cancer,Endocrine System Disorders,Organismal Injury and Abnormalities,Reproductive System Disease	Recurrent ovarian germ cell tumor	0.00194		NA	HSP90AB1,RRM2,TUBA4A,TUBB4A	4	turquoise.HF
Cancer,Gastrointestinal Disease,Organismal Injury and Abnormalities,Respiratory Disease	Non-metastatic nasopharyngeal carcinoma	0.00194		NA	HSP90AB1,RRM2,TUBA4A,TUBB4A	4	turquoise.HF
Cancer,Organismal Injury and Abnormalities,Reproductive System Disease,Tumor Morphology	Metastatic advanced breast cancer	0.00199		NA	HSP90AB1,PGR,RRM2,TUBA4A,TUBB4A,VEGFA	6	turquoise.HF
Organismal Development,Reproductive System Development and Function	Development of reproductive system	0.002		0.028	CCND2,CDYL,CHD7,CPEB1,EZH2,FZD5,GADD45G,GJB3,HELLS,HSP90AB1,IP6K1,MNS1,MSI1,MSX2,NDP,OXT,OXTR,PARD3,PAX2,PDGFA,PGR,PTHLH,RANBP1,SFN,SFRP2,SKP2,SLC19A1,SOX3,STAR,TCF21,TCP1,TNK2,TTC26,VEGFA,WNT5A,ZBTB16,ZNF830	37	turquoise.HF
Cancer,Organismal Injury and Abnormalities,Tumor Morphology	Progressive metastatic adenocarcinoma	0.00214		NA	FGFR3,HSP90AB1,RRM2,TNK2,TUBA4A,TUBB4A,VEGFA	7	turquoise.HF
Cancer,Gastrointestinal Disease,Organismal Injury and Abnormalities,Respiratory Disease	Oropharyngeal tumor	0.00215		NA	BIRC5,HSP90AB1,RRM2,TUBA4A,TUBB4A	5	turquoise.HF
Cell Cycle	S phase of connective tissue cells	0.00215		-0.394	BIRC5,CBX2,E2F1,SKP2,TFDP1	5	turquoise.HF
Cancer,Organismal Injury and Abnormalities	Advanced soft tissue sarcoma	0.00215		NA	FGFR3,HSP90AB1,RRM2,TUBA4A,TUBB4A,VEGFA	6	turquoise.HF
Organismal Development	Development of genitourinary system	0.00218		0.461	CCND2,CDYL,CHD7,CPEB1,E2F1,EZH2,FZD5,GADD45G,GAS7,GCNT3,GJB3,HELLS,HSP90AB1,IP6K1,ITGA6,MNS1,MSI1,MSTN,MSX2,NDP,OXT,OXTR,PARD3,PAX2,PCSK5,PDGFA,PGR,PPARGC1A,PTHLH,RANBP1,SFN,SFRP2,SIRT7,SKP2,SLC19A1,SOX3,STAR,TCF21,TCP1,TIMELESS,TNK2,TRIB1,TTC26,VEGFA,WNT5A,ZBTB16,ZNF830	47	turquoise.HF
Cell Cycle	Entry into S phase	0.00219		-0.321	CBX2,E2F1,ITGA6,MSLN,MYBL2,PGR,PSEN1,SKP2,TFDP1,ZBTB16	10	turquoise.HF
Cell Signaling	Guanine nucleotide exchange	0.00221		NA	ARHGEF16,GNAI1,GNAQ	3	turquoise.HF
Connective Tissue Development and Function,Connective Tissue Disorders,Organ Morphology,Organismal Development,Organismal Injury and Abnormalities,Skeletal and Muscular Disorders,Skeletal and Muscular System Development and Function,Tissue Development	Abnormal morphology of metatarsal bone	0.00221		NA	CHSY1,SFRP2,ZBTB16	3	turquoise.HF
Digestive System Development and Function,Gastrointestinal Disease,Organ Morphology,Organismal Development,Organismal Injury and Abnormalities	Abnormal morphology of intestine	0.00224		NA	CBX2,FEN1,FOXP3,GCNT3,HES1,ITGA6,MMACHC,PDGFA,PIGR,PKDCC,PPARGC1A,SLC19A1,TNFRSF1B,WNT5A	14	turquoise.HF
Cancer,Organismal Injury and Abnormalities,Respiratory Disease	Metastatic EGFR mutation negative CD274 positive non-small cell lung cancer	0.00224		NA	HSP90AB1,RRM2,TUBA4A,TUBB4A	4	turquoise.HF
Cancer,Organismal Injury and Abnormalities,Respiratory Disease	Stage IIIB EGFR exon 21 mutation positive non-small cell lung cancer	0.00224		NA	HSP90AB1,TUBA4A,TUBB4A,VEGFA	4	turquoise.HF
Cancer,Organismal Injury and Abnormalities,Respiratory Disease	EGFR exon19 deletion positive metastatic non-small cell lung carcinoma	0.00224		NA	HSP90AB1,TNK2,TUBA4A,TUBB4A	4	turquoise.HF
Cancer,Gastrointestinal Disease,Organismal Injury and Abnormalities,Respiratory Disease	Unresectable nasopharyngeal cancer	0.00224		NA	HSP90AB1,RRM2,TUBA4A,TUBB4A	4	turquoise.HF
Cancer,Organismal Injury and Abnormalities,Respiratory Disease	Stage IV CD274 positive squamous non-small cell lung cancer	0.00224		NA	HSP90AB1,RRM2,TUBA4A,TUBB4A	4	turquoise.HF
Cancer,Organismal Injury and Abnormalities,Respiratory Disease	Metastatic CD274 positive squamous non-small cell lung cancer	0.00224		NA	HSP90AB1,RRM2,TUBA4A,TUBB4A	4	turquoise.HF
Cancer,Neurological Disease,Organismal Injury and Abnormalities	Intracranial ependymoma	0.00224		NA	HSP90AB1,TUBA4A,TUBB4A,VEGFA	4	turquoise.HF
Cancer,Endocrine System Disorders,Gastrointestinal Disease,Organismal Injury and Abnormalities	Metastatic pancreatic ductal adenocarcinoma	0.00224		NA	RRM2,TRIM29,TUBA4A,TUBB4A	4	turquoise.HF
Cancer,Organismal Injury and Abnormalities,Reproductive System Disease	Embryonal carcinoma	0.00224		NA	FGFR3,HSP90AB1,TUBA4A,TUBB4A	4	turquoise.HF
Cancer,Gastrointestinal Disease,Organismal Injury and Abnormalities	Tongue cancer	0.00224		NA	HSP90AB1,PTCH2,TUBA4A,TUBB4A	4	turquoise.HF
Cancer,Organismal Injury and Abnormalities,Respiratory Disease	EGFR(L858R) positive metastatic non-small cell lung carcinoma	0.00224		NA	HSP90AB1,TNK2,TUBA4A,TUBB4A	4	turquoise.HF
Cellular Movement	Cell movement of breast cancer cell lines	0.00228		-1.03	ARHGEF16,CXCL5,DNAJA3,DUSP5,EZH2,F11R,FOXP3,ILF3,ITGA6,KRT19,MAP4K4,PGR,PPIC,PTHLH,RAB11FIP1,RAB27A,SFN,TNK2,VEGFA,WNT5A	20	turquoise.HF
Neurological Disease,Organismal Injury and Abnormalities	Brain atrophy	0.00229		-1.98	GFAP,LMNB1,PARK7,PPARGC1A,PSEN1,TUBA4A,TUBB4A	7	turquoise.HF
Cancer,Organismal Injury and Abnormalities,Reproductive System Disease	Neoplasia of breast cancer cell lines	0.00232		-0.752	CPEB1,CXCL2,DUSP2,ILF3,KRT14,MYB,PPARGC1A,PTK2B,SFN,UBE2N,WNT5A	11	turquoise.HF
Cancer,Organismal Injury and Abnormalities	Recurrent head and neck cancer	0.00233		NA	FGFR3,HSP90AB1,RRM2,TUBA4A,TUBB4A,VEGFA	6	turquoise.HF
Cellular Development,Cellular Growth and Proliferation,Hematological System Development and Function,Hematopoiesis	Proliferation of hematopoietic progenitor cells	0.00237		1.328	BIRC5,CCND2,CXCL2,DNAJA3,EZH2,HOXD4,MECOM,MYB,RHBDF2,SFRP2,TACC3,TNFRSF1B,UBE2N,VEGFA,WNT5A,ZBTB16	16	turquoise.HF
Respiratory System Development and Function	Respiratory system development	0.00245		0.152	CHD7,FEN1,FGFR3,HES1,HIF3A,ITGA6,LMNB1,MMACHC,PCSK5,PDGFA,PGR,PKDCC,PPARGC1A,PSEN1,PTHLH,TCF21,TIMELESS,TNFRSF1B,VEGFA,WNT5A	20	turquoise.HF
Hair and Skin Development and Function	Induction of hair follicle	0.00253		NA	MSX2,PTHLH	2	turquoise.HF
Embryonic Development,Nervous System Development and Function,Neurological Disease,Ophthalmic Disease,Organ Development,Organ Morphology,Organismal Development,Organismal Injury and Abnormalities,Tissue Development,Visual System Development and Function	Abnormal morphology of disorganized ganglion cell layer	0.00253		NA	ITGA6,NDP	2	turquoise.HF
Cellular Assembly and Organization	Mobilization of intracellular stores	0.00253		NA	OXT,VEGFA	2	turquoise.HF
Behavior	Spontaneous alternation behavior	0.00253		NA	PSEN1,SRGAP3	2	turquoise.HF
Cardiovascular Disease,Cardiovascular System Development and Function,Cell Morphology,Cellular Function and Maintenance,Organismal Injury and Abnormalities,Tissue Morphology	Vascular permeability of vascular endothelial cells	0.00253		NA	F11R,PTK2B	2	turquoise.HF
Connective Tissue Development and Function,Connective Tissue Disorders,Organismal Injury and Abnormalities,Skeletal and Muscular Disorders,Skeletal and Muscular System Development and Function,Tissue Development	Abnormal morphology of prehypertrophic zone	0.00253		NA	FGFR3,SFRP2	2	turquoise.HF
Cell Cycle,Embryonic Development	Delay in cell cycle progression of embryonic cell lines	0.00253		NA	MYB,TFDP1	2	turquoise.HF
Embryonic Development,Organismal Development,Tissue Development	Formation of embryoblast	0.00253		NA	FEN1,MYBL2	2	turquoise.HF
Respiratory System Development and Function,Tissue Morphology	Quantity of Clara cells	0.00253		NA	HES1,HIF3A	2	turquoise.HF
Carbohydrate Metabolism,Drug Metabolism,Molecular Transport,Small Molecule Biochemistry	Transport of daunorubicin	0.00253		NA	ABCC1,RALBP1	2	turquoise.HF
Cell Morphology,Tissue Development	Tubulation of eye cell lines	0.00253		NA	PRKCG,VEGFA	2	turquoise.HF
Cellular Development,Cellular Growth and Proliferation	Arrest in growth of myeloma cell lines	0.00253		NA	EZH2,FGFR3	2	turquoise.HF
Cell Cycle	Cell cycle progression of long-term hematopoietic stem cells	0.00253		NA	MYB,PTCH2	2	turquoise.HF
Drug Metabolism,Molecular Transport,Vitamin and Mineral Metabolism	Transport of leucovorin	0.00253		NA	ABCC1,SLC19A1	2	turquoise.HF
Molecular Transport,Nucleic Acid Metabolism,Small Molecule Biochemistry	Concentration of dGTP	0.00253		NA	PNP,RRM2	2	turquoise.HF
Embryonic Development,Organ Development,Organ Morphology,Organismal Development,Organismal Injury and Abnormalities,Respiratory Disease,Respiratory System Development and Function,Tissue Development	Abnormal morphology of lung	0.00254		NA	FGFR3,HES1,ITGA6,LMNB1,MMACHC,PDGFA,PPARGC1A,PSEN1,PTHLH,TCF21,VEGFA,WNT5A	12	turquoise.HF
Cancer,Gastrointestinal Disease,Hepatic System Disease,Organismal Injury and Abnormalities	Metastatic extrahepatic cholangiocarcinoma	0.00257		NA	HSP90AB1,RRM2,TUBA4A,TUBB4A	4	turquoise.HF
Cancer,Gastrointestinal Disease,Organismal Injury and Abnormalities,Respiratory Disease	Stage IV nasopharyngeal carcinoma	0.00257		NA	HSP90AB1,RRM2,TUBA4A,TUBB4A	4	turquoise.HF
Cancer,Hematological Disease,Immunological Disease,Organismal Injury and Abnormalities	Adult precursor T-cell lymphoblastic leukemia-lymphoma	0.00257		NA	HSP90AB1,RRM2,TUBA4A,TUBB4A	4	turquoise.HF
Gastrointestinal Disease,Organismal Injury and Abnormalities	Abnormality of oral mucosa	0.00257		NA	ABCC1,CCND2,E2F1,TFDP1	4	turquoise.HF
Cancer,Organismal Injury and Abnormalities,Respiratory Disease	TNM stage N0 non-squamous non-small cell lung cancer	0.00257		NA	HSP90AB1,RRM2,TUBA4A,TUBB4A	4	turquoise.HF
Cancer,Organismal Injury and Abnormalities,Respiratory Disease	TNM stage T2-T3 non-squamous non-small cell lung cancer	0.00257		NA	HSP90AB1,RRM2,TUBA4A,TUBB4A	4	turquoise.HF
Cancer,Organismal Injury and Abnormalities,Renal and Urological Disease	Stage III bladder cancer	0.00257		NA	HSP90AB1,RRM2,TUBA4A,TUBB4A	4	turquoise.HF
Cancer,Gastrointestinal Disease,Hepatic System Disease,Organismal Injury and Abnormalities	Metastatic liver cholangiocarcinoma	0.00257		NA	HSP90AB1,RRM2,TUBA4A,TUBB4A	4	turquoise.HF
Connective Tissue Disorders,Developmental Disorder,Hereditary Disorder,Organismal Injury and Abnormalities,Skeletal and Muscular Disorders	Short-rib thoracic dysplasia	0.00257		NA	IFT140,IFT80,IFT81,TTC21B	4	turquoise.HF
Cancer,Organismal Injury and Abnormalities,Respiratory Disease	TNM stage N1 non-squamous non-small cell lung cancer	0.00257		NA	HSP90AB1,RRM2,TUBA4A,TUBB4A	4	turquoise.HF
Cancer,Organismal Injury and Abnormalities,Reproductive System Disease	Unilateral non-inflammatory non-metastatic HER2 negative invasive breast carcinoma	0.00257		NA	HSP90AB1,RRM2,TUBA4A,TUBB4A	4	turquoise.HF
Cancer,Endocrine System Disorders,Organismal Injury and Abnormalities,Reproductive System Disease	Recurrent serous ovarian carcinoma	0.00257		NA	RRM2,TUBA4A,TUBB4A,VEGFA	4	turquoise.HF
Cancer,Organismal Injury and Abnormalities,Reproductive System Disease	Unilateral infiltrating ductal breast carcinoma	0.00257		NA	HSP90AB1,RRM2,TUBA4A,TUBB4A	4	turquoise.HF
Auditory and Vestibular System Development and Function,Embryonic Development,Organ Development,Organ Morphology,Organismal Development,Tissue Development	Morphogenesis of cochlea	0.00257		NA	HPN,PAX2,POU3F4,WNT5A	4	turquoise.HF
Cancer,Organismal Injury and Abnormalities,Respiratory Disease	TNM stage T4 non-squamous non-small cell lung cancer	0.00257		NA	HSP90AB1,RRM2,TUBA4A,TUBB4A	4	turquoise.HF
Cancer,Organismal Injury and Abnormalities,Respiratory Disease	Stage IV large cell lung carcinoma	0.00257		NA	HSP90AB1,TUBA4A,TUBB4A,VEGFA	4	turquoise.HF
Organ Morphology	Morphology of endocrine gland	0.00259		NA	APOD,ARNT2,CBX2,CCND2,E2F1,KCNE3,KRT19,MAP4K4,MAPK8IP1,NKX6-1,PPARGC1A,PTHLH,SGPP2,SKP2,STAR,VEGFA	16	turquoise.HF
Cellular Development,Cellular Growth and Proliferation,Embryonic Development,Organismal Development,Tissue Morphology	Quantity of embryonic cells	0.0026		-0.13	FEN1,KRT19,MSX2,PDGFA,PSEN1,TFDP1,VEGFA	7	turquoise.HF
Cellular Development,Cellular Growth and Proliferation	Cell proliferation of ovarian cancer cell lines	0.00262		-0.862	BIRC5,E2F1,EZH2,MICU1,MSX2,MYCL,PTK2B,SKP2,TCP1,TSG101	10	turquoise.HF
Behavior	Motor learning	0.00262		NA	APOD,C1QL1,MID1,PARK7,PRKCG	5	turquoise.HF
Cancer,Organismal Injury and Abnormalities,Respiratory Disease	Recurrent EGFR mutation negative non-small cell lung cancer	0.00262		NA	FGFR3,HSP90AB1,RRM2,TUBA4A,TUBB4A	5	turquoise.HF
Metabolic Disease,Organismal Injury and Abnormalities	Multiple mitochondrial dysfunctions syndrome	0.000266		NA	ISCA2,NFU1	2	tan.HF
Cellular Assembly and Organization,Cellular Function and Maintenance	Localization of Golgi apparatus	0.000944		NA	HOOK3,SNX9	2	tan.HF
Infectious Diseases	Infection by HIV-1	0.0014		-0.718	ATMIN,DYSF,EIF3H,GPD2,LSM3,MED11,NF2,PIGK,POLR2L,RNPS1,SAMM50,ZNF791	12	tan.HF
Cell Morphology,Connective Tissue Development and Function	Enlargement of fibroblast cell lines	0.00171		NA	MCRS1,NF2	2	tan.HF
Infectious Diseases	HIV infection	0.0024		-0.718	ATMIN,CD36,DYSF,EIF3H,GPD2,LSM3,MED11,NF2,PIGK,POLR2L,RNPS1,SAMM50,ZNF791	13	tan.HF
Infectious Diseases	Infection of cervical cancer cell lines	0.00252		0.287	DYSF,EIF3H,GPD2,LSM3,MED11,NF2,PIGK,POLR2L,ZNF791	9	tan.HF
RNA Post-Transcriptional Modification	Splicing of mRNA	0.00325		NA	CSTF1,LSM3,POLR2L,RNPS1,ZMAT2,ZMAT5	6	tan.HF
Cell Morphology	Shape change of gonadal cell lines	0.00433		NA	LGALS8,NF2	2	tan.HF
Carbohydrate Metabolism	Gluconeogenesis	0.00478		NA	ALDOB,CD36,CTH,GPD2	4	tan.HF
Cancer,Dermatological Diseases and Conditions,Developmental Disorder,Hereditary Disorder,Neurological Disease,Organismal Injury and Abnormalities	Autosomal dominant neurofibromatosis 2	0.0052		NA	NF2	1	tan.HF
Cardiovascular Disease,Hereditary Disorder,Organismal Injury and Abnormalities,Skeletal and Muscular Disorders	Familial atrial fibrillation type 9	0.0052		NA	KCNJ2	1	tan.HF
Cellular Assembly and Organization,Cellular Development,Cellular Growth and Proliferation,Embryonic Development,Organ Development,Organismal Development,Skeletal and Muscular System Development and Function,Tissue Development	Development of transverse tubules	0.0052		NA	DYSF	1	tan.HF
Neurological Disease,Organismal Injury and Abnormalities,Psychological Disorders,Skeletal and Muscular Disorders	Abnormal involuntary movement of limb	0.0052		NA	S100A10	1	tan.HF
Connective Tissue Disorders,Developmental Disorder,Hereditary Disorder,Organismal Injury and Abnormalities,Skeletal and Muscular Disorders	Metaphyseal dysplasia without hypotrichosis	0.0052		NA	RMRP	1	tan.HF
Cellular Development,Cellular Growth and Proliferation,Organ Development,Reproductive System Development and Function,Tissue Development	Proliferation of PrEC cells	0.0052		NA	EIF3H	1	tan.HF
Cancer,Hereditary Disorder,Neurological Disease,Organismal Injury and Abnormalities	NF2 mutation positive meningioma	0.0052		NA	NF2	1	tan.HF
Connective Tissue Disorders,Developmental Disorder,Hereditary Disorder,Neurological Disease,Ophthalmic Disease,Organismal Injury and Abnormalities,Skeletal and Muscular Disorders	Kaufman oculocerebrofacial syndrome	0.0052		NA	UBE3B	1	tan.HF
Cellular Movement,Connective Tissue Development and Function	Chemokinesis of fibroblast cell lines	0.0052		NA	GRB2	1	tan.HF
Cellular Compromise,Organismal Injury and Abnormalities,Skeletal and Muscular Disorders,Tissue Morphology	Damage of transverse tubules	0.0052		NA	DYSF	1	tan.HF
Hereditary Disorder,Metabolic Disease,Organismal Injury and Abnormalities	Multiple mitochondrial dysfunctions syndrome type 4	0.0052		NA	ISCA2	1	tan.HF
Cancer,Cell Morphology,Cellular Movement,Organismal Injury and Abnormalities	Cell spreading of schwannoma cells	0.0052		NA	NF2	1	tan.HF
Cellular Development,Cellular Growth and Proliferation	Arrest in growth of ovarian cancer cell lines	0.0052		NA	GADD45GIP1	1	tan.HF
Cell-To-Cell Signaling and Interaction,Nervous System Development and Function	Activation of olfactory receptor neurons	0.0052		NA	KCNJ2	1	tan.HF
Organismal Injury and Abnormalities,Skeletal and Muscular Disorders	Atrophy of trapezius muscle	0.0052		NA	CTH	1	tan.HF
Cell-To-Cell Signaling and Interaction,Cellular Assembly and Organization,Embryonic Development,Organ Development,Organismal Development,Skeletal and Muscular System Development and Function,Tissue Development	Delay in initiation of fusion of myoblasts	0.0052		NA	DYSF	1	tan.HF
Hereditary Disorder,Neurological Disease,Organismal Injury and Abnormalities,Skeletal and Muscular Disorders	Autosomal recessive spastic paraplegia type 61	0.0052		NA	ARL6IP1	1	tan.HF
Connective Tissue Disorders,Developmental Disorder,Gastrointestinal Disease,Hereditary Disorder,Neurological Disease,Organismal Development,Organismal Injury and Abnormalities,Psychological Disorders,Skeletal and Muscular Disorders	Ververi-Brady syndrome	0.0052		NA	QRICH1	1	tan.HF
Developmental Disorder,Hereditary Disorder,Metabolic Disease,Organismal Injury and Abnormalities	Lipid storage myopathy due to flavin adenine dinucleotide synthetase deficiency	0.0052		NA	FLAD1	1	tan.HF
Cell-To-Cell Signaling and Interaction,Nervous System Development and Function	Targeting of olfactory receptor neurons	0.0052		NA	KCNJ2	1	tan.HF
Developmental Disorder,Hereditary Disorder,Metabolic Disease,Organismal Injury and Abnormalities	Congenital disorder of glycosylation type 1Q	0.0052		NA	SRD5A3	1	tan.HF
Connective Tissue Disorders,Developmental Disorder,Gastrointestinal Disease,Hereditary Disorder,Organismal Development,Organismal Injury and Abnormalities,Skeletal and Muscular Disorders	Short stature with microcephaly and distinctive facies	0.0052		NA	CRIPT	1	tan.HF
Auditory Disease,Hereditary Disorder,Neurological Disease,Organismal Injury and Abnormalities	Autosomal recessive deafness type 59	0.0052		NA	PJVK	1	tan.HF
Hematological Disease	Hypercystathioninemia	0.0052		NA	CTH	1	tan.HF
Cell Morphology	Flattening of fibrosarcoma cell lines	0.0052		NA	MCRS1	1	tan.HF
Cancer,Cardiovascular Disease,Developmental Disorder,Hematological Disease,Hereditary Disorder,Metabolic Disease,Organismal Injury and Abnormalities,Skeletal and Muscular Disorders	Fanconi anemia group U	0.0052		NA	XRCC2	1	tan.HF
Cell Morphology,Reproductive System Development and Function	Enlargement of breast cell lines	0.0052		NA	MCRS1	1	tan.HF
Cellular Growth and Proliferation,Nervous System Development and Function,Organ Development	Growth of arachnoidal cells	0.0052		NA	NF2	1	tan.HF
Lipid Metabolism,Small Molecule Biochemistry	Incorporation of 15-(4-iodophenyl)-3-methylpentadecanoic acid	0.0052		NA	CD36	1	tan.HF
Neurological Disease,Organismal Injury and Abnormalities,Psychological Disorders	Axial abnormal involuntary movement	0.0052		NA	S100A10	1	tan.HF
Infectious Diseases	Attachment of hepatitis B virus	0.0052		NA	FTL	1	tan.HF
Hereditary Disorder,Metabolic Disease,Organismal Injury and Abnormalities	Multiple mitochondrial dysfunctions syndrome type 1	0.0052		NA	NFU1	1	tan.HF
Gastrointestinal Disease,Hematological Disease,Hepatic System Disease,Hereditary Disorder,Metabolic Disease,Organismal Injury and Abnormalities	Digenic coproporphyria	0.0052		NA	CPOX	1	tan.HF
Cell Morphology,Connective Tissue Development and Function	Contraction by stromal fibroblast cells	0.0052		NA	SPRY1	1	tan.HF
Hereditary Disorder,Immunological Disease,Organismal Injury and Abnormalities	Immunodeficiency 17	0.0052		NA	CD3G	1	tan.HF
Tissue Morphology	Disruption of marginal zone	0.0052		NA	GRB2	1	tan.HF
Cardiovascular Disease,Hereditary Disorder,Organismal Injury and Abnormalities	Short-QT syndrome 3	0.0052		NA	KCNJ2	1	tan.HF
Developmental Disorder,Hereditary Disorder,Organismal Injury and Abnormalities,Skeletal and Muscular Disorders	Autosomal recessive Miyoshi myopathy	0.0052		NA	DYSF	1	tan.HF
Cellular Movement,Connective Tissue Development and Function	Cell rolling of fibroblast cell lines	0.0052		NA	PODXL2	1	tan.HF
Metabolic Disease,Organismal Injury and Abnormalities	Fructose intolerance	0.0052		NA	ALDOB	1	tan.HF
Organismal Functions,Skeletal and Muscular System Development and Function	Healing of sarcolemma	0.0052		NA	DYSF	1	tan.HF
Neurological Disease,Organismal Injury and Abnormalities,Psychological Disorders,Skeletal and Muscular Disorders	Parkinson disease with depression	0.0052		NA	S100A10	1	tan.HF
Connective Tissue Disorders,Developmental Disorder,Hereditary Disorder,Organismal Injury and Abnormalities	Cartilage-hair hypoplasia	0.0052		NA	RMRP	1	tan.HF
Cell Death and Survival,Cellular Function and Maintenance	Delay in initiation of clearance of pneumocytes	0.0052		NA	CD36	1	tan.HF
Hereditary Disorder,Neurological Disease,Organismal Injury and Abnormalities,Psychological Disorders	Neurodegeneration with brain iron accumulation 3	0.0052		NA	FTL	1	tan.HF
Hereditary Disorder,Immunological Disease,Organismal Injury and Abnormalities	Immunodeficiency due to defect in CD3-gamma	0.0052		NA	CD3G	1	tan.HF
Cellular Assembly and Organization,Cellular Compromise	Formation of ferritin inclusion body	0.0052		NA	FTL	1	tan.HF
Hereditary Disorder,Neurological Disease,Organismal Injury and Abnormalities,Skeletal and Muscular Disorders	Autosomal recessive spastic paraplegia type 28	0.0052		NA	DDHD1	1	tan.HF
Developmental Disorder,Hereditary Disorder,Metabolic Disease,Organismal Injury and Abnormalities	Cystathioninuria	0.0052		NA	CTH	1	tan.HF
Developmental Disorder,Hereditary Disorder,Organismal Functions,Organismal Injury and Abnormalities,Skeletal and Muscular Disorders	Autosomal recessive limb girdle muscular dystrophy type 2B	0.0052		NA	DYSF	1	tan.HF
Developmental Disorder,Hereditary Disorder,Metabolic Disease,Organismal Injury and Abnormalities	Autosomal recessive L-ferritin deficiency	0.0052		NA	FTL	1	tan.HF
Developmental Disorder,Hereditary Disorder,Metabolic Disease,Organismal Injury and Abnormalities	Autosomal dominant L-ferritin deficiency	0.0052		NA	FTL	1	tan.HF
Hematological Disease,Hereditary Disorder,Organismal Injury and Abnormalities	CD36 deficiency	0.0052		NA	CD36	1	tan.HF
DNA Replication, Recombination, and Repair	Conversion of gene	0.0052		NA	XRCC2	1	tan.HF
Cancer,Neurological Disease,Organismal Injury and Abnormalities	Fibrous meningioma	0.0052		NA	NF2	1	tan.HF
Cancer,Gastrointestinal Disease,Hepatic System Disease,Organismal Injury and Abnormalities	Liver metastasis by pancreatic cancer cell lines	0.0052		NA	NF2	1	tan.HF
Cancer,Cell Cycle	Aneuploidization of fibrosarcoma cell lines	0.0052		NA	MCRS1	1	tan.HF
Carbohydrate Metabolism,Lipid Metabolism,Small Molecule Biochemistry	Ligation of glycosylphosphatidylinositol	0.0052		NA	PIGK	1	tan.HF
Developmental Disorder,Hematological Disease,Hereditary Disorder,Ophthalmic Disease,Organismal Injury and Abnormalities	Hereditary hyperferritinemia cataract syndrome	0.0052		NA	FTL	1	tan.HF
Connective Tissue Disorders,Developmental Disorder,Hereditary Disorder,Neurological Disease,Organ Morphology,Organismal Injury and Abnormalities,Skeletal and Muscular Disorders	Neurodevelopmental disorder with microcephaly, seizures and cortical atrophy	0.0052		NA	VARS	1	tan.HF
Cellular Assembly and Organization	Resealing of sarcolemma	0.0052		NA	DYSF	1	tan.HF
Lipid Metabolism,Molecular Transport,Small Molecule Biochemistry	Uptake of omega-(4-iodophenyl)pentadecanoic acid	0.0052		NA	CD36	1	tan.HF
Cardiovascular Disease,Cell Death and Survival,Connective Tissue Disorders,Developmental Disorder,Gastrointestinal Disease,Hematological Disease,Hepatic System Disease,Hereditary Disorder,Metabolic Disease,Organismal Injury and Abnormalities	Harderoporphyria	0.0052		NA	CPOX	1	tan.HF
Cancer,Connective Tissue Disorders,Neurological Disease,Organismal Injury and Abnormalities,Skeletal and Muscular Disorders	Ependymoma in vertebral column	0.0052		NA	NF2	1	tan.HF
Cellular Movement,Reproductive System Development and Function	Cell rolling of gonadal cell lines	0.0052		NA	PODXL2	1	tan.HF
Cancer,Neurological Disease,Organismal Injury and Abnormalities	WHO grade II ependymoma	0.0052		NA	NF2	1	tan.HF
Cellular Assembly and Organization,Cellular Compromise	Disruption of transverse tubules	0.0052		NA	DYSF	1	tan.HF
Embryonic Development	Condensation of metanephric mesenchyme	0.0052		NA	SPRY1	1	tan.HF
Developmental Disorder,Hereditary Disorder,Neurological Disease,Organismal Injury and Abnormalities	Kahrizi syndrome	0.0052		NA	SRD5A3	1	tan.HF
Hereditary Disorder,Neurological Disease,Organismal Injury and Abnormalities,Skeletal and Muscular Disorders	Autosomal recessive distal myopathy with anterior tibial onset	0.0052		NA	DYSF	1	tan.HF
Cell Cycle	Premature senescence of fibrosarcoma cell lines	0.0052		NA	MCRS1	1	tan.HF
Developmental Disorder,Hereditary Disorder,Metabolic Disease,Organismal Injury and Abnormalities	Congenital disorder of glycosylation type 2b	0.0052		NA	MOGS	1	tan.HF
Gastrointestinal Disease,Hematological Disease,Hepatic System Disease,Hereditary Disorder,Metabolic Disease,Organismal Injury and Abnormalities	Dominant hereditary coproporphyria	0.0052		NA	CPOX	1	tan.HF
Cell Morphology	Enlargement of lung cell lines	0.0052		NA	MCRS1	1	tan.HF
RNA Post-Transcriptional Modification	Processing of RNA	0.00627		NA	CSTF1,LSM3,NOC4L,POLR2L,POP4,RNPS1,ZMAT2,ZMAT5	8	tan.HF
Cancer,Organismal Injury and Abnormalities,Respiratory Disease	Malignant pleural mesothelioma	0.00706		NA	HLA-DQA1,NF2,PDPN	3	tan.HF
Cellular Assembly and Organization,Cellular Function and Maintenance	Organization of cytoplasmic microtubule	0.00745		NA	CRIPT,HOOK3	2	tan.HF
Cell-To-Cell Signaling and Interaction,Reproductive System Development and Function	Binding of gonadal cell lines	0.00787		NA	LGALS8,MOGS,SNX9	3	tan.HF
Hereditary Disorder,Neurological Disease,Organismal Injury and Abnormalities	Autosomal recessive peripheral neuropathy	0.00787		NA	ARL6IP1,DDHD1,DYSF	3	tan.HF
Hereditary Disorder,Neurological Disease,Organismal Injury and Abnormalities	Hereditary neuropathy	0.00904		NA	ARL6IP1,DDHD1,DYSF,FTL,NF2,PJVK	6	tan.HF
Small Molecule Biochemistry	Synthesis of heme	0.00929		NA	CPOX,NFE2L1	2	tan.HF
Embryonic Development,Organismal Development,Tissue Morphology	Morphology of mesoderm	0.00995		NA	NF2,NFE2L1,TBX6	3	tan.HF
Cell Morphology	Enlargement of fibrosarcoma cell lines	0.0104		NA	MCRS1	1	tan.HF
Cardiovascular Disease,Developmental Disorder,Hereditary Disorder,Organismal Injury and Abnormalities	Andersen syndrome	0.0104		NA	KCNJ2	1	tan.HF
Cell Cycle,Cellular Assembly and Organization,DNA Replication, Recombination, and Repair	Sister chromatid exchange of chromosomes	0.0104		NA	XRCC2	1	tan.HF
Lipid Metabolism,Small Molecule Biochemistry	Incorporation of diacylglycerol	0.0104		NA	CD36	1	tan.HF
Cancer,Cell Cycle	Aneuploidization of cervical cancer cell lines	0.0104		NA	MCRS1	1	tan.HF
Connective Tissue Disorders,Organismal Injury and Abnormalities,Skeletal and Muscular Disorders	Endomysial fibrosis of skeletal muscle	0.0104		NA	DYSF	1	tan.HF
Cell Death and Survival,Cellular Function and Maintenance	Clearance of Plasmodium	0.0104		NA	CD36	1	tan.HF
Cell-To-Cell Signaling and Interaction	Attachment of embryonic cancer cell lines	0.0104		NA	CD36	1	tan.HF
Cellular Compromise,Organismal Injury and Abnormalities,Renal and Urological Disease,Tissue Morphology	Degeneration of renal tubular epithelial cells	0.0104		NA	CD36	1	tan.HF
Cell Morphology,Hematological System Development and Function,Immunological Disease,Lymphoid Tissue Structure and Development,Organ Morphology,Organismal Development,Organismal Injury and Abnormalities,Tissue Morphology	Abnormal morphology of splenocytes	0.0104		NA	DIDO1	1	tan.HF
Auditory Disease,Cancer,Neurological Disease,Organismal Injury and Abnormalities	Bilateral vestibular schwannoma	0.0104		NA	NF2	1	tan.HF
Cell-To-Cell Signaling and Interaction,Nervous System Development and Function	Silencing of neurons	0.0104		NA	KCNJ2	1	tan.HF
Embryonic Development,Nervous System Development and Function,Organismal Development,Tissue Morphology	Induction of neural crest	0.0104		NA	TBX6	1	tan.HF
Cell Morphology,Cellular Assembly and Organization,Cellular Development,Cellular Function and Maintenance,Cellular Growth and Proliferation,Nervous System Development and Function,Organismal Development,Tissue Development	Development of callosal axon	0.0104		NA	KCNJ2	1	tan.HF
Cellular Function and Maintenance,Hematological System Development and Function,Hypersensitivity Response	Uptake of eosinophils	0.0104		NA	CD36	1	tan.HF
Small Molecule Biochemistry	Biosynthesis of protoporphyrinogen	0.0104		NA	CPOX	1	tan.HF
Cell-To-Cell Signaling and Interaction	Attachment of endometrial cancer cell lines	0.0104		NA	CD36	1	tan.HF
Cell Morphology,Organismal Injury and Abnormalities	Blebbing of gonadal cell lines	0.0104		NA	NF2	1	tan.HF
Cancer,Neurological Disease,Organismal Injury and Abnormalities	Transitional meningioma	0.0104		NA	NF2	1	tan.HF
Embryonic Development,Hematological System Development and Function,Lymphoid Tissue Structure and Development,Organ Development,Organismal Development,Tissue Development	Formation of peripheral lymph node	0.0104		NA	PDPN	1	tan.HF
Developmental Disorder,Embryonic Development,Organismal Development,Tissue Morphology	Abnormal morphology of enlarged tail bud	0.0104		NA	TBX6	1	tan.HF
Cellular Development,Cellular Growth and Proliferation,Nervous System Development and Function,Tissue Development	Development of projection neurons	0.0104		NA	KCNJ2	1	tan.HF
Connective Tissue Disorders,Developmental Disorder,Hereditary Disorder,Organismal Injury and Abnormalities,Skeletal and Muscular Disorders	Spondylocostal dysostosis type 5	0.0104		NA	TBX6	1	tan.HF
Cardiovascular Disease,Organismal Injury and Abnormalities	Sporadic abdominal aortic aneurysm	0.0104		NA	FTL	1	tan.HF
Cancer,Neurological Disease,Organismal Injury and Abnormalities	Tumorigenesis of schwannoma	0.0104		NA	NF2	1	tan.HF
Cancer,Hereditary Disorder,Neurological Disease,Organismal Injury and Abnormalities	Schwannomatosis type 1	0.0104		NA	NF2	1	tan.HF
Carbohydrate Metabolism,Skeletal and Muscular System Development and Function	Glycogenesis of soleus muscle	0.0104		NA	CD36	1	tan.HF
Hereditary Disorder,Organismal Injury and Abnormalities	Anauxetic dysplasia	0.0104		NA	RMRP	1	tan.HF
Cellular Development,Cellular Growth and Proliferation	Re-entry into growth of leukemia cell lines	0.0104		NA	FTL	1	tan.HF
Lipid Metabolism,Molecular Transport,Small Molecule Biochemistry	Uptake of myristic acid	0.0104		NA	CD36	1	tan.HF
Cellular Movement,Renal and Urological System Development and Function	Chemokinesis of kidney cell lines	0.0104		NA	GRB2	1	tan.HF
Cell Cycle,Humoral Immune Response	Arrest in early S phase of B lymphocytes	0.0104		NA	XRCC2	1	tan.HF
Developmental Disorder,Hematological Disease,Hereditary Disorder,Infectious Diseases,Metabolic Disease,Neurological Disease,Organismal Injury and Abnormalities	Resistance to cerebral malaria	0.0104		NA	CD36	1	tan.HF
Cancer,Organismal Injury and Abnormalities	Carcinoma	0.0111		NA	ALDH1B1,ALDOB,ANKRD54,ARHGAP27,ARL16,ARL6IP1,ATMIN,C15orf62,CCDC92,CD36,CD3G,CEP192,CLDN23,CPOX,CRIPT,CSTF1,CTH,DDHD1,DEPP1,DIDO1,DUSP3,DYSF,EIF3H,FAM241B,FAM81B,FLAD1,FTL,GADD45GIP1,GCNT1,GIMAP1,GMFG,GPD2,GRB2,HACL1,HLA-DQA1,HOOK3,HS1BP3,HSF2BP,IFT20,IGIP,IQCG,ISCA2,KCNJ2,LDLRAD1,LGALS8,MCRS1,MOGS,MRPL17,MRPS33,NF2,NFE2L1,NFU1,NOC4L,NUB1,OXLD1,PDPN,PIGK,PODXL2,POLR2L,POP4,QRICH1,RMRP,RNPS1,RPL17…	101	tan.HF
Infectious Diseases	Infection of cells	0.0119		-0.718	ATMIN,DYSF,EIF3H,GPD2,LSM3,MED11,NF2,PIGK,POLR2L,RNPS1,SAMM50,ZNF791	12	tan.HF
Protein Synthesis	Termination of translation of protein	0.0127		NA	GADD45GIP1,MRPL17,MRPS33	3	tan.HF
Cancer,Organismal Injury and Abnormalities	Malignant neoplasm of heart, mediastinum and pleura	0.0131		NA	CD3G,HLA-DQA1,NF2,PDPN	4	tan.HF
Cellular Movement	Cell rolling	0.0134		NA	CD36,GCNT1,PODXL2	3	tan.HF
Carbohydrate Metabolism	Depletion of carbohydrate	0.0135		NA	CD36,GRB2	2	tan.HF
Connective Tissue Disorders,Inflammatory Response,Organismal Injury and Abnormalities,Tissue Development	Inflammation of adipose tissue	0.0143		NA	CD36,SPRY1	2	tan.HF
Carbohydrate Metabolism,Lipid Metabolism,Molecular Transport,Small Molecule Biochemistry	Depletion of phosphatidylinositol 4,5-diphosphate	0.0155		NA	GRB2	1	tan.HF
Amino Acid Metabolism,Small Molecule Biochemistry	Synthesis of L-cysteine	0.0155		NA	CTH	1	tan.HF
Cellular Movement	Chemokinesis of macrophage cancer cell lines	0.0155		NA	GRB2	1	tan.HF
Cardiovascular Disease,Cardiovascular System Development and Function,Developmental Disorder,Embryonic Development,Organismal Development,Organismal Injury and Abnormalities,Tissue Morphology	Abnormal morphology of intersomitic artery	0.0155		NA	TBX6	1	tan.HF
Cardiovascular Disease,Organismal Injury and Abnormalities	Abnormality of lymphatic vasculature	0.0155		NA	PDPN	1	tan.HF
Nervous System Development and Function	Neuroprotection of neuronal hybrid cells	0.0155		NA	GRB2	1	tan.HF
Developmental Disorder,Embryonic Development,Organismal Development,Tissue Morphology	Abnormal morphology of ureteric bud tip	0.0155		NA	SPRY1	1	tan.HF
Lipid Metabolism,Molecular Transport,Small Molecule Biochemistry	Accumulation of linoleic acid	0.0155		NA	CD36	1	tan.HF
Cell-To-Cell Signaling and Interaction,Cellular Function and Maintenance,Connective Tissue Development and Function,Inflammatory Response	Phagocytosis of fibroblasts	0.0155		NA	CD36	1	tan.HF
Cellular Development,Cellular Growth and Proliferation,Organ Development,Renal and Urological System Development and Function	Expansion of mesangial cells	0.0155		NA	CD36	1	tan.HF
Cellular Movement,Hematological System Development and Function	Cell rolling of red blood cells	0.0155		NA	CD36	1	tan.HF
Cell Death and Survival,Hematological System Development and Function	Survival of Single positive thymocytes	0.0155		NA	GIMAP1	1	tan.HF
Cancer,Neurological Disease,Organismal Injury and Abnormalities	Hyperplasia of Schwann cells	0.0155		NA	NF2	1	tan.HF
Cell-To-Cell Signaling and Interaction,Connective Tissue Development and Function	Adhesion of stromal cell lines	0.0155		NA	SRGN	1	tan.HF
Cellular Growth and Proliferation	Cytostasis of neuroglia	0.0155		NA	NF2	1	tan.HF
Cellular Function and Maintenance	Regulation of Schwann cells	0.0155		NA	NF2	1	tan.HF
Cardiovascular Disease,Hereditary Disorder,Neurological Disease,Organismal Injury and Abnormalities	Acute phase ischemic stroke	0.0155		NA	CD36	1	tan.HF
Lipid Metabolism,Molecular Transport,Small Molecule Biochemistry	Delay in initiation of absorption of cholesterol	0.0155		NA	CD36	1	tan.HF
Tissue Morphology	Deficiency of T lymphocytes	0.0155		NA	GIMAP1	1	tan.HF
Organ Morphology,Organismal Injury and Abnormalities,Renal and Urological Disease,Renal and Urological System Development and Function	Fusion of kidney	0.0155		NA	SPRY1	1	tan.HF
Molecular Transport,Protein Trafficking	Secretion of lipoprotein	0.0155		NA	CD36	1	tan.HF
Hematological Disease,Metabolic Disease,Organismal Injury and Abnormalities	Acute porphyria	0.0155		NA	CPOX	1	tan.HF
Hematological Disease,Hereditary Disorder,Infectious Diseases,Neurological Disease,Organismal Injury and Abnormalities	Susceptibility to cerebral malaria	0.0155		NA	CD36	1	tan.HF
Tissue Morphology	Separation of blood vessel	0.0155		NA	PDPN	1	tan.HF
Lipid Metabolism,Molecular Transport,Small Molecule Biochemistry	Uptake of 15-(4-iodophenyl)-3-methylpentadecanoic acid	0.0155		NA	CD36	1	tan.HF
Cell-mediated Immune Response,Cellular Development,Cellular Function and Maintenance,Cellular Growth and Proliferation,Embryonic Development,Hematological System Development and Function,Hematopoiesis,Lymphoid Tissue Structure and Development,Organ Development,Organismal Development,Tissue Development	Development of pro T4 thymocytes	0.0155		NA	CD3G	1	tan.HF
Embryonic Development	Migration of mesoderm	0.0155		NA	NF2	1	tan.HF
Developmental Disorder,Hereditary Disorder,Organismal Functions,Organismal Injury and Abnormalities,Skeletal and Muscular Disorders	Limb girdle muscular dystrophy type 1c	0.0155		NA	DYSF	1	tan.HF
Carbohydrate Metabolism,Lipid Metabolism,Molecular Transport,Small Molecule Biochemistry	Quantity of lysophosphatidylethanolamine	0.0155		NA	CD36	1	tan.HF
Hereditary Disorder,Neurological Disease,Organismal Injury and Abnormalities,Skeletal and Muscular Disorders	Autosomal recessive hereditary spastic paraplegia	0.0202		NA	ARL6IP1,DDHD1	2	tan.HF
Cardiovascular Disease,Hereditary Disorder,Neurological Disease,Organismal Injury and Abnormalities	Recovery stage ischemic stroke	0.0207		NA	CD36	1	tan.HF
Cell Death and Survival,Organ Morphology,Organismal Injury and Abnormalities,Respiratory Disease,Respiratory System Development and Function	Quantity of apoptotic pneumocytes	0.0207		NA	CD36	1	tan.HF
Developmental Disorder,Hereditary Disorder,Metabolic Disease,Organismal Injury and Abnormalities,Renal and Urological Disease	Glutaric aciduria type 2	0.0207		NA	FLAD1	1	tan.HF
Cell Signaling,Vitamin and Mineral Metabolism	Delay in initiation of clearance of Ca2+	0.0207		NA	CD36	1	tan.HF
Cancer,Organismal Injury and Abnormalities,Reproductive System Disease	Incidence of endometrial carcinoma	0.0207		NA	GRB2	1	tan.HF
Amino Acid Metabolism,Endocrine System Development and Function,Molecular Transport,Small Molecule Biochemistry	Abnormal quantity of L-triiodothyronine	0.0207		NA	GPD2	1	tan.HF
Cell-To-Cell Signaling and Interaction,Cellular Assembly and Organization,Respiratory System Development and Function	Cell-cell adhesion of lung cell lines	0.0207		NA	LGALS8	1	tan.HF
Lipid Metabolism,Molecular Transport,Small Molecule Biochemistry	Accumulation of stearic acid	0.0207		NA	CD36	1	tan.HF
Cancer,Connective Tissue Disorders,Organismal Injury and Abnormalities,Skeletal and Muscular Disorders	Osteoma	0.0207		NA	NF2	1	tan.HF
Cardiovascular System Development and Function,Cell-To-Cell Signaling and Interaction,Cellular Assembly and Organization	Cell-cell adhesion of endothelial cell lines	0.0207		NA	LGALS8	1	tan.HF
Cellular Assembly and Organization	Vacuolar degeneration	0.0207		NA	CD36	1	tan.HF
Cardiovascular System Development and Function,Cell Cycle,Cell-To-Cell Signaling and Interaction,Cellular Growth and Proliferation	Contact growth inhibition of vascular endothelial cells	0.0207		NA	NF2	1	tan.HF
Lipid Metabolism,Small Molecule Biochemistry	Hydrolysis of cholesterol	0.0207		NA	CD36	1	tan.HF
Cardiovascular Disease,Hematological Disease,Organismal Injury and Abnormalities	Fibrin thrombus	0.0207		NA	S100A10	1	tan.HF
Lipid Metabolism,Small Molecule Biochemistry	Turnover of triacylglycerol	0.0207		NA	CD36	1	tan.HF
Cell Signaling,Small Molecule Biochemistry	Suppression of nitric oxide	0.0207		NA	CD36	1	tan.HF
Carbohydrate Metabolism,Small Molecule Biochemistry	Metabolism of D-fructose	0.0207		NA	ALDOB	1	tan.HF
Cardiovascular Disease,Organismal Injury and Abnormalities	Angiogenesis of infarct	0.0207		NA	CD36	1	tan.HF
Carbohydrate Metabolism,Lipid Metabolism,Small Molecule Biochemistry	Binding of phosphatidylinositol 3,4-diphosphate	0.0207		NA	NF2	1	tan.HF
Small Molecule Biochemistry	Generation of hydrogen sulfide	0.0207		NA	CTH	1	tan.HF
Auditory Disease,Hereditary Disorder,Neurological Disease,Organismal Injury and Abnormalities	Autosomal recessive auditory neuropathy	0.0207		NA	PJVK	1	tan.HF
Cellular Compromise	Disorganization of mitochondria	0.0258		NA	DDHD1	1	tan.HF
Cancer,Hematological Disease,Immunological Disease,Organismal Injury and Abnormalities	Refractory Philadelphia negative B-cell precursor acute lymphoblastic leukemia	0.0258		NA	CD3G	1	tan.HF
Developmental Disorder,Endocrine System Disorders,Hereditary Disorder,Organismal Injury and Abnormalities,Reproductive System Disease	Isolated growth hormone deficiency type Ia	0.0258		NA	CRIPT	1	tan.HF
Cancer,Hematological Disease,Immunological Disease,Organismal Injury and Abnormalities	High-risk B-cell childhood acute lymphoblastic leukemia	0.0258		NA	CD3G	1	tan.HF
Cell Cycle,Cell-To-Cell Signaling and Interaction,Cellular Growth and Proliferation	Contact growth inhibition of prostate cancer cell lines	0.0258		NA	CTH	1	tan.HF
Cell Cycle,Connective Tissue Development and Function	Aneuploidy of fibroblasts	0.0258		NA	XRCC2	1	tan.HF
Cell-mediated Immune Response,Cellular Development,Cellular Function and Maintenance,Cellular Growth and Proliferation,Embryonic Development,Hematological System Development and Function,Hematopoiesis,Lymphoid Tissue Structure and Development,Organ Development,Organismal Development,Tissue Development	Development of pro-T3 thymocytes	0.0258		NA	CD3G	1	tan.HF
Cellular Movement,Renal and Urological System Development and Function	Cell rolling of kidney cell lines	0.0258		NA	PODXL2	1	tan.HF
Lipid Metabolism,Molecular Transport,Small Molecule Biochemistry	Accumulation of palmitic acid	0.0258		NA	CD36	1	tan.HF
Hematological System Development and Function,Hematopoiesis,Humoral Immune Response,Lymphoid Tissue Structure and Development,Tissue Morphology	Quantity of transitional type 3 B lymphocytes	0.0258		NA	GIMAP1	1	tan.HF
Cell Morphology,Endocrine System Disorders,Organ Morphology,Organismal Injury and Abnormalities,Reproductive System Development and Function,Reproductive System Disease	Abnormal morphology of sperm annulus	0.0258		NA	SLIRP	1	tan.HF
Cancer,Hematological Disease,Immunological Disease,Organismal Injury and Abnormalities	Relapsed Philadelphia negative B-cell precursor acute lymphoblastic leukemia	0.0258		NA	CD3G	1	tan.HF
Cell Morphology,Cellular Assembly and Organization	Elongation of plasma membrane projections	0.0258		NA	NF2	1	tan.HF
Lipid Metabolism,Molecular Transport,Small Molecule Biochemistry	Accumulation of oleic acid	0.0258		NA	CD36	1	tan.HF
Cell Cycle,Connective Tissue Development and Function	Mitogenesis of brown adipocytes	0.0258		NA	GRB2	1	tan.HF
Cancer,Hematological Disease,Immunological Disease,Organismal Injury and Abnormalities	Refractory de novo acute lymphocytic leukemia	0.0258		NA	CD3G	1	tan.HF
Cancer	Transformation of gonadal cell lines	0.0258		NA	EIF3H	1	tan.HF
Cellular Assembly and Organization,Cellular Function and Maintenance	Formation of clathrin-coated pits	0.0258		NA	GRB2	1	tan.HF
Cancer,Neurological Disease,Organismal Injury and Abnormalities	Malignant meningioma	0.0258		NA	NF2	1	tan.HF
Organ Development,Organ Morphology,Skeletal and Muscular System Development and Function	Relaxation of skeletal muscle	0.0258		NA	KCNJ2	1	tan.HF
Cell Morphology,Cellular Movement,Hematological System Development and Function,Immune Cell Trafficking,Inflammatory Response	Cell spreading of dendritic cells	0.0258		NA	PDPN	1	tan.HF
Cellular Assembly and Organization	Binding of filaments	0.0259		NA	ALDOB,CRIPT	2	tan.HF
Protein Synthesis	Elongation of protein	0.0276		NA	GADD45GIP1,MRPL17,MRPS33	3	tan.HF
Protein Trafficking	Targeting of protein	0.0301		NA	HACL1,IFT20,TOMM22,TOMM34	4	tan.HF
Protein Synthesis	Polymerization of protein	0.0305		NA	CD3G,CTH,GRB2,HACL1,KCNJ2,S100A10,SNX9	7	tan.HF
Cancer,Hematological Disease,Immunological Disease,Organismal Injury and Abnormalities	Relapsed Philadelphia-positive B-cell acute lymphoblastic leukemia	0.0308		NA	CD3G	1	tan.HF
Carbohydrate Metabolism,Molecular Transport,Small Molecule Biochemistry	Absorption of D-glucose	0.0308		NA	CD36	1	tan.HF
Cancer,Hematological Disease,Immunological Disease,Organismal Injury and Abnormalities	Refractory Philadelphia-positive B-cell acute lymphoblastic leukemia	0.0308		NA	CD3G	1	tan.HF
Amino Acid Metabolism,Small Molecule Biochemistry	Metabolism of L-cysteine	0.0308		NA	CTH	1	tan.HF
Cell Death and Survival,Organismal Injury and Abnormalities	Apoptosis of PrEC cells	0.0308		NA	EIF3H	1	tan.HF
Cardiovascular System Development and Function,Cell Cycle	Mitogenesis of vascular endothelial cells	0.0308		NA	NF2	1	tan.HF
Cellular Assembly and Organization,Cellular Function and Maintenance,Skeletal and Muscular System Development and Function,Tissue Development	Organization of transverse tubules	0.0308		NA	DYSF	1	tan.HF
Embryonic Development,Organismal Development,Tissue Development	Formation of epiblast	0.0308		NA	GRB2	1	tan.HF
Cell Morphology,Hair and Skin Development and Function	Enlargement of epithelial cell lines	0.0308		NA	MCRS1	1	tan.HF
DNA Replication, Recombination, and Repair,Energy Production,Nucleic Acid Metabolism,Small Molecule Biochemistry	Oxidation of NADH	0.0308		NA	ALDOB	1	tan.HF
Cell Morphology,Organismal Injury and Abnormalities,Renal and Urological System Development and Function	Blebbing of kidney cell lines	0.0308		NA	NF2	1	tan.HF
Developmental Disorder,Embryonic Development,Organ Development,Organ Morphology,Organismal Development,Organismal Injury and Abnormalities,Respiratory Disease,Respiratory System Development and Function,Tissue Development	Agenesis of lung	0.0308		NA	ATMIN	1	tan.HF
Carbohydrate Metabolism,Lipid Metabolism,Small Molecule Biochemistry	Binding of phosphatidylinositol-3,4,5-triphosphate	0.0308		NA	NF2	1	tan.HF
RNA Post-Transcriptional Modification	Production of siRNA	0.0308		NA	RMRP	1	tan.HF
Cellular Growth and Proliferation	Cytostasis of liver cells	0.0308		NA	NF2	1	tan.HF
Lipid Metabolism,Small Molecule Biochemistry	Translocation of fatty acid	0.0308		NA	CD36	1	tan.HF
Hematological Disease,Immunological Disease,Tissue Morphology	Deficiency of B lymphocytes	0.0308		NA	GIMAP1	1	tan.HF
Cellular Assembly and Organization,Cellular Function and Maintenance	Recycling of endosomes	0.0308		NA	IFT20	1	tan.HF
Cellular Movement	Invasion by peritoneal macrophages	0.0308		NA	S100A10	1	tan.HF
Lipid Metabolism,Small Molecule Biochemistry,Vitamin and Mineral Metabolism	Metabolism of dolichol	0.0308		NA	SRD5A3	1	tan.HF
Energy Production,Lipid Metabolism,Small Molecule Biochemistry	Oxidation of cholesterol	0.0308		NA	CD36	1	tan.HF
Cardiovascular Disease,Cell Morphology,Organismal Injury and Abnormalities	Abnormal morphology of foam cells	0.0308		NA	CD36	1	tan.HF
Endocrine System Development and Function,Molecular Transport,Small Molecule Biochemistry	Abnormal quantity of hormone	0.0311		NA	CD36,GPD2	2	tan.HF
Developmental Disorder,Embryonic Development,Organismal Development,Tissue Morphology	Lack of mesoderm	0.0322		NA	NF2,NFE2L1	2	tan.HF
Behavior,Digestive System Development and Function,Nutritional Disease	Feeding disorder	0.0323		NA	CD36,GPD2,KCNJ2	3	tan.HF
Connective Tissue Disorders,Developmental Disorder,Organismal Injury and Abnormalities,Skeletal and Muscular Disorders	Microcephaly	0.0329		NA	CRIPT,UBE3B,VARS	3	tan.HF
Cancer,Organismal Injury and Abnormalities	Cancer	0.0331		0.473	ALDH1B1,ALDOB,ANKRD54,ARHGAP27,ARL16,ARL6IP1,ATMIN,C15orf62,CCDC92,CD36,CD3G,CEP192,CLDN23,CPOX,CRIPT,CSTF1,CTH,DDHD1,DEPP1,DIDO1,DUSP3,DYSF,EIF3H,FAM241B,FAM81B,FLAD1,FTL,GADD45GIP1,GCNT1,GIMAP1,GMFG,GPD2,GRB2,HACL1,HLA-DQA1,HOOK3,HS1BP3,HSF2BP,IFT20,IGIP,IQCG,ISCA2,KCNJ2,LDLRAD1,LGALS8,LSM3,MCRS1,MOGS,MRPL17,MRPS33,NF2,NFE2L1,NFU1,NOC4L,NUB1,OXLD1,PDPN,PIGK,PODXL2,POLR2L,POP4,QRICH1,RMRP,RNPS1,…	103	tan.HF
Cellular Development,Cellular Growth and Proliferation,Embryonic Development,Hematological System Development and Function,Hematopoiesis,Humoral Immune Response,Lymphoid Tissue Structure and Development,Organ Development,Organismal Development,Tissue Development	Differentiation of plasma cells	0.0333		NA	CD36,LGALS8	2	tan.HF
Cancer,Organismal Injury and Abnormalities	Development of soft tissue sarcoma	0.0333		NA	NF2,XRCC2	2	tan.HF
Cancer,Hematological Disease,Immunological Disease,Organismal Injury and Abnormalities	Diffuse large B-cell lymphoma	0.0344		NA	CD36,CD3G,GPD2,GRB2,HLA-DQA1	5	tan.HF
Cellular Development,Cellular Growth and Proliferation	Arrest in proliferation of cervical cancer cell lines	0.0359		NA	GADD45GIP1	1	tan.HF
Cancer,Organismal Injury and Abnormalities,Skeletal and Muscular Disorders	Development of rhabdomyosarcoma	0.0359		NA	XRCC2	1	tan.HF
Developmental Disorder,Embryonic Development,Organismal Development,Tissue Morphology	Lack of extraembryonic ectoderm	0.0359		NA	NF2	1	tan.HF
Organismal Injury and Abnormalities	Abnormal circulation of lymphatic fluid	0.0359		NA	PDPN	1	tan.HF
Lipid Metabolism,Molecular Transport,Small Molecule Biochemistry	Transport of triacylglycerol	0.0359		NA	CD36	1	tan.HF
Carbohydrate Metabolism	Metabolism of fructose-1,6-diphosphate	0.0359		NA	ALDOB	1	tan.HF
Cancer,Organismal Injury and Abnormalities,Renal and Urological Disease	Urothelial carcinoma in situ	0.0359		NA	HLA-DQA1	1	tan.HF
Cardiovascular System Development and Function,Organismal Development,Tissue Development	Angiogenesis of aortic ring tissue	0.0359		NA	CTH	1	tan.HF
Cell Morphology,Cellular Movement,Reproductive System Development and Function	Elongation of gonadal cell lines	0.0359		NA	NF2	1	tan.HF
Immunological Disease,Organismal Injury and Abnormalities	Lymphangiectasis	0.0359		NA	PDPN	1	tan.HF
Cell-mediated Immune Response,Cellular Movement,Hematological System Development and Function,Immune Cell Trafficking	Cell rolling of Th1 cells	0.0359		NA	GCNT1	1	tan.HF
Infectious Diseases	Viral Infection	0.0362	Decreased	-2.067	ARL16,ATMIN,CD36,DUSP3,DYSF,EIF3H,FTL,GPD2,GRB2,HLA-DQA1,LSM3,MED11,NF2,PIGK,POLR2L,RNPS1,SAMM50,SNX9,ZNF791	19	tan.HF
DNA Replication, Recombination, and Repair	Excision repair	0.0388		NA	ATMIN,NFE2L1,POLR2L	3	tan.HF
Cell-To-Cell Signaling and Interaction,Cellular Growth and Proliferation,Hematological System Development and Function	Co-stimulation of T lymphocytes	0.0403		NA	GRB2,LGALS8	2	tan.HF
Cellular Assembly and Organization,Tissue Development	Formation of membrane tubule	0.0409		NA	SNX9	1	tan.HF
Molecular Transport,Nucleic Acid Metabolism,Small Molecule Biochemistry	Quantity of ADP	0.0409		NA	GPD2	1	tan.HF
Connective Tissue Development and Function	Mass of parametrial fat pad	0.0409		NA	GPD2	1	tan.HF
Cell Cycle,Cellular Development,Respiratory System Development and Function	Premature senescence of lung cell lines	0.0409		NA	MCRS1	1	tan.HF
Cell Morphology,Connective Tissue Development and Function,Organismal Injury and Abnormalities	Blebbing of fibroblast cell lines	0.0409		NA	NF2	1	tan.HF
Cancer,Neurological Disease,Organismal Injury and Abnormalities	Choroid plexus carcinoma	0.0409		NA	NF2	1	tan.HF
Developmental Disorder,Embryonic Development,Organismal Development,Tissue Morphology	Lack of proamniotic cavity	0.0409		NA	GADD45GIP1	1	tan.HF
Cell Signaling	Tyrosine dephosphorylation	0.0409		NA	GRB2	1	tan.HF
Lipid Metabolism,Molecular Transport,Small Molecule Biochemistry	Uptake of oleic acid	0.0409		NA	CD36	1	tan.HF
Tissue Morphology	Density of macrophages	0.0409		NA	S100A10	1	tan.HF
Carbohydrate Metabolism	Gluconeogenesis of hepatocytes	0.0409		NA	CTH	1	tan.HF
Hematological Disease	Hyperhomocysteinemia	0.0409		NA	CTH	1	tan.HF
Connective Tissue Disorders,Inflammatory Disease,Inflammatory Response,Organismal Injury and Abnormalities,Respiratory Disease	Non-specific interstitial pneumonia	0.0409		NA	HLA-DQA1	1	tan.HF
Neurological Disease,Organismal Injury and Abnormalities,Psychological Disorders	Preclinical stage amyotrophic lateral sclerosis	0.0409		NA	CD36	1	tan.HF
Nervous System Development and Function,Neurological Disease	Abnormal regeneration by peripheral nervous system	0.0409		NA	CD36	1	tan.HF
Cell Morphology,Organ Morphology,Skeletal and Muscular Disorders,Skeletal and Muscular System Development and Function,Tissue Morphology	Abnormal morphology of sarcolemma	0.0409		NA	DYSF	1	tan.HF
Cellular Compromise,Gastrointestinal Disease,Hepatic System Disease,Organismal Injury and Abnormalities	Oxidative stress response of hepatocytes	0.0409		NA	NFE2L1	1	tan.HF
Cellular Assembly and Organization	Quantity of macropinosomes	0.0409		NA	SNX9	1	tan.HF
Energy Production,Lipid Metabolism,Small Molecule Biochemistry	Alpha-oxidation of fatty acid	0.0409		NA	HACL1	1	tan.HF
Cell Cycle	Replication of Francisella novicida U112	0.0409		NA	GRB2	1	tan.HF
Free Radical Scavenging,Molecular Transport	Secretion of reactive oxygen species	0.0409		NA	CD36	1	tan.HF
Cellular Development,Cellular Growth and Proliferation,Embryonic Development,Organ Development,Organismal Development,Reproductive System Development and Function,Tissue Development	Spermiogenesis	0.0415		NA	IQCG,REC8,SLIRP	3	tan.HF
Cancer,Organismal Injury and Abnormalities	Extracranial solid tumor	0.0421		0.647	ALDH1B1,ALDOB,ANKRD54,ARHGAP27,ARL16,ARL6IP1,ATMIN,C15orf62,CCDC92,CD36,CD3G,CEP192,CLDN23,CPOX,CRIPT,CSTF1,CTH,DDHD1,DEPP1,DIDO1,DUSP3,DYSF,EIF3H,FAM241B,FAM81B,FLAD1,FTL,GADD45GIP1,GCNT1,GIMAP1,GMFG,GPD2,GRB2,HACL1,HLA-DQA1,HOOK3,HS1BP3,HSF2BP,IFT20,IGIP,IQCG,ISCA2,KCNJ2,LDLRAD1,LGALS8,MCRS1,MOGS,MRPL17,MRPS33,NF2,NFE2L1,NFU1,NOC4L,NUB1,OXLD1,PDPN,PIGK,PODXL2,POLR2L,POP4,QRICH1,RMRP,RNPS1,RPL17…	102	tan.HF
Cell-To-Cell Signaling and Interaction	Binding of leukemia cell lines	0.0429		NA	CD36,DYSF,GMFG	3	tan.HF
Cancer,Organismal Injury and Abnormalities	Malignant solid tumor	0.0432		0.501	ALDH1B1,ALDOB,ANKRD54,ARHGAP27,ARL16,ARL6IP1,ATMIN,C15orf62,CCDC92,CD36,CD3G,CEP192,CLDN23,CPOX,CRIPT,CSTF1,CTH,DDHD1,DEPP1,DIDO1,DUSP3,DYSF,EIF3H,FAM241B,FAM81B,FLAD1,FTL,GADD45GIP1,GCNT1,GIMAP1,GMFG,GPD2,GRB2,HACL1,HLA-DQA1,HOOK3,HS1BP3,HSF2BP,IFT20,IGIP,IQCG,ISCA2,KCNJ2,LDLRAD1,LGALS8,MCRS1,MOGS,MRPL17,MRPS33,NF2,NFE2L1,NFU1,NOC4L,NUB1,OXLD1,PDPN,PIGK,PODXL2,POLR2L,POP4,QRICH1,RMRP,RNPS1,RPL17…	102	tan.HF
Digestive System Development and Function,Gastrointestinal Disease,Hepatic System Development and Function,Hepatic System Disease,Inflammatory Disease,Inflammatory Response,Metabolic Disease,Organ Development,Organismal Injury and Abnormalities	Steatohepatitis	0.0439		NA	HLA-DQA1,NFE2L1	2	tan.HF
Developmental Disorder,Hereditary Disorder,Metabolic Disease,Organismal Injury and Abnormalities	Congenital disorders of glycosylation	0.0452		NA	MOGS,SRD5A3	2	tan.HF
Cell Morphology,Renal and Urological System Development and Function	Shape change of kidney cell lines	0.0452		NA	GRB2,NF2	2	tan.HF
Hematological Disease	Cyanosis	0.0458		NA	KCNJ2,PDPN,XRCC2	3	tan.HF
Cell-To-Cell Signaling and Interaction	Recognition of bacteria	0.0459		NA	CD36	1	tan.HF
Cellular Movement	Beat of cilia	0.0459		NA	TTLL6	1	tan.HF
Cell-mediated Immune Response,Cellular Development,Cellular Function and Maintenance,Cellular Growth and Proliferation,Embryonic Development,Hematological System Development and Function,Hematopoiesis,Lymphoid Tissue Structure and Development,Organ Development,Organismal Development,Tissue Development	Development of alpha-beta T lymphocytes	0.0459		NA	CD3G	1	tan.HF
Cellular Compromise	Perturbation of cells	0.0459		NA	GRB2	1	tan.HF
Post-Translational Modification	Neddylation of protein	0.0459		NA	NUB1	1	tan.HF
Amino Acid Metabolism,Small Molecule Biochemistry	Metabolism of homocysteine	0.0459		NA	CTH	1	tan.HF
Cell Morphology,Cellular Assembly and Organization	Contraction of cytoskeleton	0.0459		NA	PDPN	1	tan.HF
Cell-To-Cell Signaling and Interaction,Cellular Function and Maintenance,Inflammatory Response	Phagocytosis by nervous tissue cell lines	0.0459		NA	CD36	1	tan.HF
Lipid Metabolism,Molecular Transport,Small Molecule Biochemistry	Influx of cholesterol	0.0459		NA	CD36	1	tan.HF
Cellular Assembly and Organization	Binding of actin filaments	0.0459		NA	ALDOB	1	tan.HF
Cell Death and Survival,Cellular Function and Maintenance	Clearance of Streptococcus pneumoniae	0.0459		NA	CD36	1	tan.HF
Vitamin and Mineral Metabolism	Assembly of iron-sulfur	0.0459		NA	NFU1	1	tan.HF
Cell Morphology,Embryonic Development,Organ Development,Organ Morphology,Organismal Development,Organismal Injury and Abnormalities,Respiratory Disease,Respiratory System Development and Function,Tissue Development,Tissue Morphology	Abnormal morphology of alveolar type I cells	0.0459		NA	PDPN	1	tan.HF
Lipid Metabolism,Molecular Transport,Small Molecule Biochemistry	Quantity of prostaglandin D2	0.0459		NA	CD36	1	tan.HF
Molecular Transport,Nucleic Acid Metabolism,Small Molecule Biochemistry	Quantity of AMP	0.0459		NA	GPD2	1	tan.HF
Cellular Development,Cellular Growth and Proliferation	Proliferation of schwannoma cell lines	0.0459		NA	NF2	1	tan.HF
RNA Post-Transcriptional Modification	Processing of tRNA	0.0459		NA	POP4	1	tan.HF
Developmental Disorder,Hereditary Disorder,Metabolic Disease,Neurological Disease,Organismal Injury and Abnormalities,Skeletal and Muscular Disorders	Familial periodic paralysis	0.0459		NA	KCNJ2	1	tan.HF
Cancer,Immunological Disease,Organismal Injury and Abnormalities	Development of thymoma	0.0459		NA	XRCC2	1	tan.HF
Cellular Assembly and Organization	Distribution of lysosome	0.0459		NA	HOOK3	1	tan.HF
Developmental Disorder,Embryonic Development,Organismal Development,Tissue Morphology	Abnormal morphology of nephrogenic zone	0.0459		NA	SPRY1	1	tan.HF
Neurological Disease,Organismal Injury and Abnormalities	HIV encephalopathy	0.0459		NA	HLA-DQA1	1	tan.HF
Cell-To-Cell Signaling and Interaction,Nervous System Development and Function	Activation of Schwann cells	0.0459		NA	NF2	1	tan.HF
Molecular Transport,Protein Trafficking	Secretion of cytokine	0.0464		NA	CD36,DYSF	2	tan.HF
Cellular Movement,Connective Tissue Development and Function	Cell movement of fibroblast cell lines	0.0465		-1.177	GRB2,LGALS8,NF2,PODXL2	4	tan.HF
Cancer,Gastrointestinal Disease,Inflammatory Disease,Organismal Injury and Abnormalities	Barrett syndrome	0.0477		NA	ALDOB,HLA-DQA1	2	tan.HF
Embryonic Development,Hematological System Development and Function,Humoral Immune Response,Lymphoid Tissue Structure and Development,Organ Development,Organismal Development,Tissue Development	Formation of germinal center	0.0477		NA	GRB2,PDPN	2	tan.HF
Embryonic Development,Organismal Development,Tissue Development	Formation of mesoderm	0.0477		NA	NF2,TBX6	2	tan.HF
Neurological Disease	Peripheral neuropathy	0.0499		NA	ARL6IP1,DDHD1,DYSF,NF2	4	tan.HF
Cellular Function and Maintenance,Cellular Movement	Movement of cilia	8.45e-06	NA	NA	DNAH11,NME7,RSPH9,SPEF2	4	saddlebrown.HF
Cancer,Organismal Injury and Abnormalities,Respiratory Disease	Stage IIIB nonsquamous non-small cell lung carcinoma	3.85e-05	NA	NA	INSR,LCK,LYN,POLE4	4	saddlebrown.HF
Cell-To-Cell Signaling and Interaction,Hematological System Development and Function	Conjugation of B-lymphocyte derived cell lines	4.07e-05	NA	NA	ITGB2,LCK	2	saddlebrown.HF
Cellular Function and Maintenance,Cellular Movement,Hematological System Development and Function,Immune Cell Trafficking,Inflammatory Response	Retention of monocytes	4.07e-05	NA	NA	CX3CR1,ITGB2	2	saddlebrown.HF
Cell-To-Cell Signaling and Interaction,Hematological System Development and Function,Humoral Immune Response,Immune Cell Trafficking,Inflammatory Response	Hyperactivation of B lymphocytes	4.07e-05	NA	NA	ITGB2,LYN	2	saddlebrown.HF
Cancer,Organismal Injury and Abnormalities,Respiratory Disease	Recurrent nonsquamous non-small cell lung carcinoma	4.49e-05	NA	NA	INSR,LCK,LYN,POLE4	4	saddlebrown.HF
Cancer,Hematological Disease,Immunological Disease,Organismal Injury and Abnormalities	Advanced phase chronic myeloid leukemia	0.0001	NA	NA	GABRP,LCK,LYN,POLE4	4	saddlebrown.HF
Cell-To-Cell Signaling and Interaction,Cellular Movement,Hematological System Development and Function,Immune Cell Trafficking,Inflammatory Response	Recruitment of macrophages	0.000111	NA	-0.775	CCL4,CX3CR1,FCER2,ITGB2,LYN	5	saddlebrown.HF
Cancer,Hematological Disease,Immunological Disease,Organismal Injury and Abnormalities	Chronic myeloid leukemia	0.000119	NA	NA	CDCP1,GABRP,IL2RG,LCK,LYN,POLE4	6	saddlebrown.HF
Cancer,Organismal Injury and Abnormalities	Unresectable metastasis	0.000119	NA	NA	IL2RG,INSR,LCK,LYN,POLE4	5	saddlebrown.HF
Cancer,Organismal Injury and Abnormalities,Respiratory Disease,Tumor Morphology	Progressive lung adenocarcinoma	0.000134	NA	NA	INSR,LCK,LYN,POLE4	4	saddlebrown.HF
Cancer,Organismal Injury and Abnormalities	Stage IIIB cancer	0.000148	NA	NA	IL2RG,INSR,LCK,LYN,POLE4	5	saddlebrown.HF
Cancer,Organismal Injury and Abnormalities,Tumor Morphology	Metastatic progressive squamous-cell carcinoma	0.000151	NA	NA	INSR,LCK,POLE4	3	saddlebrown.HF
Cancer,Organismal Injury and Abnormalities,Tumor Morphology	Progressive malignant solid tumor	0.000157	NA	NA	AGR2,IL2RG,INSR,LCK,LYN,POLE4	6	saddlebrown.HF
Cancer,Organismal Injury and Abnormalities,Respiratory Disease	Locally advanced non-small cell lung carcinoma	0.000166	NA	NA	INSR,LCK,LYN,POLE4	4	saddlebrown.HF
Cancer,Organismal Injury and Abnormalities	KRAS mutation negative adenocarcinoma	0.000168	NA	NA	LCK,LYN,POLE4	3	saddlebrown.HF
Cancer,Organismal Injury and Abnormalities,Respiratory Disease	Metastatic lung adenocarcinoma	0.000194	NA	NA	INSR,LCK,LYN,POLE4	4	saddlebrown.HF
Cancer,Organismal Injury and Abnormalities	Stage IV advanced solid tumor	0.0002	NA	NA	IL2RG,INSR,LCK,LYN,POLE4	5	saddlebrown.HF
Cancer,Organismal Injury and Abnormalities	Stage IV secondary tumor	0.0002	NA	NA	IL2RG,INSR,LCK,LYN,POLE4	5	saddlebrown.HF
Hematological System Development and Function,Humoral Immune Response,Immune Cell Trafficking,Inflammatory Response,Tissue Development	Accumulation of plasma cells	0.000202	NA	NA	ITGB2,LYN	2	saddlebrown.HF
Cancer,Organismal Injury and Abnormalities,Respiratory Disease	Stage IV advanced non-small cell lung carcinoma	0.000225	NA	NA	INSR,LCK,LYN,POLE4	4	saddlebrown.HF
Cell-To-Cell Signaling and Interaction	Binding of leukemia cell lines	0.000234	NA	-1.158	CCL4,FCER2,ITGB2,LCK,UBE2I	5	saddlebrown.HF
Cancer,Organismal Injury and Abnormalities	Unresectable malignant solid tumor	0.000265	NA	NA	IL2RG,INSR,LCK,LYN,POLE4	5	saddlebrown.HF
Humoral Immune Response,Protein Synthesis	Quantity of IgM	0.000273	NA	0.744	FCER2,IL2RG,ITGB2,LCK,LYN	5	saddlebrown.HF
Cardiovascular System Development and Function,Organ Development	Total end-diastolic diameter of left ventricle	0.000282	NA	NA	INSR,MYLK3	2	saddlebrown.HF
Cancer,Organismal Injury and Abnormalities,Tumor Morphology	Progressive metastatic adenocarcinoma	0.000297	NA	NA	INSR,LCK,LYN,POLE4	4	saddlebrown.HF
Cancer,Hematological Disease,Immunological Disease,Organismal Injury and Abnormalities	Leukemia	0.000311	NA	NA	ARL6IP5,CACNA1S,CCL4,CDCP1,CRCP,DCAF5,DNAH11,FMNL3,GABRP,IL2RG,INSR,ITGB2,LCK,LYN,MDC1,MED13L,MYLK3,NSUN7,POLE4,RGS22,TATDN2,TJP1,UBE2I,WDR38	24	saddlebrown.HF
Cancer,Hematological Disease,Immunological Disease,Organismal Injury and Abnormalities	Acute myeloid leukemia	0.000344	NA	NA	CDCP1,CRCP,DCAF5,DNAH11,FMNL3,GABRP,IL2RG,INSR,LCK,LYN,MDC1,MED13L,MYLK3,NSUN7,POLE4,RGS22,TATDN2,TJP1,UBE2I,WDR38	20	saddlebrown.HF
Cancer,Hematological Disease,Immunological Disease,Organismal Injury and Abnormalities	Acute leukemia	0.000355	NA	NA	CACNA1S,CDCP1,CRCP,DCAF5,DNAH11,FMNL3,GABRP,IL2RG,INSR,LCK,LYN,MDC1,MED13L,MYLK3,NSUN7,POLE4,RGS22,TATDN2,TJP1,UBE2I,WDR38	21	saddlebrown.HF
Cell-To-Cell Signaling and Interaction	Conjugation of leukemia cell lines	0.000375	NA	NA	ITGB2,LCK	2	saddlebrown.HF
Cancer,Hematological Disease,Immunological Disease,Organismal Injury and Abnormalities	Refractory myeloid leukemia	0.000384	NA	NA	GABRP,LCK,LYN,POLE4	4	saddlebrown.HF
Cell Morphology,Hematological Disease,Immunological Disease,Lymphoid Tissue Structure and Development	Lack of natural killer cells	0.000482	NA	NA	IL2RG,LCK	2	saddlebrown.HF
Cell Signaling,Cell-To-Cell Signaling and Interaction	Cytokine and chemokine mediated signaling pathway	0.000507	NA	NA	CCL4,CX3CR1,FCER2,IL20RB,IL2RG,ITGB2	6	saddlebrown.HF
Developmental Disorder,Hereditary Disorder,Organismal Injury and Abnormalities,Respiratory Disease	Primary ciliary dyskinesia	0.000509	NA	NA	DNAAF3,DNAH11,RSPH9	3	saddlebrown.HF
Cancer,Organismal Injury and Abnormalities	Metastatic adenocarcinoma	0.00053	NA	NA	IL2RG,INSR,LCK,LYN,POLE4	5	saddlebrown.HF
Cancer,Organismal Injury and Abnormalities,Respiratory Disease	Stage IIIB lung adenocarcinoma	0.000546	NA	NA	LCK,LYN,POLE4	3	saddlebrown.HF
Cancer,Organismal Injury and Abnormalities	Relapsed malignant solid tumor	0.000572	NA	NA	IL2RG,INSR,LCK,LYN,POLE4	5	saddlebrown.HF
Cancer,Hematological Disease,Immunological Disease,Organismal Injury and Abnormalities	Accelerated phase chronic myelogenous leukemia	0.000585	NA	NA	GABRP,LCK,LYN	3	saddlebrown.HF
Cancer,Organismal Injury and Abnormalities,Respiratory Disease	Locally advanced nonsquamous non-small cell lung cancer	0.000625	NA	NA	INSR,LCK,LYN	3	saddlebrown.HF
Immunological Disease	Primary immunodeficiency disorder	0.000647	NA	NA	FCER2,IL2RG,ITGB2,LCK,NCF1	5	saddlebrown.HF
Cancer,Organismal Injury and Abnormalities	Advanced adenocarcinoma	0.000649	NA	NA	IL2RG,INSR,LCK,LYN,POLE4,UPK3B	6	saddlebrown.HF
Cancer,Organismal Injury and Abnormalities,Tumor Morphology	Progression of carcinoma	0.000663	NA	NA	AGR2,INSR,LCK,LYN,POLE4	5	saddlebrown.HF
Cancer,Hematological Disease,Immunological Disease,Organismal Injury and Abnormalities	Blast crisis phase chronic myeloid leukemia	0.000666	NA	NA	LCK,LYN,POLE4	3	saddlebrown.HF
Cancer,Organismal Injury and Abnormalities,Respiratory Disease	Recurrent EGFR mutation negative non-small cell lung cancer	0.000666	NA	NA	LCK,LYN,POLE4	3	saddlebrown.HF
Cardiovascular Disease,Organismal Injury and Abnormalities	Vaso-occlusion	0.000708	NA	NA	CACNA1S,CDCP1,CX3CR1,F2RL2,GABRP,INSR,ITGB2,LRP11,NCF1,POLE4	10	saddlebrown.HF
Cancer,Organismal Injury and Abnormalities,Respiratory Disease	Stage IV lung adenocarcinoma	0.00071	NA	NA	LCK,LYN,POLE4	3	saddlebrown.HF
Embryonic Development,Nervous System Development and Function,Organ Development,Organ Morphology,Organismal Development,Tissue Development,Visual System Development and Function	Morphology of photoreceptor layer	0.000732	NA	NA	CX3CR1,LCK	2	saddlebrown.HF
Cancer,Organismal Injury and Abnormalities	Non-hematological solid tumor	0.000736	NA	NA	AGR2,ANKRD45,ARHGAP4,ARL6IP5,ASF1A,C11orf52,CACNA1S,CBR4,CCL4,CDCP1,CFI,CRCP,CX3CR1,DCAF5,DHH,DNAAF3,DNAH11,DUT,ERP27,ETV3,F2RL2,FAM117A,FAM216A,FCER2,FMNL3,FSD1L,GABRP,HOXB6,HSD17B1,IL20RB,IL2RG,INSR,IQCE,ITGB2,KLHL36,LCK,LRP11,LRRC58,LYN,MDC1,MED13L,MFSD11,MRPS17,MYLK3,NCF1,NCOA2,NHLRC2,NME7,NSUN7,PDLIM5,PDPR,PIK3R4,POLE4,PREB,RGS22,RPL26L1,RSPH9,SLC46A2,SNTN,SNX18,SORD,SPEF2,SUCO,SULT2A1,TATDN…	77	saddlebrown.HF
Cell Signaling	Cell surface receptor linked signal transduction	0.000744	NA	NA	CCL4,CX3CR1,DHH,FCER2,IL20RB,IL2RG,ITGB2,LYN	8	saddlebrown.HF
Cancer,Organismal Injury and Abnormalities,Respiratory Disease	ALK translocation negative EGFR sensitizing mutation negative non-small cell lung cancer	0.000755	NA	NA	LCK,LYN,POLE4	3	saddlebrown.HF
Cancer,Organismal Injury and Abnormalities,Respiratory Disease	ALK translocation negative non-small cell lung adenocarcinoma	0.000802	NA	NA	LCK,LYN,POLE4	3	saddlebrown.HF
Cancer,Organismal Injury and Abnormalities,Respiratory Disease	ALK fusion negative non-squamous non-small cell lung carcinoma	0.000802	NA	NA	LCK,LYN,POLE4	3	saddlebrown.HF
Cancer,Organismal Injury and Abnormalities	Stage IV metastatic solid tumor	0.000834	NA	NA	IL2RG,LCK,LYN,POLE4	4	saddlebrown.HF
Cancer,Organismal Injury and Abnormalities	Epithelial neoplasm	0.000842	NA	NA	AGR2,ANKRD45,ARHGAP4,ARL6IP5,C11orf52,CACNA1S,CBR4,CCL4,CDCP1,CFI,CRCP,CX3CR1,DCAF5,DHH,DNAAF3,DNAH11,DUT,ERP27,ETV3,F2RL2,FAM117A,FAM216A,FCER2,FMNL3,FSD1L,GABRP,HOXB6,HSD17B1,IL20RB,IL2RG,INSR,IQCE,ITGB2,KLHL36,LCK,LRP11,LRRC58,LYN,MDC1,MED13L,MFSD11,MRPS17,MYLK3,NCF1,NCOA2,NHLRC2,NME7,NSUN7,PDLIM5,PDPR,PIK3R4,POLE4,PREB,RGS22,RPL26L1,RSPH9,SLC46A2,SNTN,SNX18,SORD,SPEF2,SUCO,SULT2A1,TATDN2,TCTE…	76	saddlebrown.HF
Cancer,Organismal Injury and Abnormalities,Respiratory Disease	EGFR or ROS1 mutation positive non-small cell lung carcinoma	0.000851	NA	NA	INSR,LCK,POLE4	3	saddlebrown.HF
Cardiovascular Disease,Connective Tissue Disorders,Dermatological Diseases and Conditions,Immunological Disease,Inflammatory Disease,Organismal Injury and Abnormalities,Respiratory Disease,Skeletal and Muscular Disorders	Systemic sclerosis associated interstitial lung disease	0.000876	NA	NA	LCK,LYN	2	saddlebrown.HF
Cancer,Gastrointestinal Disease,Organismal Injury and Abnormalities	Refractory metastatic KRAS mutation negative colorectal adenocarcinoma	0.000876	NA	NA	LCK,LYN	2	saddlebrown.HF
Immunological Disease	Immunodeficiency	0.000879	NA	NA	CFI,FCER2,IL2RG,ITGB2,LCK,NCF1	6	saddlebrown.HF
Cancer,Hematological Disease,Organismal Injury and Abnormalities	Hematologic cancer	0.000894	NA	NA	ARL6IP5,CACNA1S,CCL4,CDCP1,CRCP,DCAF5,DNAH11,FCER2,FMNL3,GABRP,IL2RG,INSR,ITGB2,LCK,LYN,MDC1,MED13L,MYLK3,NCOA2,NSUN7,PDLIM5,POLE4,RGS22,SNX18,SORD,TATDN2,TJP1,UBE2I,WDR38,ZNF512	30	saddlebrown.HF
Cancer,Organismal Injury and Abnormalities,Respiratory Disease	Stage IV ALK translocation negative non-small cell lung cancer	0.000902	NA	NA	LCK,LYN,POLE4	3	saddlebrown.HF
Cancer,Organismal Injury and Abnormalities	Unresectable metastatic solid tumor	0.00092	NA	NA	INSR,LCK,LYN,POLE4	4	saddlebrown.HF
Dermatological Diseases and Conditions,Organismal Injury and Abnormalities	Skin lesion	0.00095	NA	NA	ANKRD45,ARHGAP4,ASF1A,CACNA1S,CDCP1,CFI,CX3CR1,DCAF5,DHH,DNAH11,FAM117A,FAM216A,FMNL3,FSD1L,GABRP,HOXB6,IL20RB,IL2RG,INSR,IQCE,ITGB2,LCK,LRRC58,LYN,MDC1,MED13L,MRPS17,MYLK3,NCF1,NCOA2,NME7,NSUN7,PDLIM5,PIK3R4,POLE4,PREB,RGS22,RSPH9,SPEF2,SUCO,SULT2A1,TATDN2,TEX13B,TJP1,TRIM33,UPK3B,UQCRC2,WDR38,WDR63,ZNF512,ZNF598	51	saddlebrown.HF
Cell Death and Survival,Hematological System Development and Function	Cell viability of myeloid cells	0.00095	NA	NA	CCL4,CX3CR1,ITGB2,LYN	4	saddlebrown.HF
Cancer,Organismal Injury and Abnormalities,Respiratory Disease	EGFR wild-type positive stage IV non-small cell lung carcinoma	0.000955	NA	NA	LCK,LYN,POLE4	3	saddlebrown.HF
Cancer,Organismal Injury and Abnormalities,Respiratory Disease	Stage IV EGFR mutation negative non-small cell lung carcinoma	0.000955	NA	NA	LCK,LYN,POLE4	3	saddlebrown.HF
Gastrointestinal Disease,Hepatic System Disease,Organismal Injury and Abnormalities	Hepatic injury	0.000957	NA	NA	CCL4,GABRP,IL2RG,INSR,ITGB2,NCF1	6	saddlebrown.HF
Cancer,Organismal Injury and Abnormalities	Recurrent malignant solid tumor	0.00102	NA	NA	IL2RG,INSR,LCK,LYN,POLE4	5	saddlebrown.HF
Cancer,Gastrointestinal Disease,Organismal Injury and Abnormalities,Tumor Morphology	Progressive KRAS mutation negative colorectal adenocarcinoma	0.00103	NA	NA	LCK,LYN	2	saddlebrown.HF
Cell Morphology,Hematological System Development and Function,Immunological Disease,Lymphoid Tissue Structure and Development	Abnormal morphology of alpha-beta intraepithelial T cell	0.00103	NA	NA	IL2RG,LCK	2	saddlebrown.HF
Cancer,Organismal Injury and Abnormalities,Respiratory Disease	ALK inversion negative translocation negative EGFR mutation negative non-small cell lung carcinoma	0.00107	NA	NA	LCK,LYN,POLE4	3	saddlebrown.HF
Cell-To-Cell Signaling and Interaction	Binding of tumor cell lines	0.00111	NA	-0.181	CCL4,CDCP1,FCER2,INSR,ITGB2,LCK,TJP1,UBE2I	8	saddlebrown.HF
Cancer,Hematological Disease,Immunological Disease,Organismal Injury and Abnormalities	Refractory acute leukemia	0.00114	NA	NA	GABRP,LCK,LYN,POLE4	4	saddlebrown.HF
Hematological System Development and Function,Hypersensitivity Response,Inflammatory Response,Tissue Morphology	Quantity of mast cells	0.00118	NA	NA	AGR2,IL2RG,LYN	3	saddlebrown.HF
Cell-To-Cell Signaling and Interaction,Cellular Movement,Hematological System Development and Function,Immune Cell Trafficking,Inflammatory Response	Recruitment of monocyte-derived macrophages	0.0012	NA	NA	ITGB2,LYN	2	saddlebrown.HF
Cancer,Gastrointestinal Disease,Organismal Injury and Abnormalities	Locally advanced RAS mutation negative colorectal adenocarcinoma	0.0012	NA	NA	LCK,LYN	2	saddlebrown.HF
Cellular Movement	Trafficking of myeloid cells	0.0012	NA	NA	CX3CR1,ITGB2	2	saddlebrown.HF
Cell-mediated Immune Response,Cellular Movement,Hematological System Development and Function,Immune Cell Trafficking,Inflammatory Response,Lymphoid Tissue Structure and Development	Chemotaxis of CD4+ T-lymphocytes	0.0012	NA	NA	CCL4,UBE2I	2	saddlebrown.HF
Cellular Movement,Hematological System Development and Function,Immune Cell Trafficking,Inflammatory Response	Influx of neutrophils	0.00125	NA	NA	CCL4,CX3CR1,ITGB2	3	saddlebrown.HF
Cancer,Organismal Injury and Abnormalities,Respiratory Disease,Tumor Morphology	Progressive squamous cell lung cancer	0.00125	NA	NA	INSR,LCK,POLE4	3	saddlebrown.HF
Cell Death and Survival,Hematological System Development and Function	Cell viability of granulocytes	0.00125	NA	NA	CCL4,ITGB2,LYN	3	saddlebrown.HF
Cancer,Organismal Injury and Abnormalities	Primary tumor	0.00126	NA	NA	AGR2,FCER2,INSR,LCK,LYN,PDLIM5,POLE4,SORD	8	saddlebrown.HF
Cancer,Organismal Injury and Abnormalities,Respiratory Disease	Stage IV metastatic non-small cell lung carcinoma	0.00131	NA	NA	LCK,LYN,POLE4	3	saddlebrown.HF
Cellular Movement,Hematological System Development and Function,Immune Cell Trafficking	Trafficking of leukocytes	0.00131	NA	NA	CCL4,CX3CR1,ITGB2	3	saddlebrown.HF
Cancer,Organismal Injury and Abnormalities	Stage IIIC cancer	0.00133	NA	NA	IL2RG,INSR,LCK,POLE4	4	saddlebrown.HF
Cell Signaling,Molecular Transport,Vitamin and Mineral Metabolism	Mobilization of Ca2+	0.00133	NA	-0.28	CCL4,CX3CR1,F2RL2,FCER2,ITGB2,LCK,LYN	7	saddlebrown.HF
Cancer,Organismal Injury and Abnormalities	Non-melanoma solid tumor	0.00138	NA	NA	AGR2,ANKRD45,ARHGAP4,ARL6IP5,C11orf52,CACNA1S,CBR4,CCL4,CDCP1,CFI,CRCP,CX3CR1,DCAF5,DHH,DNAAF3,DNAH11,DUT,ERP27,ETV3,F2RL2,FAM117A,FAM216A,FCER2,FMNL3,FSD1L,GABRP,HOXB6,HSD17B1,IL20RB,IL2RG,INSR,IQCE,ITGB2,KLHL36,LCK,LRP11,LRRC58,LYN,MDC1,MED13L,MFSD11,MRPS17,MYLK3,NCF1,NCOA2,NHLRC2,NME7,NSUN7,PDLIM5,PDPR,PIK3R4,POLE4,PREB,RGS22,RPL26L1,RSPH9,SLC46A2,SNTN,SNX18,SORD,SPEF2,SUCO,SULT2A1,TATDN2,TCTE…	76	saddlebrown.HF
Cell-To-Cell Signaling and Interaction,Hematological System Development and Function,Immune Cell Trafficking,Inflammatory Response	Hyperactivation of T lymphocytes	0.00138	NA	NA	ITGB2,LYN	2	saddlebrown.HF
Cell-mediated Immune Response,Cellular Development,Cellular Function and Maintenance,Cellular Growth and Proliferation,Embryonic Development,Hematological System Development and Function,Hematopoiesis,Lymphoid Tissue Structure and Development,Organ Development,Organismal Development,Tissue Development	Differentiation of gamma-delta T lymphocytes	0.00138	NA	NA	IL2RG,LCK	2	saddlebrown.HF
Cell-To-Cell Signaling and Interaction	Binding of lymphatic system cells	0.00143	NA	-1.21	CCL4,ITGB2,LCK,LYN,UBE2I	5	saddlebrown.HF
Cancer,Organismal Injury and Abnormalities,Renal and Urological Disease	Advanced kidney carcinoma	0.00145	NA	NA	IL2RG,LCK,POLE4	3	saddlebrown.HF
Cancer,Organismal Injury and Abnormalities,Renal and Urological Disease	Advanced renal cancer	0.00145	NA	NA	IL2RG,LCK,POLE4	3	saddlebrown.HF
Cancer,Hematological Disease,Immunological Disease,Organismal Injury and Abnormalities	Chronic leukemia	0.00149	NA	NA	ARL6IP5,CCL4,CDCP1,GABRP,IL2RG,ITGB2,LCK,LYN,POLE4	9	saddlebrown.HF
Cancer,Organismal Injury and Abnormalities,Respiratory Disease,Tumor Morphology	Progressive large cell lung carcinoma	0.00152	NA	NA	INSR,LCK,POLE4	3	saddlebrown.HF
Cancer,Organismal Injury and Abnormalities,Respiratory Disease,Tumor Morphology	Progressive metastatic lung adenocarcinoma	0.00152	NA	NA	INSR,LCK,POLE4	3	saddlebrown.HF
Cancer,Hematological Disease,Immunological Disease,Organismal Injury and Abnormalities	Accelerated phase BCR-ABL F359V positive Philadelphia-positive chronic myeloid leukemia	0.00158	NA	NA	LCK,LYN	2	saddlebrown.HF
Cancer,Hematological Disease,Immunological Disease,Organismal Injury and Abnormalities	Accelerated phase BCR-ABL E255K positive Philadelphia-positive chronic myeloid leukemia	0.00158	NA	NA	LCK,LYN	2	saddlebrown.HF
Cancer,Hematological Disease,Immunological Disease,Organismal Injury and Abnormalities	Lymphoid blast phase BCR-ABL F359C positive Philadelphia-positive chronic myeloid leukemia	0.00158	NA	NA	LCK,LYN	2	saddlebrown.HF
Cancer,Hematological Disease,Immunological Disease,Organismal Injury and Abnormalities	Lymphoid blast phase BCR-ABL Y253H positive Philadelphia-positive chronic myeloid leukemia	0.00158	NA	NA	LCK,LYN	2	saddlebrown.HF
Cancer,Hematological Disease,Immunological Disease,Organismal Injury and Abnormalities	Accelerated phase BCR-ABL F359I positive Philadelphia-positive chronic myeloid leukemia	0.00158	NA	NA	LCK,LYN	2	saddlebrown.HF
Cancer,Hematological Disease,Immunological Disease,Organismal Injury and Abnormalities	Myeloid blast phase BCR-ABL Y253H positive Philadelphia-positive chronic myeloid leukemia	0.00158	NA	NA	LCK,LYN	2	saddlebrown.HF
Cancer,Hematological Disease,Immunological Disease,Organismal Injury and Abnormalities	Myeloid blast phase BCR-ABL E255K positive Philadelphia-positive chronic myeloid leukemia	0.00158	NA	NA	LCK,LYN	2	saddlebrown.HF
Cancer,Hematological Disease,Immunological Disease,Organismal Injury and Abnormalities	Myeloid blast phase BCR-ABL E255V positive Philadelphia-positive chronic myeloid leukemia	0.00158	NA	NA	LCK,LYN	2	saddlebrown.HF
Cellular Movement,Hematological System Development and Function,Immune Cell Trafficking,Inflammatory Response	Trafficking of phagocytes	0.00158	NA	NA	CX3CR1,ITGB2	2	saddlebrown.HF
Cancer,Hematological Disease,Immunological Disease,Organismal Injury and Abnormalities	Refractory BCR-ABL E255K-positive Philadelphia-positive acute lymphoblastic leukemia	0.00158	NA	NA	LCK,LYN	2	saddlebrown.HF
Cancer,Hematological Disease,Immunological Disease,Organismal Injury and Abnormalities	Chemoresistant Philadelphia positive chronic myeloid leukemia in blast crisis	0.00158	NA	NA	LCK,LYN	2	saddlebrown.HF
Cancer,Hematological Disease,Immunological Disease,Organismal Injury and Abnormalities	Accelerated phase BCR-ABL F359C positive Philadelphia-positive chronic myeloid leukemia	0.00158	NA	NA	LCK,LYN	2	saddlebrown.HF
Cancer,Hematological Disease,Immunological Disease,Organismal Injury and Abnormalities	Lymphoid blast phase BCR-ABL E255V positive Philadelphia-positive chronic myeloid leukemia	0.00158	NA	NA	LCK,LYN	2	saddlebrown.HF
Cancer,Hematological Disease,Immunological Disease,Organismal Injury and Abnormalities	Relapsed BCR-ABL F359V-positive Philadelphia-positive acute lymphoblastic leukemia	0.00158	NA	NA	LCK,LYN	2	saddlebrown.HF
Cancer,Hematological Disease,Immunological Disease,Organismal Injury and Abnormalities	Refractory BCR-ABL F359C-positive Philadelphia-positive acute lymphoblastic leukemia	0.00158	NA	NA	LCK,LYN	2	saddlebrown.HF
Organ Morphology,Organismal Development,Organismal Injury and Abnormalities,Reproductive System Development and Function,Reproductive System Disease	Abnormal morphology of decidua basalis	0.00158	NA	NA	IL2RG,LCK	2	saddlebrown.HF
Cancer,Hematological Disease,Immunological Disease,Organismal Injury and Abnormalities	Relapsed BCR-ABL E255V-positive Philadelphia-positive acute lymphoblastic leukemia	0.00158	NA	NA	LCK,LYN	2	saddlebrown.HF
Cancer,Hematological Disease,Immunological Disease,Organismal Injury and Abnormalities	Accelerated phase BCR-ABL Y253H positive Philadelphia-positive chronic myeloid leukemia	0.00158	NA	NA	LCK,LYN	2	saddlebrown.HF
Cancer,Hematological Disease,Immunological Disease,Organismal Injury and Abnormalities	Refractory BCR-ABL F359V-positive Philadelphia-positive acute lymphoblastic leukemia	0.00158	NA	NA	LCK,LYN	2	saddlebrown.HF
Cancer,Hematological Disease,Immunological Disease,Organismal Injury and Abnormalities	Refractory BCR-ABL E255V-positive Philadelphia-positive acute lymphoblastic leukemia	0.00158	NA	NA	LCK,LYN	2	saddlebrown.HF
Cancer,Hematological Disease,Immunological Disease,Organismal Injury and Abnormalities	Lymphoid blast phase BCR-ABL F359V positive Philadelphia-positive chronic myeloid leukemia	0.00158	NA	NA	LCK,LYN	2	saddlebrown.HF
Cancer,Hematological Disease,Immunological Disease,Organismal Injury and Abnormalities	Relapsed BCR-ABL F359C-positive Philadelphia-positive acute lymphoblastic leukemia	0.00158	NA	NA	LCK,LYN	2	saddlebrown.HF
Cancer,Hematological Disease,Immunological Disease,Organismal Injury and Abnormalities	Relapsed BCR-ABL F359I-positive Philadelphia-positive acute lymphoblastic leukemia	0.00158	NA	NA	LCK,LYN	2	saddlebrown.HF
Cancer,Hematological Disease,Immunological Disease,Organismal Injury and Abnormalities	Myeloid blast phase BCR-ABL F359C positive Philadelphia-positive chronic myeloid leukemia	0.00158	NA	NA	LCK,LYN	2	saddlebrown.HF
Cancer,Hematological Disease,Immunological Disease,Organismal Injury and Abnormalities	Myeloid blast phase BCR-ABL F359V positive Philadelphia-positive chronic myeloid leukemia	0.00158	NA	NA	LCK,LYN	2	saddlebrown.HF
Cell Morphology,Hematological System Development and Function,Hematopoiesis,Tissue Morphology	Abnormal morphology of proerythroblasts	0.00158	NA	NA	IL2RG,LYN	2	saddlebrown.HF
Cancer,Hematological Disease,Immunological Disease,Organismal Injury and Abnormalities	Chronic phase BCR-ABL F359I positive Philadelphia-positive chronic myeloid leukemia	0.00158	NA	NA	LCK,LYN	2	saddlebrown.HF
Cancer,Hematological Disease,Immunological Disease,Organismal Injury and Abnormalities	Chronic phase BCR-ABL Y253H positive Philadelphia-positive chronic myeloid leukemia	0.00158	NA	NA	LCK,LYN	2	saddlebrown.HF
Cancer,Hematological Disease,Immunological Disease,Organismal Injury and Abnormalities	Myeloid blast phase BCR-ABL F359I positive Philadelphia-positive chronic myeloid leukemia	0.00158	NA	NA	LCK,LYN	2	saddlebrown.HF
Cancer,Hematological Disease,Immunological Disease,Organismal Injury and Abnormalities	Refractory BCR-ABL F359I-positive Philadelphia-positive acute lymphoblastic leukemia	0.00158	NA	NA	LCK,LYN	2	saddlebrown.HF
Cancer,Hematological Disease,Immunological Disease,Organismal Injury and Abnormalities	Lymphoid blast phase BCR-ABL F359I positive Philadelphia-positive chronic myeloid leukemia	0.00158	NA	NA	LCK,LYN	2	saddlebrown.HF
Cancer,Hematological Disease,Immunological Disease,Organismal Injury and Abnormalities	Refractory BCR-ABL Y253H-positive Philadelphia-positive acute lymphoblastic leukemia	0.00158	NA	NA	LCK,LYN	2	saddlebrown.HF
Cancer,Hematological Disease,Immunological Disease,Organismal Injury and Abnormalities	Chronic phase BCR-ABL F359V positive Philadelphia-positive chronic myeloid leukemia	0.00158	NA	NA	LCK,LYN	2	saddlebrown.HF
Cancer,Hematological Disease,Immunological Disease,Organismal Injury and Abnormalities	Chronic phase BCR-ABL E255V positive Philadelphia-positive chronic myeloid leukemia	0.00158	NA	NA	LCK,LYN	2	saddlebrown.HF
Cancer,Hematological Disease,Immunological Disease,Organismal Injury and Abnormalities	Chronic phase BCR-ABL E255K positive Philadelphia-positive chronic myeloid leukemia	0.00158	NA	NA	LCK,LYN	2	saddlebrown.HF
Cancer,Hematological Disease,Immunological Disease,Organismal Injury and Abnormalities	Accelerated phase BCR-ABL E255V positive Philadelphia-positive chronic myeloid leukemia	0.00158	NA	NA	LCK,LYN	2	saddlebrown.HF
Cancer,Hematological Disease,Immunological Disease,Organismal Injury and Abnormalities	Relapsed BCR-ABL E255K-positive Philadelphia-positive acute lymphoblastic leukemia	0.00158	NA	NA	LCK,LYN	2	saddlebrown.HF
Cancer,Hematological Disease,Immunological Disease,Organismal Injury and Abnormalities	Chronic phase BCR-ABL F359C positive Philadelphia-positive chronic myeloid leukemia	0.00158	NA	NA	LCK,LYN	2	saddlebrown.HF
Cancer,Hematological Disease,Immunological Disease,Organismal Injury and Abnormalities	Lymphoid blast phase BCR-ABL E255K positive Philadelphia-positive chronic myeloid leukemia	0.00158	NA	NA	LCK,LYN	2	saddlebrown.HF
Cancer,Hematological Disease,Immunological Disease,Organismal Injury and Abnormalities	Relapsed BCR-ABL Y253H-positive Philadelphia-positive acute lymphoblastic leukemia	0.00158	NA	NA	LCK,LYN	2	saddlebrown.HF
Cancer,Hematological Disease,Immunological Disease,Organismal Injury and Abnormalities	Relapsed lymphocytic cancer	0.00166	NA	NA	IL2RG,LCK,LYN,POLE4	4	saddlebrown.HF
Immunological Disease	Hypersensitive reaction	0.00167	NA	-1.314	CCL4,CX3CR1,FCER2,IL20RB,ITGB2,LYN,NCF1,UBE2I	8	saddlebrown.HF
Cell Death and Survival	Cytolysis	0.00169	NA	NA	CFI,CX3CR1,IL2RG,ITGB2,LCK,LYN	6	saddlebrown.HF
Cell Signaling,Post-Translational Modification	Tyrosine phosphorylation of protein	0.00173	NA	-0.468	CCL4,INSR,ITGB2,LCK,LYN	5	saddlebrown.HF
Cell-To-Cell Signaling and Interaction,Hematological System Development and Function,Immune Cell Trafficking,Inflammatory Response	Activation of T lymphocytes	0.00175	NA	0.298	CCL4,IL20RB,IL2RG,ITGB2,LCK,LYN,NCF1	7	saddlebrown.HF
Cancer,Hematological Disease,Immunological Disease,Organismal Injury and Abnormalities	Chemoresistant Ph positive chronic myeloid leukemia in chronic phase	0.00178	NA	NA	LCK,LYN	2	saddlebrown.HF
Cardiovascular Disease,Cell Death and Survival,Connective Tissue Disorders,Hematological Disease,Organismal Injury and Abnormalities,Renal and Urological Disease	Hemolytic uremic syndrome	0.00178	NA	NA	CFI,CX3CR1	2	saddlebrown.HF
Cancer,Gastrointestinal Disease,Organismal Injury and Abnormalities	Unresectable RAS mutation negative colorectal adenocarcinoma	0.00178	NA	NA	LCK,LYN	2	saddlebrown.HF
Cancer,Hematological Disease,Immunological Disease,Organismal Injury and Abnormalities	Chemoresistant Ph positive chronic myeloid leukemia in accelerated phase	0.00178	NA	NA	LCK,LYN	2	saddlebrown.HF
Hematological System Development and Function,Lymphoid Tissue Structure and Development,Tissue Morphology	Quantity of intraepithelial T lymphocytes	0.00178	NA	NA	IL2RG,LCK	2	saddlebrown.HF
Cancer,Organismal Injury and Abnormalities	Refractory malignant solid tumor	0.00189	NA	NA	IL2RG,LCK,LYN,POLE4	4	saddlebrown.HF
Cancer,Hematological Disease,Immunological Disease,Organismal Injury and Abnormalities	Chronic phase chronic myeloid leukemia	0.0019	NA	NA	GABRP,LCK,LYN	3	saddlebrown.HF
Hematological System Development and Function,Immune Cell Trafficking,Inflammatory Response,Tissue Development	Accumulation of leukocytes	0.00196	NA	1.446	CX3CR1,IL2RG,ITGB2,LYN,NCF1,UQCRC2	6	saddlebrown.HF
Cancer,Organismal Injury and Abnormalities	Refractory malignant tumor	0.00197	NA	NA	GABRP,IL2RG,LCK,LYN,POLE4	5	saddlebrown.HF
Cancer,Organismal Injury and Abnormalities,Respiratory Disease	Metastatic large cell lung carcinoma	0.00199	NA	NA	INSR,LCK,POLE4	3	saddlebrown.HF
Cancer,Organismal Injury and Abnormalities,Respiratory Disease	Metastatic advanced non-small cell lung adenocarcinoma	0.00199	NA	NA	INSR,LCK,POLE4	3	saddlebrown.HF
Cell Death and Survival	Cell death of naive T lymphocytes	0.002	NA	NA	IL2RG,LCK	2	saddlebrown.HF
Cell Morphology,Cellular Movement,Hematological System Development and Function,Immune Cell Trafficking,Inflammatory Response	Cell spreading of neutrophils	0.002	NA	NA	ITGB2,LYN	2	saddlebrown.HF
Cancer,Organismal Injury and Abnormalities	Extracranial solid tumor	0.00203	NA	1.501	AGR2,ANKRD45,ARHGAP4,ARL6IP5,ASF1A,C11orf52,CACNA1S,CBR4,CCL4,CDCP1,CFI,CRCP,CX3CR1,DCAF5,DHH,DNAAF3,DNAH11,DUT,ERP27,ETV3,F2RL2,FAM117A,FAM216A,FCER2,FMNL3,FSD1L,GABRP,HOXB6,HSD17B1,IL20RB,IL2RG,INSR,IQCE,ITGB2,KLHL36,LCK,LRP11,LRRC58,LYN,MDC1,MED13L,MFSD11,MRPS17,MYLK3,NCF1,NCOA2,NHLRC2,NME7,NSUN7,PDLIM5,PDPR,PIK3R4,POLE4,PREB,RGS22,RPL26L1,RSPH9,SLC46A2,SNTN,SNX18,SORD,SPEF2,SUCO,SULT2A1,TATDN…	77	saddlebrown.HF
Endocrine System Disorders,Gastrointestinal Disease,Immunological Disease,Metabolic Disease,Organismal Injury and Abnormalities	Insulin-dependent diabetes mellitus	0.00207	NA	NA	CCL4,CX3CR1,FCER2,INSR,ITGB2,LCK,MDC1,NCF1	8	saddlebrown.HF
Cancer,Organismal Injury and Abnormalities	Malignant solid tumor	0.0021	NA	NA	AGR2,ANKRD45,ARHGAP4,ARL6IP5,ASF1A,C11orf52,CACNA1S,CBR4,CCL4,CDCP1,CFI,CRCP,CX3CR1,DCAF5,DHH,DNAAF3,DNAH11,DUT,ERP27,ETV3,F2RL2,FAM117A,FAM216A,FCER2,FMNL3,FSD1L,GABRP,HOXB6,HSD17B1,IL20RB,IL2RG,INSR,IQCE,ITGB2,KLHL36,LCK,LRP11,LRRC58,LYN,MDC1,MED13L,MFSD11,MRPS17,MYLK3,NCF1,NCOA2,NHLRC2,NME7,NSUN7,PDLIM5,PDPR,PIK3R4,POLE4,PREB,RGS22,RPL26L1,RSPH9,SLC46A2,SNTN,SNX18,SORD,SPEF2,SUCO,SULT2A1,TATDN…	77	saddlebrown.HF
Cancer,Hematological Disease,Immunological Disease,Organismal Injury and Abnormalities	Newly diagnosed Ph positive chronic myeloid leukemia in chronic phase	0.00223	NA	NA	LCK,LYN	2	saddlebrown.HF
Cancer,Organismal Injury and Abnormalities,Respiratory Disease	Biphasic malignant pleural mesothelioma	0.00223	NA	NA	LCK,LYN	2	saddlebrown.HF
Cancer,Organismal Injury and Abnormalities,Respiratory Disease	Epithelioid malignant pleural mesothelioma	0.00223	NA	NA	LCK,LYN	2	saddlebrown.HF
Cancer,Organismal Injury and Abnormalities	Refractory metastasis	0.00225	NA	NA	LCK,LYN,POLE4	3	saddlebrown.HF
Hereditary Disorder,Immunological Disease,Organismal Injury and Abnormalities	Autosomal recessive immunodeficiency	0.00225	NA	NA	CFI,ITGB2,LCK,NCF1	4	saddlebrown.HF
Cardiovascular Disease,Organismal Injury and Abnormalities	Coronary artery disease	0.00228	NA	NA	CACNA1S,CDCP1,GABRP,INSR,ITGB2,LRP11	6	saddlebrown.HF
Cellular Development,Cellular Growth and Proliferation,Hematological System Development and Function,Hematopoiesis	Proliferation of hematopoietic cells	0.00231	NA	0.254	CCL4,DHH,IL2RG,LCK,LYN,TRIM33	6	saddlebrown.HF
Hematological System Development and Function,Humoral Immune Response,Lymphoid Tissue Structure and Development,Tissue Morphology	Quantity of plasma cells	0.00235	NA	NA	IL2RG,ITGB2,LYN	3	saddlebrown.HF
Cancer,Organismal Injury and Abnormalities,Respiratory Disease	Advanced EGFR exon 19 deletion positive squamous cell lung carcinoma	0.00247	NA	NA	LCK,POLE4	2	saddlebrown.HF
Cancer,Organismal Injury and Abnormalities,Respiratory Disease	Advanced EGFR G719X mutation positive squamous cell lung carcinoma	0.00247	NA	NA	LCK,POLE4	2	saddlebrown.HF
Cancer,Organismal Injury and Abnormalities,Respiratory Disease	Advanced EGFR L858R mutation positive squamous cell lung carcinoma	0.00247	NA	NA	LCK,POLE4	2	saddlebrown.HF
Cancer,Organismal Injury and Abnormalities,Respiratory Disease	Advanced EGFR S768I mutation positive squamous cell lung carcinoma	0.00247	NA	NA	LCK,POLE4	2	saddlebrown.HF
Cancer,Organismal Injury and Abnormalities,Respiratory Disease,Tumor Morphology	Metastatic progressive EGFR L858R mutation positive squamous cell lung carcinoma	0.00247	NA	NA	LCK,POLE4	2	saddlebrown.HF
Cancer,Inflammatory Response,Organismal Injury and Abnormalities	Inflammatory myofibroblastic tumor	0.00247	NA	NA	INSR,LCK	2	saddlebrown.HF
Cancer,Organismal Injury and Abnormalities,Respiratory Disease,Tumor Morphology	Metastatic progressive EGFR S768I mutation positive squamous cell lung carcinoma	0.00247	NA	NA	LCK,POLE4	2	saddlebrown.HF
Cancer,Organismal Injury and Abnormalities,Respiratory Disease,Tumor Morphology	Metastatic progressive EGFR exon 19 deletion positive squamous cell lung carcinoma	0.00247	NA	NA	LCK,POLE4	2	saddlebrown.HF
Cancer,Organismal Injury and Abnormalities,Respiratory Disease,Tumor Morphology	Metastatic progressive EGFR G719X mutation positive squamous cell lung carcinoma	0.00247	NA	NA	LCK,POLE4	2	saddlebrown.HF
Cancer,Gastrointestinal Disease,Organismal Injury and Abnormalities	Unresectable metastatic colorectal adenocarcinoma	0.00247	NA	NA	LCK,LYN	2	saddlebrown.HF
Neurological Disease,Organismal Injury and Abnormalities	Subarachnoid hemorrhage	0.00254	NA	NA	CACNA1S,GABRP,INSR	3	saddlebrown.HF
Hematological System Development and Function,Hematopoiesis,Lymphoid Tissue Structure and Development,Organ Morphology,Tissue Morphology	Quantity of Single positive thymocytes	0.00264	NA	NA	IL2RG,ITGB2,LCK	3	saddlebrown.HF
Cancer,Organismal Injury and Abnormalities,Respiratory Disease	Malignant pleural mesothelioma	0.00274	NA	NA	LCK,LYN,POLE4	3	saddlebrown.HF
Cancer,Organismal Injury and Abnormalities,Respiratory Disease	Stage IV lung squamous cell carcinoma	0.00274	NA	NA	INSR,LCK,POLE4	3	saddlebrown.HF
Cancer,Dermatological Diseases and Conditions,Organismal Injury and Abnormalities	Skin cancer	0.00282	NA	NA	ANKRD45,ARHGAP4,ASF1A,CACNA1S,CDCP1,CFI,CX3CR1,DCAF5,DNAH11,FAM117A,FAM216A,FMNL3,FSD1L,GABRP,HOXB6,IL20RB,IL2RG,INSR,IQCE,ITGB2,LCK,LRRC58,LYN,MDC1,MED13L,MRPS17,MYLK3,NCOA2,NME7,NSUN7,PDLIM5,PIK3R4,POLE4,PREB,RGS22,RSPH9,SPEF2,SUCO,SULT2A1,TATDN2,TEX13B,TJP1,TRIM33,UPK3B,UQCRC2,WDR38,WDR63,ZNF512,ZNF598	49	saddlebrown.HF
Cancer,Gastrointestinal Disease,Organismal Injury and Abnormalities	Unresectable malignant gastrointestinal neoplasm	0.00285	NA	NA	LCK,LYN,POLE4	3	saddlebrown.HF
Cell-To-Cell Signaling and Interaction,Hematological System Development and Function	Binding of T lymphocytes	0.00292	NA	-1.183	CCL4,ITGB2,LCK,UBE2I	4	saddlebrown.HF
Cancer,Organismal Injury and Abnormalities	Lymphoreticular neoplasm	0.00295	NA	NA	CDCP1,CRCP,DCAF5,DNAH11,FCER2,FMNL3,GABRP,IL2RG,INSR,LCK,LYN,MDC1,MED13L,MYLK3,NCOA2,NSUN7,PDLIM5,POLE4,RGS22,SNX18,SORD,TATDN2,TJP1,UBE2I,WDR38,ZNF512	26	saddlebrown.HF
Cancer,Organismal Injury and Abnormalities,Renal and Urological Disease	TNM stage T3 renal clear cell adenocarcinoma	0.00299	NA	NA	CCL4,LCK	2	saddlebrown.HF
Cell-To-Cell Signaling and Interaction,Hematological System Development and Function,Hematopoiesis,Immune Cell Trafficking,Inflammatory Response	Activation of thymocytes	0.00299	NA	NA	IL2RG,LCK	2	saddlebrown.HF
Cancer,Organismal Injury and Abnormalities	Locally advanced adenocarcinoma	0.00307	NA	NA	LCK,LYN,POLE4	3	saddlebrown.HF
Cancer,Organismal Injury and Abnormalities,Renal and Urological Disease	Metastatic renal cancer	0.00307	NA	NA	IL2RG,LCK,POLE4	3	saddlebrown.HF
Gastrointestinal Disease,Organismal Injury and Abnormalities	Abnormality of ileum	0.00318	NA	NA	AGR2,IL2RG,LYN	3	saddlebrown.HF
Hematological System Development and Function,Hematopoiesis,Lymphoid Tissue Structure and Development,Organ Morphology,Tissue Morphology	Quantity of pro-T lymphocytes	0.00318	NA	NA	IL2RG,ITGB2,LCK	3	saddlebrown.HF
Cancer,Organismal Injury and Abnormalities	Melanoma	0.00323	NA	NA	AGR2,ANKRD45,ARHGAP4,ARL6IP5,ASF1A,CACNA1S,CCL4,CDCP1,CFI,CX3CR1,DCAF5,DNAH11,F2RL2,FAM117A,FAM216A,FMNL3,FSD1L,GABRP,IL20RB,IL2RG,INSR,IQCE,ITGB2,KLHL36,LCK,LRRC58,LYN,MDC1,MED13L,MRPS17,MYLK3,NCF1,NCOA2,NME7,NSUN7,PDLIM5,PIK3R4,PREB,RGS22,RSPH9,SNX18,SPEF2,SULT2A1,TATDN2,TEX13B,TJP1,TRIM33,UPK3B,UQCRC2,WDR38,WDR63,ZNF512,ZNF598	53	saddlebrown.HF
Cancer,Hematological Disease,Immunological Disease,Organismal Injury and Abnormalities	Chronic myeloid leukemia in myeloid blast crisis	0.00327	NA	NA	LCK,POLE4	2	saddlebrown.HF
Cellular Movement,Connective Tissue Development and Function,Hepatic System Development and Function	Migration of hepatic stellate cells	0.00327	NA	NA	CCL4,NCF1	2	saddlebrown.HF
Cell-To-Cell Signaling and Interaction,Hematological System Development and Function	Signaling of T lymphocytes	0.00327	NA	NA	IL2RG,ITGB2	2	saddlebrown.HF
Cardiovascular Disease,Hereditary Disorder,Organismal Injury and Abnormalities	Familial cardiovascular disease	0.00334	NA	NA	CACNA1S,CFI,DNAAF3,DNAH11,GABRP,MED13L,NCF1,RSPH9	8	saddlebrown.HF
Cellular Compromise	Respiratory burst	0.00341	NA	NA	ITGB2,LYN,NCF1	3	saddlebrown.HF
Cancer,Hematological Disease,Immunological Disease,Organismal Injury and Abnormalities	Acute myeloid leukemia with recurrent genetic abnormalities	0.00341	NA	NA	IL2RG,LCK,POLE4	3	saddlebrown.HF
Digestive System Development and Function,Gastrointestinal Disease,Hepatic System Development and Function,Hepatic System Disease,Inflammatory Disease,Inflammatory Response,Organ Development,Organismal Injury and Abnormalities	Chronic hepatitis	0.00348	NA	NA	CCL4,GABRP,IL2RG,INSR	4	saddlebrown.HF
Humoral Immune Response,Protein Synthesis	Quantity of IgG	0.00349	NA	1.75	FCER2,IL2RG,ITGB2,LCK,LYN	5	saddlebrown.HF
Cancer,Gastrointestinal Disease,Organismal Injury and Abnormalities,Tumor Morphology	Progressive malignant neoplasm of digestive system	0.00353	NA	NA	LCK,LYN,POLE4	3	saddlebrown.HF
Cell-To-Cell Signaling and Interaction,Cellular Movement,Hematological System Development and Function,Immune Cell Trafficking	Recruitment of granulocytes	0.00355	NA	-1.106	CCL4,CX3CR1,FCER2,ITGB2,LYN	5	saddlebrown.HF
Cancer,Organismal Injury and Abnormalities,Renal and Urological Disease	Relapsed unresectable renal cancer	0.00356	NA	NA	IL2RG,LCK	2	saddlebrown.HF
Cancer,Organismal Injury and Abnormalities,Renal and Urological Disease	Stage 4 unresectable renal cancer	0.00356	NA	NA	IL2RG,LCK	2	saddlebrown.HF
Cell-To-Cell Signaling and Interaction,Hematopoiesis	Negative selection of lymphocytes	0.00356	NA	NA	LCK,LYN	2	saddlebrown.HF
Free Radical Scavenging,Molecular Transport	Release of superoxide	0.00356	NA	NA	ITGB2,LYN	2	saddlebrown.HF
Cancer,Organismal Injury and Abnormalities,Respiratory Disease,Tumor Morphology	Advanced progressive EGFR mutation positive non-small cell lung cancer	0.00356	NA	NA	LCK,POLE4	2	saddlebrown.HF
Cardiovascular Disease,Organismal Injury and Abnormalities	Atherosclerosis	0.00369	NA	NA	CACNA1S,CDCP1,CX3CR1,GABRP,INSR,ITGB2,LRP11,NCF1	8	saddlebrown.HF
Developmental Disorder,Endocrine System Disorders,Hereditary Disorder,Metabolic Disease,Organismal Injury and Abnormalities	Leprechaunism	0.00371	NA	NA	INSR	1	saddlebrown.HF
Nervous System Development and Function	Survival of peripheral nerve	0.00371	NA	NA	DHH	1	saddlebrown.HF
Cell-mediated Immune Response,Cellular Movement,Hematological System Development and Function,Immune Cell Trafficking	Migration of natural killer T lymphocytes	0.00371	NA	NA	CCL4	1	saddlebrown.HF
Organ Morphology,Organismal Development,Organismal Injury and Abnormalities,Reproductive System Development and Function,Reproductive System Disease	Abnormal morphology of metrial gland	0.00371	NA	NA	IL2RG	1	saddlebrown.HF
Cancer,Hematological Disease,Immunological Disease,Organismal Injury and Abnormalities	Myeloid hyperplasia of splenocytes	0.00371	NA	NA	LYN	1	saddlebrown.HF
Hereditary Disorder,Organismal Injury and Abnormalities,Skeletal and Muscular Disorders	Susceptibility to malignant hyperthermia 5	0.00371	NA	NA	CACNA1S	1	saddlebrown.HF
Cell Death and Survival,Hematological System Development and Function	Cell survival of regulatory T lymphocytes	0.00371	NA	NA	IL2RG	1	saddlebrown.HF
Inflammatory Response	Pus	0.00371	NA	NA	ITGB2	1	saddlebrown.HF
Cell Morphology,Cell-To-Cell Signaling and Interaction,Cellular Assembly and Organization	Area of gap junctions	0.00371	NA	NA	TJP1	1	saddlebrown.HF
Cell Morphology,Hematological System Development and Function,Lymphoid Tissue Structure and Development	Size of naive T lymphocytes	0.00371	NA	NA	IL2RG	1	saddlebrown.HF
Organismal Injury and Abnormalities	Calcification of placenta	0.00371	NA	NA	INSR	1	saddlebrown.HF
Developmental Disorder,Hereditary Disorder,Organismal Injury and Abnormalities,Respiratory Disease	Primary ciliary dyskinesia type 2	0.00371	NA	NA	DNAAF3	1	saddlebrown.HF
Cardiovascular System Development and Function,Organismal Development	Sprouting angiogenesis by microvascular endothelial cells	0.00371	NA	NA	TJP1	1	saddlebrown.HF
Organ Morphology,Organismal Functions,Tissue Development	Delay in initiation of repair of skeletal muscle	0.00371	NA	NA	CX3CR1	1	saddlebrown.HF
Cellular Function and Maintenance,Inflammatory Response,Protein Trafficking	Phagocytosis of protein	0.00371	NA	NA	FCER2	1	saddlebrown.HF
Cardiovascular Disease,Connective Tissue Disorders,Developmental Disorder,Gastrointestinal Disease,Hereditary Disorder,Neurological Disease,Organismal Development,Organismal Injury and Abnormalities,Skeletal and Muscular Disorders	Mental retardation and distinctive facial features with cardiac defects	0.00371	NA	NA	MED13L	1	saddlebrown.HF
Cell Death and Survival,Hematological System Development and Function	Cell survival of natural killer T lymphocytes	0.00371	NA	NA	IL2RG	1	saddlebrown.HF
Cancer,Cell Cycle,Organismal Injury and Abnormalities	Entry into S phase of chronic lymphocytic leukemia B cells	0.00371	NA	NA	FCER2	1	saddlebrown.HF
Developmental Disorder,Hereditary Disorder,Organismal Injury and Abnormalities,Respiratory Disease	Primary ciliary dyskinesia type 12	0.00371	NA	NA	RSPH9	1	saddlebrown.HF
Cell Morphology,Connective Tissue Development and Function,Hematological System Development and Function,Hematopoiesis,Tissue Morphology	Size of erythroblasts	0.00371	NA	NA	LYN	1	saddlebrown.HF
Organ Morphology,Skeletal and Muscular System Development and Function,Tissue Morphology	Area of skeletal muscle tissue	0.00371	NA	NA	CX3CR1	1	saddlebrown.HF
Cancer,Cell Cycle,Organismal Injury and Abnormalities	Entry into G1 phase of chronic lymphocytic leukemia B cells	0.00371	NA	NA	FCER2	1	saddlebrown.HF
Endocrine System Disorders,Gastrointestinal Disease,Metabolic Disease,Organismal Injury and Abnormalities	Diabetic ketoacidosis	0.00371	NA	NA	INSR	1	saddlebrown.HF
Developmental Disorder,Organismal Injury and Abnormalities,Reproductive System Disease	Virilization	0.00371	NA	NA	INSR	1	saddlebrown.HF
Cellular Assembly and Organization	Expansion of rough endoplasmatic reticulum	0.00371	NA	NA	SUCO	1	saddlebrown.HF
Cell Signaling,Molecular Transport,Vitamin and Mineral Metabolism	Delay in initiation of mobilization of Ca2+	0.00371	NA	NA	LYN	1	saddlebrown.HF
Infectious Diseases,Skeletal and Muscular Disorders	Infection of paw	0.00371	NA	NA	NCF1	1	saddlebrown.HF
Visual System Development and Function	Invagination of retina	0.00371	NA	NA	LCK	1	saddlebrown.HF
Cell Cycle	Delay in G1/S phase transition of pancreatic cancer cell lines	0.00371	NA	NA	INSR	1	saddlebrown.HF
Hereditary Disorder,Immunological Disease,Organismal Injury and Abnormalities	Autosomal recessive leukocyte adhesion deficiency	0.00371	NA	NA	ITGB2	1	saddlebrown.HF
Carbohydrate Metabolism,Lipid Metabolism,Small Molecule Biochemistry	Delay in synthesis of phosphatidylinositol-3,4,5-triphosphate	0.00371	NA	NA	LYN	1	saddlebrown.HF
Cellular Development,Cellular Growth and Proliferation,Connective Tissue Development and Function,Hematological System Development and Function,Hematopoiesis,Organismal Development,Tissue Development	Erythropoiesis of spleen cell lines	0.00371	NA	NA	LYN	1	saddlebrown.HF
Cell Death and Survival	Cytolysis of neutrophils	0.00371	NA	NA	ITGB2	1	saddlebrown.HF
Connective Tissue Development and Function,Nervous System Development and Function,Tissue Development	Morphogenesis of perineurium	0.00371	NA	NA	DHH	1	saddlebrown.HF
Developmental Disorder,Endocrine System Disorders,Hereditary Disorder,Organismal Injury and Abnormalities,Reproductive System Disease	Partial 46,XY gonadal dysgenesis with minifascicular neuropathy	0.00371	NA	NA	DHH	1	saddlebrown.HF
Connective Tissue Disorders,Developmental Disorder,Gastrointestinal Disease,Hereditary Disorder,Neurological Disease,Organismal Development,Organismal Injury and Abnormalities,Skeletal and Muscular Disorders	Mental retardation and distinctive facial features without cardiac defects	0.00371	NA	NA	MED13L	1	saddlebrown.HF
Auditory Disease,Infectious Diseases	Infection of ear	0.00371	NA	NA	NCF1	1	saddlebrown.HF
Free Radical Scavenging	Synthesis of superoxide	0.00371	NA	NA	LCK	1	saddlebrown.HF
Hereditary Disorder,Immunological Disease,Organismal Injury and Abnormalities	Immunodeficiency 22	0.00371	NA	NA	LCK	1	saddlebrown.HF
Hereditary Disorder,Immunological Disease,Inflammatory Disease,Organismal Injury and Abnormalities	Cytochrome b-positive autosomal recessive chronic granulomatous disease type I	0.00371	NA	NA	NCF1	1	saddlebrown.HF
Endocrine System Disorders,Hematological Disease,Metabolic Disease,Organismal Injury and Abnormalities	Recurrent hypoglycemia	0.00371	NA	NA	INSR	1	saddlebrown.HF
Cellular Assembly and Organization	Binding of microvilli	0.00371	NA	NA	LCK	1	saddlebrown.HF
Connective Tissue Disorders,Endocrine System Disorders,Gastrointestinal Disease,Metabolic Disease,Organismal Injury and Abnormalities	Lipoatrophic diabetes	0.00371	NA	NA	INSR	1	saddlebrown.HF
Cell Morphology,Cell-To-Cell Signaling and Interaction,Cellular Assembly and Organization,Cellular Function and Maintenance	Morphogenesis of tight junctions	0.00371	NA	NA	DHH	1	saddlebrown.HF
Cardiovascular Disease,Cell Death and Survival,Connective Tissue Disorders,Hematological Disease,Organismal Injury and Abnormalities,Renal and Urological Disease	Susceptibility to atypical hemolytic uremic syndrome type 3	0.00371	NA	NA	CFI	1	saddlebrown.HF
Ophthalmic Disease,Organismal Injury and Abnormalities	Age-related macular degeneration type 12	0.00371	NA	NA	CX3CR1	1	saddlebrown.HF
Carbohydrate Metabolism,Small Molecule Biochemistry	Accumulation of sorbitol	0.00371	NA	NA	SORD	1	saddlebrown.HF
Endocrine System Disorders,Hematological Disease,Metabolic Disease,Organismal Injury and Abnormalities	Neonatal hypoglycemia	0.00371	NA	NA	INSR	1	saddlebrown.HF
Cell Morphology,Hematological System Development and Function,Hematopoiesis	Polarization of lymphoblasts	0.00371	NA	NA	ITGB2	1	saddlebrown.HF
Developmental Disorder,Organismal Injury and Abnormalities,Skeletal and Muscular Disorders	Hypotrophy of skeletal muscle	0.00371	NA	NA	INSR	1	saddlebrown.HF
Cancer,Cellular Movement,Organismal Injury and Abnormalities	Mobilization of tumor cells	0.00371	NA	NA	CX3CR1	1	saddlebrown.HF
Cardiovascular Disease,Developmental Disorder,Hereditary Disorder,Organismal Injury and Abnormalities	Dextro-looped transposition of the great arteries type 1	0.00371	NA	NA	MED13L	1	saddlebrown.HF
Developmental Disorder,Endocrine System Disorders,Hereditary Disorder,Organismal Injury and Abnormalities,Reproductive System Disease	Complete 46,XY sex reversal type 7	0.00371	NA	NA	DHH	1	saddlebrown.HF
Skeletal and Muscular System Development and Function	Adaptation of skeletal muscle	0.00371	NA	NA	CACNA1S	1	saddlebrown.HF
Developmental Disorder,Hereditary Disorder,Metabolic Disease,Organismal Injury and Abnormalities	Acetyl-CoA carboxylase deficiency	0.00371	NA	NA	ACACA	1	saddlebrown.HF
Endocrine System Disorders,Gastrointestinal Disease,Hereditary Disorder,Metabolic Disease,Organismal Injury and Abnormalities	Pineal hyperplasia insulin-resistant diabetes mellitus	0.00371	NA	NA	INSR	1	saddlebrown.HF
Cell Death and Survival,Hematological System Development and Function	Cell survival of gamma-delta T lymphocytes	0.00371	NA	NA	IL2RG	1	saddlebrown.HF
Cellular Development,Cellular Growth and Proliferation,Embryonic Development,Hematological System Development and Function,Hematopoiesis,Humoral Immune Response,Lymphoid Tissue Structure and Development,Organ Development,Organismal Development,Tissue Development	Development of B-2 lymphocytes	0.00371	NA	NA	LYN	1	saddlebrown.HF
Cellular Development,Tissue Development	Differentiation of thymic cortical epitheliial cells	0.00371	NA	NA	IL2RG	1	saddlebrown.HF
Developmental Disorder,Hereditary Disorder,Immunological Disease,Metabolic Disease,Organismal Injury and Abnormalities	X-linked severe combined immunodeficiency	0.00371	NA	NA	IL2RG	1	saddlebrown.HF
Hematological Disease,Immunological Disease,Organismal Injury and Abnormalities	Persistent neutrophilia	0.00371	NA	NA	ITGB2	1	saddlebrown.HF
Lipid Metabolism,Molecular Transport,Small Molecule Biochemistry	Absorption of dietary fat derivative	0.00371	NA	NA	NCOA2	1	saddlebrown.HF
Connective Tissue Development and Function,Hematological System Development and Function,Hematopoiesis,Organismal Development,Tissue Morphology	Quantity of proerythroblasts	0.00371	NA	NA	DHH	1	saddlebrown.HF
Cell Cycle	Senescence of calvarial cells	0.00371	NA	NA	NCF1	1	saddlebrown.HF
Connective Tissue Disorders,Developmental Disorder,Hereditary Disorder,Organismal Injury and Abnormalities,Skeletal and Muscular Disorders	Short-rib thoracic dysplasia type 17 with polydactyly	0.00371	NA	NA	TCTEX1D2	1	saddlebrown.HF
Infectious Diseases	Schistosomiasis	0.00371	NA	NA	FCER2	1	saddlebrown.HF
Hereditary Disorder,Ophthalmic Disease,Organismal Injury and Abnormalities	Susceptbility to age-related macular degeneration type 13	0.00371	NA	NA	CFI	1	saddlebrown.HF
Developmental Disorder,Hereditary Disorder,Metabolic Disease,Organismal Injury and Abnormalities	Nuclear type 5 mitochondrial complex III deficiency	0.00371	NA	NA	UQCRC2	1	saddlebrown.HF
Endocrine System Disorders,Gastrointestinal Disease,Hematological Disease,Hereditary Disorder,Metabolic Disease,Organismal Injury and Abnormalities	Familial hyperinsulinemic hypoglycemia type 5	0.00371	NA	NA	INSR	1	saddlebrown.HF
Dermatological Diseases and Conditions,Endocrine System Disorders,Gastrointestinal Disease,Hereditary Disorder,Metabolic Disease,Organismal Injury and Abnormalities	Insulin-resistant diabetes mellitus and acanthosis nigricans	0.00371	NA	NA	INSR	1	saddlebrown.HF
Cell-To-Cell Signaling and Interaction,Cellular Growth and Proliferation,Nervous System Development and Function	Stimulation of Schwann cells	0.00371	NA	NA	DHH	1	saddlebrown.HF
Cell-To-Cell Signaling and Interaction,Inflammatory Response	TH1 immune response of lymph node cells	0.00371	NA	NA	NCF1	1	saddlebrown.HF
Developmental Disorder,Hereditary Disorder,Organismal Injury and Abnormalities,Respiratory Disease	Primary ciliary dyskinesia 7	0.00371	NA	NA	DNAH11	1	saddlebrown.HF
Cell-To-Cell Signaling and Interaction,Connective Tissue Disorders,Inflammatory Response,Organismal Injury and Abnormalities	Inflammation of calvarial cells	0.00371	NA	NA	NCF1	1	saddlebrown.HF
Lipid Metabolism,Small Molecule Biochemistry	Entrance of fat	0.00371	NA	NA	NCOA2	1	saddlebrown.HF
Hematological Disease,Immunological Disease	Abnormal function of neutrophils	0.00378	NA	NA	ITGB2,LYN,NCF1	3	saddlebrown.HF
Hematological System Development and Function,Hypersensitivity Response,Tissue Morphology	Quantity of basophils	0.00386	NA	NA	DHH,LYN	2	saddlebrown.HF
Cancer,Organismal Injury and Abnormalities	Fibrohistiocytic neoplasm	0.00386	NA	NA	HOXB6,LCK	2	saddlebrown.HF
Cellular Growth and Proliferation,Organ Development,Reproductive System Development and Function	Proliferation of testicular cells	0.00386	NA	NA	DHH,INSR	2	saddlebrown.HF
Hematological System Development and Function,Immune Cell Trafficking,Inflammatory Response,Tissue Development	Accumulation of lymphocytes	0.00387	NA	1.067	CX3CR1,IL2RG,ITGB2,LYN	4	saddlebrown.HF
Carbohydrate Metabolism,Cellular Function and Maintenance,Molecular Transport,Small Molecule Biochemistry	Transport of D-glucose	0.00387	NA	0.686	INSR,LYN,UBE2I,UPK3B	4	saddlebrown.HF
Cancer,Hematological Disease,Organismal Injury and Abnormalities	Recurrent hematologic cancer	0.00403	NA	NA	IL2RG,LCK,LYN,POLE4	4	saddlebrown.HF
Cancer,Organismal Injury and Abnormalities	Pediatric cancer	0.00403	NA	NA	GABRP,IL2RG,LCK,POLE4	4	saddlebrown.HF
Cancer,Organismal Injury and Abnormalities	Malignant neoplasm of heart, mediastinum and pleura	0.00403	NA	NA	FCER2,LCK,LYN,POLE4	4	saddlebrown.HF
Cancer,Organismal Injury and Abnormalities	Peritoneal tumor	0.00417	NA	NA	LCK,LYN,POLE4	3	saddlebrown.HF
Infectious Diseases	Infection by lymphocytic choriomeningitis virus	0.00417	NA	NA	CCL4,ITGB2	2	saddlebrown.HF
Cancer,Organismal Injury and Abnormalities,Respiratory Disease	Locally recurrent lung adenocarcinoma	0.00417	NA	NA	LCK,LYN	2	saddlebrown.HF
Cancer,Organismal Injury and Abnormalities,Respiratory Disease	Stage IV ALK translocation negative EGFR mutation negative non-small cell lung adenocarcinoma	0.00417	NA	NA	LCK,LYN	2	saddlebrown.HF
Cell Death and Survival	Apoptosis of eosinophils	0.00417	NA	NA	ITGB2,LYN	2	saddlebrown.HF
Cancer,Organismal Injury and Abnormalities,Respiratory Disease	Stage IIIB ALK translocation negative EGFR mutation negative non-small cell lung adenocarcinoma	0.00417	NA	NA	LCK,LYN	2	saddlebrown.HF
Carbohydrate Metabolism,Small Molecule Biochemistry	Glycolysis of D-glucose	0.00417	NA	NA	INSR,NCF1	2	saddlebrown.HF
Cancer,Organismal Injury and Abnormalities,Respiratory Disease	Recurrent ALK translocation negative EGFR mutation negative non-small cell lung adenocarcinoma	0.00417	NA	NA	LCK,LYN	2	saddlebrown.HF
Cancer,Hematological Disease,Immunological Disease,Organismal Injury and Abnormalities	Chronic lymphocytic leukemia	0.00444	NA	NA	CCL4,ITGB2,LCK,LYN,POLE4	5	saddlebrown.HF
Cellular Movement	Mobilization of cells	0.00445	NA	NA	CCL4,CX3CR1,ITGB2	3	saddlebrown.HF
Cancer,Hematological Disease,Immunological Disease,Organismal Injury and Abnormalities	Relapsed lymphocytic leukemia	0.00445	NA	NA	LCK,LYN,POLE4	3	saddlebrown.HF
Cardiovascular Disease,Developmental Disorder,Hereditary Disorder,Inflammatory Disease,Organismal Injury and Abnormalities,Respiratory Disease	Kartagener syndrome	0.0045	NA	NA	DNAAF3,RSPH9	2	saddlebrown.HF
Cell-To-Cell Signaling and Interaction,Hematological System Development and Function	Aggregation of myeloid cells	0.0045	NA	NA	ITGB2,LCK	2	saddlebrown.HF
Cancer,Dermatological Diseases and Conditions,Organismal Injury and Abnormalities	Stage IIIB metastatic cutaneous melanoma	0.00473	NA	NA	IL2RG,INSR,LCK	3	saddlebrown.HF
Cellular Growth and Proliferation,Organ Development,Reproductive System Development and Function	Proliferation of gonadal cells	0.00473	NA	NA	DHH,INSR,NCOA2	3	saddlebrown.HF
Cancer,Hematological Disease,Immunological Disease,Organismal Injury and Abnormalities	Refractory lymphocytic leukemia	0.00473	NA	NA	LCK,LYN,POLE4	3	saddlebrown.HF
Cell Death and Survival,Hematological System Development and Function	Cell viability of neutrophils	0.00483	NA	NA	CCL4,LYN	2	saddlebrown.HF
Developmental Disorder,Organismal Injury and Abnormalities,Reproductive System Disease	Sex reversal	0.00483	NA	NA	DHH,INSR	2	saddlebrown.HF
Cell-To-Cell Signaling and Interaction	Response of macrophage cancer cell lines	0.00483	NA	NA	LYN,NCOA2	2	saddlebrown.HF
Cancer,Organismal Injury and Abnormalities	Primary solid tumor	0.00487	NA	NA	AGR2,FCER2,INSR,LCK,PDLIM5,POLE4,SORD	7	saddlebrown.HF
Cancer,Organismal Injury and Abnormalities	Stage IIIC melanoma	0.00503	NA	NA	IL2RG,INSR,LCK	3	saddlebrown.HF
Cardiovascular Disease,Cardiovascular System Development and Function,Organ Morphology,Organismal Development,Organismal Injury and Abnormalities	Abnormal morphology of left ventricle	0.00503	NA	NA	MYLK3,NCF1,PDLIM5	3	saddlebrown.HF
Amino Acid Metabolism,Post-Translational Modification,Small Molecule Biochemistry	Phosphorylation of L-tyrosine	0.0051	NA	NA	INSR,ITGB2,LCK,LYN	4	saddlebrown.HF
Cardiovascular Disease,Organismal Injury and Abnormalities	Carotid artery stenosis	0.00518	NA	NA	CACNA1S,GABRP	2	saddlebrown.HF
Cancer,Organismal Injury and Abnormalities,Respiratory Disease	ALK rearrangement negative EGFR mutation negative non-small cell lung adenocarcinoma	0.00518	NA	NA	LCK,LYN	2	saddlebrown.HF
Cell Cycle,Cell-To-Cell Signaling and Interaction,Cellular Growth and Proliferation	Contact growth inhibition	0.0053	NA	1.131	LCK,PRKAR2A,TRIM33,UBE2I	4	saddlebrown.HF
Humoral Immune Response,Protein Synthesis	Quantity of IgE	0.00549	NA	NA	FCER2,IL2RG,LYN	3	saddlebrown.HF
Cell Death and Survival	Cytolysis of leukocytes	0.00549	NA	NA	IL2RG,ITGB2,LCK	3	saddlebrown.HF
Cancer,Organismal Injury and Abnormalities	Nonhematologic malignant neoplasm	0.00549	NA	NA	AGR2,ANKRD45,ARHGAP4,ARL6IP5,ASF1A,C11orf52,CACNA1S,CBR4,CCL4,CDCP1,CFI,CRCP,CX3CR1,DCAF5,DHH,DNAAF3,DNAH11,ERP27,ETV3,F2RL2,FAM117A,FAM216A,FCER2,FMNL3,FSD1L,GABRP,HOXB6,HSD17B1,IL20RB,IL2RG,INSR,IQCE,ITGB2,KLHL36,LCK,LRP11,LRRC58,LYN,MDC1,MED13L,MFSD11,MRPS17,MYLK3,NCF1,NCOA2,NHLRC2,NME7,NSUN7,PDLIM5,PDPR,PIK3R4,POLE4,PREB,RGS22,RPL26L1,RSPH9,SLC46A2,SNTN,SNX18,SORD,SPEF2,SUCO,SULT2A1,TATDN2,TC…	75	saddlebrown.HF
Cancer,Organismal Injury and Abnormalities,Respiratory Disease	Stage IV ALK translocation negative EGFR activating mutation negative nonsquamous non-small cell lung carcinoma	0.00553	NA	NA	LCK,LYN	2	saddlebrown.HF
Cell-To-Cell Signaling and Interaction,Hematological System Development and Function,Immune Cell Trafficking,Inflammatory Response	Adhesion of macrophages	0.00553	NA	NA	ITGB2,LYN	2	saddlebrown.HF
Cell-To-Cell Signaling and Interaction,Cellular Function and Maintenance,Hematological System Development and Function,Inflammatory Response	Phagocytosis of red blood cells	0.00553	NA	NA	ITGB2,LYN	2	saddlebrown.HF
Cancer,Organismal Injury and Abnormalities,Respiratory Disease	Stage IIIB ALK translocation negative EGFR activating mutation negative nonsquamous non-small cell lung carcinoma	0.00553	NA	NA	LCK,LYN	2	saddlebrown.HF
Cancer,Organismal Injury and Abnormalities	BRAF mutation negative solid tumor	0.00565	NA	NA	INSR,LCK,POLE4	3	saddlebrown.HF
Cancer,Cardiovascular Disease,Organismal Injury and Abnormalities	Angiosarcoma	0.00581	NA	NA	LCK,POLE4,TJP1	3	saddlebrown.HF
Cancer,Organismal Injury and Abnormalities	Unresectable melanoma	0.00581	NA	NA	IL2RG,INSR,LCK	3	saddlebrown.HF
Cellular Movement,Hematological System Development and Function,Immune Cell Trafficking,Inflammatory Response	Transmigration of phagocytes	0.00581	NA	NA	CCL4,ITGB2,MYLK3	3	saddlebrown.HF
Cellular Movement,Hematological System Development and Function	Extravasation of phagocytes	0.0059	NA	NA	CCL4,ITGB2	2	saddlebrown.HF
Dermatological Diseases and Conditions,Inflammatory Disease,Inflammatory Response,Organismal Injury and Abnormalities	Dermatitis	0.00609	NA	NA	FCER2,IL2RG,INSR,ITGB2,LYN,POLE4,UBE2I	7	saddlebrown.HF
Cardiovascular Disease,Cell Death and Survival,Connective Tissue Disorders,Hematological Disease,Organismal Injury and Abnormalities	Hemolytic anemia	0.00615	NA	NA	CFI,CX3CR1,LYN	3	saddlebrown.HF
Cancer,Organismal Injury and Abnormalities	Carcinoma	0.00618	NA	NA	AGR2,ANKRD45,ARHGAP4,ARL6IP5,C11orf52,CACNA1S,CBR4,CCL4,CDCP1,CFI,CRCP,CX3CR1,DCAF5,DHH,DNAAF3,DNAH11,ERP27,ETV3,F2RL2,FAM117A,FAM216A,FCER2,FMNL3,FSD1L,GABRP,HOXB6,HSD17B1,IL20RB,IL2RG,INSR,IQCE,ITGB2,KLHL36,LCK,LRP11,LRRC58,LYN,MDC1,MED13L,MFSD11,MRPS17,MYLK3,NCF1,NCOA2,NHLRC2,NME7,NSUN7,PDLIM5,PDPR,PIK3R4,POLE4,PREB,RGS22,RPL26L1,RSPH9,SLC46A2,SNTN,SNX18,SORD,SPEF2,SUCO,SULT2A1,TATDN2,TCTEX1D2…	74	saddlebrown.HF
Cell Death and Survival,Hematological System Development and Function	Cell viability of eosinophils	0.00628	NA	NA	ITGB2,LYN	2	saddlebrown.HF
Cancer,Gastrointestinal Disease,Organismal Injury and Abnormalities,Tumor Morphology	Progressive metastatic colorectal adenocarcinoma	0.00628	NA	NA	LCK,LYN	2	saddlebrown.HF
Cellular Development,Hematological System Development and Function,Lymphoid Tissue Structure and Development	Maturation of bone marrow-derived dendritic cells	0.00628	NA	NA	ITGB2,LYN	2	saddlebrown.HF
Cancer,Organismal Injury and Abnormalities,Respiratory Disease	ALK rearrangement negative EGFR activating mutation negative non-small cell lung carcinoma	0.00628	NA	NA	LCK,LYN	2	saddlebrown.HF
Cell-To-Cell Signaling and Interaction,Hematological System Development and Function,Immune Cell Trafficking	Binding of antigen presenting cells	0.00632	NA	NA	ITGB2,LCK,LYN	3	saddlebrown.HF
Cancer,Organismal Injury and Abnormalities	Metastatic unresectable malignant tumor	0.0065	NA	NA	INSR,LCK,POLE4	3	saddlebrown.HF
Cell Morphology	Morphology of leukocytes	0.0065	NA	NA	CCL4,CX3CR1,IL2RG,ITGB2,LCK,LYN	6	saddlebrown.HF
Cardiovascular Disease,Organismal Injury and Abnormalities	Abnormality of left ventricle	0.00653	NA	NA	CACNA1S,GABRP,MYLK3,NCF1,PDLIM5	5	saddlebrown.HF
Cellular Movement	Extravasation of myeloid cells	0.00667	NA	NA	CCL4,ITGB2	2	saddlebrown.HF
Carbohydrate Metabolism,Molecular Transport	Accumulation of glycogen	0.00667	NA	NA	INSR,PIK3R4	2	saddlebrown.HF
Cell-To-Cell Signaling and Interaction,Hematological System Development and Function,Hypersensitivity Response,Inflammatory Response	Binding of mast cells	0.00667	NA	NA	ITGB2,LYN	2	saddlebrown.HF
Cardiovascular Disease,Organismal Injury and Abnormalities	Left ventricular dysfunction	0.00669	NA	NA	CACNA1S,MYLK3,NCF1,PDLIM5	4	saddlebrown.HF
Cancer,Organismal Injury and Abnormalities	Fibrous tissue tumor	0.00704	NA	NA	HOXB6,INSR,LCK,POLE4	4	saddlebrown.HF
Carbohydrate Metabolism,Lipid Metabolism,Small Molecule Biochemistry	Synthesis of phosphatidylinositol-3,4,5-triphosphate	0.00707	NA	NA	ITGB2,LYN	2	saddlebrown.HF
Cell-To-Cell Signaling and Interaction,Hematological System Development and Function,Immune Cell Trafficking,Inflammatory Response	Aggregation of phagocytes	0.00707	NA	NA	ITGB2,LCK	2	saddlebrown.HF
Cancer,Hematological Disease,Immunological Disease,Organismal Injury and Abnormalities	5q deletion acute myeloid leukemia	0.00707	NA	NA	IL2RG,POLE4	2	saddlebrown.HF
Cancer,Cardiovascular Disease,Organismal Injury and Abnormalities	Advanced angiosarcoma	0.00707	NA	NA	LCK,POLE4	2	saddlebrown.HF
Cancer,Organismal Injury and Abnormalities,Respiratory Disease	ALK translocation negative EGFR mutation negative non-squamous non-small cell lung carcinoma	0.00707	NA	NA	LCK,LYN	2	saddlebrown.HF
Digestive System Development and Function,Gastrointestinal Disease,Hepatic System Development and Function,Hepatic System Disease,Inflammatory Disease,Inflammatory Response,Organ Development,Organismal Injury and Abnormalities	Inflammation of liver	0.00721	NA	NA	CCL4,GABRP,IL2RG,INSR,ITGB2,LYN	6	saddlebrown.HF
Hair and Skin Development and Function	Self-renewal of epidermis	0.00741	NA	NA	DHH	1	saddlebrown.HF
Cardiovascular Disease,Cellular Compromise,Organ Morphology,Organismal Injury and Abnormalities,Skeletal and Muscular Disorders	Oxidative stress response of cardiomyocytes	0.00741	NA	NA	INSR	1	saddlebrown.HF
Cell-To-Cell Signaling and Interaction,Cellular Growth and Proliferation,Hematological System Development and Function	Co-stimulation of leukocyte cell lines	0.00741	NA	NA	LCK	1	saddlebrown.HF
Cell Morphology,Hair and Skin Development and Function	Ruffling of epithelial cell lines	0.00741	NA	NA	INSR	1	saddlebrown.HF
Neurological Disease,Psychological Disorders	Amnestic mild cognitive impairment	0.00741	NA	NA	INSR	1	saddlebrown.HF
Organismal Injury and Abnormalities,Reproductive System Disease	Desquamation of germ cells	0.00741	NA	NA	NCOA2	1	saddlebrown.HF
Cellular Movement	Segregation of epithelial cell lines	0.00741	NA	NA	IL2RG	1	saddlebrown.HF
Skeletal and Muscular System Development and Function	Ossification by bone marrow stromal cells	0.00741	NA	NA	NCOA2	1	saddlebrown.HF
Endocrine System Disorders,Hereditary Disorder,Metabolic Disease,Organismal Injury and Abnormalities	Severe familial insulin resistance	0.00741	NA	NA	INSR	1	saddlebrown.HF
Cancer,Organismal Injury and Abnormalities	Tumor burden of bone	0.00741	NA	NA	LYN	1	saddlebrown.HF
Cardiovascular Disease,Organismal Injury and Abnormalities,Respiratory Disease	Embolism of lung	0.00741	NA	NA	F2RL2	1	saddlebrown.HF
Endocrine System Disorders,Organismal Injury and Abnormalities,Reproductive System Disease,Tissue Morphology	Onset of degeneration of seminiferous epithelium	0.00741	NA	NA	NCOA2	1	saddlebrown.HF
Cancer,Hematological Disease,Immunological Disease,Organismal Injury and Abnormalities	Hyperplasia of bone marrow-derived mast cells	0.00741	NA	NA	LYN	1	saddlebrown.HF
Cellular Assembly and Organization	Transport of liposome	0.00741	NA	NA	INSR	1	saddlebrown.HF
Cell-To-Cell Signaling and Interaction,Hematological System Development and Function	Signaling of peripheral T lymphocyte	0.00741	NA	NA	ITGB2	1	saddlebrown.HF
RNA Post-Transcriptional Modification	Cleavage of hnRNA	0.00741	NA	NA	UBE2I	1	saddlebrown.HF
Nucleic Acid Metabolism,Small Molecule Biochemistry	Biosynthesis of dUMP	0.00741	NA	NA	DUT	1	saddlebrown.HF
Renal and Urological System Development and Function,Tissue Morphology	Density of kidney cell lines	0.00741	NA	NA	TJP1	1	saddlebrown.HF
Dermatological Diseases and Conditions,Inflammatory Disease,Inflammatory Response,Organismal Injury and Abnormalities	Psoriasis-like inflammatory syndrome	0.00741	NA	NA	LYN	1	saddlebrown.HF
RNA Post-Transcriptional Modification	Polyadenylation of hnRNA	0.00741	NA	NA	UBE2I	1	saddlebrown.HF
Cell-mediated Immune Response,Cellular Movement,Hematological System Development and Function,Immune Cell Trafficking	Immobilization of T lymphocytes	0.00741	NA	NA	ITGB2	1	saddlebrown.HF
Cellular Development,Embryonic Development,Hematological System Development and Function,Lymphoid Tissue Structure and Development,Organ Development,Organismal Development	Maturation of spleen-derived dendritic cells	0.00741	NA	NA	LYN	1	saddlebrown.HF
Developmental Disorder,Hereditary Disorder,Metabolic Disease,Neurological Disease,Organismal Injury and Abnormalities,Skeletal and Muscular Disorders	Hypokalemic periodic paralysis type 1	0.00741	NA	NA	CACNA1S	1	saddlebrown.HF
Cell Signaling,Post-Translational Modification	Delay in tyrosine phosphorylation of protein	0.00741	NA	NA	LYN	1	saddlebrown.HF
Cell-mediated Immune Response,Cellular Development,Cellular Function and Maintenance,Cellular Growth and Proliferation,Embryonic Development,Hematological System Development and Function,Hematopoiesis,Lymphoid Tissue Structure and Development,Organ Development,Organismal Development,Tissue Development	Arrest in development of alpha-beta T lymphocytes	0.00741	NA	NA	LCK	1	saddlebrown.HF
Gastrointestinal Disease,Hematological Disease,Hepatic System Disease,Organismal Injury and Abnormalities,Respiratory Disease	Hypoxia of liver	0.00741	NA	NA	ITGB2	1	saddlebrown.HF
Cell Morphology,Cellular Function and Maintenance	PH of leukemia cell lines	0.00741	NA	NA	LCK	1	saddlebrown.HF
Cardiovascular Disease,Organismal Injury and Abnormalities,Skeletal and Muscular Disorders	Interstitial fibrosis of myocardium	0.00741	NA	NA	NCF1	1	saddlebrown.HF
Cardiovascular Disease,Cell Morphology	Mineralization of calcifying vascular cells	0.00741	NA	NA	ACACA	1	saddlebrown.HF
Cell Morphology	Morphology of eye cell lines	0.00741	NA	NA	TJP1	1	saddlebrown.HF
Cell Cycle,Cell Morphology,Cellular Assembly and Organization,Cellular Movement	Elongation of filament barbed ends	0.00741	NA	NA	Fmnl1	1	saddlebrown.HF
Hematopoiesis,Lymphoid Tissue Structure and Development	Frequency of transitional type 2 B lymphocytes	0.00741	NA	NA	LYN	1	saddlebrown.HF
Cancer,Cellular Development,Cellular Growth and Proliferation,Organismal Injury and Abnormalities,Tissue Morphology,Tumor Morphology	Quantity of chronic lymphocytic leukemia cells	0.00741	NA	NA	FCER2	1	saddlebrown.HF
Connective Tissue Development and Function,Hematological System Development and Function,Hematopoiesis,Organismal Development,Tissue Morphology	Quantity of polychromatic normoblast cells	0.00741	NA	NA	DHH	1	saddlebrown.HF
Cell Morphology,Cellular Assembly and Organization	Size of liposome	0.00741	NA	NA	NCOA2	1	saddlebrown.HF
Cell Death and Survival	Cytolysis of intraepithelial T lymphocytes	0.00741	NA	NA	LCK	1	saddlebrown.HF
Cellular Movement	Migration of glioblastoma cells	0.00741	NA	NA	LYN	1	saddlebrown.HF
Embryonic Development,Organismal Development,Tissue Development	Growth of metanephros	0.00741	NA	NA	INSR	1	saddlebrown.HF
Antigen Presentation,Cell-mediated Immune Response,Cell-To-Cell Signaling and Interaction,Cellular Development,Cellular Function and Maintenance,Cellular Growth and Proliferation,Embryonic Development,Hematological System Development and Function,Hematopoiesis,Lymphoid Tissue Structure and Development,Organ Development,Organismal Development,Tissue Development	T cell selection of single positive thymocytes	0.00741	NA	NA	LCK	1	saddlebrown.HF
Developmental Disorder,Hereditary Disorder,Metabolic Disease,Neurological Disease,Organismal Injury and Abnormalities,Skeletal and Muscular Disorders	Susceptibility to thyrotoxic periodic paralysis type 1	0.00741	NA	NA	CACNA1S	1	saddlebrown.HF
Cellular Compromise	Depletion of intracellular stores	0.00741	NA	NA	LCK	1	saddlebrown.HF
Cell Morphology,Cellular Function and Maintenance,Hematological System Development and Function,Inflammatory Response	Oxidation of neutrophils	0.00741	NA	NA	CCL4	1	saddlebrown.HF
Cell Cycle	Cell cycle progression of endometrial cancer cell lines	0.00741	NA	NA	INSR	1	saddlebrown.HF
Cardiovascular System Development and Function,Cell-To-Cell Signaling and Interaction	Attachment of HCAEC cells	0.00741	NA	NA	ITGB2	1	saddlebrown.HF
Cell-mediated Immune Response,Cellular Movement,Hematological System Development and Function,Immune Cell Trafficking	Arrest in cell rolling of memory T lymphocytes	0.00741	NA	NA	ITGB2	1	saddlebrown.HF
Lipid Metabolism,Nucleic Acid Metabolism,Small Molecule Biochemistry	Conversion of malonyl-coenzyme A	0.00741	NA	NA	ACACA	1	saddlebrown.HF
Immunological Disease,Inflammatory Disease,Inflammatory Response,Neurological Disease,Organismal Injury and Abnormalities	Relapsed experimental autoimmune encephalomyelitis	0.00741	NA	NA	CX3CR1	1	saddlebrown.HF
Cancer,Organismal Injury and Abnormalities	Stage IV melanoma	0.00741	NA	NA	IL2RG,INSR,LCK	3	saddlebrown.HF
Connective Tissue Development and Function,Skeletal and Muscular System Development and Function	Bone mineral density of femur	0.00748	NA	NA	ITGB2,NCOA2	2	saddlebrown.HF
Cancer,Organismal Injury and Abnormalities	Spindle cell sarcoma	0.00748	NA	NA	LCK,NCOA2	2	saddlebrown.HF
Cell-To-Cell Signaling and Interaction,Cellular Compromise,Cellular Function and Maintenance,Hematological System Development and Function,Inflammatory Response	Respiratory burst of neutrophils	0.00748	NA	NA	ITGB2,LYN	2	saddlebrown.HF
Cancer,Hematological Disease,Immunological Disease,Organismal Injury and Abnormalities	Relapsed acute leukemia	0.0078	NA	NA	LCK,LYN,POLE4	3	saddlebrown.HF
Infectious Diseases	Replication of Picornaviridae	0.0079	NA	NA	LCK,UBE2I	2	saddlebrown.HF
Cancer,Organismal Injury and Abnormalities,Respiratory Disease	Stage IV metastatic lung adenocarcinoma	0.0079	NA	NA	LCK,LYN	2	saddlebrown.HF
Cancer,Hematological Disease,Immunological Disease,Organismal Injury and Abnormalities	Chronic lymphocytic leukemia / small lymphocytic lymphoma	0.00802	NA	NA	CCL4,FCER2,ITGB2,LCK,LYN,NCOA2,POLE4,SNX18	8	saddlebrown.HF
Inflammatory Disease	Chronic inflammatory disorder	0.00813	NA	NA	CCL4,CX3CR1,DNAAF3,GABRP,IL2RG,INSR,ITGB2,MDC1,NCF1,NCOA2,RSPH9,TJP1,UQCRC2	13	saddlebrown.HF
Cell-To-Cell Signaling and Interaction	Adhesion of leukemia cell lines	0.00819	NA	NA	CCL4,ITGB2,UBE2I	3	saddlebrown.HF
Cell-To-Cell Signaling and Interaction,Cellular Assembly and Organization,Cellular Function and Maintenance	Formation of tight junctions	0.00833	NA	NA	DHH,TJP1	2	saddlebrown.HF
Cell Morphology,Digestive System Development and Function,Gastrointestinal Disease,Organ Morphology,Organismal Development,Organismal Injury and Abnormalities,Tissue Morphology	Abnormal morphology of goblet cells	0.00833	NA	NA	AGR2,NCF1	2	saddlebrown.HF
Cell-To-Cell Signaling and Interaction,Hematological System Development and Function,Immune Cell Trafficking	Adhesion of immune cells	0.00846	NA	-0.799	CCL4,CX3CR1,ITGB2,LCK,LYN,UBE2I	6	saddlebrown.HF
Cancer,Gastrointestinal Disease,Organismal Injury and Abnormalities	Metastatic gastrointestinal carcinoma	0.0086	NA	NA	LCK,LYN,POLE4	3	saddlebrown.HF
Cellular Function and Maintenance	Endocytosis by kidney cell lines	0.00877	NA	NA	CCL4,ITGB2	2	saddlebrown.HF
Cell Morphology,Connective Tissue Development and Function,Endocrine System Disorders,Organ Morphology,Organismal Injury and Abnormalities,Reproductive System Development and Function,Reproductive System Disease,Tissue Morphology	Abnormal morphology of Sertoli cells	0.00877	NA	NA	DHH,NCOA2	2	saddlebrown.HF
Cellular Movement	Transmigration of cells	0.00885	NA	NA	CCL4,CX3CR1,ITGB2,MYLK3	4	saddlebrown.HF
Cellular Development,Cellular Growth and Proliferation,Hematological System Development and Function,Hematopoiesis	Proliferation of hematopoietic progenitor cells	0.00891	NA	0.254	CCL4,IL2RG,LCK,LYN,TRIM33	5	saddlebrown.HF
Cell-mediated Immune Response,Cell-To-Cell Signaling and Interaction,Cellular Movement,Hematological System Development and Function,Immune Cell Trafficking	Adhesion of T lymphocytes	0.00902	NA	NA	CCL4,ITGB2,UBE2I	3	saddlebrown.HF
Cellular Development,Cellular Growth and Proliferation,Embryonic Development,Organ Development,Organismal Development,Skeletal and Muscular System Development and Function,Tissue Development	Formation of muscle cells	0.00913	NA	NA	CACNA1S,Fmnl1,MYLK3,NCOA2	4	saddlebrown.HF
Cancer,Organismal Injury and Abnormalities,Respiratory Disease	Locally advanced lung adenocarcinoma	0.00922	NA	NA	LCK,LYN	2	saddlebrown.HF
Cell Death and Survival	Cell viability of leukocytes	0.00923	NA	-0.543	CCL4,CX3CR1,IL2RG,ITGB2,LYN	5	saddlebrown.HF
Digestive System Development and Function,Gastrointestinal Disease,Organ Morphology,Organismal Development,Organismal Injury and Abnormalities	Abnormal morphology of small intestine	0.00968	NA	NA	AGR2,IL2RG,LYN	3	saddlebrown.HF
Cellular Movement,Hematological System Development and Function,Hypersensitivity Response,Immune Cell Trafficking	Migration of eosinophils	0.00968	NA	NA	CCL4,ITGB2	2	saddlebrown.HF
Hematological System Development and Function,Tissue Development	Accumulation of myeloid cells	0.00986	NA	NA	CX3CR1,ITGB2,NCF1,UQCRC2	4	saddlebrown.HF
Cell-To-Cell Signaling and Interaction,Cellular Assembly and Organization,Cellular Function and Maintenance	Assembly of intercellular junctions	0.00989	NA	NA	CACNA1S,DHH,ITGB2,PDLIM5,TJP1	5	saddlebrown.HF
Cancer,Organismal Injury and Abnormalities,Renal and Urological Disease	Metastatic renal clear cell adenocarcinoma	0.0102	NA	NA	IL2RG,LCK	2	saddlebrown.HF
Hematological System Development and Function,Immunological Disease,Lymphoid Tissue Structure and Development,Organ Morphology,Organismal Development,Organismal Injury and Abnormalities,Tissue Morphology	Abnormal morphology of white pulp	0.0102	NA	NA	IL2RG,LYN	2	saddlebrown.HF
Cardiovascular Disease,Organismal Injury and Abnormalities	Peripheral vascular disease	0.0103	NA	NA	CACNA1S,F2RL2,GABRP,INSR,LYN,PDLIM5,SUCO	7	saddlebrown.HF
Protein Trafficking	Interaction of protein	0.0105	NA	NA	ACACA,CBR4,DUT,ETV3,INSR	5	saddlebrown.HF
Infectious Diseases	Sepsis	0.0106	NA	NA	GABRP,INSR,ITGB2,LYN	4	saddlebrown.HF
Cellular Movement,Hematological System Development and Function,Immune Cell Trafficking	Cell rolling of granulocytes	0.0106	NA	NA	ITGB2,LYN	2	saddlebrown.HF
Developmental Disorder,Endocrine System Disorders,Organismal Injury and Abnormalities,Reproductive System Disease	Cryptorchidism	0.0106	NA	NA	DHH,GABRP	2	saddlebrown.HF
Cell-To-Cell Signaling and Interaction,Cellular Movement,Hematological System Development and Function,Immune Cell Trafficking,Inflammatory Response	Recruitment of neutrophils	0.0108	NA	NA	CCL4,CX3CR1,ITGB2,LYN	4	saddlebrown.HF
Cardiovascular Disease,Connective Tissue Disorders,Dermatological Diseases and Conditions,Immunological Disease,Inflammatory Disease,Organismal Injury and Abnormalities,Skeletal and Muscular Disorders	Systemic sclerosis	0.0108	NA	NA	CCL4,LCK,LYN	3	saddlebrown.HF
Skeletal and Muscular System Development and Function	Contractility of muscle	0.0109	NA	NA	MYLK3,NCF1,NCOA2,PDLIM5	4	saddlebrown.HF
Cancer,Dermatological Diseases and Conditions,Organismal Injury and Abnormalities	Cutaneous melanoma	0.0109	NA	NA	ANKRD45,ARHGAP4,ASF1A,CACNA1S,CDCP1,CFI,CX3CR1,DCAF5,DNAH11,FAM117A,FAM216A,FMNL3,FSD1L,GABRP,IL20RB,IL2RG,INSR,IQCE,ITGB2,LCK,LRRC58,LYN,MDC1,MED13L,MRPS17,MYLK3,NCOA2,NME7,NSUN7,PDLIM5,PIK3R4,PREB,RGS22,SPEF2,SULT2A1,TATDN2,TEX13B,TJP1,TRIM33,UPK3B,UQCRC2,WDR38,WDR63,ZNF512,ZNF598	45	saddlebrown.HF
Cellular Assembly and Organization	Formation of plasma membrane	0.0111	NA	NA	CACNA1S,DHH,ITGB2,PDLIM5,TJP1	5	saddlebrown.HF
Cell-mediated Immune Response,Cell-To-Cell Signaling and Interaction,Cellular Movement,Hematological System Development and Function,Immune Cell Trafficking	Adhesion of CD4+ T-lymphocytes	0.0111	NA	NA	UBE2I	1	saddlebrown.HF
Neurological Disease,Organismal Injury and Abnormalities,Psychological Disorders	Intraparenchymal hemorrhage	0.0111	NA	NA	INSR	1	saddlebrown.HF
Connective Tissue Development and Function,Tissue Development	Accumulation of white adipose tissue	0.0111	NA	NA	NCOA2	1	saddlebrown.HF
Hematological System Development and Function,Immune Cell Trafficking,Inflammatory Response,Tissue Development	Accumulation of naive T lymphocytes	0.0111	NA	NA	IL2RG	1	saddlebrown.HF
Cell Death and Survival,Hematological System Development and Function	Cell survival of CD4+ T-lymphocytes	0.0111	NA	NA	IL2RG	1	saddlebrown.HF
Cellular Assembly and Organization	Targeting of cellular membrane	0.0111	NA	NA	NCF1	1	saddlebrown.HF
Endocrine System Disorders,Hereditary Disorder,Metabolic Disease,Organismal Injury and Abnormalities	Insulin resistance type A	0.0111	NA	NA	INSR	1	saddlebrown.HF
Cancer,Cell-To-Cell Signaling and Interaction,Hematological Disease,Inflammatory Response	Cytotoxic reaction of leukemia cell lines	0.0111	NA	NA	LCK	1	saddlebrown.HF
Embryonic Development,Hematological System Development and Function,Lymphoid Tissue Structure and Development,Organ Development,Organismal Development,Tissue Development	Development of deep cervical lymph node	0.0111	NA	NA	IL2RG	1	saddlebrown.HF
Endocrine System Disorders,Gastrointestinal Disease,Metabolic Disease,Organismal Injury and Abnormalities	Cystic fibrosis-related diabetes	0.0111	NA	NA	INSR	1	saddlebrown.HF
Drug Metabolism,Endocrine System Development and Function,Lipid Metabolism,Small Molecule Biochemistry	Reduction of beta-estradiol	0.0111	NA	NA	HSD17B1	1	saddlebrown.HF
Lipid Metabolism,Nucleic Acid Metabolism,Small Molecule Biochemistry	Synthesis of malonyl-coenzyme A	0.0111	NA	NA	ACACA	1	saddlebrown.HF
Cell Morphology,Cellular Movement,Hematological System Development and Function,Hypersensitivity Response,Immune Cell Trafficking,Inflammatory Response	Cell spreading of mast cells	0.0111	NA	NA	LYN	1	saddlebrown.HF
Embryonic Development,Organ Development,Organismal Development,Reproductive System Development and Function,Tissue Development	Alveologenesis of mammary gland	0.0111	NA	NA	NCOA2	1	saddlebrown.HF
Cardiovascular Disease,Developmental Disorder,Gastrointestinal Disease,Hereditary Disorder,Organismal Injury and Abnormalities,Respiratory Disease	Primary ciliary dyskinesia with situs inversus	0.0111	NA	NA	DNAH11	1	saddlebrown.HF
Cancer,Neurological Disease,Organismal Injury and Abnormalities	Refractory neuroblastoma formation	0.0111	NA	NA	IL2RG	1	saddlebrown.HF
Cellular Movement,Hematological System Development and Function,Immune Cell Trafficking,Inflammatory Response	Trafficking of neutrophils	0.0111	NA	NA	ITGB2	1	saddlebrown.HF
Cancer,Cellular Development,Organismal Injury and Abnormalities	Immortalization of myelomonocytic progenitor cells	0.0111	NA	NA	HOXB6	1	saddlebrown.HF
Cell Cycle,Cell-mediated Immune Response,Cell-To-Cell Signaling and Interaction,Cellular Function and Maintenance,Cellular Growth and Proliferation,Hematological System Development and Function	Contact growth inhibition of T lymphocytes	0.0111	NA	NA	LCK	1	saddlebrown.HF
Cell-mediated Immune Response,Cellular Development,Cellular Function and Maintenance,Cellular Growth and Proliferation,Embryonic Development,Hematological System Development and Function,Hematopoiesis,Lymphoid Tissue Structure and Development,Organ Development,Organismal Development,Tissue Development	Differentiation of Th2-like cells	0.0111	NA	NA	DHH	1	saddlebrown.HF
Developmental Disorder,Endocrine System Disorders,Organismal Injury and Abnormalities,Reproductive System Disease	Growth hormone deficiency with pituitary anomalies	0.0111	NA	NA	INSR	1	saddlebrown.HF
Cell-To-Cell Signaling and Interaction,Cellular Assembly and Organization	Stabilization of tight junctions	0.0111	NA	NA	TJP1	1	saddlebrown.HF
Hereditary Disorder,Immunological Disease,Organismal Injury and Abnormalities	Leukocyte adhesion deficiency type I	0.0111	NA	NA	ITGB2	1	saddlebrown.HF
Hematological System Development and Function,Immunological Disease,Lymphoid Tissue Structure and Development,Organ Morphology,Organismal Development,Organismal Injury and Abnormalities,Tissue Morphology	Lack of thymus cortex	0.0111	NA	NA	IL2RG	1	saddlebrown.HF
Cellular Development,Cellular Growth and Proliferation,Embryonic Development,Hematological System Development and Function,Hematopoiesis,Humoral Immune Response,Lymphoid Tissue Structure and Development,Organ Development,Organismal Development,Tissue Development	Differentiation of transitional type 2 B lymphocytes	0.0111	NA	NA	LYN	1	saddlebrown.HF
Cellular Function and Maintenance,Hematological System Development and Function,Hypersensitivity Response,Inflammatory Response	Function of basophils	0.0111	NA	NA	IL2RG	1	saddlebrown.HF
Cell Morphology,Endocrine System Disorders,Organ Morphology,Organismal Injury and Abnormalities,Reproductive System Development and Function,Reproductive System Disease,Skeletal and Muscular Disorders,Skeletal and Muscular System Development and Function,Tissue Morphology	Abnormal morphology of myoid cells	0.0111	NA	NA	DHH	1	saddlebrown.HF
Connective Tissue Development and Function,Tissue Morphology	Mass of hibernating gland	0.0111	NA	NA	ACACA	1	saddlebrown.HF
Hematopoiesis,Lymphoid Tissue Structure and Development	Frequency of transitional type 3 B lymphocytes	0.0111	NA	NA	LYN	1	saddlebrown.HF
Cancer,Organismal Injury and Abnormalities	Stage 4 resectable melanoma	0.0111	NA	NA	IL2RG	1	saddlebrown.HF
Carbohydrate Metabolism,Small Molecule Biochemistry	Biosynthesis of D-fructose	0.0111	NA	NA	SORD	1	saddlebrown.HF
Lipid Metabolism,Small Molecule Biochemistry	Conjugation of bile acid	0.0111	NA	NA	SULT2A1	1	saddlebrown.HF
Cell-To-Cell Signaling and Interaction,Hematological System Development and Function,Inflammatory Response	Delay in aggregation of blood platelets	0.0111	NA	NA	LYN	1	saddlebrown.HF
Cellular Assembly and Organization,Cellular Function and Maintenance,Organ Morphology,Reproductive System Development and Function,Skeletal and Muscular System Development and Function,Tissue Morphology	Quantity of myoid cells	0.0111	NA	NA	DHH	1	saddlebrown.HF
Cancer,Organismal Injury and Abnormalities	Delay in initiation of neoplasia of intraepithelial compartment	0.0111	NA	NA	AGR2	1	saddlebrown.HF
Cell Morphology,Cellular Assembly and Organization	Length of actin stress fibers	0.0111	NA	NA	INSR	1	saddlebrown.HF
Organismal Development,Reproductive System Development and Function	Development of ovotestis	0.0111	NA	NA	INSR	1	saddlebrown.HF
Cancer,Dermatological Diseases and Conditions,Hematological Disease,Immunological Disease,Organismal Injury and Abnormalities	Recurrent CD25 positive cutaneous T-cell lymphoma	0.0111	NA	NA	IL2RG	1	saddlebrown.HF
Dermatological Diseases and Conditions,Immunological Disease,Organismal Injury and Abnormalities	Reverse passive Arthus reaction	0.0111	NA	NA	LYN	1	saddlebrown.HF
Cellular Assembly and Organization	Binding of filament barbed ends	0.0111	NA	NA	Fmnl1	1	saddlebrown.HF
Cell Cycle,Cell-To-Cell Signaling and Interaction,Cellular Growth and Proliferation	Contact growth inhibition of pancreatic cancer cell lines	0.0111	NA	NA	PRKAR2A	1	saddlebrown.HF
Cell-mediated Immune Response,Cell-To-Cell Signaling and Interaction,Cellular Assembly and Organization,Cellular Movement,Hematological System Development and Function,Immune Cell Trafficking	Cell-cell adhesion of T lymphocytes	0.0111	NA	NA	ITGB2	1	saddlebrown.HF
Cell Cycle,Gene Expression	Binding of prolactin response element	0.0111	NA	NA	LYN	1	saddlebrown.HF
Gastrointestinal Disease,Hepatic System Disease,Inflammatory Disease,Organismal Injury and Abnormalities	Abscess of liver	0.0111	NA	NA	NCF1	1	saddlebrown.HF
Cell-mediated Immune Response,Cellular Development,Cellular Function and Maintenance,Cellular Growth and Proliferation,Embryonic Development,Hematological System Development and Function,Hematopoiesis,Lymphoid Tissue Structure and Development,Organ Development,Organismal Development,Tissue Development	Commitment of thymocytes	0.0111	NA	NA	LCK	1	saddlebrown.HF
Cellular Development,Cellular Growth and Proliferation,Embryonic Development,Organismal Development,Tissue Morphology	Quantity of peripheral lymphatic tissue organizer cells	0.0111	NA	NA	IL2RG	1	saddlebrown.HF
Cardiovascular System Development and Function,Organismal Development	Growth of arteriole	0.0111	NA	NA	CX3CR1	1	saddlebrown.HF
Immune Cell Trafficking,Inflammatory Response	Margination of neutrophils	0.0111	NA	NA	ITGB2	1	saddlebrown.HF
Cancer,Dermatological Diseases and Conditions,Hematological Disease,Immunological Disease,Organismal Injury and Abnormalities	Persistent CD25 positive cutaneous T-cell lymphoma	0.0111	NA	NA	IL2RG	1	saddlebrown.HF
Connective Tissue Development and Function,Hematological System Development and Function,Hematopoiesis,Organismal Development,Tissue Morphology	Quantity of orthochromic normoblasts	0.0111	NA	NA	DHH	1	saddlebrown.HF
Connective Tissue Disorders,Inflammatory Disease,Inflammatory Response,Organismal Injury and Abnormalities,Skeletal and Muscular Disorders	Inflammation of joint	0.0111	NA	NA	CACNA1S,CCL4,CX3CR1,GABRP,IL20RB,ITGB2,LYN,MDC1,NCF1,NCOA2,TJP1,UQCRC2	12	saddlebrown.HF
Cancer,Hematological Disease,Immunological Disease,Organismal Injury and Abnormalities	Relapsed large-cell diffuse lymphoma	0.0111	NA	NA	IL2RG,POLE4	2	saddlebrown.HF
Cancer,Organismal Injury and Abnormalities	Mediastinal cancer	0.0113	NA	NA	FCER2,LCK,POLE4	3	saddlebrown.HF
Digestive System Development and Function,Gastrointestinal Disease,Hepatic System Development and Function,Hepatic System Disease,Infectious Diseases,Inflammatory Disease,Inflammatory Response,Organ Development,Organismal Injury and Abnormalities	Chronic viral hepatitis	0.0113	NA	NA	CCL4,IL2RG,INSR	3	saddlebrown.HF
Cardiovascular System Development and Function,Organismal Development,Visual System Development and Function	Neovascularization of eye	0.0116	NA	NA	CX3CR1,INSR,ITGB2	3	saddlebrown.HF
Hematological System Development and Function,Hematopoiesis,Lymphoid Tissue Structure and Development,Organ Morphology,Tissue Morphology	Quantity of double-positive thymocyte	0.0116	NA	NA	IL2RG,ITGB2,LCK	3	saddlebrown.HF
Cancer,Gastrointestinal Disease,Hematological Disease,Immunological Disease,Organismal Injury and Abnormalities	Gastrointestinal lymphoma	0.0116	NA	NA	FCER2,POLE4	2	saddlebrown.HF
Connective Tissue Development and Function,Tissue Morphology	Quantity of adipocytes	0.0116	NA	NA	INSR,NCOA2	2	saddlebrown.HF
Inflammatory Response	Acute inflammation of tissue	0.0116	NA	NA	ITGB2,NCF1	2	saddlebrown.HF
Lymphoid Tissue Structure and Development,Organ Morphology,Tissue Morphology	Quantity of white pulp	0.0116	NA	NA	IL2RG,LYN	2	saddlebrown.HF
Cell Death and Survival	Cell viability of phagocytes	0.0118	NA	NA	CCL4,CX3CR1,LYN	3	saddlebrown.HF
Hematological System Development and Function,Tissue Morphology	Quantity of blood cells	0.012	NA	0.986	ACACA,AGR2,CCL4,CX3CR1,DHH,HOXB6,IL20RB,IL2RG,INSR,ITGB2,LCK,LYN	12	saddlebrown.HF
Hematological System Development and Function,Immune Cell Trafficking,Inflammatory Response,Tissue Development	Accumulation of granulocytes	0.0121	NA	NA	ITGB2,NCF1,UQCRC2	3	saddlebrown.HF
Cellular Movement,Reproductive System Development and Function	Cell movement of sperm	0.0123	NA	NA	DNAH11,NSUN7,SORD	3	saddlebrown.HF
Cancer,Hematological Disease,Immunological Disease,Organismal Injury and Abnormalities	High grade lymphocytic cancer	0.0124	NA	NA	FCER2,IL2RG,LCK,MED13L,POLE4,ZNF512	6	saddlebrown.HF
Cardiovascular System Development and Function,Organ Morphology,Organismal Development	Morphology of left ventricle	0.0126	NA	NA	CACNA1S,MYLK3,NCF1,PDLIM5	4	saddlebrown.HF
Hematological System Development and Function,Tissue Morphology	Quantity of leukocytes	0.0126	NA	1.089	ACACA,AGR2,CCL4,CX3CR1,DHH,IL20RB,IL2RG,INSR,ITGB2,LCK,LYN	11	saddlebrown.HF
Cancer,Organismal Injury and Abnormalities	Abdominal adenocarcinoma	1.97e-05	NA	NA	AARS2,ABL2,ABRAXAS1,AMT,ANKRD34A,AP4E1,AP5M1,APPL1,ARL6IP4,ATAD2B,ATP13A1,ATP7A,BRWD1,C12orf45,CACYBP,CBLB,CCDC127,CCP110,CEP120,CEP97,CHD1,CHMP2B,CLDND1,COX15,CRK,CXXC1,DDX3X,DGAT1,DLG1,DMAC1,DNASE1,DOCK7,DPP8,DZIP3,ENTPD5,ERG,FAM160B1,FARSB,FBXO45,FNIP1,FOXN2,FSD2,FYTTD1,GCFC2,GK,GNB4,GOPC,GPATCH2L,GPD1,HECA,HGH1,HSPA4L,HTRA2,IDH3G,INO80E,IPO11,KLHL20,KPNA3,LNPK,MARK1,MCCC2,MDM4,MED23,MIER1,MRP…	146	red.HF
Cancer,Organismal Injury and Abnormalities	Tumorigenesis of tissue	2.06e-05	NA	-1.154	AARS2,ABL2,ABRAXAS1,ACOT2,AMT,ANKRD34A,AP4E1,AP5M1,APPL1,ARL6IP4,ATAD2B,ATP13A1,ATP7A,BORCS8,BRWD1,C12orf45,CACYBP,CBLB,CCDC127,CCP110,CEP120,CEP97,CHD1,CHMP2B,CLDND1,COX15,CRK,CXXC1,DCP1A,DCUN1D1,DDX3X,DGAT1,DLG1,DMAC1,DNAJB14,DNASE1,DOCK7,DPP8,DUSP23,DZIP3,ENTPD5,ERG,FAM160B1,FARSB,FBXO45,FNIP1,FOXN2,FSD2,FYTTD1,GCFC2,GK,GNB4,GOPC,GPATCH2L,GPD1,HECA,HES7,HGH1,HPF1,HSPA4L,HTRA2,IDH3G,INO80E,IPO1…	165	red.HF
Cancer,Organismal Injury and Abnormalities	Epithelial neoplasm	3.45e-05	NA	-1.065	AARS2,ABL2,ABRAXAS1,ACOT2,AMT,ANKRD34A,AP4E1,AP5M1,APPL1,ARL6IP4,ATAD2B,ATP13A1,ATP7A,BRWD1,C12orf45,CACYBP,CBLB,CCDC127,CCP110,CEP120,CEP97,CHD1,CHMP2B,CLDND1,COX15,CRK,CXXC1,DCP1A,DCUN1D1,DDX3X,DGAT1,DLG1,DMAC1,DNAJB14,DNASE1,DOCK7,DPP8,DUSP23,DZIP3,ENTPD5,ERG,FAM160B1,FARSB,FBXO45,FNIP1,FOXN2,FSD2,FYTTD1,GCFC2,GK,GNB4,GOPC,GPATCH2L,GPD1,HECA,HES7,HGH1,HPF1,HSPA4L,HTRA2,IDH3G,INO80E,IPO11,KLHL2…	164	red.HF
Cellular Assembly and Organization,Cellular Function and Maintenance	Organization of mitochondria	4.34e-05	NA	NA	ATP7A,FNIP1,HTRA2,SH3GLB1,SLC25A36,SOD2,VPS13C	7	red.HF
Cancer,Organismal Injury and Abnormalities	Adenocarcinoma	4.38e-05	NA	NA	AARS2,ABL2,ABRAXAS1,AMT,ANKRD34A,AP4E1,AP5M1,APPL1,ARL6IP4,ATAD2B,ATP13A1,ATP7A,BRWD1,C12orf45,CACYBP,CBLB,CCDC127,CCP110,CEP120,CEP97,CHD1,CHMP2B,CLDND1,COX15,CRK,CXXC1,DDX3X,DGAT1,DLG1,DMAC1,DNASE1,DOCK7,DPP8,DZIP3,ENTPD5,ERG,FAM160B1,FARSB,FBXO45,FNIP1,FOXN2,FSD2,FYTTD1,GCFC2,GK,GNB4,GOPC,GPATCH2L,GPD1,HECA,HGH1,HSPA4L,HTRA2,IDH3G,INO80E,IPO11,KLHL20,KPNA3,LNPK,MARK1,MCCC2,MDM4,MED23,MIER1,MRP…	147	red.HF
Cancer,Organismal Injury and Abnormalities	Nonhematologic malignant neoplasm	6.5e-05	NA	-1.966	AARS2,ABL2,ABRAXAS1,ACOT2,AKAP4,AMT,ANKRD34A,AP4E1,AP5M1,APPL1,ARL6IP4,ATAD2B,ATP13A1,ATP7A,BRWD1,C12orf45,CACYBP,CBLB,CCDC127,CCP110,CEP120,CEP97,CHD1,CHMP2B,CLDND1,COX15,CRK,CXXC1,DCP1A,DCUN1D1,DDX3X,DGAT1,DLG1,DMAC1,DNAJB14,DNASE1,DOCK7,DPP8,DUSP23,DZIP3,ENTPD5,ERG,FAM160B1,FARSB,FBXO45,FNIP1,FOXN2,FSD2,FYTTD1,GCFC2,GK,GNB4,GOPC,GPATCH2L,GPD1,HECA,HES7,HGH1,HPF1,HSPA4L,HTRA2,IDH3G,INO80E,IPO11…	165	red.HF
Cancer,Gastrointestinal Disease,Organismal Injury and Abnormalities	Large intestine carcinoma	6.86e-05	NA	NA	AARS2,ABL2,AMT,ANKRD34A,AP4E1,APPL1,ARL6IP4,ATAD2B,ATP13A1,ATP7A,BRWD1,C12orf45,CACYBP,CBLB,CCDC127,CCP110,CEP120,CHD1,CLDND1,COX15,CRK,CXXC1,DGAT1,DLG1,DMAC1,DNASE1,DOCK7,DPP8,ENTPD5,ERG,FAM160B1,FARSB,FBXO45,FNIP1,FOXN2,FSD2,FYTTD1,GCFC2,GK,GNB4,GOPC,GPATCH2L,GPD1,HECA,HSPA4L,HTRA2,IDH3G,INO80E,IPO11,KLHL20,KPNA3,MARK1,MCCC2,MDM4,MED23,MIER1,MRPL54,MTM1,NEK1,NEURL4,NFKBIE,NKAP,NR1D2,NR2F6,NRAS,…	129	red.HF
Cancer,Organismal Injury and Abnormalities	Carcinoma	7e-05	NA	-1.969	AARS2,ABL2,ABRAXAS1,ACOT2,AMT,ANKRD34A,AP4E1,AP5M1,APPL1,ARL6IP4,ATAD2B,ATP13A1,ATP7A,BRWD1,C12orf45,CACYBP,CBLB,CCDC127,CCP110,CEP120,CEP97,CHD1,CHMP2B,CLDND1,COX15,CRK,CXXC1,DCP1A,DCUN1D1,DDX3X,DGAT1,DLG1,DMAC1,DNAJB14,DNASE1,DOCK7,DPP8,DUSP23,DZIP3,ENTPD5,ERG,FAM160B1,FARSB,FBXO45,FNIP1,FOXN2,FSD2,FYTTD1,GCFC2,GK,GNB4,GOPC,GPATCH2L,GPD1,HECA,HES7,HGH1,HPF1,HSPA4L,HTRA2,IDH3G,INO80E,IPO11,KLHL2…	163	red.HF
Cancer,Gastrointestinal Disease,Organismal Injury and Abnormalities	Large intestine adenocarcinoma	8.57e-05	NA	NA	AARS2,ABL2,AMT,ANKRD34A,AP4E1,APPL1,ARL6IP4,ATAD2B,ATP13A1,ATP7A,BRWD1,C12orf45,CACYBP,CBLB,CCDC127,CCP110,CEP120,CHD1,CLDND1,COX15,CRK,CXXC1,DGAT1,DLG1,DMAC1,DNASE1,DOCK7,DPP8,ENTPD5,ERG,FAM160B1,FARSB,FBXO45,FNIP1,FOXN2,FSD2,FYTTD1,GCFC2,GK,GNB4,GOPC,GPATCH2L,GPD1,HECA,HSPA4L,HTRA2,IDH3G,INO80E,IPO11,KLHL20,KPNA3,MARK1,MCCC2,MDM4,MED23,MIER1,MRPL54,MTM1,NEK1,NEURL4,NFKBIE,NKAP,NR1D2,NR2F6,NRAS,…	128	red.HF
Cancer,Organismal Injury and Abnormalities	Non-melanoma solid tumor	8.57e-05	NA	-1.283	AARS2,ABL2,ABRAXAS1,ACOT2,AMT,ANKRD34A,AP4E1,AP5M1,APPL1,ARL6IP4,ATAD2B,ATP13A1,ATP7A,BRWD1,C12orf45,CACYBP,CBLB,CCDC127,CCP110,CEP120,CEP97,CHD1,CHMP2B,CLDND1,COX15,CRK,CXXC1,DCP1A,DCUN1D1,DDX3X,DGAT1,DLG1,DMAC1,DNAJB14,DNASE1,DOCK7,DPP8,DUSP23,DZIP3,ENTPD5,ERG,FAM160B1,FARSB,FBXO45,FNIP1,FOXN2,FSD2,FYTTD1,GCFC2,GK,GNB4,GOPC,GPATCH2L,GPD1,HECA,HES7,HGH1,HPF1,HSPA4L,HTRA2,IDH3G,INO80E,IPO11,KLHL2…	164	red.HF
Cancer,Organismal Injury and Abnormalities	Head and neck carcinoma	0.000124	NA	NA	AARS2,ABL2,ABRAXAS1,ACOT2,AMT,AP4E1,APPL1,ARL6IP4,ATAD2B,ATP13A1,ATP7A,BRWD1,CBLB,CCDC127,CCP110,CEP120,CEP97,CHD1,CHMP2B,COX15,CRK,DCP1A,DCUN1D1,DDX3X,DLG1,DMAC1,DNAJB14,DNASE1,DOCK7,DUSP23,DZIP3,ENTPD5,ERG,FARSB,FBXO45,FNIP1,FOXN2,FSD2,FYTTD1,GCFC2,GK,GNB4,GOPC,GPD1,HECA,HES7,HGH1,HPF1,HSPA4L,HTRA2,IDH3G,IPO11,KLHL20,KLHL41,LNPK,MARK1,MCCC2,MDM4,MED23,MIER1,MRPS22,MTM1,NAA50,NDUFA13,NEK1,NEURL4…	136	red.HF
Cancer,Gastrointestinal Disease,Organismal Injury and Abnormalities	Gastrointestinal carcinoma	0.00013	NA	NA	AARS2,ABL2,AMT,ANKRD34A,AP4E1,APPL1,ARL6IP4,ATAD2B,ATP13A1,ATP7A,BRWD1,C12orf45,CACYBP,CBLB,CCDC127,CCP110,CEP120,CHD1,CLDND1,COX15,CRK,CXXC1,DCUN1D1,DDX3X,DGAT1,DLG1,DMAC1,DNASE1,DOCK7,DPP8,ENTPD5,ERG,FAM160B1,FARSB,FBXO45,FNIP1,FOXN2,FSD2,FYTTD1,GCFC2,GK,GNB4,GOPC,GPATCH2L,GPD1,HECA,HSPA4L,HTRA2,IDH3G,INO80E,IPO11,KLHL20,KLHL41,KPNA3,MARK1,MCCC2,MDM4,MED23,MIER1,MRPL54,MTM1,NEK1,NEURL4,NFKBIE,N…	133	red.HF
Cancer,Gastrointestinal Disease,Organismal Injury and Abnormalities	Digestive system cancer	0.000142	NA	-1.98	AARS2,ABL2,ABRAXAS1,AMT,ANKRD34A,AP4E1,APPL1,ARL6IP4,ATAD2B,ATP13A1,ATP7A,BRWD1,C12orf45,CACYBP,CBLB,CCDC127,CCP110,CEP120,CHD1,CHMP2B,CLDND1,COX15,CRK,CXXC1,DCUN1D1,DDX3X,DGAT1,DLG1,DMAC1,DNASE1,DOCK7,DPP8,DZIP3,ENTPD5,ERG,FAM160B1,FARSB,FBXO45,FNIP1,FOXN2,FSD2,FYTTD1,GCFC2,GK,GNB4,GOPC,GPATCH2L,GPD1,HECA,HGH1,HSPA4L,HTRA2,IDH3G,INO80E,IPO11,KLHL20,KLHL41,KPNA3,LNPK,MARK1,MCCC2,MDM4,MED23,MIER1,…	147	red.HF
Cancer,Endocrine System Disorders,Organismal Injury and Abnormalities	Thyroid carcinoma	0.000174	NA	NA	AARS2,ABL2,ABRAXAS1,ACOT2,AMT,AP4E1,APPL1,ARL6IP4,ATAD2B,ATP13A1,ATP7A,BRWD1,CBLB,CCP110,CEP120,CEP97,CHD1,CHMP2B,COX15,CRK,DCP1A,DCUN1D1,DDX3X,DLG1,DMAC1,DNAJB14,DNASE1,DOCK7,DUSP23,DZIP3,ENTPD5,ERG,FARSB,FBXO45,FNIP1,FSD2,FYTTD1,GCFC2,GK,GNB4,GOPC,GPD1,HECA,HES7,HGH1,HPF1,HSPA4L,HTRA2,IDH3G,IPO11,KLHL20,LNPK,MARK1,MCCC2,MDM4,MED23,MIER1,MRPS22,MTM1,NAA50,NDUFA13,NEK1,NEURL4,NFKBIE,NKAP,NPEPL1,N…	130	red.HF
Cancer,Gastrointestinal Disease,Organismal Injury and Abnormalities	Gastrointestinal adenocarcinoma	0.000182	NA	NA	AARS2,ABL2,AMT,ANKRD34A,AP4E1,APPL1,ARL6IP4,ATAD2B,ATP13A1,ATP7A,BRWD1,C12orf45,CACYBP,CBLB,CCDC127,CCP110,CEP120,CHD1,CLDND1,COX15,CRK,CXXC1,DDX3X,DGAT1,DLG1,DMAC1,DNASE1,DOCK7,DPP8,ENTPD5,ERG,FAM160B1,FARSB,FBXO45,FNIP1,FOXN2,FSD2,FYTTD1,GCFC2,GK,GNB4,GOPC,GPATCH2L,GPD1,HECA,HSPA4L,HTRA2,IDH3G,INO80E,IPO11,KLHL20,KPNA3,MARK1,MCCC2,MDM4,MED23,MIER1,MRPL54,MTM1,NEK1,NEURL4,NFKBIE,NKAP,NR1D2,NR2F6…	129	red.HF
Carbohydrate Metabolism,Lipid Metabolism,Small Molecule Biochemistry	Synthesis of phosphatidylinositol 3,5-diphosphate	0.000199	NA	NA	MTM1,PIKFYVE	2	red.HF
Cancer,Organismal Injury and Abnormalities	Abdominal carcinoma	0.000206	NA	NA	AARS2,ABL2,ABRAXAS1,AMT,ANKRD34A,AP4E1,AP5M1,APPL1,ARL6IP4,ATAD2B,ATP13A1,ATP7A,BRWD1,C12orf45,CACYBP,CBLB,CCDC127,CCP110,CEP120,CEP97,CHD1,CHMP2B,CLDND1,COX15,CRK,CXXC1,DDX3X,DGAT1,DLG1,DMAC1,DNASE1,DOCK7,DPP8,DZIP3,ENTPD5,ERG,FAM160B1,FARSB,FBXO45,FNIP1,FOXN2,FSD2,FYTTD1,GCFC2,GK,GNB4,GOPC,GPATCH2L,GPD1,HECA,HGH1,HSPA4L,HTRA2,IDH3G,INO80E,IPO11,KLHL20,KPNA3,LNPK,MARK1,MCCC2,MDM4,MED23,MIER1,MRP…	150	red.HF
Cancer,Organismal Injury and Abnormalities	Cancer	0.000212	NA	-0.162	AARS2,ABL2,ABRAXAS1,ACOT2,AKAP4,AMT,ANKRD34A,AP4E1,AP5M1,APPL1,ARL6IP4,ATAD2B,ATP13A1,ATP7A,BORCS8,BRWD1,C12orf45,CACYBP,CBLB,CCDC127,CCP110,CEP120,CEP97,CHD1,CHMP2B,CLDND1,COX15,CRK,CXXC1,DCP1A,DCUN1D1,DDX3X,DGAT1,DLG1,DMAC1,DNAJB14,DNASE1,DOCK7,DPP8,DUSP23,DZIP3,ENTPD5,ERG,FAM160B1,FARSB,FBXO45,FNIP1,FOXN2,FSD2,FYTTD1,GCFC2,GK,GNB4,GOPC,GPATCH2L,GPD1,HECA,HES7,HGH1,HPF1,HSPA4L,HTRA2,IDH3G,INO80…	167	red.HF
Cancer,Gastrointestinal Disease,Hepatic System Disease,Organismal Injury and Abnormalities	Liver carcinoma	0.000284	NA	NA	ABL2,ABRAXAS1,AMT,AP4E1,ATP13A1,ATP7A,BRWD1,CACYBP,CBLB,CCP110,CEP120,CHD1,CRK,DLG1,DNASE1,DOCK7,DPP8,DZIP3,ENTPD5,ERG,FAM160B1,FNIP1,FSD2,GCFC2,HECA,HTRA2,LNPK,MCCC2,MED23,MIER1,MRPS22,NAA50,NEURL4,NFKBIE,NR2F6,NRAS,NUDT13,ODF2L,PDS5A,PHRF1,PIK3CA,PIKFYVE,PLA2G4D,PLS1,PPP1R37,PPP3CB,RABGAP1,RBPJ,ROCK1,RUFY3,SH3GLB1,SLC25A36,SLC30A6,SMARCA5,SP3,SPOPL,TASOR,TATDN1,TMEM177,TMEM50B,TSN,TUBA1C,U2SURP…	74	red.HF
Cancer,Gastrointestinal Disease,Hepatic System Disease,Organismal Injury and Abnormalities	Liver cancer	0.000305	NA	NA	ABL2,ABRAXAS1,AMT,AP4E1,ATP13A1,ATP7A,BRWD1,CACYBP,CBLB,CCP110,CEP120,CHD1,CRK,DDX3X,DLG1,DNASE1,DOCK7,DPP8,DZIP3,ENTPD5,ERG,FAM160B1,FNIP1,FSD2,GCFC2,HECA,HTRA2,LNPK,MCCC2,MED23,MIER1,MRPS22,NAA50,NEURL4,NFKBIE,NR2F6,NRAS,NUDT13,ODF2L,PDS5A,PHRF1,PIK3CA,PIKFYVE,PLA2G4D,PLS1,PPP1R37,PPP3CB,RABGAP1,RBPJ,ROCK1,RUFY3,SH3GLB1,SLC25A36,SLC30A6,SMARCA5,SOD2,SP3,SPOPL,TASOR,TATDN1,TMEM177,TMEM50B,TSN,TU…	76	red.HF
Cancer,Gastrointestinal Disease,Organismal Injury and Abnormalities	Hepatobiliary carcinoma	0.000326	NA	NA	ABL2,ABRAXAS1,AMT,AP4E1,ATP13A1,ATP7A,BRWD1,CACYBP,CBLB,CCP110,CEP120,CHD1,CRK,DLG1,DNASE1,DOCK7,DPP8,DZIP3,ENTPD5,ERG,FAM160B1,FNIP1,FSD2,GCFC2,HECA,HTRA2,KLHL20,LNPK,MCCC2,MDM4,MED23,MIER1,MRPS22,NAA50,NEURL4,NFKBIE,NR2F6,NRAS,NUDT13,ODF2L,PDS5A,PHRF1,PIK3CA,PIKFYVE,PLA2G4D,PLS1,PPP1R37,PPP3CB,RABGAP1,RBPJ,ROCK1,RUFY3,SH3GLB1,SLC25A36,SLC30A6,SMARCA5,SP3,SPOPL,TASOR,TATDN1,TMEM177,TMEM50B,TSN,T…	77	red.HF
Connective Tissue Disorders,Hematological Disease,Organismal Injury and Abnormalities	Severe thrombocytopenia	0.000338	NA	NA	NRAS,PPP3CB,SP3	3	red.HF
Hematological Disease	Pancytopenia	0.000338	NA	NA	ERG,MDM4,SSBP2	3	red.HF
Cancer,Gastrointestinal Disease,Hepatic System Disease,Organismal Injury and Abnormalities	Hepatobiliary system cancer	0.000341	NA	NA	ABL2,ABRAXAS1,AMT,AP4E1,ATP13A1,ATP7A,BRWD1,CACYBP,CBLB,CCP110,CEP120,CHD1,CRK,DDX3X,DLG1,DNASE1,DOCK7,DPP8,DZIP3,ENTPD5,ERG,FAM160B1,FNIP1,FSD2,GCFC2,HECA,HTRA2,KLHL20,LNPK,MCCC2,MDM4,MED23,MIER1,MRPS22,NAA50,NEURL4,NFKBIE,NR2F6,NRAS,NUDT13,ODF2L,PDS5A,PHRF1,PIK3CA,PIKFYVE,PLA2G4D,PLS1,PPP1R37,PPP3CB,RABGAP1,RBPJ,ROCK1,RUFY3,SH3GLB1,SLC25A36,SLC30A6,SMARCA5,SOD2,SP3,SPOPL,TASOR,TATDN1,TMEM177,TM…	79	red.HF
Carbohydrate Metabolism,Lipid Metabolism,Small Molecule Biochemistry	Synthesis of phosphtidylinositol 5-phosphate	0.000396	NA	NA	MTM1,PIKFYVE	2	red.HF
Cancer,Organismal Injury and Abnormalities	Extracranial solid tumor	0.000574	NA	-1	AARS2,ABL2,ABRAXAS1,ACOT2,AKAP4,AMT,ANKRD34A,AP4E1,AP5M1,APPL1,ARL6IP4,ATAD2B,ATP13A1,ATP7A,BRWD1,C12orf45,CACYBP,CBLB,CCDC127,CCP110,CEP120,CEP97,CHD1,CHMP2B,CLDND1,COX15,CRK,CXXC1,DCP1A,DCUN1D1,DDX3X,DGAT1,DLG1,DMAC1,DNAJB14,DNASE1,DOCK7,DPP8,DUSP23,DZIP3,ENTPD5,ERG,FAM160B1,FARSB,FBXO45,FNIP1,FOXN2,FSD2,FYTTD1,GCFC2,GK,GNB4,GOPC,GPATCH2L,GPD1,HECA,HES7,HGH1,HPF1,HSPA4L,HTRA2,IDH3G,INO80E,IPO11…	165	red.HF
Post-Translational Modification	Deubiquitination of protein	0.000602	NA	NA	ABRAXAS1,CCP110,INO80E,MDM4,RHOT1,TNIP2,USP2,USP49	8	red.HF
Cancer,Gastrointestinal Disease,Organismal Injury and Abnormalities	Malignant neoplasm of large intestine	0.000614	NA	NA	AARS2,ABL2,AMT,ANKRD34A,AP4E1,APPL1,ARL6IP4,ATAD2B,ATP13A1,ATP7A,BRWD1,C12orf45,CACYBP,CBLB,CCDC127,CCP110,CEP120,CHD1,CLDND1,COX15,CRK,CXXC1,DGAT1,DLG1,DMAC1,DNASE1,DOCK7,DPP8,ENTPD5,ERG,FAM160B1,FARSB,FBXO45,FNIP1,FOXN2,FSD2,FYTTD1,GCFC2,GK,GNB4,GOPC,GPATCH2L,GPD1,HECA,HSPA4L,HTRA2,IDH3G,INO80E,IPO11,KLHL20,KPNA3,MARK1,MCCC2,MDM4,MED23,MIER1,MRPL54,MTM1,NEK1,NEURL4,NFKBIE,NKAP,NR1D2,NR2F6,NRAS,…	130	red.HF
Carbohydrate Metabolism,Lipid Metabolism,Molecular Transport,Small Molecule Biochemistry	Accumulation of phosphatidylinositol phosphate	0.000657	NA	NA	MTM1,PIKFYVE	2	red.HF
Cancer,Cellular Movement,Organismal Injury and Abnormalities	Invasion of melanocytes	0.000657	NA	NA	NRAS,PIK3CA	2	red.HF
Cancer,Organismal Injury and Abnormalities	Abdominal cancer	0.000693	NA	-1.982	AARS2,ABL2,ABRAXAS1,AMT,ANKRD34A,AP4E1,AP5M1,APPL1,ARL6IP4,ATAD2B,ATP13A1,ATP7A,BRWD1,C12orf45,CACYBP,CBLB,CCDC127,CCP110,CEP120,CEP97,CHD1,CHMP2B,CLDND1,COX15,CRK,CXXC1,DCP1A,DDX3X,DGAT1,DLG1,DMAC1,DNASE1,DOCK7,DPP8,DZIP3,ENTPD5,ERG,FAM160B1,FARSB,FBXO45,FNIP1,FOXN2,FSD2,FYTTD1,GCFC2,GK,GNB4,GOPC,GPATCH2L,GPD1,HECA,HGH1,HSPA4L,HTRA2,IDH3G,INO80E,IPO11,KLHL20,KPNA3,LNPK,MARK1,MCCC2,MDM4,MED23,MIE…	152	red.HF
Cancer,Organismal Injury and Abnormalities,Reproductive System Disease	Luminal-B like breast carcinoma	0.000742	NA	NA	CHD1,PIK3CA,TUBA1C	3	red.HF
Cancer,Gastrointestinal Disease,Organismal Injury and Abnormalities,Respiratory Disease	Nasopharyngeal carcinoma	0.000785	NA	NA	CHD1,DDX3X,DOCK7,FOXN2,NRAS,PIK3CA,QRICH2,RPS12,TMEM8B,TUBA1C	10	red.HF
Cancer,Gastrointestinal Disease,Organismal Injury and Abnormalities	Gastrointestinal tract cancer	0.000843	NA	NA	AARS2,ABL2,AMT,ANKRD34A,AP4E1,APPL1,ARL6IP4,ATAD2B,ATP13A1,ATP7A,BRWD1,C12orf45,CACYBP,CBLB,CCDC127,CCP110,CEP120,CHD1,CLDND1,COX15,CRK,CXXC1,DCUN1D1,DDX3X,DGAT1,DLG1,DMAC1,DNASE1,DOCK7,DPP8,ENTPD5,ERG,FAM160B1,FARSB,FBXO45,FNIP1,FOXN2,FSD2,FYTTD1,GCFC2,GK,GNB4,GOPC,GPATCH2L,GPD1,HECA,HSPA4L,HTRA2,IDH3G,INO80E,IPO11,KLHL20,KLHL41,KPNA3,MARK1,MCCC2,MDM4,MED23,MIER1,MRPL54,MTM1,NEK1,NEURL4,NFKBIE,N…	134	red.HF
Cell Cycle,Cellular Assembly and Organization,Cellular Function and Maintenance,DNA Replication, Recombination, and Repair	Duplication of centrosome	0.000932	NA	NA	CCP110,CEP120,CHMP2B,NEK1	4	red.HF
Cancer,Organismal Injury and Abnormalities,Renal and Urological Disease	Low grade urinary bladder neoplasm	0.000979	NA	NA	NRAS,PIK3CA	2	red.HF
Dermatological Diseases and Conditions,Organismal Injury and Abnormalities	Epidermal nevus	0.000979	NA	NA	NRAS,PIK3CA	2	red.HF
Carbohydrate Metabolism,Lipid Metabolism,Molecular Transport,Small Molecule Biochemistry	Quantity of phosphtidylinositol 5-phosphate	0.000979	NA	NA	MTM1,PIKFYVE	2	red.HF
Cardiovascular Disease,Metabolic Disease,Neurological Disease,Organismal Injury and Abnormalities,Skeletal and Muscular Disorders	Fatal infantile hypertrophic cardiomyopathy	0.000979	NA	NA	AARS2,COX15	2	red.HF
Cellular Growth and Proliferation	Colony formation of lung cancer cell lines	0.00123	NA	NA	DDX3X,MDM4,PIK3CA,SOD2	4	red.HF
Cancer,Organismal Injury and Abnormalities,Reproductive System Disease	Prostatic carcinoma	0.00129	NA	NA	ABL2,AMT,APPL1,ATP13A1,BRWD1,CBLB,CEP120,CHMP2B,CLDND1,CXXC1,DDX3X,DLG1,DOCK7,ENTPD5,ERG,FAM160B1,GK,GNB4,HSPA4L,IPO11,MARK1,MDM4,MTM1,NEK1,NEURL4,NPEPL1,NRAS,ODF2L,PDS5A,PHRF1,PIK3CA,PIKFYVE,PLA2G4D,PNPLA8,PPP1R37,PRDM10,PTPN7,QRICH2,RAB11FIP2,RNASE10,ROCK1,SH3GLB1,SLC25A36,SLC30A6,SLF2,SPAST,SSBP2,TARS,TASOR,TMEM8B,TUBA1C,UBE3C,USP2,VPS13C,ZNF507,ZNF688	56	red.HF
Cancer,Organismal Injury and Abnormalities,Reproductive System Disease	Prostatic adenocarcinoma	0.00132	NA	NA	ABL2,AMT,APPL1,ATP13A1,BRWD1,CBLB,CEP120,CHMP2B,CLDND1,CXXC1,DDX3X,DLG1,DOCK7,FAM160B1,GK,GNB4,HSPA4L,IPO11,MARK1,MDM4,MTM1,NEK1,NEURL4,NPEPL1,NRAS,ODF2L,PDS5A,PHRF1,PIK3CA,PIKFYVE,PLA2G4D,PNPLA8,PPP1R37,PRDM10,PTPN7,QRICH2,RAB11FIP2,RNASE10,ROCK1,SH3GLB1,SLC25A36,SLC30A6,SLF2,SPAST,SSBP2,TARS,TASOR,TMEM8B,TUBA1C,UBE3C,USP2,VPS13C,ZNF507,ZNF688	54	red.HF
Carbohydrate Metabolism,Lipid Metabolism,Small Molecule Biochemistry	Phosphorylation of phosphatidylinositol-3-phosphate	0.00136	NA	NA	PIK3CA,PIKFYVE	2	red.HF
Cell Cycle,Cellular Assembly and Organization,DNA Replication, Recombination, and Repair	Overduplication of centriole	0.00136	NA	NA	CCP110,CEP120	2	red.HF
Carbohydrate Metabolism,Lipid Metabolism,Small Molecule Biochemistry	Phosphorylation of phosphatidylinositol diphosphate	0.00136	NA	NA	PIK3CA,PIKFYVE	2	red.HF
Cancer,Organismal Injury and Abnormalities	Cancer of secretory structure	0.00146	NA	NA	AARS2,ABL2,ABRAXAS1,ACOT2,AMT,ANKRD34A,AP4E1,APPL1,ARL6IP4,ATAD2B,ATP13A1,ATP7A,BRWD1,CBLB,CCP110,CEP120,CEP97,CHD1,CHMP2B,CLDND1,COX15,CRK,CXXC1,DCP1A,DCUN1D1,DDX3X,DLG1,DMAC1,DNAJB14,DNASE1,DOCK7,DUSP23,DZIP3,ENTPD5,ERG,FAM160B1,FARSB,FBXO45,FNIP1,FSD2,FYTTD1,GCFC2,GK,GNB4,GOPC,GPD1,HECA,HES7,HGH1,HPF1,HSPA4L,HTRA2,IDH3G,IPO11,KLHL20,LNPK,MARK1,MCCC2,MDM4,MED23,MIER1,MRPS22,MTM1,NAA50,NDUFA13,N…	138	red.HF
Cancer,Hematological Disease,Organismal Injury and Abnormalities	Malignant lymphocytic neoplasm of childhood	0.0016	NA	NA	ABL2,CHD1,NRAS,PPP3CB,TUBA1C	5	red.HF
Cancer,Hematological Disease,Immunological Disease,Organismal Injury and Abnormalities	T-lymphoblastic leukemia/lymphoma	0.00163	NA	NA	ABL2,CHD1,ERG,NRAS,PIK3CA,PPP3CB,TUBA1C	7	red.HF
Cell Signaling,Post-Translational Modification,Protein Synthesis	Assembly of protein-protein complex	0.00174	NA	NA	COX15,DDX3X,DMAC1,FNIP1,KPNA3,MDM4,NDUFA13,SLF2	8	red.HF
Cell Death and Survival	Cell death of connective tissue cells	0.00178	NA	-0.659	ABL2,CRK,DDX3X,ELOA,ENTPD5,ERG,GMFB,HTRA2,MDM4,NEK1,NRAS,NUDT13,PIK3CA,RHOT1,SH3GLB1,SOD2	16	red.HF
Cancer,Organismal Injury and Abnormalities,Reproductive System Disease	Prostate cancer	0.0018	NA	NA	ABL2,ABRAXAS1,AMT,APPL1,ATP13A1,BRWD1,CBLB,CEP120,CHD1,CHMP2B,CLDND1,CXXC1,DDX3X,DLG1,DOCK7,ENTPD5,ERG,FAM160B1,GK,GNB4,HSPA4L,IPO11,KLHL20,MARK1,MDM4,MTM1,NEK1,NEURL4,NPEPL1,NRAS,ODF2L,PDS5A,PHRF1,PIK3CA,PIKFYVE,PLA2G4D,PNPLA8,PPP1R37,PPP3CB,PRDM10,PTPN7,QRICH2,RAB11FIP2,RNASE10,ROCK1,S100A3,SH3GLB1,SLC25A36,SLC30A6,SLF2,SPAST,SSBP2,TARS,TASOR,TMEM8B,TRPC1,TUBA1C,UBE3C,USP2,VPS13C,ZNF507,ZNF688	62	red.HF
Cancer,Neurological Disease,Organismal Injury and Abnormalities	Medulloblastoma WNT-subtype	0.00181	NA	NA	DDX3X,PIK3CA	2	red.HF
Tissue Morphology	Deficiency of lymphatic system cells	0.00181	NA	NA	FNIP1,RBPJ	2	red.HF
Nucleic Acid Metabolism,Small Molecule Biochemistry	Metabolism of purine nucleotide	0.00189	NA	NA	ATP7A,ENTPD5,GPD1,IDH3G,MCCC2	5	red.HF
Cancer,Organismal Injury and Abnormalities	Carcinoma of unknown primary	0.00205	NA	NA	CHD1,MDM4,NRAS,PIK3CA,TUBA1C	5	red.HF
Cancer,Gastrointestinal Disease,Organismal Injury and Abnormalities,Respiratory Disease	Pharyngeal carcinoma	0.00205	NA	NA	ATP7A,CHD1,DDX3X,DOCK7,FOXN2,NRAS,PIK3CA,QRICH2,RPS12,TMEM8B,TUBA1C,WDR36	12	red.HF
Cancer,Organismal Injury and Abnormalities,Reproductive System Disease	Estrogen receptor positive HER2 negative breast carcinoma	0.00205	NA	NA	CHD1,PIK3CA,TUBA1C	3	red.HF
Cancer,Endocrine System Disorders,Organismal Injury and Abnormalities,Reproductive System Disease	Ovarian serous cystadenocarcinoma	0.00205	NA	NA	NRAS,PIK3CA,TUBA1C	3	red.HF
Cell Death and Survival	Cell death of fibroblasts	0.00211	NA	-0.135	ABL2,ELOA,HTRA2,MDM4,NEK1,NRAS,PIK3CA,SH3GLB1,SOD2	9	red.HF
Cardiovascular Disease,Cardiovascular System Development and Function,Organismal Injury and Abnormalities,Tissue Morphology	Abnormal morphology of anterior cardinal vein	0.00231	NA	NA	PIK3CA,RBPJ	2	red.HF
Molecular Transport,Nucleic Acid Metabolism,Small Molecule Biochemistry	Quantity of AMP	0.00231	NA	NA	NRAS,PIK3CA	2	red.HF
Cancer,Organismal Injury and Abnormalities,Tissue Morphology	Quantity of melanoma	0.00231	NA	NA	MDM4,NRAS	2	red.HF
Cancer,Organismal Injury and Abnormalities,Reproductive System Disease	Hormone receptor positive HER2 positive breast carcinoma	0.00246	NA	NA	CHD1,PIK3CA,TUBA1C	3	red.HF
Hereditary Disorder,Neurological Disease,Organismal Injury and Abnormalities	Familial motor neuron disease	0.00259	NA	NA	ATP7A,CHMP2B,HTRA2,NEK1,VPS13C	5	red.HF
Free Radical Scavenging,Molecular Transport	Quantity of hydrogen peroxide	0.00268	NA	NA	ABL2,NDUFA13,SOD2	3	red.HF
Cancer,Endocrine System Disorders,Organismal Injury and Abnormalities,Reproductive System Disease	Testicular seminoma	0.00268	NA	NA	NRAS,PIK3CA,TUBA1C	3	red.HF
Free Radical Scavenging	Removal of superoxide	0.00288	NA	NA	ATP7A,SOD2	2	red.HF
Cancer,Dermatological Diseases and Conditions,Metabolic Disease,Organismal Injury and Abnormalities	Malignant fibrous histiocytoma in fibrous tissue	0.00288	NA	NA	NRAS,PIK3CA	2	red.HF
Cellular Development,Cellular Growth and Proliferation,Connective Tissue Development and Function,Digestive System Development and Function,Embryonic Development,Hematological System Development and Function,Hematopoiesis,Hepatic System Development and Function,Organ Development,Organismal Development,Tissue Development	Erythropoiesis of liver	0.00288	NA	NA	ERG,MDM4	2	red.HF
Nucleic Acid Metabolism,Small Molecule Biochemistry	Metabolism of NADH	0.00288	NA	NA	GPD1,IDH3G	2	red.HF
Post-Translational Modification,Protein Folding	Folding of protein	0.0029	NA	NA	ENTPD5,ERO1A,GNB4,HSPA4L,SH3GLB1	5	red.HF
Gene Expression	Activation of DNA endogenous promoter	0.00293	NA	1.695	BRWD1,CHD1,CRK,DDX3X,DLG1,ELOA,ERG,FNIP1,GCFC2,HES7,MDM4,MED23,NKAP,NR1D2,NR2F6,PHRF1,PPP3CB,RBPJ,SMARCA5,SOD2,SP3,TNIP2,URI1,USP2,ZNF177,ZNF24	26	red.HF
Cell Death and Survival	Apoptosis of fibroblast cell lines	0.00328	NA	-1.352	ABL2,CRK,DDX3X,ENTPD5,ERG,HTRA2,NRAS,NUDT13,PIK3CA,RHOT1	10	red.HF
Cell Cycle	Interkinetic nuclear migration	0.0035	NA	NA	CEP120,DOCK7	2	red.HF
Cell Death and Survival	Cell death of fibroblast cell lines	0.00352	NA	-0.485	ABL2,CRK,DDX3X,ENTPD5,ERG,GMFB,HTRA2,NRAS,NUDT13,PIK3CA,RHOT1,SOD2	12	red.HF
Cell Cycle,Gene Expression	Binding of Sp1 binding site	0.00369	NA	NA	MIER1,NRAS,SOD2	3	red.HF
Cell Morphology	Cell polarity formation	0.00388	NA	NA	ABL2,CRK,DLG1,RAB11FIP2	4	red.HF
Cellular Assembly and Organization	Transport of endosomes	0.00388	NA	NA	ALMS1,AP5M1,AP5S1,CHMP2B	4	red.HF
Cardiovascular System Development and Function,Organ Morphology,Organismal Development	Morphology of heart	0.00389	NA	NA	ABL2,CCP110,CRK,DGAT1,ELOA,ERG,FNIP1,HTRA2,MDM4,NRAS,PIK3CA,PPP3CB,RBPJ,ROCK1,SOD2,SP3,TRPC1,UBP1	18	red.HF
Cancer,Neurological Disease,Organismal Injury and Abnormalities	Grade II oligodendroglioma	0.00398	NA	NA	NR2F6,NRAS,TUBA1C	3	red.HF
Hair and Skin Development and Function	Pallor	0.0041	NA	NA	ELOA,FBXO45,MDM4,NRAS,SOD2	5	red.HF
Cancer,Gastrointestinal Disease,Organismal Injury and Abnormalities	Early stage gastric carcinoma	0.00417	NA	NA	CHD1,PIK3CA	2	red.HF
Amino Acid Metabolism,Small Molecule Biochemistry	Catabolism of neutral amino acid	0.00417	NA	NA	AMT,MCCC2	2	red.HF
Cell Morphology,Organ Morphology,Reproductive System Development and Function	Size of spongiotrophoblasts	0.00417	NA	NA	DDX3X,RBPJ	2	red.HF
Cardiovascular Disease,Cardiovascular System Development and Function,Organ Morphology,Organismal Development,Organismal Injury and Abnormalities	Abnormal morphology of heart	0.00435	NA	NA	ABL2,CCP110,CRK,ELOA,ERG,FNIP1,HTRA2,MDM4,NRAS,PIK3CA,PPP3CB,RBPJ,ROCK1,SOD2,SP3,TRPC1,UBP1	17	red.HF
Metabolic Disease,Organismal Injury and Abnormalities	Oxidative phosphorylation deficiency	0.00458	NA	NA	AARS2,COX15,MRPS22	3	red.HF
Cancer,Gastrointestinal Disease,Organismal Injury and Abnormalities	Oral cancer	0.00471	NA	NA	AARS2,ATAD2B,ATP7A,CCDC127,CRK,DCUN1D1,FNIP1,GK,KLHL41,MTM1,NEK1,NKAP,NRAS,PHRF1,PIK3CA,PTCHD3,QRICH2,SLC25A36,SLF2,SP3,SSBP2,TUBA1C,ZBTB26,ZC3H14	24	red.HF
Carbohydrate Metabolism,Lipid Metabolism,Molecular Transport,Small Molecule Biochemistry	Accumulation of phosphoinositide	0.00491	NA	NA	MTM1,PIK3CA,PIKFYVE	3	red.HF
Cancer,Gastrointestinal Disease,Organismal Injury and Abnormalities	Oral squamous cell carcinoma	0.00499	NA	NA	AARS2,ATAD2B,ATP7A,CCDC127,CRK,DCUN1D1,FNIP1,GK,KLHL41,MTM1,NEK1,NKAP,NRAS,PHRF1,PIK3CA,PTCHD3,QRICH2,SLC25A36,SLF2,SP3,TUBA1C,ZBTB26,ZC3H14	23	red.HF
Cancer,Organismal Injury and Abnormalities	Genitourinary carcinoma	0.00515	NA	NA	AARS2,ABL2,ABRAXAS1,AMT,ANKRD34A,AP4E1,AP5M1,APPL1,ATAD2B,ATP13A1,ATP7A,BRWD1,CBLB,CEP120,CEP97,CHD1,CHMP2B,CLDND1,CXXC1,DDX3X,DLG1,DOCK7,DZIP3,ENTPD5,ERG,FAM160B1,FNIP1,FOXN2,FYTTD1,GK,GNB4,GPATCH2L,HECA,HSPA4L,HTRA2,IPO11,KLHL20,KPNA3,MARK1,MCCC2,MDM4,MIER1,MRPS22,MTM1,NEK1,NEURL4,NFKBIE,NPEPL1,NR2F6,NRAS,ODF2L,OGFOD2,OSCP1,PDS5A,PEX19,PHRF1,PIK3CA,PIKFYVE,PLA2G4D,PLS1,PNPLA8,PPP1R37,PRDM10,PTC…	96	red.HF
Cancer,Gastrointestinal Disease,Hepatic System Disease,Organismal Injury and Abnormalities	Liver tumor	0.00526	NA	NA	ABL2,ABRAXAS1,AMT,AP4E1,ATP13A1,ATP7A,BRWD1,CACYBP,CBLB,CCP110,CEP120,CHD1,CRK,DDX3X,DLG1,DNASE1,DOCK7,DPP8,DZIP3,ENTPD5,ERG,FAM160B1,FNIP1,FSD2,GCFC2,HECA,HTRA2,LNPK,MCCC2,MED23,MIER1,MRPS22,NAA50,NEURL4,NFKBIE,NR2F6,NRAS,NUDT13,ODF2L,PDS5A,PHRF1,PIK3CA,PIKFYVE,PLA2G4D,PLS1,PPP1R37,PPP3CB,QRICH2,RABGAP1,RBPJ,ROCK1,RPS3A,RUFY3,SH3GLB1,SLC25A36,SLC30A6,SMARCA5,SOD2,SP3,SPAST,SPOPL,TASOR,TATDN1,TME…	80	red.HF
Hereditary Disorder,Neurological Disease,Organismal Injury and Abnormalities	Autosomal dominant neuropathy	0.00526	NA	NA	CHMP2B,GNB4,HTRA2,SPAST	4	red.HF
Digestive System Development and Function,Embryonic Development,Hepatic System Development and Function,Organ Development,Organismal Development,Tissue Development	Development of liver	0.0053	NA	NA	ERG,MDM4,PIK3CA,SOD2,SP3	5	red.HF
Gene Expression	Transcription of DNA	0.00565	NA	0.401	BRWD1,CHD1,CRK,CXXC1,DCP1A,DDX3X,DLG1,ELOA,ERG,FNIP1,GCFC2,HES7,MDM4,MED23,NDUFA13,NKAP,NR1D2,NR2F6,PHRF1,PPP3CB,RBPJ,SMARCA5,SOD2,SP3,TNIP2,UBP1,URI1,USP2,ZNF177,ZNF24	30	red.HF
Cellular Assembly and Organization	Formation of nuclear speckles	0.00569	NA	NA	UBP1,ZNF24	2	red.HF
Hereditary Disorder,Organismal Injury and Abnormalities,Skeletal and Muscular Disorders	X-linked recessive myopathy	0.00569	NA	NA	ATP7A,MTM1	2	red.HF
Tissue Morphology	Deficiency of leukocytes	0.00569	NA	NA	FNIP1,RBPJ	2	red.HF
Developmental Disorder,Hereditary Disorder,Neurological Disease,Organismal Injury and Abnormalities	Nonsyndromic familial mental retardation	0.00572	NA	NA	AP4E1,DDX3X,MED23,ZC3H14	4	red.HF
Carbohydrate Metabolism,Lipid Metabolism,Molecular Transport,Small Molecule Biochemistry	Quantity of phosphoinositide	0.00572	NA	NA	MTM1,NRAS,PIKFYVE,ROCK1	4	red.HF
Cellular Assembly and Organization	Organization of organelle	0.00595	NA	NA	ABL2,ALMS1,ATP7A,BRWD1,CHMP2B,DLG1,FNIP1,HTRA2,MTM1,PEX19,RUFY3,SH3GLB1,SLC25A36,SOD2,VPS13C	15	red.HF
Cancer,Hematological Disease,Organismal Injury and Abnormalities	Refractory hematologic cancer	0.0062	NA	NA	ABL2,CHD1,NRAS,PPP3CB,RPS12,TUBA1C	6	red.HF
Cancer,Organismal Injury and Abnormalities,Reproductive System Disease	Postmenopausal breast cancer	0.00634	NA	NA	CHD1,PIK3CA,TUBA1C	3	red.HF
Cellular Assembly and Organization,Cellular Function and Maintenance	Organization of cytoplasm	0.00649	NA	-0.389	ABL2,ALMS1,ATP7A,BRWD1,CCP110,CEP120,CHMP2B,CRK,DLG1,DOCK7,ERG,FNIP1,HTRA2,KLHL41,MARK1,MTM1,NEK1,PEX19,PIK3CA,PLS1,PPP3CB,ROCK1,RUFY3,SH3GLB1,SLC25A36,SMARCA5,SOD2,SPAST,TRPC1,VPS13C,WDR36	31	red.HF
Cancer,Organismal Injury and Abnormalities	Genitourinary adenocarcinoma	0.00651	NA	NA	AARS2,ABL2,ABRAXAS1,AMT,AP4E1,AP5M1,APPL1,ATAD2B,ATP13A1,BRWD1,CBLB,CEP120,CEP97,CHD1,CHMP2B,CLDND1,CXXC1,DDX3X,DLG1,DOCK7,ERG,FAM160B1,FNIP1,FOXN2,FYTTD1,GK,GNB4,GPATCH2L,HECA,HSPA4L,HTRA2,IPO11,KLHL20,KPNA3,MARK1,MDM4,MRPS22,MTM1,NEK1,NEURL4,NPEPL1,NRAS,ODF2L,OGFOD2,OSCP1,PDS5A,PEX19,PHRF1,PIK3CA,PIKFYVE,PLA2G4D,PNPLA8,PPP1R37,PRDM10,PTCHD3,PTPN7,QRICH2,RAB11FIP2,RABGAP1,RNASE10,ROCK1,SH3GLB1,S…	86	red.HF
Cellular Movement,Skeletal and Muscular System Development and Function	Migration of myoblasts	0.00653	NA	NA	ROCK1,TRPC1	2	red.HF
Cellular Development,Cellular Growth and Proliferation,Connective Tissue Development and Function,Hematological System Development and Function,Hematopoiesis,Organismal Development,Tissue Development	Erythropoiesis of hematopoietic progenitor cells	0.00653	NA	NA	NRAS,SMARCA5	2	red.HF
Organismal Injury and Abnormalities,Skeletal and Muscular Disorders	Damage of skeletal muscle	0.00653	NA	NA	FNIP1,PPP3CB	2	red.HF
Cancer,Hematological Disease,Immunological Disease,Organismal Injury and Abnormalities	Childhood T acute lymphoblastic leukemia	0.00653	NA	NA	NRAS,PPP3CB	2	red.HF
Developmental Disorder,Embryonic Development,Organismal Development,Tissue Morphology	Abnormal morphology of trophoectoderm	0.00653	NA	NA	NDUFA13,PIKFYVE	2	red.HF
Dermatological Diseases and Conditions,Organ Morphology,Organismal Injury and Abnormalities	Atrophy of skin	0.00653	NA	NA	DGAT1,RBPJ	2	red.HF
Cancer,Organismal Injury and Abnormalities	Malignant neoplasm of aerodigestive tract	0.00664	NA	NA	AARS2,ATAD2B,ATP7A,CCDC127,CHD1,CRK,DCUN1D1,DDX3X,DOCK7,DZIP3,FNIP1,FOXN2,GK,KLHL41,MED23,MTM1,NEK1,NKAP,NRAS,OSCP1,PDS5A,PHRF1,PIK3CA,PNPLA8,PTCHD3,QRICH2,RPS12,SLC25A36,SLF2,SP3,SSBP2,STRADA,TARS,TMEM8B,TUBA1C,U2SURP,WDR36,ZBTB26,ZC3H14	39	red.HF
Cancer,Organismal Injury and Abnormalities,Reproductive System Disease	Uterine corpus cancer	0.00673	NA	NA	NRAS,PIK3CA,TUBA1C	3	red.HF
Cancer,Hematological Disease,Immunological Disease,Organismal Injury and Abnormalities	Diffuse B-cell lymphoma	0.00711	NA	NA	ABL2,CHD1,CXXC1,DLG1,DNAJB14,HECA,MDM4,NFKBIE,NRAS,PIK3CA,PPP3CB,TNIP2,TUBA1C,USP2,USP39	15	red.HF
Cancer,Dermatological Diseases and Conditions,Endocrine System Disorders,Organismal Injury and Abnormalities	Merkel-cell carcinoma	0.00713	NA	NA	CHD1,PIK3CA,TUBA1C	3	red.HF
Cancer,Organismal Injury and Abnormalities	Refractory malignant lymphatic system neoplasm	0.00732	NA	NA	ABL2,CHD1,NRAS,PPP3CB,TUBA1C	5	red.HF
Hereditary Disorder,Neurological Disease,Organismal Injury and Abnormalities	Hereditary neuropathy	0.00736	NA	NA	AP4E1,ATP7A,CHMP2B,GNB4,HTRA2,NEK1,SPAST,VPS13C	8	red.HF
Cancer,Hereditary Disorder,Organismal Injury and Abnormalities,Renal and Urological Disease	Papillary renal cell carcinoma type 1	0.00743	NA	NA	NRAS,PIK3CA	2	red.HF
Gastrointestinal Disease,Hepatic System Disease,Metabolic Disease,Neurological Disease,Organismal Injury and Abnormalities	Hepatic encephalopathy	0.00743	NA	NA	MRPS22,RPS12	2	red.HF
DNA Replication, Recombination, and Repair	Cleavage of DNA fragment	0.00743	NA	NA	DNASE1,TSN	2	red.HF
Cellular Assembly and Organization,RNA Post-Transcriptional Modification	Formation of spliceosomes	0.00743	NA	NA	GCFC2,USP39	2	red.HF
Cancer,Hematological Disease,Immunological Disease,Organismal Injury and Abnormalities	Childhood acute lymphoblastic leukemia	0.00749	NA	NA	ABL2,NRAS,PPP3CB,TUBA1C	4	red.HF
Cancer,Immunological Disease,Organismal Injury and Abnormalities	Lymph node cancer	0.00752	NA	NA	CHD1,NRAS,PIK3CA,SSBP2,TUBA1C	5	red.HF
Cancer,Organismal Injury and Abnormalities,Reproductive System Disease	Advanced hormone receptor positive breast cancer	0.00755	NA	NA	CHD1,PIK3CA,TUBA1C	3	red.HF
Cancer,Organismal Injury and Abnormalities	Upper aerodigestive tract carcinoma	0.00774	NA	NA	AARS2,ATAD2B,ATP7A,CCDC127,CHD1,CRK,DCUN1D1,DDX3X,DOCK7,DZIP3,FNIP1,FOXN2,GK,KLHL41,MED23,MTM1,NEK1,NKAP,NRAS,OSCP1,PDS5A,PHRF1,PIK3CA,PNPLA8,PTCHD3,QRICH2,RPS12,SLC25A36,SLF2,SP3,STRADA,TARS,TMEM8B,TUBA1C,U2SURP,WDR36,ZBTB26,ZC3H14	38	red.HF
Cancer,Hematological Disease,Immunological Disease,Organismal Injury and Abnormalities	Core binding factor acute myeloid leukemia	0.00799	NA	NA	ABL2,NRAS,PPP3CB	3	red.HF
Cancer,Hematological Disease,Immunological Disease,Organismal Injury and Abnormalities	B-cell childhood acute lymphoblastic leukemia	0.00799	NA	NA	NRAS,PPP3CB,TUBA1C	3	red.HF
Cell Death and Survival	Apoptosis of fibroblasts	0.008	NA	-0.707	ABL2,ELOA,MDM4,NEK1,NRAS,PIK3CA,SH3GLB1	7	red.HF
Cancer,Hematological Disease,Immunological Disease,Organismal Injury and Abnormalities	Secondary leukemia	0.00806	NA	NA	ABL2,NRAS,PPP3CB,TUBA1C	4	red.HF
Cell Morphology,Hepatic System Development and Function	Polarization of liver cell lines	0.00819	NA	NA	NRAS	1	red.HF
Hereditary Disorder,Neurological Disease,Organismal Injury and Abnormalities,Psychological Disorders,Skeletal and Muscular Disorders	Parkinson disease type 13	0.00819	NA	NA	HTRA2	1	red.HF
Cell Signaling,Molecular Transport,Vitamin and Mineral Metabolism	Permeation of Ca2+	0.00819	NA	NA	TRPC1	1	red.HF
Cancer,Immunological Disease,Organismal Injury and Abnormalities	Lymphangioma	0.00819	NA	NA	PIK3CA	1	red.HF
Cancer,Organismal Injury and Abnormalities,Reproductive System Disease	Estrogen receptor positive HER2 positive progesterone receptor positive breast carcinoma	0.00819	NA	NA	PIK3CA	1	red.HF
Hematological System Development and Function,Lymphoid Tissue Structure and Development,Tissue Morphology	Quantity of V gamma 4 T cells	0.00819	NA	NA	RBPJ	1	red.HF
Cancer,Dermatological Diseases and Conditions,Organismal Injury and Abnormalities	Lichenoid actinic keratosis	0.00819	NA	NA	PIK3CA	1	red.HF
Organ Morphology	Dilation of smooth muscle	0.00819	NA	NA	CRK	1	red.HF
Developmental Disorder,Hereditary Disorder,Neurological Disease,Organismal Injury and Abnormalities	Autosomal recessive mental retardation type 18	0.00819	NA	NA	MED23	1	red.HF
Hereditary Disorder,Neurological Disease,Organismal Injury and Abnormalities,Skeletal and Muscular Disorders	Charcot-Marie-Tooth disease dominant intermediate type F	0.00819	NA	NA	GNB4	1	red.HF
Cell Death and Survival	Apoptosis of colonic epithelium	0.00819	NA	NA	NRAS	1	red.HF
Cell Morphology,Cellular Assembly and Organization,Organismal Injury and Abnormalities	Swelling of endosomes	0.00819	NA	NA	PIKFYVE	1	red.HF
Connective Tissue Disorders,Developmental Disorder,Hereditary Disorder,Organismal Injury and Abnormalities,Skeletal and Muscular Disorders	Autosomal recessive spondylocostal dysostosis type 4	0.00819	NA	NA	HES7	1	red.HF
Cellular Development,Cellular Growth and Proliferation,Embryonic Development,Organismal Development,Tissue Development	Arrest in growth of trophectoderm cells	0.00819	NA	NA	SMARCA5	1	red.HF
Cancer,Organismal Injury and Abnormalities,Reproductive System Disease	Primary nonendometrioid endometrial carcinoma	0.00819	NA	NA	PIK3CA	1	red.HF
Developmental Disorder,Hematological Disease,Hereditary Disorder,Immunological Disease,Organismal Injury and Abnormalities	Autosomal recessive severe congenital neutropenia 5	0.00819	NA	NA	VPS45	1	red.HF
Cellular Compromise,Embryonic Development	Injury of embryonic cell lines	0.00819	NA	NA	SOD2	1	red.HF
Cellular Function and Maintenance	Elimination of melanocyte stem cell	0.00819	NA	NA	RBPJ	1	red.HF
Developmental Disorder,Hereditary Disorder,Neurological Disease,Organismal Injury and Abnormalities	X-linked mental retardation type 102	0.00819	NA	NA	DDX3X	1	red.HF
Cardiovascular Disease,Organismal Injury and Abnormalities	Delay in initiation of occlusion of carotid artery	0.00819	NA	NA	CBLB	1	red.HF
Developmental Disorder	PIK3CA mutation positive segmental overgrowth	0.00819	NA	NA	PIK3CA	1	red.HF
Cardiovascular Disease,Hereditary Disorder,Metabolic Disease,Neurological Disease,Organismal Injury and Abnormalities,Skeletal and Muscular Disorders	Fatal infantile cardioencephalomyopathy due to cytochrome C oxidase deficiency 2	0.00819	NA	NA	COX15	1	red.HF
Cardiovascular Disease,Developmental Disorder,Hereditary Disorder,Organismal Injury and Abnormalities	CLOVE syndrome	0.00819	NA	NA	PIK3CA	1	red.HF
Cancer,Organismal Injury and Abnormalities	Tumorigenesis of gastric cancer cells	0.00819	NA	NA	CACYBP	1	red.HF
Developmental Disorder,Organismal Injury and Abnormalities,Reproductive System Disease	Breast columnar cell lesion	0.00819	NA	NA	PIK3CA	1	red.HF
Hereditary Disorder,Neurological Disease,Organismal Injury and Abnormalities,Skeletal and Muscular Disorders	Autosomal dominant spastic paraplegia type 4	0.00819	NA	NA	SPAST	1	red.HF
Cancer,Organismal Injury and Abnormalities	FGFR3 positive solid tumor	0.00819	NA	NA	PIK3CA	1	red.HF
Cellular Movement	Invasion of gastric cells	0.00819	NA	NA	ROCK1	1	red.HF
Nervous System Development and Function	Generation of axons	0.00819	NA	NA	ROCK1	1	red.HF
Respiratory System Development and Function	Viscoelasticity of sputum	0.00819	NA	NA	DNASE1	1	red.HF
Cell Morphology,Endocrine System Disorders,Organ Morphology,Organismal Injury and Abnormalities,Reproductive System Development and Function,Reproductive System Disease	Abnormal morphology of sperm end piece	0.00819	NA	NA	AKAP4	1	red.HF
Cellular Function and Maintenance,Embryonic Development	Elimination of melanoblasts	0.00819	NA	NA	RBPJ	1	red.HF
Carbohydrate Metabolism,Lipid Metabolism,Small Molecule Biochemistry	Activation of phosphatidylinositol 4,5-diphosphate	0.00819	NA	NA	PIKFYVE	1	red.HF
Cardiovascular Disease,Hereditary Disorder,Metabolic Disease,Neurological Disease,Organismal Injury and Abnormalities,Skeletal and Muscular Disorders	Combined oxidative phosphorylation deficiency 8	0.00819	NA	NA	AARS2	1	red.HF
Carbohydrate Metabolism,Lipid Metabolism,Small Molecule Biochemistry	Conversion of phosphtidylinositol 5-phosphate	0.00819	NA	NA	PIKFYVE	1	red.HF
Cancer,Hematological Disease,Immunological Disease,Organismal Injury and Abnormalities	Acute myeloid leukemia type M4 associated with myelodysplastic syndrome	0.00819	NA	NA	NRAS	1	red.HF
Hereditary Disorder,Neurological Disease,Ophthalmic Disease,Organismal Injury and Abnormalities	Autosomal recessive Alstr√∂m syndrome	0.00819	NA	NA	ALMS1	1	red.HF
Dermatological Diseases and Conditions,Organismal Injury and Abnormalities	Abnormal shedding of hair	0.00819	NA	NA	DGAT1	1	red.HF
Organismal Injury and Abnormalities	Swelling of multivesicular bodies	0.00819	NA	NA	AP5M1	1	red.HF
Cell Death and Survival,Hematological System Development and Function,Nervous System Development and Function	Cell viability of microglia	0.00819	NA	NA	SOD2	1	red.HF
Cellular Assembly and Organization,Inflammatory Response	Dismantling of neutrophil extracellular trap	0.00819	NA	NA	DNASE1	1	red.HF
Metabolic Disease,Organismal Injury and Abnormalities,Renal and Urological Disease	Organic aciduria of urine	0.00819	NA	NA	SOD2	1	red.HF
Cellular Assembly and Organization	Outgrowth of membrane ruffles	0.00819	NA	NA	ROCK1	1	red.HF
Cancer,Endocrine System Disorders,Organismal Injury and Abnormalities,Respiratory Disease	Typical lung carcinoid tumor	0.00819	NA	NA	PIK3CA	1	red.HF
Cellular Assembly and Organization,Nervous System Development and Function	Generation of growth cone	0.00819	NA	NA	ROCK1	1	red.HF
Cardiovascular Disease,Cardiovascular System Development and Function,Organ Morphology,Organismal Development,Organismal Injury and Abnormalities,Skeletal and Muscular Disorders	Nonfamilial idiopathic dialated cardiomyopathy	0.00819	NA	NA	SOD2	1	red.HF
Carbohydrate Metabolism,Lipid Metabolism,Molecular Transport,Small Molecule Biochemistry	Accumulation of phosphtidylinositol 5-phosphate	0.00819	NA	NA	PIKFYVE	1	red.HF
Molecular Transport	Efflux of SN-38	0.00819	NA	NA	ATP7A	1	red.HF
Connective Tissue Disorders,Dermatological Diseases and Conditions,Developmental Disorder,Hereditary Disorder,Metabolic Disease,Neurological Disease,Organismal Injury and Abnormalities,Skeletal and Muscular Disorders	Moderate Menkes kinky hair syndrome	0.00819	NA	NA	ATP7A	1	red.HF
Cellular Assembly and Organization	Dissociation of mitochondrial outer membrane	0.00819	NA	NA	SH3GLB1	1	red.HF
Cellular Development	Commitment of keratinocytes	0.00819	NA	NA	RBPJ	1	red.HF
Inflammatory Disease,Respiratory Disease	Pleural empyema	0.00819	NA	NA	DNASE1	1	red.HF
Developmental Disorder,Hereditary Disorder,Metabolic Disease,Organismal Injury and Abnormalities	Peroxisome biogenesis disorder 12a (zellweger)	0.00819	NA	NA	PEX19	1	red.HF
Cancer,Organismal Injury and Abnormalities	Susceptibility to 4NQO-induced head and neck carcinogenesis	0.00819	NA	NA	PIK3CA	1	red.HF
Hair and Skin Development and Function,Organ Morphology	Quantity of fur	0.00819	NA	NA	DGAT1	1	red.HF
Organismal Development	Turning of body axis	0.00819	NA	NA	RBPJ	1	red.HF
Embryonic Development,Tissue Morphology	Opening of neuropore	0.00819	NA	NA	RBPJ	1	red.HF
Cardiovascular System Development and Function,Organ Development	Cardioprotection of heart cells	0.00819	NA	NA	SOD2	1	red.HF
Cellular Development,Embryonic Development,Organismal Development	Differentiation of transit amplifying progenitor cells	0.00819	NA	NA	RBPJ	1	red.HF
Cardiovascular Disease,Endocrine System Disorders,Gastrointestinal Disease,Hereditary Disorder,Metabolic Disease,Organismal Injury and Abnormalities	Susceptibility to microvascular complications of diabetes type 6	0.00819	NA	NA	SOD2	1	red.HF
Cell-To-Cell Signaling and Interaction	Attachment of ovarian cancer cell lines	0.00819	NA	NA	SOD2	1	red.HF
Endocrine System Disorders,Hereditary Disorder,Neurological Disease,Organismal Injury and Abnormalities,Reproductive System Disease	Progressive leukoencephalopathy with ovarian failure	0.00819	NA	NA	AARS2	1	red.HF
Hereditary Disorder,Ophthalmic Disease,Organismal Injury and Abnormalities	Open angle glaucoma type 1G	0.00819	NA	NA	WDR36	1	red.HF
Nucleic Acid Metabolism,Small Molecule Biochemistry	Synthesis of UTP	0.00819	NA	NA	NRAS	1	red.HF
Cell Cycle,Embryonic Development	Delay in mitosis of embryonic stem cells	0.00819	NA	NA	ELOA	1	red.HF
Connective Tissue Development and Function,Skeletal and Muscular System Development and Function,Tissue Development	Endochondral ossification of cartilage tissue	0.00819	NA	NA	RBPJ	1	red.HF
Cellular Assembly and Organization	Dissociation of mitochondrial matrix	0.00819	NA	NA	SH3GLB1	1	red.HF
Dermatological Diseases and Conditions,Developmental Disorder,Hereditary Disorder,Organismal Injury and Abnormalities	Dowling-Degos disease type 4	0.00819	NA	NA	POGLUT1	1	red.HF
Carbohydrate Metabolism,Lipid Metabolism,Small Molecule Biochemistry	Phosphorylation of phosphatidylinositol 3,5-diphosphate	0.00819	NA	NA	PIKFYVE	1	red.HF
Cellular Function and Maintenance	Maintenance of blood platelets	0.00819	NA	NA	ERG	1	red.HF
Hereditary Disorder,Neurological Disease,Organismal Injury and Abnormalities,Psychological Disorders	Familial nonspecific dementia	0.00819	NA	NA	CHMP2B	1	red.HF
Organismal Injury and Abnormalities	Dysplastic nodule	0.00819	NA	NA	PIK3CA	1	red.HF
Cellular Assembly and Organization	Stabilization of PML nuclear bodies	0.00819	NA	NA	DNASE1	1	red.HF
Organ Morphology,Tissue Development	Delay in initiation of regeneration of extensor digitorum longus muscle	0.00819	NA	NA	TRPC1	1	red.HF
Dermatological Diseases and Conditions,Developmental Disorder,Hereditary Disorder,Organismal Injury and Abnormalities	Adams-Oliver syndrome type 3	0.00819	NA	NA	RBPJ	1	red.HF
Connective Tissue Disorders,Developmental Disorder,Hereditary Disorder,Organismal Injury and Abnormalities,Skeletal and Muscular Disorders	Short-rib thoracic dysplasia type 1	0.00819	NA	NA	NEK1	1	red.HF
Hereditary Disorder,Neurological Disease,Organismal Injury and Abnormalities,Psychological Disorders,Skeletal and Muscular Disorders	Autosomal recessive early-onset parkinson disease 23	0.00819	NA	NA	VPS13C	1	red.HF
Cell Morphology	Length of pseudopodia	0.00819	NA	NA	KLHL41	1	red.HF
Developmental Disorder,Hereditary Disorder,Neurological Disease,Organismal Injury and Abnormalities	Pilarowski-Bjornsson syndrome	0.00819	NA	NA	CHD1	1	red.HF
Developmental Disorder,Hereditary Disorder,Neurological Disease,Organismal Injury and Abnormalities,Psychological Disorders	Familial persistent stuttering type 1	0.00819	NA	NA	AP4E1	1	red.HF
Cellular Development,Connective Tissue Development and Function	Delay in initiation of adipogenesis of fibroblast cell lines	0.00819	NA	NA	PIKFYVE	1	red.HF
Cellular Assembly and Organization	Quantity of intraluminal vesicles	0.00819	NA	NA	PIKFYVE	1	red.HF
Developmental Disorder,Gastrointestinal Disease,Hepatic System Disease,Hereditary Disorder,Neurological Disease,Organismal Injury and Abnormalities,Respiratory Disease	Neurodevelopmental disorder with brain, liver, and lung abnormalities	0.00819	NA	NA	FARSB	1	red.HF
Cell Morphology,Cell-To-Cell Signaling and Interaction,Cellular Assembly and Organization	Structural integrity of adherens junctions	0.00819	NA	NA	DLG1	1	red.HF
Developmental Disorder,Hereditary Disorder,Metabolic Disease,Organismal Injury and Abnormalities	3-methylglutaconic aciduria type 8	0.00819	NA	NA	HTRA2	1	red.HF
Cell-To-Cell Signaling and Interaction,Hematological System Development and Function	Binding of recent thymic emigrants	0.00819	NA	NA	NKAP	1	red.HF
Cardiovascular Disease,Hematological Disease,Hereditary Disorder,Metabolic Disease,Organismal Injury and Abnormalities	Transient infantile hypertriglyceridemia	0.00819	NA	NA	GPD1	1	red.HF
Cancer,Organismal Injury and Abnormalities	Trabecular adenocarcinoma	0.00819	NA	NA	PIK3CA	1	red.HF
Hereditary Disorder,Neurological Disease,Organismal Injury and Abnormalities,Psychological Disorders	Amyotrophic lateral sclerosis type 17	0.00819	NA	NA	CHMP2B	1	red.HF
Carbohydrate Metabolism,Small Molecule Biochemistry	Synthesis of glycerophosphoric acid	0.00819	NA	NA	GK	1	red.HF
Hereditary Disorder,Neurological Disease,Organismal Injury and Abnormalities,Skeletal and Muscular Disorders	X-linked distal spinal muscular atrophy type 3	0.00819	NA	NA	ATP7A	1	red.HF
Hereditary Disorder,Metabolic Disease,Neurological Disease,Organismal Injury and Abnormalities,Skeletal and Muscular Disorders	Mitochondrial myopathy with lactic acidosis	0.00819	NA	NA	PNPLA8	1	red.HF
Connective Tissue Disorders,Developmental Disorder,Hereditary Disorder,Organismal Injury and Abnormalities,Skeletal and Muscular Disorders	Noonan syndrome 6	0.00819	NA	NA	NRAS	1	red.HF
Cell-To-Cell Signaling and Interaction	Attachment of pheochromocytoma cell lines	0.00819	NA	NA	CRK	1	red.HF
Gastrointestinal Disease,Hereditary Disorder,Organismal Injury and Abnormalities	Diarrhea type 7	0.00819	NA	NA	DGAT1	1	red.HF
Cell-To-Cell Signaling and Interaction,Tissue Development	Attachment of cell-associated matrix	0.00819	NA	NA	CRK	1	red.HF
Connective Tissue Disorders,Developmental Disorder,Hereditary Disorder,Metabolic Disease,Organismal Injury and Abnormalities,Skeletal and Muscular Disorders	Microcephaly, short stature and impaired glucose metabolism type 1	0.00819	NA	NA	TRMT10A	1	red.HF
Skeletal and Muscular System Development and Function	Tension of extensor digitorum longus muscle	0.00819	NA	NA	TRPC1	1	red.HF
Nervous System Development and Function,Organ Morphology,Organismal Development	Area of lateral cerebral ventricle	0.00819	NA	NA	AP4E1	1	red.HF
Developmental Disorder,Hereditary Disorder,Neurological Disease,Organismal Injury and Abnormalities	Autosomal recessive mental retardation type 56	0.00819	NA	NA	ZC3H14	1	red.HF
Developmental Disorder,Hereditary Disorder,Organismal Injury and Abnormalities,Skeletal and Muscular Disorders	Nemaline myopathy type 9	0.00819	NA	NA	KLHL41	1	red.HF
Cellular Assembly and Organization	Dynamics of PML nuclear bodies	0.00819	NA	NA	DNASE1	1	red.HF
Cell Morphology,Cellular Assembly and Organization	Enlargement of late endosomes	0.00819	NA	NA	PIKFYVE	1	red.HF
Cellular Development,Cellular Growth and Proliferation,Nervous System Development and Function,Tissue Development	Gliogenesis of astrocyte precursor cells	0.00819	NA	NA	RBPJ	1	red.HF
Cellular Assembly and Organization	Induction of filopodia-like projection	0.00819	NA	NA	MTM1	1	red.HF
Gene Expression,Molecular Transport	Localization of DNA fragment	0.00819	NA	NA	ROCK1	1	red.HF
Hereditary Disorder,Neurological Disease,Organismal Injury and Abnormalities,Skeletal and Muscular Disorders	Autosomal recessive spastic paraplegia type 51	0.00819	NA	NA	AP4E1	1	red.HF
Cellular Assembly and Organization,Cellular Function and Maintenance,Tissue Development	Reassembly of intermediate filaments	0.00819	NA	NA	ROCK1	1	red.HF
Developmental Disorder,Hereditary Disorder,Metabolic Disease,Organismal Injury and Abnormalities,Renal and Urological Disease	3-methylcrotonyl-CoA carboxylase 2 deficiency	0.00819	NA	NA	MCCC2	1	red.HF
Developmental Disorder,Endocrine System Disorders,Hereditary Disorder,Organismal Injury and Abnormalities,Reproductive System Disease	46 XX gonadal dysgenesis	0.00819	NA	NA	MRPS22	1	red.HF
Developmental Disorder,Hereditary Disorder,Metabolic Disease,Organismal Injury and Abnormalities	Deficiency of glycerol kinase	0.00819	NA	NA	GK	1	red.HF
Connective Tissue Disorders,Dermatological Diseases and Conditions,Developmental Disorder,Hereditary Disorder,Metabolic Disease,Neurological Disease,Organismal Injury and Abnormalities,Skeletal and Muscular Disorders	Copper-replacement responsive Menkes disease	0.00819	NA	NA	ATP7A	1	red.HF
Hereditary Disorder,Neurological Disease,Organismal Injury and Abnormalities	PMSE syndrome	0.00819	NA	NA	STRADA	1	red.HF
Developmental Disorder,Hereditary Disorder,Ophthalmic Disease,Organismal Injury and Abnormalities	Fleck corneal dystrophy	0.00819	NA	NA	PIKFYVE	1	red.HF
Cell Cycle,Nervous System Development and Function	Entry into S phase of astrocytes	0.00819	NA	NA	SOD2	1	red.HF
Hereditary Disorder,Metabolic Disease,Organismal Injury and Abnormalities	Combined oxidative phosphorylation deficiency 5	0.00819	NA	NA	MRPS22	1	red.HF
Cardiovascular Disease,Organismal Injury and Abnormalities,Respiratory Disease	Cardiopulmonary disease	0.00819	NA	NA	DNASE1	1	red.HF
Cellular Development,Cellular Growth and Proliferation,Nervous System Development and Function,Tissue Development	Gliogenesis of radial glial cells	0.00819	NA	NA	RBPJ	1	red.HF
Cellular Compromise	Injury of epithelial cell lines	0.00819	NA	NA	SOD2	1	red.HF
Lipid Metabolism,Small Molecule Biochemistry	Composition of cardiolipin	0.00819	NA	NA	PNPLA8	1	red.HF
Connective Tissue Disorders,Developmental Disorder,Hereditary Disorder,Organismal Injury and Abnormalities,Skeletal and Muscular Disorders	Short-rib thoracic dysplasia type 6 without polydactyly	0.00819	NA	NA	NEK1	1	red.HF
Cancer,Organismal Injury and Abnormalities	Adenomyoepithelioma	0.00819	NA	NA	PIK3CA	1	red.HF
Cellular Assembly and Organization	Positioning of centriole	0.00819	NA	NA	ROCK1	1	red.HF
Cancer,Neurological Disease,Organismal Injury and Abnormalities	Melanoma in meninges	0.00819	NA	NA	NRAS	1	red.HF
Cellular Movement	Migration of gastric cells	0.00819	NA	NA	ROCK1	1	red.HF
Lipid Metabolism,Small Molecule Biochemistry	Mass of phosphatidylethanolamine	0.00819	NA	NA	PNPLA8	1	red.HF
Cellular Assembly and Organization,Cellular Function and Maintenance,Tissue Development	Reassembly of microtubules	0.00819	NA	NA	ROCK1	1	red.HF
Endocrine System Disorders,Gastrointestinal Disease,Hereditary Disorder,Metabolic Disease,Organismal Injury and Abnormalities	Maturity-onset diabetes of the young type 14	0.00819	NA	NA	APPL1	1	red.HF
Cell Death and Survival,Embryonic Development	Cell death of trophectoderm cells	0.00819	NA	NA	SMARCA5	1	red.HF
Developmental Disorder	Severe intrauterine growth retardation	0.00819	NA	NA	RBPJ	1	red.HF
Connective Tissue Disorders,Dermatological Diseases and Conditions,Developmental Disorder,Hereditary Disorder,Metabolic Disease,Organismal Injury and Abnormalities,Skeletal and Muscular Disorders	X-linked cutis laxa	0.00819	NA	NA	ATP7A	1	red.HF
Connective Tissue Disorders,Developmental Disorder,Hereditary Disorder,Organismal Injury and Abnormalities,Skeletal and Muscular Disorders	Short-rib thoracic dysplasia type 13	0.00819	NA	NA	CEP120	1	red.HF
Developmental Disorder,Hereditary Disorder,Organismal Functions,Organismal Injury and Abnormalities,Skeletal and Muscular Disorders	Limb-girdle muscular dystrophy type 2Z	0.00819	NA	NA	POGLUT1	1	red.HF
Cancer,Organismal Injury and Abnormalities,Reproductive System Disease	Primary endometrioid endometrial cancer	0.00819	NA	NA	PIK3CA	1	red.HF
Cell Morphology,Connective Tissue Development and Function,Organ Morphology,Organismal Development,Reproductive System Development and Function,Tissue Morphology	Size of endometrial stromal cells	0.00819	NA	NA	TRPC1	1	red.HF
Embryonic Development,Organismal Development,Tissue Development	Arrest in growth of embryoblast	0.00819	NA	NA	SMARCA5	1	red.HF
Cell-mediated Immune Response,Cellular Development,Cellular Function and Maintenance,Cellular Growth and Proliferation,Embryonic Development,Hematological System Development and Function,Hematopoiesis,Lymphoid Tissue Structure and Development,Organ Development,Organismal Development,Tissue Development	Arrest in development of invariant natural killer T cells	0.00819	NA	NA	FNIP1	1	red.HF
Cellular Development,Cellular Growth and Proliferation,Connective Tissue Development and Function,Hematological System Development and Function,Hematopoiesis,Organismal Development,Tissue Development	Erythropoiesis of LSK cells	0.00819	NA	NA	NRAS	1	red.HF
Dermatological Diseases and Conditions,Developmental Disorder,Neurological Disease,Organismal Injury and Abnormalities	Neurocutaneous melanosis	0.00819	NA	NA	NRAS	1	red.HF
Cancer,Gastrointestinal Disease,Hereditary Disorder,Organismal Injury and Abnormalities	Cowden disease type 5	0.00819	NA	NA	PIK3CA	1	red.HF
Developmental Disorder,Hereditary Disorder,Neurological Disease,Organismal Injury and Abnormalities	Early infantile epileptic encephalopathy type 23	0.00819	NA	NA	DOCK7	1	red.HF
Cell Death and Survival,Cellular Compromise	Breakdown of apoptotic bodies	0.00819	NA	NA	DNASE1	1	red.HF
Cellular Development,Cellular Growth and Proliferation,Hematological System Development and Function,Hematopoiesis,Tissue Development	Megakaryopoiesis of hematopoietic progenitor cells	0.00819	NA	NA	ERG	1	red.HF
Organismal Injury and Abnormalities,Skeletal and Muscular Disorders	Fatigue of gastrocnemius	0.00819	NA	NA	FNIP1	1	red.HF
Cellular Function and Maintenance,Hematological System Development and Function	Delay in initiation of downregulation of T lymphocytes	0.00819	NA	NA	CBLB	1	red.HF
Cell Morphology,Cellular Assembly and Organization,Cellular Compromise	Accumulation of vacuole	0.00837	NA	NA	PIK3CA,PIKFYVE	2	red.HF
Cancer,Hematological Disease,Hereditary Disorder,Immunological Disease,Organismal Injury and Abnormalities	Familial non-Hodgkin lymphoma	0.00837	NA	NA	NRAS,PIK3CA	2	red.HF
Cancer,Hematological Disease,Immunological Disease,Organismal Injury and Abnormalities	Development of thymic lymphoma	0.00837	NA	NA	NRAS,SSBP2	2	red.HF
Cancer,Hematological Disease,Immunological Disease,Organismal Injury and Abnormalities	Mantle cell lymphoma	0.00839	NA	NA	MDM4,NFKBIE,PIK3CA,PPP3CB,TUBA1C	5	red.HF
Cellular Assembly and Organization	Formation of vacuole	0.00866	NA	NA	MTM1,PIKFYVE,SOD2,STX12	4	red.HF
Cancer,Hematological Disease,Immunological Disease,Organismal Injury and Abnormalities	T acute lymphoblastic leukemia	0.00885	NA	NA	ABL2,ERG,NRAS,PPP3CB,TUBA1C	5	red.HF
Developmental Disorder,Gastrointestinal Disease,Organismal Injury and Abnormalities	Omphalocele	0.0089	NA	NA	CCP110,ROCK1,TUBA1C	3	red.HF
Cancer,Organismal Injury and Abnormalities	Endometrioid carcinoma	0.00927	NA	NA	AARS2,ABRAXAS1,AP4E1,ATAD2B,ATP13A1,BRWD1,CHD1,DDX3X,FAM160B1,FNIP1,FYTTD1,GNB4,GPATCH2L,HECA,HSPA4L,HTRA2,KPNA3,MARK1,MDM4,MRPS22,MTM1,NEK1,NPEPL1,NRAS,ODF2L,PEX19,PHRF1,PIK3CA,PIKFYVE,PRDM10,PTCHD3,QRICH2,RABGAP1,ROCK1,SMARCA5,SP3,SPAST,TASOR,TMEM8B,TRPC1,TUBA1C,UBE3C,USP2,USP49,VPS13C,WDR36,ZC3H14,ZNF181,ZNF24,ZNF507	50	red.HF
Carbohydrate Metabolism,Molecular Transport	Efflux of carbohydrate	0.00937	NA	NA	ATP7A,STX12	2	red.HF
Neurological Disease	Lack of spontaneous movement	0.00937	NA	NA	FBXO45,HTRA2	2	red.HF
Cancer,Organismal Injury and Abnormalities,Reproductive System Disease	HER2 negative TEKT4 mutation positive breast cancer	0.00937	NA	NA	CHD1,TUBA1C	2	red.HF
Cell Death and Survival,Embryonic Development	Necroptosis of embryonic cell lines	0.00937	NA	NA	HTRA2,SOD2	2	red.HF
Organ Morphology,Renal and Urological System Development and Function	Quantity of nephron	0.00938	NA	NA	DLG1,MDM4,PNPLA8	3	red.HF
Cardiovascular Disease,Cardiovascular System Development and Function,Organismal Injury and Abnormalities,Tissue Morphology	Abnormal morphology of vein	0.00938	NA	NA	ERG,PIK3CA,RBPJ	3	red.HF
Gastrointestinal Disease,Hepatic System Disease,Organismal Injury and Abnormalities	Liver lesion	0.00975	NA	-0.036	ABL2,ABRAXAS1,AMT,AP4E1,ATP13A1,ATP7A,BRWD1,CACYBP,CBLB,CCP110,CEP120,CHD1,CRK,DDX3X,DLG1,DNASE1,DOCK7,DPP8,DZIP3,ENTPD5,ERG,FAM160B1,FNIP1,FSD2,GCFC2,HECA,HTRA2,LNPK,MCCC2,MED23,MIER1,MRPS22,NAA50,NEURL4,NFKBIE,NR2F6,NRAS,NUDT13,ODF2L,PDS5A,PHRF1,PIK3CA,PIKFYVE,PLA2G4D,PLS1,PPP1R37,PPP3CB,QRICH2,RABGAP1,RBPJ,ROCK1,RPS3A,RUFY3,SH3GLB1,SLC25A36,SLC30A6,SMARCA5,SOD2,SP3,SPAST,SPOPL,TASOR,TATDN1,TME…	81	red.HF
Neurological Disease	Pediatric-onset neurological disease	0.00982	NA	NA	AARS2,COX15,SOD2,STRADA,TUBA1C	5	red.HF
Cancer,Organismal Injury and Abnormalities,Reproductive System Disease	Recurrent HER2-negative breast cancer	0.00987	NA	NA	CHD1,PIK3CA,TUBA1C	3	red.HF
Developmental Disorder	Thoracic hypoplasia	0.00989	NA	-1.633	ELOA,MDM4,PPP3CB,RBPJ,SSBP2,UBP1	6	red.HF
Cancer,Hematological Disease,Immunological Disease,Organismal Injury and Abnormalities	Lymphoblastic lymphoma	0.0103	NA	NA	ABL2,CHD1,PPP3CB,TUBA1C	4	red.HF
Cell Morphology,Cellular Assembly and Organization	Morphology of mitochondria	0.0103	NA	NA	HTRA2,PNPLA8,RHOT1,SH3GLB1,SOD2	5	red.HF
Cancer,Organismal Injury and Abnormalities,Reproductive System Disease	Early stage primary unilateral breast carcinoma	0.0104	NA	NA	CHD1,TUBA1C	2	red.HF
Cancer,Organismal Injury and Abnormalities,Reproductive System Disease	Stage III resectable unilateral breast adenocarcinoma	0.0104	NA	NA	CHD1,TUBA1C	2	red.HF
Cancer,Organismal Injury and Abnormalities,Reproductive System Disease	Early stage primary bilateral breast carcinoma	0.0104	NA	NA	CHD1,TUBA1C	2	red.HF
Cell Death and Survival	Anoikis of intestinal cell lines	0.0104	NA	NA	HTRA2,NRAS	2	red.HF
Cancer,Organismal Injury and Abnormalities,Reproductive System Disease	Stage 2 resectable unilateral breast adenocarcinoma	0.0104	NA	NA	CHD1,TUBA1C	2	red.HF
Cancer,Organismal Injury and Abnormalities,Reproductive System Disease	Early stage unilateral luminal-B like breast carcinoma	0.0104	NA	NA	CHD1,TUBA1C	2	red.HF
Cardiovascular Disease,Cardiovascular System Development and Function,Organ Morphology,Organismal Development,Organismal Injury and Abnormalities	Abnormal morphology of dilated heart	0.0104	NA	NA	NRAS,UBP1	2	red.HF
Cancer,Gastrointestinal Disease,Organismal Injury and Abnormalities	Adenocarcinoma of the small bowel	0.0104	NA	NA	PIK3CA,SSBP2	2	red.HF
Cancer,Organismal Injury and Abnormalities,Reproductive System Disease	HER2 negative hormone receptor positive PIK3CA mutation positive breast cancer	0.0104	NA	NA	PIK3CA,TUBA1C	2	red.HF
Cancer,Organismal Injury and Abnormalities,Reproductive System Disease	Female breast carcinoma	0.0104	NA	NA	CHD1,TUBA1C	2	red.HF
Cancer,Organismal Injury and Abnormalities,Reproductive System Disease	Early stage unilateral primary invasive breast carcinoma	0.0104	NA	NA	CHD1,TUBA1C	2	red.HF
Cancer,Inflammatory Disease,Inflammatory Response,Organismal Injury and Abnormalities,Reproductive System Disease	Unilateral HER2 positive inflammatory breast carcinoma	0.0104	NA	NA	CHD1,TUBA1C	2	red.HF
Cancer,Organismal Injury and Abnormalities,Reproductive System Disease	Early stage bilateral primary breast carcinoma	0.0104	NA	NA	CHD1,TUBA1C	2	red.HF
Cell Morphology,Cellular Growth and Proliferation,Connective Tissue Development and Function,Tissue Development	Size of fibroblast cell lines	0.0104	NA	NA	NRAS,PIK3CA	2	red.HF
Cancer,Inflammatory Disease,Inflammatory Response,Organismal Injury and Abnormalities,Reproductive System Disease	HER2 positive inflammatory breast cancer	0.0104	NA	NA	CHD1,TUBA1C	2	red.HF
Cancer,Organismal Injury and Abnormalities,Reproductive System Disease	Unilateral primary HER2 positive invasive breast carcinoma	0.0104	NA	NA	CHD1,TUBA1C	2	red.HF
Cancer,Organismal Injury and Abnormalities,Reproductive System Disease	Stage 1 resectable unilateral breast adenocarcinoma	0.0104	NA	NA	CHD1,TUBA1C	2	red.HF
Cancer,Organismal Injury and Abnormalities,Reproductive System Disease	Stage II-III primary invasive breast carcinoma	0.0104	NA	NA	CHD1,TUBA1C	2	red.HF
Cell Morphology,Cellular Assembly and Organization	Enlargement of endosomes	0.0104	NA	NA	MTM1,PIKFYVE	2	red.HF
Cancer,Organismal Injury and Abnormalities,Reproductive System Disease	Early stage bilateral luminal-B like breast carcinoma	0.0104	NA	NA	CHD1,TUBA1C	2	red.HF
Cancer,Organismal Injury and Abnormalities,Reproductive System Disease	Early stage primary HER2 negative hormone receptor positive luminal B-like breast carcinoma	0.0104	NA	NA	CHD1,TUBA1C	2	red.HF
Cancer,Organismal Injury and Abnormalities,Reproductive System Disease	Resectable unilateral HER2 positive breast adenocarcinoma	0.0104	NA	NA	CHD1,TUBA1C	2	red.HF
Cancer,Immunological Disease,Organismal Injury and Abnormalities,Reproductive System Disease,Tumor Morphology	Early stage lymph node positive luminal-B like breast carcinoma	0.0104	NA	NA	CHD1,TUBA1C	2	red.HF
Skeletal and Muscular Disorders	Early-onset myopathy	0.0106	NA	NA	AARS2,COX15,KLHL41,MTM1,POGLUT1	5	red.HF
Cellular Development,Cellular Growth and Proliferation,Nervous System Development and Function,Tissue Development	Development of neurons	0.0107	NA	-0.498	ABL2,ATP7A,CHMP2B,CRK,DLG1,DOCK7,FBXO45,HTRA2,MARK1,NR2F6,PIK3CA,RBPJ,ROCK1,RUFY3,SH3GLB1,SOD2,SPAST,TRPC1	18	red.HF
Cancer,Organismal Injury and Abnormalities	Development of carcinoma	0.0107	NA	-1.96	AARS2,ABL2,ABRAXAS1,AMT,AP4E1,AP5M1,APPL1,ARL6IP4,ATAD2B,ATP13A1,ATP7A,BRWD1,C12orf45,CACYBP,CBLB,CCDC127,CCP110,CEP120,CEP97,CHD1,CLDND1,COX15,DDX3X,DNASE1,DPP8,ENTPD5,ERG,FAM160B1,FNIP1,FOXN2,FSD2,FYTTD1,GNB4,GPATCH2L,HECA,HSPA4L,HTRA2,INO80E,IPO11,KLHL20,KPNA3,MARK1,MDM4,MRPS22,MTM1,NEK1,NEURL4,NFKBIE,NPEPL1,NR1D2,NR2F6,NRAS,ODF2L,OGFOD2,OSCP1,PEX19,PHRF1,PIK3CA,PIKFYVE,PLA2G4D,PLS1,POGLUT1,PP…	104	red.HF
Cancer,Gastrointestinal Disease,Organismal Injury and Abnormalities	Colon carcinoma	0.0112	NA	NA	AARS2,ABL2,APPL1,ARL6IP4,ATP13A1,ATP7A,BRWD1,C12orf45,CACYBP,CCDC127,CCP110,CEP120,CHD1,CLDND1,COX15,DNASE1,DPP8,ENTPD5,ERG,FAM160B1,FNIP1,HECA,INO80E,IPO11,KLHL20,KPNA3,NEK1,NEURL4,NFKBIE,NR1D2,NRAS,OGFOD2,PHRF1,PIK3CA,PIKFYVE,PLA2G4D,POGLUT1,PPP3CB,PSMG3,PTCHD3,RABGAP1,RHOT1,ROCK1,RRS1,RUFY3,SDF2L1,SP3,SPAST,SSBP2,STRADA,STYX,TARS,TMEM8B,TNIP2,TRPC1,U2SURP,UBE3C,USP2,VPS13C,VPS45,WDR36,ZNF177,Z…	66	red.HF
Cancer,Organismal Injury and Abnormalities	Development of malignant tumor	0.0112	NA	-1.157	AARS2,ABL2,ABRAXAS1,AMT,AP4E1,AP5M1,APPL1,ARL6IP4,ATAD2B,ATP13A1,ATP7A,BRWD1,C12orf45,CACYBP,CBLB,CCDC127,CCP110,CEP120,CEP97,CHD1,CLDND1,COX15,DDX3X,DNASE1,DPP8,ENTPD5,ERG,FAM160B1,FNIP1,FOXN2,FSD2,FYTTD1,GNB4,GPATCH2L,HECA,HSPA4L,HTRA2,INO80E,IPO11,KLHL20,KPNA3,MARK1,MDM4,MRPS22,MTM1,NEK1,NEURL4,NFKBIE,NPEPL1,NR1D2,NR2F6,NRAS,ODF2L,OGFOD2,OSCP1,PEX19,PHRF1,PIK3CA,PIKFYVE,PLA2G4D,PLS1,POGLUT1,PP…	105	red.HF
Cancer,Organismal Injury and Abnormalities,Reproductive System Disease	Genital tract cancer	0.0113	NA	NA	AARS2,ABL2,ABRAXAS1,AMT,AP4E1,APPL1,ATAD2B,ATP13A1,ATP7A,BRWD1,CBLB,CEP120,CEP97,CHD1,CHMP2B,CLDND1,CXXC1,DDX3X,DLG1,DOCK7,DZIP3,ENTPD5,ERG,FAM160B1,FNIP1,FOXN2,FYTTD1,GK,GNB4,GPATCH2L,HECA,HSPA4L,HTRA2,IPO11,KLHL20,KPNA3,MARK1,MDM4,MRPS22,MTM1,NEK1,NEURL4,NPEPL1,NR2F6,NRAS,ODF2L,OSCP1,PDS5A,PEX19,PHRF1,PIK3CA,PIKFYVE,PLA2G4D,PLS1,PNPLA8,PPP1R37,PPP3CB,PRDM10,PTCHD3,PTPN7,QRICH2,RAB11FIP2,RABGAP1…	91	red.HF
Cellular Movement	Migration of leukemia cell lines	0.0113	NA	-0.106	CRK,NRAS,PIK3CA,TRPC1	4	red.HF
Embryonic Development,Organismal Development	Somitogenesis	0.0114	NA	NA	HES7,POGLUT1,RBPJ	3	red.HF
Cancer,Organismal Injury and Abnormalities,Reproductive System Disease	Stage cT1c unilateral primary breast carcinoma	0.0115	NA	NA	CHD1,TUBA1C	2	red.HF
Cancer,Organismal Injury and Abnormalities,Reproductive System Disease	TNM stage N1-3 primary breast carcinoma	0.0115	NA	NA	CHD1,TUBA1C	2	red.HF
Cancer,Organismal Injury and Abnormalities,Skeletal and Muscular Disorders	Sclerosing rhabdomyosarcoma	0.0115	NA	NA	PIK3CA,TUBA1C	2	red.HF
Cancer,Organismal Injury and Abnormalities,Reproductive System Disease	Stage cT1c bilateral primary breast carcinoma	0.0115	NA	NA	CHD1,TUBA1C	2	red.HF
Cancer,Neurological Disease,Organismal Injury and Abnormalities	Neuroblastoma in autonomic ganglion	0.0115	NA	NA	NRAS,PIK3CA	2	red.HF
Cancer,Organismal Injury and Abnormalities,Reproductive System Disease,Tumor Morphology	Stage IV invasive breast adenocarcinoma	0.0115	NA	NA	CHD1,TUBA1C	2	red.HF
Cancer,Organismal Injury and Abnormalities,Reproductive System Disease	Advanced primary breast cancer	0.0115	NA	NA	CHD1,TUBA1C	2	red.HF
Cancer,Immunological Disease,Organismal Injury and Abnormalities,Reproductive System Disease,Tumor Morphology	Early stage lymph node positive primary breast carcinoma	0.0115	NA	NA	CHD1,TUBA1C	2	red.HF
Cancer,Organismal Injury and Abnormalities	Cancer of head	0.0116	NA	NA	AARS2,ATAD2B,ATP7A,CCDC127,CRK,DCUN1D1,DDX3X,FNIP1,GK,KLHL41,MTM1,NEK1,NKAP,NRAS,PHRF1,PIK3CA,PTCHD3,QRICH2,SLC25A36,SLF2,SP3,SSBP2,TUBA1C,ZBTB26,ZC3H14	25	red.HF
Cancer,Organismal Injury and Abnormalities,Reproductive System Disease	Advanced stage HER2-negative breast cancer	0.012	NA	NA	CHD1,PIK3CA,TUBA1C	3	red.HF
Cancer,Endocrine System Disorders,Organismal Injury and Abnormalities	Adrenal cancer	0.012	NA	NA	NRAS,PIK3CA,TUBA1C	3	red.HF
Metabolic Disease,Organismal Injury and Abnormalities	Metabolic acidosis	0.012	NA	NA	COX15,PNPLA8,SOD2	3	red.HF
Cellular Compromise	Degradation of filaments	0.0127	NA	NA	PIKFYVE,SPAST	2	red.HF
Cancer,Organismal Injury and Abnormalities,Reproductive System Disease	TNM stage T4a locally advanced breast cancer	0.0127	NA	NA	CHD1,TUBA1C	2	red.HF
Cancer,Organismal Injury and Abnormalities,Reproductive System Disease	TNM stage T3 locally advanced breast cancer	0.0127	NA	NA	CHD1,TUBA1C	2	red.HF
Cancer,Organismal Injury and Abnormalities,Reproductive System Disease	HER2 negative early breast cancer	0.0127	NA	NA	CHD1,TUBA1C	2	red.HF
Cancer,Organismal Injury and Abnormalities,Reproductive System Disease	HER2 positive hormone receptor positive invasive breast adenocarcinoma	0.0127	NA	NA	CHD1,TUBA1C	2	red.HF
Cancer,Organismal Injury and Abnormalities,Reproductive System Disease	TNM stage T4d locally advanced breast cancer	0.0127	NA	NA	CHD1,TUBA1C	2	red.HF
Cancer,Hematological Disease,Immunological Disease,Organismal Injury and Abnormalities	Childhood diffuse large B-cell lymphoma	0.0127	NA	NA	CHD1,TUBA1C	2	red.HF
Cancer,Organismal Injury and Abnormalities,Reproductive System Disease	Early stage high risk HER2 negative invasive breast cancer	0.0127	NA	NA	CHD1,TUBA1C	2	red.HF
Cancer,Organismal Injury and Abnormalities,Reproductive System Disease	TNM stage T4c locally advanced breast cancer	0.0127	NA	NA	CHD1,TUBA1C	2	red.HF
Cancer,Organismal Injury and Abnormalities,Reproductive System Disease	Stage I HER2 positive breast adenocarcinoma	0.0127	NA	NA	CHD1,TUBA1C	2	red.HF
Cellular Movement	Invasion of bladder cancer cell lines	0.0127	NA	NA	SOD2,USP2	2	red.HF
Cancer,Organismal Injury and Abnormalities,Reproductive System Disease	Early stage estrogen receptor positive HER2 negative breast carcinoma	0.0127	NA	NA	CHD1,TUBA1C	2	red.HF
Cancer,Organismal Injury and Abnormalities,Reproductive System Disease	Invasive estrogen receptor positive HER2 negative ductal breast carcinoma	0.0127	NA	NA	CHD1,TUBA1C	2	red.HF
Cancer,Hematological Disease,Immunological Disease,Organismal Injury and Abnormalities	De novo diffuse large B-cell lymphoma	0.0127	NA	NA	CHD1,TUBA1C	2	red.HF
Cellular Assembly and Organization,Cellular Function and Maintenance,Cellular Movement,Nervous System Development and Function	Axonal transport of mitochondria	0.0127	NA	NA	RHOT1,SPAST	2	red.HF
Cancer,Organismal Injury and Abnormalities,Reproductive System Disease	TNM stage T2 locally advanced breast cancer	0.0127	NA	NA	CHD1,TUBA1C	2	red.HF
Cancer,Organismal Injury and Abnormalities,Reproductive System Disease	Stage II HER2 positive breast adenocarcinoma	0.0127	NA	NA	CHD1,TUBA1C	2	red.HF
Cancer,Inflammatory Disease,Inflammatory Response,Organismal Injury and Abnormalities,Reproductive System Disease	Early stage inflammatory breast cancer	0.0127	NA	NA	CHD1,TUBA1C	2	red.HF
Cancer,Organismal Injury and Abnormalities,Reproductive System Disease	Stage III HER2-positive carcinoma of breast	0.0127	NA	NA	CHD1,TUBA1C	2	red.HF
Cancer,Organismal Injury and Abnormalities,Reproductive System Disease	TNM stage M0 primary invasive breast carcinoma	0.0127	NA	NA	CHD1,TUBA1C	2	red.HF
Cancer,Organismal Injury and Abnormalities,Reproductive System Disease	Nonmetastatic primary HER2 positive hormone receptor negative invasive breast carcinoma	0.0127	NA	NA	CHD1,TUBA1C	2	red.HF
Cancer,Organismal Injury and Abnormalities,Reproductive System Disease	TNM stage T4b locally advanced breast cancer	0.0127	NA	NA	CHD1,TUBA1C	2	red.HF
Cancer,Organismal Injury and Abnormalities	Pelvic cancer	0.013	NA	NA	AARS2,ABL2,ABRAXAS1,AMT,ANKRD34A,AP4E1,APPL1,ATAD2B,ATP13A1,ATP7A,BRWD1,CBLB,CEP120,CEP97,CHD1,CHMP2B,CLDND1,CXXC1,DDX3X,DLG1,DOCK7,DZIP3,ENTPD5,ERG,FAM160B1,FNIP1,FOXN2,FYTTD1,GK,GNB4,GPATCH2L,HECA,HSPA4L,HTRA2,IPO11,KLHL20,KPNA3,MARK1,MCCC2,MDM4,MIER1,MRPS22,MTM1,NEK1,NEURL4,NFKBIE,NPEPL1,NR2F6,NRAS,ODF2L,OSCP1,PDS5A,PEX19,PHRF1,PIK3CA,PIKFYVE,PLA2G4D,PLS1,PNPLA8,PPP1R37,PPP3CB,PRDM10,PTCHD3,PT…	96	red.HF
Cancer,Gastrointestinal Disease,Organismal Injury and Abnormalities	Upper gastrointestinal carcinoma	0.013	NA	NA	AARS2,AMT,ATAD2B,ATP7A,CBLB,CCDC127,CHD1,CRK,DCUN1D1,DDX3X,DOCK7,FNIP1,FOXN2,FSD2,GK,HTRA2,KLHL41,MED23,MTM1,NEK1,NKAP,NRAS,OGFOD2,OSCP1,PDS5A,PHRF1,PIK3CA,PNPLA8,PTCHD3,QRICH2,RABGAP1,RBPJ,ROCK1,RPS12,SLC25A36,SLF2,SP3,SSBP2,TMEM8B,TRPC1,TUBA1C,U2SURP,WDR36,ZBTB26,ZC3H14,ZNF317	46	red.HF
Developmental Disorder,Hereditary Disorder,Neurological Disease,Organismal Injury and Abnormalities	Autosomal recessive nonsyndromic mental retardation	0.0131	NA	NA	AP4E1,MED23,ZC3H14	3	red.HF
Cancer,Organismal Injury and Abnormalities,Reproductive System Disease	Locally advanced breast cancer	0.0131	NA	NA	CHD1,PIK3CA,TUBA1C	3	red.HF
Cancer,Organismal Injury and Abnormalities,Reproductive System Disease	Genital tumor	0.0132	NA	NA	AARS2,ABL2,ABRAXAS1,AMT,AP4E1,APPL1,ATAD2B,ATP13A1,ATP7A,BRWD1,CBLB,CEP120,CEP97,CHD1,CHMP2B,CLDND1,CXXC1,DDX3X,DLG1,DOCK7,DZIP3,ENTPD5,ERG,FAM160B1,FNIP1,FOXN2,FYTTD1,GK,GNB4,GPATCH2L,HECA,HSPA4L,HTRA2,IPO11,KLHL20,KPNA3,MARK1,MDM4,MRPS22,MTM1,NEK1,NEURL4,NPEPL1,NR2F6,NRAS,ODF2L,OSCP1,PDS5A,PEX19,PHRF1,PIK3CA,PIKFYVE,PLA2G4D,PLS1,PNPLA8,PPP1R37,PPP3CB,PRDM10,PTCHD3,PTPN7,QRICH2,RAB11FIP2,RABGAP1…	92	red.HF
Cancer,Organismal Injury and Abnormalities	Upper aero-digestive squamous cell carcinoma	0.0136	NA	NA	AARS2,ATAD2B,ATP7A,CCDC127,CRK,DCUN1D1,DZIP3,FNIP1,GK,KLHL41,MTM1,NEK1,NKAP,NRAS,OSCP1,PHRF1,PIK3CA,PNPLA8,PTCHD3,QRICH2,SLC25A36,SLF2,SP3,STRADA,TARS,TUBA1C,U2SURP,WDR36,ZBTB26,ZC3H14	30	red.HF
Cancer,Organismal Injury and Abnormalities,Reproductive System Disease	Early stage primary HER2 positive carcinoma of breast	0.0138	NA	NA	CHD1,TUBA1C	2	red.HF
Cancer,Inflammatory Disease,Inflammatory Response,Organismal Injury and Abnormalities,Reproductive System Disease	Unilateral inflammatory breast cancer	0.0138	NA	NA	CHD1,TUBA1C	2	red.HF
Cancer,Organismal Injury and Abnormalities,Reproductive System Disease	Unilateral triple negative invasive breast cancer	0.0138	NA	NA	CHD1,TUBA1C	2	red.HF
Cell Death and Survival,Nervous System Development and Function	Cell survival of neurons	0.0138	NA	NA	PIKFYVE,SOD2	2	red.HF
Cancer,Organismal Injury and Abnormalities,Reproductive System Disease	TNM stage N0 invasive breast carcinoma	0.0138	NA	NA	CHD1,TUBA1C	2	red.HF
Cancer,Organismal Injury and Abnormalities,Reproductive System Disease	HER2 positive non-inflammatory breast cancer	0.0138	NA	NA	CHD1,TUBA1C	2	red.HF
Cancer,Organismal Injury and Abnormalities,Reproductive System Disease	Primary invasive triple negative breast cancer	0.0138	NA	NA	CHD1,TUBA1C	2	red.HF
Energy Production,Molecular Transport,Nucleic Acid Metabolism,Small Molecule Biochemistry	Secretion of ATP	0.0138	NA	NA	CBLB,ROCK1	2	red.HF
Cancer,Organismal Injury and Abnormalities,Reproductive System Disease	Early stage operable primary invasive breast carcinoma	0.0138	NA	NA	CHD1,TUBA1C	2	red.HF
Cancer,Organismal Injury and Abnormalities,Reproductive System Disease	Early stage nonmetastatic primary invasive breast carcinoma	0.0138	NA	NA	CHD1,TUBA1C	2	red.HF
Cancer,Organismal Injury and Abnormalities,Reproductive System Disease	TNM stage M0 locally advanced breast cancer	0.0138	NA	NA	CHD1,TUBA1C	2	red.HF
Cancer,Organismal Injury and Abnormalities,Reproductive System Disease	Early stage invasive non-inflammatory breast carcinoma	0.0138	NA	NA	CHD1,TUBA1C	2	red.HF
Cancer,Organismal Injury and Abnormalities,Reproductive System Disease	TNM stage M0 primary invasive breast cancer	0.0138	NA	NA	CHD1,TUBA1C	2	red.HF
Cancer,Organismal Injury and Abnormalities,Reproductive System Disease	Locally advanced HER2 negative progesterone receptor negative breast cancer	0.0138	NA	NA	CHD1,TUBA1C	2	red.HF
Cancer,Organismal Injury and Abnormalities,Reproductive System Disease	TNM stage T2-4 primary invasive breast cancer	0.0138	NA	NA	CHD1,TUBA1C	2	red.HF
Cancer,Organismal Injury and Abnormalities,Reproductive System Disease	TNM stage M0 invasive breast adenocarcinoma	0.0138	NA	NA	CHD1,TUBA1C	2	red.HF
Cancer,Organismal Injury and Abnormalities,Reproductive System Disease	Non-inflammatory HER2 positive hormone receptor negative breast cancer	0.0138	NA	NA	CHD1,TUBA1C	2	red.HF
Cancer,Organismal Injury and Abnormalities,Reproductive System Disease	Early HER2 positive invasive breast cancer	0.0138	NA	NA	CHD1,TUBA1C	2	red.HF
Cancer,Organismal Injury and Abnormalities,Reproductive System Disease	Triple positive breast cancer	0.0138	NA	NA	PIK3CA,TUBA1C	2	red.HF
Cancer,Organismal Injury and Abnormalities,Reproductive System Disease	TNM stage N0-3 primary invasive breast cancer	0.0138	NA	NA	CHD1,TUBA1C	2	red.HF
Cancer,Organismal Injury and Abnormalities,Reproductive System Disease	Locally advanced HER2-positive carcinoma of breast	0.0138	NA	NA	CHD1,TUBA1C	2	red.HF
Cancer,Inflammatory Disease,Inflammatory Response,Organismal Injury and Abnormalities,Reproductive System Disease	Triple negative inflammatory invasive ductal breast cancer	0.0138	NA	NA	CHD1,TUBA1C	2	red.HF
Cancer,Gastrointestinal Disease,Organismal Injury and Abnormalities	Metastatic gastrointestinal carcinoma	0.014	NA	NA	CHD1,PIK3CA,PPP3CB,TUBA1C	4	red.HF
Cell Morphology,Cellular Assembly and Organization	Morphology of cytoskeleton	0.0141	NA	NA	ABL2,CCP110,PIKFYVE,ROCK1,SPAST	5	red.HF
Cancer,Organismal Injury and Abnormalities,Reproductive System Disease,Tumor Morphology	Metastatic breast carcinoma	0.0144	NA	NA	CHD1,PIK3CA,TUBA1C	3	red.HF
Cancer,Organismal Injury and Abnormalities	Malignant neoplasm of heart, mediastinum and pleura	0.0144	NA	NA	CHD1,DDX3X,NRAS,SSBP2,TUBA1C	5	red.HF
Cancer,Hematological Disease,Immunological Disease,Organismal Injury and Abnormalities	Indolent non-Hodgkin lymphoma	0.0148	NA	NA	CXXC1,DLG1,DNAJB14,HECA,NFKBIE,NRAS,PPP3CB,TUBA1C,USP2,USP39	10	red.HF
Cancer,Organismal Injury and Abnormalities	Pelvic tumor	0.0149	NA	NA	AARS2,ABL2,ABRAXAS1,AMT,ANKRD34A,AP4E1,APPL1,ATAD2B,ATP13A1,ATP7A,BRWD1,CBLB,CEP120,CEP97,CHD1,CHMP2B,CLDND1,CXXC1,DDX3X,DLG1,DOCK7,DZIP3,ENTPD5,ERG,FAM160B1,FNIP1,FOXN2,FYTTD1,GK,GNB4,GPATCH2L,HECA,HSPA4L,HTRA2,IPO11,KLHL20,KPNA3,MARK1,MCCC2,MDM4,MIER1,MRPS22,MTM1,NEK1,NEURL4,NFKBIE,NPEPL1,NR2F6,NRAS,ODF2L,OSCP1,PDS5A,PEX19,PHRF1,PIK3CA,PIKFYVE,PLA2G4D,PLS1,PNPLA8,PPP1R37,PPP3CB,PRDM10,PTCHD3,PT…	97	red.HF
Hematological Disease,Hereditary Disorder,Metabolic Disease,Organismal Injury and Abnormalities	Primary dyslipidemia	0.015	NA	NA	GPD1,PPP3CB,SAR1B	3	red.HF
Cancer,Organismal Injury and Abnormalities,Reproductive System Disease,Tumor Morphology	Metastatic HER2-negative breast cancer	0.015	NA	NA	CHD1,PIK3CA,TUBA1C	3	red.HF
Cancer,Organismal Injury and Abnormalities,Reproductive System Disease,Tumor Morphology	Metastatic advanced breast cancer	0.015	NA	NA	CHD1,PIK3CA,TUBA1C	3	red.HF
Cell Morphology,Cellular Assembly and Organization	Morphology of actin cytoskeleton	0.015	NA	NA	ABL2,PIKFYVE,ROCK1	3	red.HF
Cancer,Hematological Disease,Immunological Disease,Organismal Injury and Abnormalities	BCR-ABL V299L-positive Philadelphia-positive acute lymphoblastic leukemia	0.0151	NA	NA	ABL2,TUBA1C	2	red.HF
Cancer,Gastrointestinal Disease,Organismal Injury and Abnormalities	Resectable esophageal adenocarcinoma	0.0151	NA	NA	CHD1,TUBA1C	2	red.HF
Cancer,Organismal Injury and Abnormalities,Reproductive System Disease	TNM stage N0-1 invasive breast adenocarcinoma	0.0151	NA	NA	CHD1,TUBA1C	2	red.HF
Cancer,Gastrointestinal Disease,Organismal Injury and Abnormalities	TNM stage M0 Siewert type III gastroesophageal junction non-squamous adenocarcinoma	0.0151	NA	NA	CHD1,TUBA1C	2	red.HF
Cancer,Gastrointestinal Disease,Organismal Injury and Abnormalities	TNM stage N0-3 esophageal adenocarcinoma	0.0151	NA	NA	CHD1,TUBA1C	2	red.HF
Cancer,Organismal Injury and Abnormalities,Reproductive System Disease	HER2 amplification positive breast cancer	0.0151	NA	NA	CHD1,TUBA1C	2	red.HF
Cancer,Dermatological Diseases and Conditions,Endocrine System Disorders,Organismal Injury and Abnormalities	Scattered Merkel-cell carcinoma	0.0151	NA	NA	CHD1,TUBA1C	2	red.HF
Cancer,Organismal Injury and Abnormalities,Reproductive System Disease	TNM stage T2-T3 invasive breast adenocarcinoma	0.0151	NA	NA	CHD1,TUBA1C	2	red.HF
Cancer,Organismal Injury and Abnormalities,Reproductive System Disease	Primary HER2 positive hormone receptor positive breast cancer	0.0151	NA	NA	CHD1,TUBA1C	2	red.HF
Cancer,Gastrointestinal Disease,Organismal Injury and Abnormalities	TNM stage M0 esophageal adenocarcinoma	0.0151	NA	NA	CHD1,TUBA1C	2	red.HF
Cancer,Gastrointestinal Disease,Organismal Injury and Abnormalities	TNM stage M0 Siewert type II gastroesophageal junction non-squamous adenocarcinoma	0.0151	NA	NA	CHD1,TUBA1C	2	red.HF
Cancer,Gastrointestinal Disease,Organismal Injury and Abnormalities	TNM stage T2-T3 Siewert type II gastroesophageal junction non-squamous adenocarcinoma	0.0151	NA	NA	CHD1,TUBA1C	2	red.HF
Cancer,Gastrointestinal Disease,Organismal Injury and Abnormalities	TNM stage N0-3 Siewert type II gastroesophageal junction non-squamous adenocarcinoma	0.0151	NA	NA	CHD1,TUBA1C	2	red.HF
Cancer,Organismal Injury and Abnormalities,Reproductive System Disease	Hormone receptor-positive early-stage invasive breast cancer	0.0151	NA	NA	CHD1,TUBA1C	2	red.HF
Cancer,Gastrointestinal Disease,Organismal Injury and Abnormalities	TNM stage T2-T3 esophageal adenocarcinoma	0.0151	NA	NA	CHD1,TUBA1C	2	red.HF
Cancer,Gastrointestinal Disease,Organismal Injury and Abnormalities	TNM stage N0-3 Siewert type III gastroesophageal junction non-squamous adenocarcinoma	0.0151	NA	NA	CHD1,TUBA1C	2	red.HF
Cancer,Organismal Injury and Abnormalities,Reproductive System Disease	TNM stage N1-2 locally advanced breast cancer	0.0151	NA	NA	CHD1,TUBA1C	2	red.HF
Cancer,Gastrointestinal Disease,Organismal Injury and Abnormalities	Stage III gastro-esophageal junction carcinoma	0.0151	NA	NA	CHD1,TUBA1C	2	red.HF
Cancer,Gastrointestinal Disease,Organismal Injury and Abnormalities	TNM stage T2-T3 Siewert type III gastroesophageal junction non-squamous adenocarcinoma	0.0151	NA	NA	CHD1,TUBA1C	2	red.HF
Cancer,Organismal Injury and Abnormalities,Reproductive System Disease	TNM stage T1c locally advanced breast cancer	0.0151	NA	NA	CHD1,TUBA1C	2	red.HF
Cancer,Organismal Injury and Abnormalities,Reproductive System Disease	TNM stage N1-2 invasive breast adenocarcinoma	0.0151	NA	NA	CHD1,TUBA1C	2	red.HF
Cancer,Gastrointestinal Disease,Organismal Injury and Abnormalities	TNM stage T3-4 gastroesophageal junction adenocarcinoma	0.0151	NA	NA	CHD1,TUBA1C	2	red.HF
Carbohydrate Metabolism,Lipid Metabolism,Small Molecule Biochemistry	Synthesis of phosphatidic acid	0.0152	NA	NA	GPD1,MTM1,PIK3CA,PIKFYVE,PLA2G4D,SH3GLB1	6	red.HF
Cellular Assembly and Organization,Cellular Function and Maintenance	Microtubule dynamics	0.0155	NA	-0.389	ABL2,ALMS1,ATP7A,CCP110,CEP120,CHMP2B,CRK,DLG1,DOCK7,ERG,KLHL41,MARK1,MTM1,NEK1,PIK3CA,PLS1,PPP3CB,ROCK1,RUFY3,SH3GLB1,SMARCA5,SPAST,TRPC1,WDR36	24	red.HF
Skeletal and Muscular Disorders,Skeletal and Muscular System Development and Function	Abnormal morphology of smooth muscle	0.0156	NA	NA	CRK,DLG1,ROCK1	3	red.HF
Carbohydrate Metabolism,Molecular Transport	Transport of carbohydrate	0.0158	NA	0.013	APPL1,ATP7A,PIK3CA,ROCK1,STX12,VPS45	6	red.HF
Cell Morphology,Connective Tissue Development and Function	Morphology of fibroblast cell lines	0.0158	NA	NA	CRK,NRAS,PIK3CA,ROCK1	4	red.HF
Developmental Disorder,Embryonic Development,Organismal Development,Tissue Morphology	Abnormal morphology of embryonic tissue	0.0161	NA	NA	ABL2,CCP110,CXXC1,DDX3X,DLG1,ELOA,FBXO45,MDM4,NDUFA13,NRAS,PIK3CA,PIKFYVE,UBP1	13	red.HF
Cell Morphology,Renal and Urological System Development and Function	Shape change of kidney cell lines	0.0163	NA	NA	ABL2,CRK,SOD2	3	red.HF
Cancer,Organismal Injury and Abnormalities,Reproductive System Disease,Tumor Morphology	Metastatic luminal B-like breast carcinoma	0.0163	NA	NA	PIK3CA	1	red.HF
Cancer,Hematological Disease,Immunological Disease,Organismal Injury and Abnormalities	Latency of T-cell non-Hodgkin lymphoma	0.0163	NA	NA	NRAS	1	red.HF
Cell Death and Survival,Cellular Assembly and Organization,Cellular Function and Maintenance	Clearance of apoptotic bodies	0.0163	NA	NA	DNASE1	1	red.HF
Cellular Assembly and Organization	Formation of early endosomes	0.0163	NA	NA	PIKFYVE	1	red.HF
Cell Morphology	Elongation of liver cell lines	0.0163	NA	NA	NRAS	1	red.HF
Molecular Transport,Protein Trafficking	Nuclear export of MAP kinase	0.0163	NA	NA	STYX	1	red.HF
Carbohydrate Metabolism,Small Molecule Biochemistry	Incorporation of glycerol	0.0163	NA	NA	DGAT1	1	red.HF
Cell Morphology,Nervous System Development and Function,Organismal Injury and Abnormalities	Blebbing of astrocytes	0.0163	NA	NA	ROCK1	1	red.HF
Cancer,Organismal Injury and Abnormalities,Reproductive System Disease	Endometrial endometrioid adenocarcinoma with clear cell change	0.0163	NA	NA	PIK3CA	1	red.HF
Cancer,Organismal Injury and Abnormalities,Reproductive System Disease	Adenoid cystic carcinoma in breast	0.0163	NA	NA	PIK3CA	1	red.HF
Cardiovascular Disease,Cardiovascular System Development and Function,Organismal Injury and Abnormalities,Tissue Morphology	Abnormal morphology of common cardinal vein	0.0163	NA	NA	RBPJ	1	red.HF
Cancer,Dermatological Diseases and Conditions,Organismal Injury and Abnormalities	Melanoma in situ in skin	0.0163	NA	NA	NRAS	1	red.HF
Developmental Disorder,Organismal Injury and Abnormalities	Congenital melanocytic nevus	0.0163	NA	NA	NRAS	1	red.HF
Cancer,Hematological Disease,Immunological Disease,Organismal Injury and Abnormalities	Hodgkin lymphoma in lymph node	0.0163	NA	NA	NRAS	1	red.HF
Cancer,Organismal Injury and Abnormalities,Skeletal and Muscular Disorders	Metastatic embryonal rhabdomyosarcoma	0.0163	NA	NA	MDM4	1	red.HF
Carbohydrate Metabolism,Drug Metabolism,Small Molecule Biochemistry	Localization of doxorubicin	0.0163	NA	NA	ATP7A	1	red.HF
Dermatological Diseases and Conditions,Organ Morphology,Organismal Injury and Abnormalities	Atrophy of dermis	0.0163	NA	NA	RBPJ	1	red.HF
Cancer,Organismal Injury and Abnormalities,Respiratory Disease,Tissue Morphology	Quantity of lung adenocarcinoma	0.0163	NA	NA	SSBP2	1	red.HF
Carbohydrate Metabolism,Lipid Metabolism,Molecular Transport,Small Molecule Biochemistry	Depletion of phosphatidylinositol-3-phosphate	0.0163	NA	NA	MTM1	1	red.HF
Cancer,Developmental Disorder,Hereditary Disorder,Organismal Injury and Abnormalities	Congenital melanocytic nevus syndrome	0.0163	NA	NA	NRAS	1	red.HF
Cardiovascular Disease,Organismal Injury and Abnormalities	Injury of heart tissue	0.0163	NA	NA	PIK3CA	1	red.HF
Digestive System Development and Function,Organismal Functions	Delay in gastric emptying	0.0163	NA	NA	DGAT1	1	red.HF
Skeletal and Muscular System Development and Function	Osteoclastogenesis of joint	0.0163	NA	NA	RBPJ	1	red.HF
Cancer,Hematological Disease,Immunological Disease,Organismal Injury and Abnormalities	Penetrance of T-cell non-Hodgkin lymphoma	0.0163	NA	NA	NRAS	1	red.HF
Cellular Compromise	Fragmentation of acrosome	0.0163	NA	NA	GOPC	1	red.HF
Small Molecule Biochemistry	Biosynthesis of heme a	0.0163	NA	NA	COX15	1	red.HF
Developmental Disorder,Skeletal and Muscular Disorders	Macrodactyly	0.0163	NA	NA	PIK3CA	1	red.HF
Lipid Metabolism,Molecular Transport,Small Molecule Biochemistry	Quantity of 8,9-epoxyeicosatrienoic acid	0.0163	NA	NA	PNPLA8	1	red.HF
Cell Morphology	Area of liver cell lines	0.0163	NA	NA	NRAS	1	red.HF
RNA Trafficking	Incorporation of RNA	0.0163	NA	NA	NRAS	1	red.HF
Cellular Movement,Hair and Skin Development and Function	Dispersion of epithelial cell lines	0.0163	NA	NA	NRAS	1	red.HF
Cell Death and Survival,Cell Morphology,Hematological System Development and Function,Humoral Immune Response,Immunological Disease,Lymphoid Tissue Structure and Development,Tissue Morphology	Loss of marginal-zone B lymphocytes	0.0163	NA	NA	FNIP1	1	red.HF
Cell Cycle,Renal and Urological System Development and Function	Mitogenesis of kidney cell lines	0.0163	NA	NA	PIKFYVE	1	red.HF
Cardiovascular Disease,Organismal Injury and Abnormalities,Tissue Morphology	Degeneration of heart tissue	0.0163	NA	NA	PPP3CB	1	red.HF
Cell-mediated Immune Response,Cellular Development,Cellular Function and Maintenance,Cellular Growth and Proliferation,Embryonic Development,Hematological System Development and Function,Hematopoiesis,Lymphoid Tissue Structure and Development,Organ Development,Organismal Development,Tissue Development	Development of thymic-derived Treg cells	0.0163	NA	NA	CBLB	1	red.HF
Carbohydrate Metabolism,Lipid Metabolism,Small Molecule Biochemistry	Conversion of phosphatidylinositol-3-phosphate	0.0163	NA	NA	PIKFYVE	1	red.HF
Cellular Movement	Dispersion of liver cell lines	0.0163	NA	NA	NRAS	1	red.HF
Cell Morphology,Renal and Urological System Development and Function	Cell polarity formation of kidney cell lines	0.0163	NA	NA	ABL2	1	red.HF
Cancer,Organismal Injury and Abnormalities,Reproductive System Disease	Breast metastasis	0.0163	NA	NA	PIK3CA	1	red.HF
Cancer,Dermatological Diseases and Conditions,Organismal Injury and Abnormalities	Non-chronic sun damage melanoma	0.0163	NA	NA	NRAS	1	red.HF
DNA Replication, Recombination, and Repair,Nucleic Acid Metabolism,Small Molecule Biochemistry	Incorporation of uridine	0.0163	NA	NA	NRAS	1	red.HF
Cellular Growth and Proliferation	Clonogenicity of lymphoma cell lines	0.0163	NA	NA	SSBP2	1	red.HF
Cell Cycle	Delay in G1 phase of lymphoma cell lines	0.0163	NA	NA	SOD2	1	red.HF
Cellular Assembly and Organization,Cellular Compromise	Disruption of microtubule cytoskeleton	0.0163	NA	NA	ERG	1	red.HF
Cancer,Connective Tissue Disorders,Organismal Injury and Abnormalities	Myxoid/round cell liposarcoma	0.0163	NA	NA	PIK3CA	1	red.HF
Energy Production,Nucleic Acid Metabolism,Small Molecule Biochemistry	Consumption of ATP	0.0163	NA	NA	ENTPD5	1	red.HF
Cancer,Connective Tissue Disorders,Organismal Injury and Abnormalities,Skeletal and Muscular Disorders	Central chondrosarcoma	0.0163	NA	NA	NRAS	1	red.HF
Cell Death and Survival,Cell Morphology,Nervous System Development and Function,Neurological Disease,Tissue Morphology	Loss of basal ganglia neuron	0.0163	NA	NA	HTRA2	1	red.HF
Cell Morphology	Contraction of breast cancer cell lines	0.0163	NA	NA	PIK3CA	1	red.HF
Developmental Disorder,Hematological Disease,Hereditary Disorder,Metabolic Disease,Organismal Injury and Abnormalities	Anderson disease	0.0163	NA	NA	SAR1B	1	red.HF
Cellular Assembly and Organization,Cellular Compromise,Cellular Function and Maintenance	Breakdown of microtubules	0.0163	NA	NA	SPAST	1	red.HF
Cell Cycle,Connective Tissue Development and Function	Arrest in mid S phase of fibroblast cell lines	0.0163	NA	NA	NRAS	1	red.HF
Cardiovascular System Development and Function	Internal diameter at end systole of left ventricle	0.0163	NA	NA	PNPLA8	1	red.HF
Nervous System Development and Function,Neurological Disease	Abnormal morphology of motor nucleus of trigeminal nerve	0.0163	NA	NA	SOD2	1	red.HF
Cancer,Dermatological Diseases and Conditions,Organismal Injury and Abnormalities	Hyperplasia of basal epidermal cells	0.0163	NA	NA	PIK3CA	1	red.HF
Connective Tissue Disorders,Developmental Disorder,Hereditary Disorder,Organismal Injury and Abnormalities,Skeletal and Muscular Disorders	Digenic short rib thoracic dysplasia 3/6 with polydactyly	0.0163	NA	NA	NEK1	1	red.HF
Cell Morphology	Elongation of epithelial cell lines	0.0163	NA	NA	NRAS	1	red.HF
Organ Morphology,Organismal Development,Organismal Injury and Abnormalities,Reproductive System Development and Function,Reproductive System Disease	Abnormal morphology of blind uterus	0.0163	NA	NA	DLG1	1	red.HF
Lipid Metabolism,Small Molecule Biochemistry	Mass of phosphatidylcholine	0.0163	NA	NA	PNPLA8	1	red.HF
Tissue Morphology	Density of myofiber	0.0163	NA	NA	NRAS	1	red.HF
Cancer,Dermatological Diseases and Conditions,Organismal Injury and Abnormalities,Reproductive System Disease	Intraductal papilloma	0.0163	NA	NA	PIK3CA	1	red.HF
Cell Morphology,Hematological System Development and Function,Hematopoiesis,Lymphoid Tissue Structure and Development,Tissue Morphology	Morphology of demarcation membrane systems	0.0163	NA	NA	SP3	1	red.HF
Lipid Metabolism,Molecular Transport,Small Molecule Biochemistry	Quantity of 14,15-epoxyeicosatrienoic acid	0.0163	NA	NA	PNPLA8	1	red.HF
Lipid Metabolism,Molecular Transport,Small Molecule Biochemistry	Quantity of 11,12-epoxyeicosatrienoic acid	0.0163	NA	NA	PNPLA8	1	red.HF
Cardiovascular Disease,Cardiovascular System Development and Function,Organismal Injury and Abnormalities,Tissue Morphology	Loss of vascular tissue	0.0163	NA	NA	ABL2	1	red.HF
Cell Morphology,Cellular Assembly and Organization	Morphology of endocytotic vesicle	0.0163	NA	NA	PIKFYVE	1	red.HF
Cancer,Dermatological Diseases and Conditions,Organismal Injury and Abnormalities	Malignant skin appendage neoplasm	0.0163	NA	NA	PIK3CA	1	red.HF
Cell Death and Survival,Cell Morphology,Hematological Disease,Hematological System Development and Function,Hematopoiesis,Lymphoid Tissue Structure and Development,Tissue Morphology	Loss of bone marrow precursor cells	0.0163	NA	NA	MDM4	1	red.HF
Cancer,Organismal Injury and Abnormalities,Skeletal and Muscular Disorders	Metastatic alveolar rhabdomyosarcoma	0.0163	NA	NA	MDM4	1	red.HF
Connective Tissue Disorders,Gastrointestinal Disease,Hepatic System Disease,Hereditary Disorder,Organismal Injury and Abnormalities,Respiratory Disease	Interstitial lung and liver disease	0.0163	NA	NA	FARSB	1	red.HF
Cellular Compromise,Cellular Function and Maintenance	Endoplasmic reticulum stress response of pancreatic cancer cell lines	0.0163	NA	NA	ERO1A	1	red.HF
Free Radical Scavenging	Conversion of superoxide	0.0163	NA	NA	SOD2	1	red.HF
Cardiovascular System Development and Function,Cell Death and Survival	Cell survival of vascular endothelial cells	0.0163	NA	NA	ABL2	1	red.HF
Cancer,Gastrointestinal Disease,Organismal Injury and Abnormalities	Cancer of floor of mouth	0.0163	NA	NA	PIK3CA	1	red.HF
Cancer,Hematological Disease,Organismal Injury and Abnormalities,Reproductive System Disease	Myeloid sarcoma in breast	0.0163	NA	NA	NRAS	1	red.HF
Cancer,Organismal Injury and Abnormalities	Malignant solid tumor	2.1e-09		-0.426	ACAT2,ACE,ACOT11,ACTL6A,ACTR3,ADAM15,ADIRF,API5,ARHGAP9,ARMC12,ASAP2,ATG2A,BCAT2,BFSP1,BMS1,BNIP3,BTNL9,BZW1,C2orf49,C6orf47,C8orf37,CACHD1,CCS,CCT4,CD81,CDK5RAP3,CGNL1,CHKA,CHPT1,CIRBP,CLIC3,COASY,COTL1,COX19,CPSF4,CPSF6,CRY2,CS,CSNK1A1,CYB5D2,DDX21,DDX47,DESI2,DGKQ,DHX35,DIPK1C,DNAJB11,DNAJC21,DRG1,EAF1,ECH1,ECI2,EXOC5,FAHD2A,FAM120C,FAM25A (includes others),FIZ1,FKBP4,FMO2,FUT7,G3BP1,GOLGA5,GO…	196	purple.HF
Cancer,Organismal Injury and Abnormalities	Non-melanoma solid tumor	9.92e-09		0.808	ACAT2,ACE,ACOT11,ACTR3,ADAM15,ADIRF,API5,ARHGAP9,ARMC12,ASAP2,ATG2A,BCAT2,BFSP1,BMS1,BNIP3,BTNL9,BZW1,C2orf49,C6orf47,C8orf37,CACHD1,CCS,CCT4,CD81,CDK5RAP3,CGNL1,CHKA,CHPT1,CIRBP,CLIC3,COASY,COTL1,COX19,CPSF4,CPSF6,CRY2,CS,CSNK1A1,CYB5D2,DDX21,DDX47,DESI2,DGKQ,DHX35,DIPK1C,DNAJB11,DNAJC21,DRG1,EAF1,ECH1,ECI2,EXOC5,FAHD2A,FAM120C,FIZ1,FKBP4,FMO2,FUT7,G3BP1,GOLGA5,GOLT1B,GPATCH3,GPBAR1,GPR180,GRHPR…	192	purple.HF
Cancer,Organismal Injury and Abnormalities	Non-hematological solid tumor	1.15e-08		0.512	ACAT2,ACE,ACOT11,ACTL6A,ACTR3,ADAM15,ADIRF,API5,ARHGAP9,ARMC12,ASAP2,ATG2A,BCAT2,BFSP1,BMS1,BNIP3,BTNL9,BZW1,C2orf49,C6orf47,C8orf37,CACHD1,CCS,CCT4,CD81,CDK5RAP3,CGNL1,CHKA,CHPT1,CIRBP,CLIC3,COASY,COTL1,COX19,CPSF4,CPSF6,CRY2,CS,CSNK1A1,CYB5D2,DDX21,DDX47,DESI2,DGKQ,DHX35,DIPK1C,DNAJB11,DNAJC21,DRG1,EAF1,ECH1,ECI2,EXOC5,FAHD2A,FAM120C,FAM25A (includes others),FIZ1,FKBP4,FMO2,FUT7,G3BP1,GOLGA5,GO…	193	purple.HF
Cancer,Organismal Injury and Abnormalities	Nonhematologic malignant neoplasm	2.49e-08		-0.321	ACAT2,ACE,ACOT11,ACTL6A,ACTR3,ADAM15,ADIRF,API5,ARHGAP9,ARMC12,ASAP2,ATG2A,BCAT2,BFSP1,BMS1,BNIP3,BTNL9,BZW1,C2orf49,C6orf47,C8orf37,CACHD1,CCS,CCT4,CD81,CDK5RAP3,CGNL1,CHKA,CHPT1,CIRBP,CLIC3,COASY,COTL1,COX19,CPSF4,CPSF6,CRY2,CS,CSNK1A1,CYB5D2,DDX21,DDX47,DESI2,DGKQ,DHX35,DIPK1C,DNAJB11,DNAJC21,DRG1,EAF1,ECH1,ECI2,EXOC5,FAHD2A,FAM120C,FAM25A (includes others),FIZ1,FKBP4,FMO2,FUT7,G3BP1,GOLGA5,GO…	192	purple.HF
Cancer,Organismal Injury and Abnormalities	Tumorigenesis of tissue	7.02e-08		0.646	ACAT2,ACE,ACOT11,ACTR3,ADAM15,ADIRF,API5,ARHGAP9,ARMC12,ASAP2,ATG2A,BCAT2,BFSP1,BMS1,BNIP3,BTNL9,BZW1,C2orf49,C6orf47,C8orf37,CACHD1,CCS,CCT4,CD81,CDK5RAP3,CGNL1,CHKA,CHPT1,CIRBP,CLIC3,COASY,COTL1,COX19,CPSF4,CPSF6,CRY2,CS,CSNK1A1,CYB5D2,DDX21,DDX47,DESI2,DGKQ,DHX35,DIPK1C,DNAJB11,DNAJC21,DRG1,EAF1,ECH1,ECI2,EXOC5,FAHD2A,FAM120C,FAM25A (includes others),FIZ1,FKBP4,FMO2,FUT7,G3BP1,GOLGA5,GOLT1B,GP…	190	purple.HF
Cancer,Organismal Injury and Abnormalities	Carcinoma	1e-07		0.088	ACAT2,ACE,ACOT11,ACTR3,ADAM15,ADIRF,API5,ARHGAP9,ARMC12,ASAP2,ATG2A,BCAT2,BFSP1,BMS1,BNIP3,BTNL9,BZW1,C2orf49,C6orf47,C8orf37,CACHD1,CCS,CCT4,CD81,CDK5RAP3,CGNL1,CHKA,CHPT1,CIRBP,CLIC3,COASY,COTL1,COX19,CPSF4,CPSF6,CRY2,CS,CSNK1A1,CYB5D2,DDX21,DDX47,DESI2,DGKQ,DHX35,DIPK1C,DNAJB11,DNAJC21,DRG1,EAF1,ECH1,ECI2,EXOC5,FAHD2A,FAM120C,FIZ1,FKBP4,FMO2,FUT7,G3BP1,GOLGA5,GOLT1B,GPATCH3,GPBAR1,GPR180,GRHPR…	189	purple.HF
Cancer,Organismal Injury and Abnormalities	Extracranial solid tumor	1.59e-07		-1.169	ACAT2,ACE,ACOT11,ACTR3,ADAM15,ADIRF,API5,ARHGAP9,ARMC12,ASAP2,ATG2A,BCAT2,BFSP1,BMS1,BNIP3,BTNL9,BZW1,C2orf49,C6orf47,C8orf37,CACHD1,CCS,CCT4,CD81,CDK5RAP3,CGNL1,CHKA,CHPT1,CIRBP,CLIC3,COASY,COTL1,COX19,CPSF4,CPSF6,CRY2,CS,CSNK1A1,CYB5D2,DDX21,DDX47,DESI2,DGKQ,DHX35,DIPK1C,DNAJB11,DNAJC21,DRG1,EAF1,ECH1,ECI2,EXOC5,FAHD2A,FAM120C,FAM25A (includes others),FIZ1,FKBP4,FMO2,FUT7,G3BP1,GOLGA5,GOLT1B,GP…	193	purple.HF
Cancer,Organismal Injury and Abnormalities	Head and neck cancer	2.59e-07		NA	ACAT2,ACE,ACOT11,ACTR3,ADAM15,ADIRF,ARHGAP9,ARMC12,ASAP2,ATG2A,BCAT2,BFSP1,BMS1,BNIP3,BTNL9,BZW1,C6orf47,C8orf37,CACHD1,CCS,CCT4,CD81,CDK5RAP3,CGNL1,CHKA,CHPT1,CIRBP,CLIC3,COX19,CPSF4,CSNK1A1,CYB5D2,DDX21,DDX47,DGKQ,DHX35,DIPK1C,DNAJB11,DNAJC21,DRG1,EAF1,ECH1,EXOC5,FAHD2A,FAM120C,FIZ1,FKBP4,FMO2,FUT7,G3BP1,GPATCH3,GPBAR1,GPR180,GRHPR,GTPBP3,HBEGF,HNRNPAB,HSF2,HSP90AA1,HSPH1,IARS,IDE,IGSF8,IL17RA,…	161	purple.HF
Cancer,Organismal Injury and Abnormalities	Head and neck tumor	3.37e-07		NA	ACAT2,ACE,ACOT11,ACTR3,ADAM15,ADIRF,ARHGAP9,ARMC12,ASAP2,ATG2A,BCAT2,BFSP1,BMS1,BNIP3,BTNL9,BZW1,C6orf47,C8orf37,CACHD1,CCS,CCT4,CD81,CDK5RAP3,CGNL1,CHKA,CHPT1,CIRBP,CLIC3,COX19,CPSF4,CSNK1A1,CYB5D2,DDX21,DDX47,DGKQ,DHX35,DIPK1C,DNAJB11,DNAJC21,DRG1,EAF1,ECH1,EXOC5,FAHD2A,FAM120C,FIZ1,FKBP4,FMO2,FUT7,G3BP1,GPATCH3,GPBAR1,GPR180,GRHPR,GTPBP3,HBEGF,HNRNPAB,HSF2,HSP90AA1,HSPA8,HSPH1,IARS,IDE,IGSF8,I…	162	purple.HF
Cancer,Endocrine System Disorders,Organismal Injury and Abnormalities	Thyroid carcinoma	3.77e-07		NA	ACAT2,ACE,ACOT11,ACTR3,ADAM15,ADIRF,ARHGAP9,ARMC12,ASAP2,ATG2A,BCAT2,BFSP1,BMS1,BNIP3,BTNL9,BZW1,C6orf47,C8orf37,CACHD1,CCS,CCT4,CD81,CDK5RAP3,CGNL1,CHKA,CHPT1,CIRBP,CLIC3,COX19,CPSF4,CSNK1A1,CYB5D2,DDX21,DGKQ,DHX35,DIPK1C,DNAJB11,DNAJC21,DRG1,EAF1,ECH1,EXOC5,FAHD2A,FAM120C,FIZ1,FKBP4,FMO2,FUT7,G3BP1,GPATCH3,GPBAR1,GPR180,GRHPR,GTPBP3,HBEGF,HNRNPAB,HSF2,HSP90AA1,HSPH1,IARS,IDE,IL17RA,INPP5K,INTS6…	154	purple.HF
Cancer,Organismal Injury and Abnormalities	Neck neoplasm	5.67e-07		NA	ACAT2,ACE,ACOT11,ACTR3,ADAM15,ADIRF,ARHGAP9,ARMC12,ASAP2,ATG2A,BCAT2,BFSP1,BMS1,BNIP3,BTNL9,BZW1,C6orf47,C8orf37,CACHD1,CCS,CCT4,CD81,CDK5RAP3,CGNL1,CHKA,CHPT1,CIRBP,CLIC3,COX19,CPSF4,CSNK1A1,CYB5D2,DDX21,DGKQ,DHX35,DIPK1C,DNAJB11,DNAJC21,DRG1,EAF1,ECH1,EXOC5,FAHD2A,FAM120C,FIZ1,FKBP4,FMO2,FUT7,G3BP1,GPATCH3,GPBAR1,GPR180,GRHPR,GTPBP3,HBEGF,HNRNPAB,HSF2,HSP90AA1,HSPH1,IARS,IDE,IL17RA,INPP5K,INTS6…	155	purple.HF
Cancer,Organismal Injury and Abnormalities	Cancer of secretory structure	5.68e-07		NA	ACAT2,ACE,ACOT11,ACTR3,ADAM15,ADIRF,API5,ARHGAP9,ARMC12,ASAP2,ATG2A,BCAT2,BFSP1,BMS1,BNIP3,BTNL9,BZW1,C6orf47,C8orf37,CACHD1,CCS,CCT4,CD81,CDK5RAP3,CGNL1,CHKA,CHPT1,CIRBP,CLIC3,COX19,CPSF4,CPSF6,CRY2,CSNK1A1,CYB5D2,DDX21,DGKQ,DHX35,DIPK1C,DNAJB11,DNAJC21,DRG1,EAF1,ECH1,EXOC5,FAHD2A,FAM120C,FIZ1,FKBP4,FMO2,FUT7,G3BP1,GPATCH3,GPBAR1,GPR180,GRHPR,GTPBP3,HBEGF,HEBP2,HNRNPAB,HSF2,HSP90AA1,HSPA8,HSPH1,…	166	purple.HF
Cancer,Organismal Injury and Abnormalities	Head and neck carcinoma	7.99e-07		NA	ACAT2,ACE,ACOT11,ACTR3,ADAM15,ADIRF,ARHGAP9,ARMC12,ASAP2,ATG2A,BCAT2,BFSP1,BMS1,BNIP3,BTNL9,BZW1,C6orf47,C8orf37,CACHD1,CCS,CCT4,CD81,CDK5RAP3,CGNL1,CHKA,CHPT1,CIRBP,CLIC3,COX19,CPSF4,CSNK1A1,CYB5D2,DDX21,DDX47,DGKQ,DHX35,DIPK1C,DNAJB11,DNAJC21,DRG1,EAF1,ECH1,EXOC5,FAHD2A,FAM120C,FIZ1,FKBP4,FMO2,FUT7,G3BP1,GPATCH3,GPBAR1,GPR180,GRHPR,GTPBP3,HBEGF,HNRNPAB,HSF2,HSP90AA1,HSPH1,IARS,IDE,IGSF8,IL17RA,…	159	purple.HF
Amino Acid Metabolism,Post-Translational Modification,Small Molecule Biochemistry	Methylation of L-amino acid	7.65e-06		NA	PRMT3,RELA,SUV39H1	3	purple.HF
Amino Acid Metabolism,Post-Translational Modification,Small Molecule Biochemistry	Methylation of basic amino acid	4.2e-05		NA	PRMT3,RELA,SUV39H1	3	purple.HF
Amino Acid Metabolism,Post-Translational Modification,Small Molecule Biochemistry	Methylation of L-lysine	8.48e-05		NA	RELA,SUV39H1	2	purple.HF
Cancer,Organismal Injury and Abnormalities	Abdominal neoplasm	0.0002		-0.64	ACE,ACOT11,ACTR3,ADAM15,ADIRF,API5,ARHGAP9,ARMC12,ASAP2,ATG2A,BCAT2,BFSP1,BMS1,BNIP3,BTNL9,BZW1,C2orf49,C6orf47,CACHD1,CCS,CCT4,CD81,CDK5RAP3,CGNL1,CHKA,CHPT1,CIRBP,COASY,COTL1,COX19,CPSF4,CPSF6,CRY2,CS,CSNK1A1,CYB5D2,DDX21,DDX47,DESI2,DGKQ,DHX35,DNAJB11,DNAJC21,DRG1,EAF1,ECH1,ECI2,EXOC5,FAHD2A,FAM120C,FIZ1,FKBP4,FMO2,FUT7,G3BP1,GOLGA5,GOLT1B,GPATCH3,GPBAR1,GPR180,GRHPR,GTPBP3,HBEGF,HEBP2,HNRNPAB…	174	purple.HF
Organismal Injury and Abnormalities,Reproductive System Disease	Abnormal function of reproductive system	0.000213		NA	ACE,FKBP4,NR1H2,SIAH1,Tcam1	5	purple.HF
Cell Death and Survival	Cell death of pheochromocytoma cell lines	0.00023		0.388	NCS1,NFKBIA,PA2G4,PRKCD,REST,SIAH1,SPHK2	7	purple.HF
Cellular Development,Cellular Growth and Proliferation	Cell proliferation of tumor cell lines	0.000285		-0.837	ADAM15,API5,BNIP3,CD81,CHKA,CIRBP,CPSF4,CSNK1A1,DDX21,DESI2,FKBP4,HBEGF,HSP90AA1,IDE,MED19,MIIP,MTDH,NDRG1,NFKBIA,NFKBIB,NR1H2,PA2G4,PHF1,PRKCD,PTK6,RACGAP1,RASAL1,RELA,REST,SIAH1,SLC2A11,SLC43A1,SPHK2,STRAP,SUV39H1,TBC1D7,TNS2,TPP2,UBFD1,WBP2,YWHAZ,ZNF131	42	purple.HF
Cell Death and Survival	Apoptosis of heart cell lines	0.000295		NA	HBEGF,NFKBIA,NFKBIB,PRKCD	4	purple.HF
Cell-To-Cell Signaling and Interaction	Adhesion of prostate cancer cell lines	0.000367		-0.911	ADAM15,FUT7,NFKBIA,RELA	4	purple.HF
Cell-To-Cell Signaling and Interaction	Binding of germ cells	0.000388		NA	ACE,ADAM15,CCT4,LAMA3,PCSK4	5	purple.HF
Gene Expression	Transactivation	0.000393		-1.443	API5,FKBP4,HSF2,KAT5,KAT7,MED19,MTDH,MXD1,NFKBIA,NFKBIB,NR1H2,PA2G4,PER1,PRKCD,RELA,SIAH1,SPHK2,TIRAP	18	purple.HF
Cancer,Organismal Injury and Abnormalities	Abdominal cancer	0.000399		0.152	ACE,ACOT11,ACTR3,ADAM15,ADIRF,API5,ARHGAP9,ARMC12,ASAP2,ATG2A,BCAT2,BFSP1,BMS1,BNIP3,BTNL9,BZW1,C2orf49,C6orf47,CACHD1,CCS,CCT4,CD81,CDK5RAP3,CGNL1,CHKA,CHPT1,CIRBP,COASY,COTL1,COX19,CPSF4,CPSF6,CRY2,CS,CSNK1A1,CYB5D2,DDX21,DDX47,DESI2,DGKQ,DHX35,DNAJB11,DNAJC21,DRG1,EAF1,ECH1,ECI2,EXOC5,FAHD2A,FAM120C,FIZ1,FKBP4,FMO2,FUT7,G3BP1,GOLGA5,GOLT1B,GPATCH3,GPBAR1,GPR180,GRHPR,GTPBP3,HBEGF,HEBP2,HNRNPAB…	171	purple.HF
Cellular Growth and Proliferation	Colony formation of prostate cancer cell lines	0.000407		NA	KAT5,NDRG1,NFKBIA,PTK6	4	purple.HF
Gene Expression	Transcription of DNA	0.000424		-1.073	ACTR3,ADIRF,CD81,CDK5RAP3,CRY2,DDX21,DGKQ,DRG1,GPATCH3,HNRNPAB,HSF2,HSPA8,HSPH1,INPP5K,KAT5,KAT7,MTDH,MXD1,NEDD8,NFKBIA,NFKBIB,NR1H2,PA2G4,PCGF1,PER1,PKIA,RELA,REST,STRAP,SUPT5H,SUV39H1,TNIP1,WBP2,WDTC1,XAB2,ZNF131,ZNF239	37	purple.HF
Cell Cycle	Arrest in interphase of tumor cell lines	0.000424		NA	CDK5RAP3,CHKA,DESI2,MTCH2,MTDH,MXD1,NDRG1,NFKBIA,PRKCD,RELA,RFFL,SPHK2	12	purple.HF
Connective Tissue Development and Function,Tissue Morphology	Density of fibroblasts	0.000503		NA	NFKBIA,RELA	2	purple.HF
Gene Expression	Transactivation of RNA	0.000511		-1.465	API5,HSF2,KAT5,KAT7,MED19,MTDH,MXD1,NFKBIA,NFKBIB,NR1H2,PA2G4,PER1,PRKCD,RELA,SIAH1,SPHK2,TIRAP	17	purple.HF
Cancer,Gastrointestinal Disease,Organismal Injury and Abnormalities	Digestive system cancer	0.000566		NA	ACE,ACOT11,ACTR3,ADAM15,ADIRF,API5,ARHGAP9,ARMC12,ASAP2,ATG2A,BCAT2,BFSP1,BMS1,BNIP3,BTNL9,BZW1,C2orf49,C6orf47,CACHD1,CCS,CCT4,CD81,CDK5RAP3,CGNL1,CHKA,CHPT1,CIRBP,COASY,COTL1,COX19,CPSF4,CPSF6,CRY2,CS,CSNK1A1,CYB5D2,DDX21,DDX47,DESI2,DHX35,DNAJC21,DRG1,EAF1,ECH1,ECI2,EXOC5,FAHD2A,FAM120C,FIZ1,FKBP4,FMO2,FUT7,G3BP1,GOLGA5,GOLT1B,GPBAR1,GPR180,GRHPR,GTPBP3,HBEGF,HEBP2,HNRNPAB,HSP90AA1,HSPA8,HSPH1…	162	purple.HF
Cell Death and Survival	Anoikis of carcinoma cell lines	0.000674		NA	NDRG1,PRKCD,YWHAZ	3	purple.HF
Gene Expression	Transcription of RNA	0.000735		-0.947	ACTR3,ADIRF,CD81,CDK5RAP3,CRY2,DDX21,DGKQ,DRG1,EAF1,GPATCH3,HNRNPAB,HSF2,HSPA8,HSPH1,INPP5K,KAT5,KAT7,MTCH2,MTDH,MXD1,NEDD8,NFKBIA,NFKBIB,NR1H2,PA2G4,PCGF1,PER1,PKIA,PRKCD,RELA,REST,SIAH1,STRAP,SUPT5H,SUV39H1,TNIP1,WBP2,WDTC1,XAB2,YWHAZ,ZNF131,ZNF239	42	purple.HF
Carbohydrate Metabolism,Small Molecule Biochemistry	Hydrolysis of inositol phosphate	0.000833		NA	NCS1,PI4KB	2	purple.HF
Cell Death and Survival,Hair and Skin Development and Function	Cell survival of epithelial cell lines	0.000833		NA	KAT5,SUV39H1	2	purple.HF
Cell Death and Survival,Organismal Injury and Abnormalities	Apoptosis of epithelial cells	0.000833		0.072	ACE,EXOC5,FKBP4,MTCH2,NDRG1,NFKBIA,NFKBIB,PRKCD,RELA,SPHK2,TNIP1	11	purple.HF
Cancer,Gastrointestinal Disease,Organismal Injury and Abnormalities	Digestive organ tumor	0.00088		NA	ACE,ACOT11,ACTR3,ADAM15,ADIRF,API5,ARHGAP9,ARMC12,ASAP2,ATG2A,BCAT2,BFSP1,BMS1,BNIP3,BTNL9,BZW1,C2orf49,C6orf47,CACHD1,CCS,CCT4,CD81,CDK5RAP3,CGNL1,CHKA,CHPT1,CIRBP,COASY,COTL1,COX19,CPSF4,CPSF6,CRY2,CS,CSNK1A1,CYB5D2,DDX21,DDX47,DESI2,DHX35,DNAJC21,DRG1,EAF1,ECH1,ECI2,EXOC5,FAHD2A,FAM120C,FIZ1,FKBP4,FMO2,FUT7,G3BP1,GOLGA5,GOLT1B,GPBAR1,GPR180,GRHPR,GTPBP3,HBEGF,HEBP2,HNRNPAB,HSP90AA1,HSPA8,HSPH1…	164	purple.HF
Cell Morphology,Cellular Function and Maintenance	Autophagy	0.000887	Decreased	-2.882	ATG2A,BNIP3,HSP90AA1,HSPA8,LARS,MTDH,NDRG1,PCGF1,PRKAB1,PRKCD,RELA,SUPT5H,TBC1D10A,TBC1D7,TRIM65	15	purple.HF
Cell Death and Survival	Necrosis	0.00089		1.218	ACE,ADAM15,API5,BNIP3,CCT4,CD81,CHKA,CS,CSNK1A1,DESI2,EXOC5,FAHD2A,FKBP4,HBEGF,HSP90AA1,HSPA8,HSPH1,IDE,IL17RA,KAT5,LAMA3,MIIP,MTCH2,MTDH,MXD1,NCS1,NDRG1,NFKBIA,NFKBIB,NR1H2,NUP58,PA2G4,PER1,PHF1,PI4KB,PRKAB1,PRKCD,PTK6,PYY,RACGAP1,RELA,REST,SIAH1,SLC26A11,SMPD4,SPHK2,STIP1,STRADB,STRAP,STXBP1,TIRAP,TMEM132A,TNIP1,TNS2,TPP2,XAB2,YWHAZ	57	purple.HF
Cell Cycle,Cell Morphology,Cellular Assembly and Organization	Morphology of chromosome components	0.000927		NA	HSF2,SMG6,SUV39H1,TINF2,TPP2	5	purple.HF
Cell Cycle,Cell Morphology,Cellular Assembly and Organization,Cellular Function and Maintenance	Length of telomeres	0.000999		NA	SMG6,SUV39H1,TINF2,TPP2	4	purple.HF
Cancer,Organismal Injury and Abnormalities	Abdominal carcinoma	0.00107		NA	ACE,ACOT11,ACTR3,ADAM15,API5,ARHGAP9,ARMC12,ASAP2,ATG2A,BCAT2,BFSP1,BMS1,BNIP3,BTNL9,BZW1,C2orf49,C6orf47,CACHD1,CCS,CCT4,CD81,CDK5RAP3,CGNL1,CHKA,CHPT1,CIRBP,COASY,COTL1,COX19,CPSF4,CPSF6,CRY2,CS,CSNK1A1,CYB5D2,DDX21,DDX47,DESI2,DGKQ,DHX35,DNAJB11,DNAJC21,EAF1,ECH1,ECI2,EXOC5,FAHD2A,FAM120C,FIZ1,FKBP4,FMO2,FUT7,G3BP1,GOLGA5,GOLT1B,GPATCH3,GPBAR1,GPR180,GRHPR,GTPBP3,HBEGF,HEBP2,HNRNPAB,HSP90AA1,H…	165	purple.HF
Carbohydrate Metabolism,Lipid Metabolism,Small Molecule Biochemistry	Metabolism of phosphatidic acid	0.00113		-1.973	CHKA,CHPT1,DGKQ,INPP5K,NCS1,PI4KB,SLC44A4,SMPD4,TIRAP	9	purple.HF
Cell Death and Survival	Cell death of fibroblast cell lines	0.00122		1.452	BNIP3,FKBP4,MTCH2,MXD1,NFKBIA,NFKBIB,NR1H2,PI4KB,PRKCD,RELA,SPHK2,STRADB,TNIP1,YWHAZ	14	purple.HF
Protein Degradation,Protein Synthesis	Degradation of protein fragment	0.00124		NA	ACE,TPP2	2	purple.HF
Cellular Function and Maintenance	Respiration of embryonic cell lines	0.00124		NA	IDE,PRKCD	2	purple.HF
Cell Death and Survival	Apoptosis	0.00129		0.961	ACE,ADAM15,API5,BNIP3,CCT4,CDK5RAP3,CHKA,CIRBP,CS,CSNK1A1,DDX47,DESI2,EXOC5,FKBP4,HBEGF,HEBP2,HSF2,HSP90AA1,HSPA8,HSPH1,IDE,KAT5,KAT7,LAMA3,MPZ,MTCH2,MTDH,MXD1,NDRG1,NFKBIA,NFKBIB,NR1H2,PA2G4,PER1,PHF1,PRKAB1,PRKCD,PSMG2,PTK6,RACGAP1,RELA,REST,SELENBP1,SIAH1,SMPD4,SPHK2,STIP1,STRADB,STRAP,STXBP1,TIRAP,TMEM132A,TNIP1,TNS2,TPP2,YWHAZ	56	purple.HF
Carbohydrate Metabolism,Lipid Metabolism,Small Molecule Biochemistry	Hydrolysis of phosphatidylinositol 4,5-diphosphate	0.00136		NA	INPP5K,NCS1,PI4KB	3	purple.HF
Cancer,Gastrointestinal Disease,Organismal Injury and Abnormalities	Oral squamous cell carcinoma	0.00138		NA	BMS1,COX19,CSNK1A1,DDX47,GRHPR,HSP90AA1,IARS,IDE,IGSF8,KAT5,KNTC1,MPPED2,MTDH,NFKBIB,NR1H2,PARP8,PCSK4,PRMT3,RASAL1,SETD6,SLAIN1,SLX1A/SLX1B,SMG6,STRADB,SYNCRIP,TPP2,TUBB1	27	purple.HF
Post-Translational Modification	Ubiquitination of protein	0.0014		0.447	CDK5RAP3,HSP90AA1,MGRN1,NFKBIA,PRMT3,RUSC1,SIAH1,SPSB2,TBC1D7,TPP2,TRIM47,UBE2A,UBE2Q2	13	purple.HF
Cell Morphology	Permeabilization of mitochondria	0.00145	Decreased	-2	BNIP3,MTCH2,PRKCD,SMPD4	4	purple.HF
Protein Degradation,Protein Synthesis	Catabolism of protein	0.00148		-0.895	ACE,ADAM15,CCT4,CD81,HSP90AA1,HSPA8,IDE,NEDD8,NR1H2,RELA,RFFL,SIAH1,SPCS3,SPSB2,STXBP1,TBC1D10A,TPP2,ZNF207	18	purple.HF
Cancer,Neurological Disease,Organismal Injury and Abnormalities,Tumor Morphology	Progressive central nervous system tumor	0.00155		NA	HSP90AA1,MIIP,TUBB1,YWHAZ	4	purple.HF
Cancer,Neurological Disease,Organismal Injury and Abnormalities,Tumor Morphology	Progression of glioma	0.00172		NA	MIIP,TUBB1,YWHAZ	3	purple.HF
Organismal Injury and Abnormalities,Skeletal and Muscular Disorders	Muscular atrophy of anterior tibial muscle	0.00173		NA	BNIP3,RELA	2	purple.HF
Cellular Assembly and Organization,Cellular Development,Nervous System Development and Function,Tissue Development	Maturation of synaptic vesicles	0.00173		NA	SNAPIN,STXBP1	2	purple.HF
Cancer,Organismal Injury and Abnormalities	Tumorigenesis of pancreatic cancer cell lines	0.00173		NA	GPBAR1,NFKBIA	2	purple.HF
Cell Signaling	I-kappaB kinase/NF-kappaB cascade	0.00175		-1.455	DDX21,MTDH,NFKBIA,PER1,RELA,TIRAP,TNIP1	7	purple.HF
Cell-To-Cell Signaling and Interaction,Reproductive System Development and Function	Binding of sperm	0.00178		NA	ACE,ADAM15,CCT4,PCSK4	4	purple.HF
Cell Death and Survival	Cell death of neuroblastoma cell lines	0.00195		0.478	CCT4,HSPA8,IDE,NFKBIA,NFKBIB,RELA,REST,TMEM132A	8	purple.HF
Carbohydrate Metabolism,Lipid Metabolism,Small Molecule Biochemistry	Synthesis of phosphatidic acid	0.00195		-1.973	CHKA,CHPT1,DGKQ,INPP5K,NCS1,PI4KB,SLC44A4,TIRAP	8	purple.HF
Cellular Development,Cellular Growth and Proliferation,Embryonic Development	Proliferation of embryonic cell lines	0.00197		0.266	CHKA,CIRBP,HBEGF,HSP90AA1,MXD1,NFKBIA,PA2G4,RELA,STIP1,TPP2	10	purple.HF
Cell Cycle	G2/M phase	0.00201		NA	CDK5RAP3,HSP90AA1,MIIP,MTDH,MXD1,NDRG1,NFKBIA,PRKCD,RELA,SPHK2	10	purple.HF
Gene Expression	Activation of DNA endogenous promoter	0.00205		-1.136	ACTR3,ADIRF,CD81,CDK5RAP3,CRY2,DDX21,DGKQ,HNRNPAB,HSF2,HSPH1,KAT5,KAT7,MTDH,MXD1,NEDD8,NFKBIA,NR1H2,PER1,PKIA,RELA,REST,STRAP,SUPT5H,SUV39H1,TNIP1,WBP2,WDTC1,ZNF131,ZNF239	29	purple.HF
Cell Death and Survival,Gastrointestinal Disease,Hepatic System Disease,Organismal Injury and Abnormalities	Apoptosis of liver cells	0.00216		-0.282	API5,HBEGF,MTCH2,NFKBIA,NFKBIB,RELA,TNIP1	7	purple.HF
Cancer,Gastrointestinal Disease,Organismal Injury and Abnormalities	Gastrointestinal carcinoma	0.00219		NA	ACE,ADAM15,API5,ARHGAP9,ARMC12,ASAP2,ATG2A,BCAT2,BFSP1,BMS1,BNIP3,BTNL9,BZW1,C6orf47,CACHD1,CCS,CCT4,CD81,CDK5RAP3,CGNL1,CHKA,CHPT1,CIRBP,COTL1,COX19,CPSF4,CPSF6,CRY2,CS,CSNK1A1,CYB5D2,DDX21,DDX47,DESI2,DHX35,DNAJC21,ECH1,EXOC5,FAHD2A,FAM120C,FIZ1,FKBP4,FMO2,G3BP1,GOLGA5,GPBAR1,GPR180,GRHPR,HEBP2,HSP90AA1,HSPA8,HSPH1,IARS,IDE,IGSF8,IL17RA,INPP5K,INTS6,IZUMO4,KAT5,KAT7,KIF5B,KNTC1,LAMA3,LARS,LRP10…	143	purple.HF
Cellular Movement	Dissemination of Klebsiella pneumoniae	0.00229		NA	IL17RA,TIRAP	2	purple.HF
Cell-To-Cell Signaling and Interaction,Cellular Assembly and Organization,Reproductive System Development and Function	Fusion of ova	0.00229		NA	CD81,TPST2	2	purple.HF
Cell Morphology,Cellular Function and Maintenance	Chaperone mediated autophagy	0.00229		NA	HSP90AA1,HSPA8	2	purple.HF
Nervous System Development and Function	Protection of hippocampal neurons	0.00229		NA	RELA,STIP1	2	purple.HF
Cell-To-Cell Signaling and Interaction,Cellular Assembly and Organization,Reproductive System Development and Function	Fusion of sperm	0.00229		NA	CD81,TPST2	2	purple.HF
Cellular Growth and Proliferation	Colony formation of thyroid tumor cell lines	0.00229		NA	NFKBIA,RELA	2	purple.HF
Cancer,Organismal Injury and Abnormalities	Cancer of head	0.00243		NA	BMS1,COX19,CSNK1A1,DDX47,GRHPR,HSP90AA1,IARS,IDE,IGSF8,KAT5,KNTC1,MPPED2,MTDH,NFKBIB,NR1H2,PARP8,PCSK4,PKIA,PRMT3,RASAL1,REST,SETD6,SLAIN1,SLX1A/SLX1B,SMG6,STRADB,SYNCRIP,TINF2,TPP2,TUBB1	30	purple.HF
Lipid Metabolism,Small Molecule Biochemistry	Metabolism of membrane lipid derivative	0.00251		-1.973	ACAT2,CHKA,CHPT1,DGKQ,FUT7,INPP5K,NCS1,NR1H2,PI4KB,PRKCD,SLC44A4,SMPD4,SPHK2,TIRAP	14	purple.HF
Cell Death and Survival,Organismal Injury and Abnormalities	Cell death of epithelial cells	0.00252		-0.507	ACE,API5,BNIP3,EXOC5,FKBP4,MTCH2,NDRG1,NFKBIA,NFKBIB,PRKCD,RELA,SIAH1,SPHK2,STRAP,TNIP1	15	purple.HF
Cell Morphology,Cellular Assembly and Organization,Cellular Development,Cellular Function and Maintenance,Cellular Growth and Proliferation,Nervous System Development and Function,Organismal Development,Tissue Development	Neuritogenesis of neurons	0.00262		NA	ACE,HSP90AA1,STIP1	3	purple.HF
Cell Morphology,Cellular Function and Maintenance,Renal and Urological System Development and Function	Autophagy of kidney cell lines	0.00262		NA	BNIP3,TBC1D10A,TBC1D7	3	purple.HF
Cancer,Organismal Injury and Abnormalities	Upper aero-digestive squamous cell carcinoma	0.00263		NA	ASAP2,ATG2A,BMS1,CGNL1,COX19,CSNK1A1,DDX47,GRHPR,HSP90AA1,IARS,IDE,IGSF8,IZUMO4,KAT5,KNTC1,LAMA3,MPPED2,MTDH,NEDD8,NFKBIB,NR1H2,PARP8,PCSK4,PRMT3,RASAL1,SETD6,SLAIN1,SLX1A/SLX1B,SMG6,STRADB,SYNCRIP,TASOR2,TPP2,TPST2,TRIM47,TUBB1	36	purple.HF
Cell Death and Survival,Organismal Injury and Abnormalities	Necrosis of epithelial tissue	0.00265		-0.581	ACE,ADAM15,API5,BNIP3,EXOC5,FKBP4,MTCH2,NDRG1,NFKBIA,NFKBIB,PRKCD,RELA,SIAH1,SPHK2,STRAP,TIRAP,TNIP1	17	purple.HF
Lipid Metabolism,Molecular Transport,Small Molecule Biochemistry	Concentration of phospholipid	0.00269		-0.765	CHKA,DGKQ,IL17RA,INPP5K,NR1H2,PI4KB,PRKCD,SCNN1A	8	purple.HF
Cell Cycle	Interphase of tumor cell lines	0.00276		NA	CDK5RAP3,CHKA,DESI2,MIIP,MTCH2,MTDH,MXD1,NDRG1,NFKBIA,PRKCD,RELA,RFFL,SPHK2	13	purple.HF
Cancer,Organismal Injury and Abnormalities	Adenocarcinoma	0.0029		NA	ACE,ACTR3,ADAM15,API5,ARHGAP9,ARMC12,ASAP2,ATG2A,BCAT2,BFSP1,BMS1,BNIP3,BTNL9,BZW1,C2orf49,C6orf47,CACHD1,CCS,CCT4,CD81,CDK5RAP3,CGNL1,CHKA,CHPT1,CIRBP,COTL1,COX19,CPSF4,CPSF6,CRY2,CS,CSNK1A1,CYB5D2,DDX21,DDX47,DHX35,DNAJB11,DNAJC21,ECH1,EXOC5,FAHD2A,FAM120C,FIZ1,FKBP4,FMO2,FUT7,G3BP1,GOLGA5,GPBAR1,GPR180,GRHPR,GTPBP3,HBEGF,HEBP2,HNRNPAB,HSP90AA1,HSPA8,HSPH1,IARS,IDE,IGSF8,IL17RA,INPP5K,INTS6,IZU…	157	purple.HF
Cell Morphology,Cellular Function and Maintenance,Embryonic Development	Autophagy of embryonic cell lines	0.00291		NA	BNIP3,RELA,TBC1D10A,TBC1D7	4	purple.HF
Embryonic Development,Organismal Development,Reproductive System Development and Function	Implantation of blastocyst	0.00293		NA	FKBP4,HBEGF	2	purple.HF
Cellular Development,Cellular Growth and Proliferation,Embryonic Development,Organ Development,Organismal Development,Skeletal and Muscular System Development and Function,Tissue Development	Myogenesis of embryonic cell lines	0.00293		NA	NFKBIA,RELA	2	purple.HF
Cell Morphology	Thickness of cells	0.00293		NA	ACE,INPP5K	2	purple.HF
Cell Death and Survival	Killing of Streptococcus pneumoniae	0.00293		NA	NFKBIA,RELA	2	purple.HF
Cell Morphology	Morphology of breast cancer cell lines	0.00308		NA	ADAM15,CD81,NFKBIA,SIAH1	4	purple.HF
Cell Morphology,Cellular Function and Maintenance,Hair and Skin Development and Function	Autophagy of epithelial cell lines	0.00316		NA	BNIP3,TBC1D10A,TBC1D7	3	purple.HF
Cell Death and Survival	Cell death of tumor cell lines	0.00327		0.403	API5,BNIP3,CCT4,CHKA,CS,CSNK1A1,DESI2,FAHD2A,HBEGF,HSPA8,IDE,KAT5,MIIP,MTDH,MXD1,NCS1,NDRG1,NFKBIA,NFKBIB,NUP58,PA2G4,PER1,PHF1,PRKCD,PTK6,RACGAP1,RELA,REST,SIAH1,SMPD4,SPHK2,TMEM132A,TNS2,TPP2,XAB2,YWHAZ	36	purple.HF
Molecular Transport	Transport of molecule	0.00332		-1.436	ACAT2,ACE,CCS,CHKA,CLIC3,COX19,CPSF4,CRY2,FKBP4,GPBAR1,HNRNPAB,HSPA8,INPP5K,KIF5B,LRP10,MGRN1,MTDH,NCS1,NEDD8,NFKBIA,NR1H2,NUP58,PER1,PRKCD,RACGAP1,RFFL,SCNN1A,SLC26A11,SLC43A1,SLC44A4,SMG6,SNAPIN,STRADB,STXBP1,TIRAP,YWHAZ	36	purple.HF
Cell Death and Survival	Necrosis of prostate cancer cell lines	0.00332		0.324	HBEGF,NDRG1,NFKBIA,NFKBIB,PER1,PRKCD,RELA,SPHK2	8	purple.HF
Lipid Metabolism,Small Molecule Biochemistry	Synthesis of lipid	0.00337	Decreased	-3.104	ACAT2,BNIP3,CHKA,CHPT1,COTL1,DGKQ,HSPA8,INPP5K,NCS1,NFKBIA,NR1H2,PI4KB,PRKAB1,PRKCD,RELA,REST,SLC44A4,SMPD4,SPHK2,TIRAP,WDTC1	21	purple.HF
RNA Post-Transcriptional Modification	Aminoacylation of tRNA	0.00345		NA	IARS,LARS,YARS2	3	purple.HF
Cellular Development,Cellular Growth and Proliferation,Connective Tissue Development and Function	Proliferation of fibroblast cell lines	0.00363		1.985	CD81,CIRBP,HBEGF,MTDH,MXD1,NFKBIA,NFKBIB,PRKCD,PTK6,RELA,SPHK2,STIP1,SUV39H1	13	purple.HF
Cell Morphology,Skeletal and Muscular System Development and Function	Morphology of muscle cell lines	0.00364		NA	INPP5K,SYNCRIP	2	purple.HF
Lipid Metabolism,Molecular Transport,Small Molecule Biochemistry	Quantity of glucosylceramide	0.00364		NA	PRKCD,SCNN1A	2	purple.HF
Drug Metabolism,Endocrine System Development and Function,Lipid Metabolism,Small Molecule Biochemistry	Binding of progesterone	0.00364		NA	FKBP4,STIP1	2	purple.HF
Cell Death and Survival	Anoikis of lung cancer cell lines	0.00364		NA	PRKCD,YWHAZ	2	purple.HF
Gene Expression	Expression of RNA	0.00366		-1.064	ACE,ACTR3,ADIRF,CD81,CDK5RAP3,CRY2,CSNK1A1,DDX21,DGKQ,DRG1,EAF1,GPATCH3,HNRNPAB,HSF2,HSPA8,HSPH1,INPP5K,KAT5,KAT7,MTCH2,MTDH,MXD1,NEDD8,NFKBIA,NFKBIB,NR1H2,PA2G4,PCGF1,PER1,PKIA,PRKAB1,PRKCD,RELA,REST,SIAH1,STRAP,SUPT5H,SUV39H1,SYNCRIP,TIRAP,TNIP1,WBP2,WDTC1,XAB2,YWHAZ,ZNF131,ZNF239	47	purple.HF
Cancer,Gastrointestinal Disease,Organismal Injury and Abnormalities	Gastrointestinal tumor	0.00398		NA	ACE,ADAM15,ADIRF,API5,ARHGAP9,ARMC12,ASAP2,ATG2A,BCAT2,BFSP1,BMS1,BNIP3,BTNL9,BZW1,C6orf47,CACHD1,CCS,CCT4,CD81,CDK5RAP3,CGNL1,CHKA,CHPT1,CIRBP,COTL1,COX19,CPSF4,CPSF6,CRY2,CS,CSNK1A1,CYB5D2,DDX21,DDX47,DESI2,DHX35,DNAJC21,DRG1,ECH1,EXOC5,FAHD2A,FAM120C,FIZ1,FKBP4,FMO2,G3BP1,GOLGA5,GPBAR1,GPR180,GRHPR,HEBP2,HSP90AA1,HSPA8,HSPH1,IARS,IDE,IGSF8,IL17RA,INPP5K,INTS6,IZUMO4,KAT5,KAT7,KIF5B,KNTC1,LAMA3…	147	purple.HF
Cellular Development,Cellular Growth and Proliferation,Organ Development,Reproductive System Development and Function	Proliferation of germ cells	0.00408		NA	CIRBP,NR1H2,PCSK4	3	purple.HF
Cell Death and Survival	Cell death of hair cells	0.00442		NA	HBEGF,NFKBIA	2	purple.HF
Cellular Development,Cellular Growth and Proliferation,Hematological System Development and Function,Hematopoiesis,Infectious Diseases,Lymphoid Tissue Structure and Development,Tissue Development	Development of multinucleated giant cells	0.00442		NA	CD81,RELA	2	purple.HF
Protein Synthesis	Catabolism of peptide	0.00442		NA	ACE,IDE	2	purple.HF
Post-Translational Modification,Protein Degradation,Protein Synthesis	Hydrolysis of protein fragment	0.00442		1	ACE,HSPA8,IDE,NEDD8,NR1H2,SPCS3,TBC1D10A,TPP2	8	purple.HF
Cancer,Dermatological Diseases and Conditions,Organismal Injury and Abnormalities	Hyperplasia of skin	0.0045		-1.067	HBEGF,HSPA8,IL17RA,NFKBIA,PCSK4,PRKCD	6	purple.HF
Cardiovascular Disease,Organismal Injury and Abnormalities	Peripheral arterial disease	0.00452		NA	ACE,CPSF6,FAHD2A,HEBP2,HSPH1,MPPED2,RUSC1,TUBB1	8	purple.HF
Cell Death and Survival	Cell viability of brain cells	0.00464		-1.987	IDE,NFKBIA,NFKBIB,RELA,STXBP1	5	purple.HF
Cancer,Hematological Disease,Immunological Disease,Organismal Injury and Abnormalities	Relapsed Hodgkin lymphoma	0.00478		NA	HSP90AA1,NFKBIA,TUBB1	3	purple.HF
[truncated: 3,737 more rows]
