# Supplementary material for: Weighted Gene Correlation Network Meta-Analysis Reveals Functional Candidate Genes Associated with High- and Sub-Fertile Reproductive Performance in Beef Cattle
Source: Genes (Basel). 2020 May 12;11(5):543. doi: 10.3390/genes11050543 (PMC7290847; doi:10.3390/genes11050543)
Supplement: Supplementary file 1 [file genes-11-00543-s001.zip › Supplementary_Table6.xlsx]

## Sheet: Enriched_Process_Trained_list
Category	ID	Name	Source	p-value	q-value Bonferroni	q-value FDR B&H	q-value FDR B&Y	Hit Count in Query List	Hit Count in Genome	Hit in Query List
GO: Molecular Function	GO:0001067	regulatory region nucleic acid binding		1.909e-43	2.424e-40	2.424e-40	1.872e-39	118	1036	MAFG,NR2C2,HHEX,ERBB4,HIF1A,CEBPA,CEBPB,PARK7,MBNL1,SOX18,SOX8,FOXA1,FOXA2,GRHL2,ALX4,TWIST1,EOMES,HOXB9,SALL1,PITX2,ARID5B,HAND1,MAFF,KDM6A,UTY,FOXF2,HAND2,FOXC1,SOX6,FOXS1,ATF5,DEAF1,WNT5A,OSR2,GCM1,POU5F1,CHD7,SIN3A,BARX2,MED1,MBD3,TIPARP,HINFP,MSX1,NCOR2,FOXD3,ARNT,BCL11B,KLF1,CTCF,RRN3,NR5A2,OSR1,NKX2-5,FOXP1,SNAI1,CTNNB1,PRDM14,KDM1A,GABPA,RAI1,MYB,SOX2,SOX5,SOX10,SP1,SP2,SP3,ZFP42,ZBTB17,P…
GO: Molecular Function	GO:0044212	transcription regulatory region DNA binding		3.984e-42	5.06e-39	2.53e-39	1.954e-38	116	1031	MAFG,NR2C2,HHEX,ERBB4,HIF1A,CEBPA,CEBPB,PARK7,SOX18,SOX8,FOXA1,FOXA2,GRHL2,ALX4,TWIST1,EOMES,HOXB9,SALL1,PITX2,ARID5B,HAND1,MAFF,KDM6A,UTY,FOXF2,HAND2,FOXC1,SOX6,FOXS1,ATF5,DEAF1,WNT5A,OSR2,GCM1,POU5F1,CHD7,SIN3A,BARX2,MED1,MBD3,TIPARP,HINFP,MSX1,NCOR2,FOXD3,ARNT,BCL11B,KLF1,CTCF,RRN3,NR5A2,OSR1,NKX2-5,FOXP1,SNAI1,CTNNB1,PRDM14,KDM1A,GABPA,RAI1,MYB,SOX2,SOX5,SOX10,SP1,SP2,SP3,ZFP42,ZBTB17,PSEN1,G…
GO: Molecular Function	GO:0043565	sequence-specific DNA binding		9.348e-38	1.187e-34	3.957e-35	3.057e-34	119	1199	MAFG,NR2C2,HHEX,HIF1A,CEBPA,CEBPB,SOX18,SOX8,FOXA1,FOXA2,GRHL2,MECP2,ALX4,TWIST1,EOMES,BPTF,CSRNP1,HOXB9,SALL1,HOXD1,PITX2,NR0B1,ARID5B,PRMT1,HAND1,PLAGL2,MAFF,KDM6A,UTY,FOXF2,HAND2,FOXC1,SOX6,FOXS1,ATF5,DEAF1,OSR2,GCM1,POU3F3,POU5F1,CHD7,MSH2,SIN3A,BARX2,MED1,MBD3,HINFP,MSX1,NCOR2,FOXD3,ARNT,BCL11B,KLF1,CTCF,RRN3,NR5A2,OSR1,NKX2-5,FOXP1,SNAI1,PRDM14,KDM1A,GABPA,MYB,SOX2,SOX10,SP1,SP2,SP3,ZFP42,Z…
GO: Molecular Function	GO:1990837	sequence-specific double-stranded DNA binding		7.822e-36	9.934e-33	2.44e-33	1.885e-32	103	948	MAFG,NR2C2,HHEX,HIF1A,CEBPA,CEBPB,SOX18,SOX8,FOXA2,ALX4,TWIST1,EOMES,HOXB9,SALL1,PITX2,ARID5B,HAND1,MAFF,KDM6A,UTY,FOXF2,HAND2,FOXC1,SOX6,FOXS1,ATF5,DEAF1,OSR2,GCM1,POU5F1,CHD7,MSH2,SIN3A,BARX2,MED1,MBD3,HINFP,MSX1,FOXD3,ARNT,BCL11B,KLF1,CTCF,RRN3,NR5A2,OSR1,NKX2-5,FOXP1,SNAI1,PRDM14,KDM1A,GABPA,MYB,SOX2,SOX10,SP1,SP2,SP3,ZFP42,ZBTB17,GATA1,GATA2,GATA3,GATA4,SRF,GATA6,NDN,PRDM1,DDX11,JARID2,JUNB,…
GO: Molecular Function	GO:0001012	RNA polymerase II regulatory region DNA binding		9.954e-36	1.264e-32	2.44e-33	1.885e-32	98	861	MAFG,NR2C2,HHEX,HIF1A,CEBPA,CEBPB,SOX18,SOX8,FOXA2,ALX4,TWIST1,EOMES,HOXB9,SALL1,PITX2,ARID5B,HAND1,MAFF,KDM6A,UTY,FOXF2,HAND2,FOXC1,SOX6,FOXS1,ATF5,DEAF1,OSR2,GCM1,POU5F1,CHD7,BARX2,MED1,MBD3,HINFP,MSX1,NCOR2,FOXD3,BCL11B,KLF1,CTCF,NR5A2,OSR1,NKX2-5,FOXP1,SNAI1,PRDM14,KDM1A,GABPA,MYB,SOX10,SP1,SP2,SP3,ZFP42,ZBTB17,GATA1,GATA2,GATA3,GATA4,SRF,GATA6,NDN,PRDM1,JARID2,JUNB,EHMT2,NFE2L2,KLF9,GLI2,GLI…
GO: Molecular Function	GO:0000976	transcription regulatory region sequence-specific DNA binding		1.153e-35	1.464e-32	2.44e-33	1.885e-32	100	898	MAFG,NR2C2,HHEX,HIF1A,CEBPA,CEBPB,SOX18,SOX8,FOXA2,ALX4,TWIST1,EOMES,HOXB9,SALL1,PITX2,ARID5B,HAND1,MAFF,KDM6A,UTY,FOXF2,HAND2,FOXC1,SOX6,FOXS1,ATF5,DEAF1,OSR2,GCM1,POU5F1,CHD7,SIN3A,BARX2,MED1,MBD3,HINFP,MSX1,FOXD3,BCL11B,KLF1,CTCF,RRN3,NR5A2,OSR1,NKX2-5,FOXP1,SNAI1,PRDM14,KDM1A,GABPA,MYB,SOX2,SOX10,SP1,SP2,SP3,ZFP42,ZBTB17,GATA1,GATA2,GATA3,GATA4,SRF,GATA6,NDN,PRDM1,JARID2,JUNB,EHMT2,NFE2L2,KLF…
GO: Molecular Function	GO:0000977	RNA polymerase II regulatory region sequence-specific DNA binding		2.562e-35	3.254e-32	4.649e-33	3.591e-32	97	853	MAFG,NR2C2,HHEX,HIF1A,CEBPA,CEBPB,SOX18,SOX8,FOXA2,ALX4,TWIST1,EOMES,HOXB9,SALL1,PITX2,ARID5B,HAND1,MAFF,KDM6A,UTY,FOXF2,HAND2,FOXC1,SOX6,FOXS1,ATF5,DEAF1,OSR2,GCM1,POU5F1,CHD7,BARX2,MED1,MBD3,HINFP,MSX1,FOXD3,BCL11B,KLF1,CTCF,NR5A2,OSR1,NKX2-5,FOXP1,SNAI1,PRDM14,KDM1A,GABPA,MYB,SOX10,SP1,SP2,SP3,ZFP42,ZBTB17,GATA1,GATA2,GATA3,GATA4,SRF,GATA6,NDN,PRDM1,JARID2,JUNB,EHMT2,NFE2L2,KLF9,GLI2,GLI3,DLX1…
GO: Molecular Function	GO:0003690	double-stranded DNA binding		7.695e-35	9.773e-32	1.222e-32	9.436e-32	107	1048	MAFG,NR2C2,HHEX,HIF1A,CEBPA,CEBPB,PARK7,SOX18,SOX8,FOXA1,FOXA2,MECP2,ALX4,TWIST1,EOMES,HOXB9,SALL1,PITX2,NR0B1,ARID5B,HAND1,MAFF,KDM6A,UTY,FOXF2,HAND2,FOXC1,SOX6,FOXS1,ATF5,DEAF1,OSR2,GCM1,POU5F1,CHD7,MSH2,SIN3A,BARX2,MED1,MBD3,HINFP,MSX1,FOXD3,ARNT,BCL11B,KLF1,CTCF,RRN3,NR5A2,OSR1,NKX2-5,FOXP1,SNAI1,PRDM14,KDM1A,GABPA,MYB,SOX2,SOX10,SP1,SP2,SP3,ZFP42,ZBTB17,GATA1,GATA2,GATA3,GATA4,SRF,GATA6,NDN,…
GO: Molecular Function	GO:0001228	DNA-binding transcription activator activity, RNA polymerase II-specific		2.063e-29	2.62e-26	2.911e-27	2.249e-26	67	483	MAFG,NR2C2,HIF1A,CEBPA,CEBPB,SOX18,SOX8,FOXA1,FOXA2,GRHL2,ALX4,TWIST1,EOMES,CSRNP1,PITX2,PLAGL2,MAFF,FOXF2,HAND2,FOXC1,ATF5,OSR2,GCM1,POU5F1,BARX2,MSX1,BCL11B,KLF1,CTCF,NR5A2,NKX2-5,GABPA,MYB,SOX2,SOX10,SP1,ZBTB17,GATA1,GATA2,GATA3,GATA4,SRF,NDN,JUNB,NFE2L2,KLF9,GLI2,GLI3,NOTCH1,TFEB,TBX3,YBX1,SOX17,NR4A2,TEAD4,RUNX1,FOSL1,OTX2,ELF3,PBX1,EPAS1,TP53,SMAD2,SMAD3,SMAD4,TP73,MAF
GO: Molecular Function	GO:0001216	DNA-binding transcription activator activity		2.339e-29	2.971e-26	2.971e-27	2.295e-26	67	484	MAFG,NR2C2,HIF1A,CEBPA,CEBPB,SOX18,SOX8,FOXA1,FOXA2,GRHL2,ALX4,TWIST1,EOMES,CSRNP1,PITX2,PLAGL2,MAFF,FOXF2,HAND2,FOXC1,ATF5,OSR2,GCM1,POU5F1,BARX2,MSX1,BCL11B,KLF1,CTCF,NR5A2,NKX2-5,GABPA,MYB,SOX2,SOX10,SP1,ZBTB17,GATA1,GATA2,GATA3,GATA4,SRF,NDN,JUNB,NFE2L2,KLF9,GLI2,GLI3,NOTCH1,TFEB,TBX3,YBX1,SOX17,NR4A2,TEAD4,RUNX1,FOSL1,OTX2,ELF3,PBX1,EPAS1,TP53,SMAD2,SMAD3,SMAD4,TP73,MAF
GO: Molecular Function	GO:0000978	RNA polymerase II proximal promoter sequence-specific DNA binding		2.845e-29	3.613e-26	3.285e-27	2.537e-26	73	580	MAFG,NR2C2,HHEX,HIF1A,CEBPA,CEBPB,SOX18,FOXA2,TWIST1,SALL1,PITX2,HAND1,MAFF,KDM6A,UTY,HAND2,SOX6,FOXS1,GCM1,POU5F1,CHD7,MED1,MBD3,HINFP,BCL11B,KLF1,CTCF,NR5A2,NKX2-5,FOXP1,SNAI1,KDM1A,GABPA,MYB,SOX10,SP1,SP2,SP3,ZFP42,ZBTB17,GATA1,GATA2,GATA3,GATA4,SRF,GATA6,NDN,PRDM1,JUNB,GLI2,GLI3,DLX1,NOTCH1,FOXP3,TFEB,TBX3,FOXP2,YBX1,NR4A2,TEAD4,RUNX1,GSC,FOSL1,OTX2,ELF3,PBX1,EMX1,TP53,SMAD2,SMAD3,SMAD4,TP73,…
GO: Molecular Function	GO:0000987	proximal promoter sequence-specific DNA binding		1.318e-28	1.673e-25	1.395e-26	1.077e-25	73	594	MAFG,NR2C2,HHEX,HIF1A,CEBPA,CEBPB,SOX18,FOXA2,TWIST1,SALL1,PITX2,HAND1,MAFF,KDM6A,UTY,HAND2,SOX6,FOXS1,GCM1,POU5F1,CHD7,MED1,MBD3,HINFP,BCL11B,KLF1,CTCF,NR5A2,NKX2-5,FOXP1,SNAI1,KDM1A,GABPA,MYB,SOX10,SP1,SP2,SP3,ZFP42,ZBTB17,GATA1,GATA2,GATA3,GATA4,SRF,GATA6,NDN,PRDM1,JUNB,GLI2,GLI3,DLX1,NOTCH1,FOXP3,TFEB,TBX3,FOXP2,YBX1,NR4A2,TEAD4,RUNX1,GSC,FOSL1,OTX2,ELF3,PBX1,EMX1,TP53,SMAD2,SMAD3,SMAD4,TP73,…
GO: Molecular Function	GO:0008134	transcription factor binding		7.78e-28	9.881e-25	7.6e-26	5.871e-25	81	750	HHEX,HIF1A,ERCC1,CEBPA,CEBPB,CENPF,PARK7,SOX8,FOXA1,FOXA2,MECP2,ADD1,TWIST1,EOMES,CITED2,BPTF,SALL1,PITX2,NR0B1,HAND1,EPN1,FKBP4,FOXF2,HAND2,FOXC1,ATG7,GCM1,POU5F1,SIN3A,MED1,NCOR2,ARNT,KLF1,NKX2-5,FOXP1,CTNNB1,KDM1A,GABPA,SOX2,SOX10,SP1,STK36,ZBTB17,GATA1,GATA2,GATA3,GATA4,SRF,GATA6,BCL2,BCL2L1,KAT2A,KEAP1,PPP1R13L,DDX5,STK4,JARID2,JUNB,BRCA1,NFE2L2,GLI2,USP7,FOXP3,TBX3,FOXP2,YBX1,SOX17,NR4A2,ZM…
GO: Molecular Function	GO:0000981	DNA-binding transcription factor activity, RNA polymerase II-specific		2.042e-22	2.594e-19	1.853e-20	1.431e-19	113	1614	MAFG,NR2C2,HHEX,HIF1A,CEBPA,CEBPB,PARK7,SOX18,SOX8,FOXA1,FOXA2,GRHL2,MECP2,ALX4,TWIST1,KLF2,EOMES,CSRNP1,HOXB9,SALL1,HOXD1,PITX2,NR0B1,ARID5B,HAND1,PLAGL2,MAFF,FOXF2,HAND2,FOXC1,DNMT3L,SOX6,FOXS1,ATF5,DEAF1,ZFP28,OSR2,ZNF622,GCM1,POU3F3,POU5F1,BARX2,HINFP,MSX1,NCOR2,FOXD3,ZNF23,ARNT,BCL11B,KLF1,CTCF,NR5A2,OSR1,NKX2-5,FOXP1,SNAI1,PRDM14,GABPA,MYB,SOX2,SOX5,SOX10,SP1,SP2,SP3,ZFP42,ZBTB17,GATAD2A,GA…
GO: Molecular Function	GO:0046983	protein dimerization activity		1.397e-20	1.774e-17	1.182e-18	9.134e-18	107	1556	TPM1,MAFG,NR2C2,HHEX,ERBB4,HIF1A,NOG,CEBPA,CEBPB,PDGFA,PDGFB,PDGFRA,CENPF,PARK7,SOX18,EXT1,ACVR1,SOX8,ADAM10,ALX4,ADD1,AXIN1,TWIST1,SLIT2,MET,PITX2,NR0B1,PKD2,HAND1,AKT1,FGFR1,FGFR2,HAND2,VEGFA,SOX6,FLT4,ATG7,ALS2,POU5F1,MSH2,ALG2,SCUBE1,ARNT,CSF1,CSF1R,STC2,NKX2-5,FOXP1,CTNNB1,PRLR,IL6ST,GABPA,SOD1,SOX2,SOX5,SP1,MYH9,INHA,INHBA,INHBB,GATA3,SRF,BAX,BCL2,BCL2L1,KEAP1,ITGB1,PTGS2,B4GALT1,STK3,STK4,…
GO: Molecular Function	GO:0005102	signaling receptor binding		2.886e-20	3.666e-17	2.291e-18	1.77e-17	117	1817	EPO,ERBB4,HIF1A,NOG,CEBPB,PDGFA,PDGFB,PDGFRA,PDGFRB,PARK7,ACVR2A,ACVR2B,ADAM10,ADD1,AXIN1,TULP3,SLIT2,FBLN1,NR0B1,PKD2,FGF3,FGF4,FGF7,FGF8,FGF9,FGF10,FGFR1,PLG,MMP9,FKBP4,CXCL12,VEGFA,COL2A1,SEMA3C,ATG7,WNT5A,WNT7B,SHH,APOB,MED1,MST1,NCOR2,ARNT,ARRB2,CSF1,CSF2,STC2,GNA13,PDGFD,FOXP1,SMO,ADAM2,CTNNB1,IHH,IL1B,IL6ST,KDM1A,PRNP,NES,MYH9,GHRL,INHA,INHBA,INHBB,INHBC,INSL3,INSR,LAMA1,GATA3,DAB2,ZP3,ITG…
GO: Molecular Function	GO:0019199	transmembrane receptor protein kinase activity		1.657e-19	2.105e-16	1.238e-17	9.564e-17	28	115	ERBB4,PDGFRA,PDGFRB,ACVR1,ACVR1B,ACVR2A,ACVR2B,ACVRL1,MET,FGFR1,FGFR2,VEGFA,FLT1,FLT4,SOSTDC1,MST1R,CSF1R,PSEN1,INSR,BMPR1A,KDR,DDR1,RET,GPRC5A,TGFBR1,TGFBR2,TIE1,ERRFI1
GO: Molecular Function	GO:0003682	chromatin binding		1.096e-18	1.392e-15	7.736e-17	5.976e-16	61	629	HHEX,CEBPB,CENPF,GRHL2,MECP2,EOMES,CITED2,SALL1,PITX2,KDM6A,UTY,NIPBL,FOXC1,ATF5,CHD8,POU5F1,CHD7,MSH2,SIN3A,BARX2,MED1,PAF1,MBD3,HINFP,NCOR2,CTCF,NR5A2,NKX2-5,FOXP1,CTNNB1,PRDM14,KDM1A,GABPA,SOX2,SOX10,SP3,PCGF2,GATA1,GATA2,GATA4,SRF,GATA6,KAT2A,DDX5,PRDM1,DDX11,JARID2,PYGO2,BRCA1,EHMT2,GLI2,GLI3,DLX1,NOTCH1,YBX1,RUNX1,RPA1,TP53,SMAD2,SMAD3,SMAD4
GO: Molecular Function	GO:0004672	protein kinase activity		3.993e-18	5.072e-15	2.669e-16	2.062e-15	92	1315	EPO,HHEX,ERBB4,ERCC2,CEBPA,PDGFA,PDGFB,PDGFRA,PDGFRB,SPEG,PARK7,ACVR1,ACVR1B,ACVR2A,ACVR2B,ACVRL1,TTN,AXIN1,MET,PIK3CA,PKD1,PKD2,FGF10,AKT1,FGFR1,FGFR2,VEGFA,FLT1,FLT4,WNT5A,WNT7B,SOSTDC1,RICTOR,ALS2,STIL,MST1,MST1R,ARRB2,CSF1,CSF1R,PDGFD,PRKACA,IL1B,PRLR,PRNP,SOD1,STK36,GHRL,PSEN1,INPP5K,INPPL1,INSR,DAB2,CCNK,MAPK8IP3,LRP8,STK3,STK4,BMP2,BMP4,BMPR1A,KISS1R,FZD5,WNT3A,BUB1B,RPS6KA6,KDR,C5,GNAQ,PD…
GO: Molecular Function	GO:0046982	protein heterodimerization activity		8.783e-18	1.115e-14	5.577e-16	4.308e-15	60	637	TPM1,MAFG,NR2C2,HIF1A,CEBPA,CEBPB,PDGFA,PDGFB,SOX18,EXT1,SOX8,ALX4,ADD1,TWIST1,MET,HAND1,HAND2,VEGFA,SOX6,POU5F1,ALG2,SCUBE1,ARNT,NKX2-5,FOXP1,CTNNB1,GABPA,SOX2,SOX5,INHA,INHBA,INHBB,BAX,BCL2,BCL2L1,ITGB1,BMP2,NFE2L2,NOTCH1,TFEB,BCL2L11,FOXP2,TCOF1,RBP4,SOX17,NR4A2,GRIN2B,RUNX1,TGFB2,TGFB3,TGFBR1,OTX2,FXR1,PBX1,EPAS1,TP53,SMAD2,SMAD3,SMAD4,MAF
GO: Molecular Function	GO:0016773	phosphotransferase activity, alcohol group as acceptor		5.879e-17	7.467e-14	3.556e-15	2.746e-14	95	1444	EPO,HHEX,ERBB4,ERCC2,CEBPA,PDGFA,PDGFB,PDGFRA,PDGFRB,SPEG,PARK7,ACVR1,ACVR1B,ACVR2A,ACVR2B,ACVRL1,FOXA2,TTN,AXIN1,MET,PIK3CA,PKD1,PKD2,FGF10,AKT1,FGFR1,FGFR2,VEGFA,FLT1,FLT4,WNT5A,WNT7B,SOSTDC1,RICTOR,ALS2,STIL,MST1,MST1R,ARRB2,CSF1,CSF1R,PDGFD,PRKACA,IL1B,PRLR,PRNP,SOD1,STK36,GHRL,PSEN1,INPP5K,INPPL1,INSR,DAB2,CCNK,MAPK8IP3,LRP8,STK3,STK4,BMP2,BMP4,BMPR1A,KISS1R,FZD5,WNT3A,BUB1B,RPS6KA6,KDR,C5,G…
GO: Molecular Function	GO:0016301	kinase activity		6.867e-17	8.721e-14	3.964e-15	3.062e-14	102	1621	EPO,HHEX,ERBB4,HIF1A,ERCC2,CEBPA,PDGFA,PDGFB,PDGFRA,PDGFRB,SPEG,PARK7,ACVR1,ACVR1B,ACVR2A,ACVR2B,ACVRL1,FOXA2,TTN,AXIN1,MET,PIK3CA,PKD1,PKD2,FGF10,AKT1,FGFR1,FGFR2,VEGFA,DDIT4,FLT1,FLT4,WNT5A,WNT7B,SOSTDC1,ZNF622,RICTOR,ALS2,STIL,MST1,MST1R,ARNT,ARRB2,CSF1,CSF1R,PDGFD,PRKACA,IL1B,PRLR,PRNP,SOD1,STK36,GHRL,PSEN1,INPP5K,INPPL1,INSR,DAB2,CCNK,MAPK8IP3,LRP8,STK3,STK4,BMP2,BMP4,BMPR1A,KISS1R,FZD5,WNT3…
GO: Molecular Function	GO:0042802	identical protein binding		1.128e-16	1.433e-13	6.231e-15	4.813e-14	116	1995	TPM1,EPOR,HHEX,ERBB4,NOG,CEBPA,CEBPB,PDGFA,ACADM,PDGFB,PDGFRA,CENPF,PARK7,EXT1,KATNAL1,ACVR1,ADAM10,TTN,RYR2,ADD1,AXIN1,TWIST1,SLIT2,MET,FBLN1,PITX2,NR0B1,PKD2,PRMT1,HAND1,AKT1,FGFR1,FGFR2,MMP9,KDM6A,COG4,HAND2,COL1A1,VEGFA,COL2A1,FLT1,FLT4,ATG7,APBA2,ALS2,MSH2,STIL,XRCC4,SCUBE1,ARNT,ARRB2,CSF1,CSF1R,SCUBE2,STC2,NKX2-5,FOXP1,ZP4,PRLR,IL6ST,PRNP,SOD1,SOD2,SOX10,SP1,MYH9,MYH10,BRK1,INHBA,INHBB,INSR…
GO: Molecular Function	GO:0016772	transferase activity, transferring phosphorus-containing groups		6.913e-16	8.779e-13	3.658e-14	2.826e-13	109	1859	EPO,HHEX,ERBB4,HIF1A,ERCC2,CEBPA,PDGFA,PDGFB,PDGFRA,PDGFRB,SPEG,PARK7,ACVR1,ACVR1B,ACVR2A,ACVR2B,ACVRL1,FOXA2,GRHL2,TTN,AXIN1,MET,PIK3CA,PKD1,PKD2,POLR1B,FGF10,AKT1,FGFR1,FGFR2,VEGFA,DDIT4,FLT1,FLT4,WNT5A,WNT7B,SOSTDC1,ZNF622,RICTOR,ALS2,STIL,MST1,MST1R,ARNT,ARRB2,CSF1,CSF1R,PDGFD,PRKACA,CTNNB1,IL1B,PRLR,PRNP,SOD1,STK36,GHRL,PSEN1,INPP5K,INPPL1,INSR,DAB2,CCNK,MAPK8IP3,LRP8,STK3,STK4,BMP2,BMP4,BMP…
GO: Molecular Function	GO:0008083	growth factor activity		5.233e-15	6.646e-12	2.658e-13	2.053e-12	28	167	PDGFA,PDGFB,FGF3,FGF4,FGF7,FGF8,FGF9,FGF10,CXCL12,VEGFA,CSF1,CSF2,PDGFD,INHA,INHBA,INHBB,INHBC,FGF17,JAG2,BMP2,BMP4,PDGFC,INHBE,GRN,TDGF1,TGFB2,TGFB3,LIF
GO: Molecular Function	GO:0042803	protein homodimerization activity		5.489e-15	6.971e-12	2.681e-13	2.071e-12	73	1018	TPM1,HHEX,ERBB4,NOG,CEBPA,CEBPB,PDGFA,PDGFB,PDGFRA,CENPF,PARK7,EXT1,ACVR1,ADAM10,ADD1,AXIN1,TWIST1,SLIT2,PITX2,NR0B1,PKD2,HAND1,AKT1,FGFR1,FGFR2,HAND2,VEGFA,FLT4,ATG7,ALS2,MSH2,ARNT,CSF1,CSF1R,STC2,NKX2-5,FOXP1,PRLR,IL6ST,SOD1,SP1,MYH9,INHBB,SRF,BAX,BCL2,BCL2L1,KEAP1,PTGS2,B4GALT1,STK4,BMP2,BMP4,BMPR1A,USP7,PLCB1,PDGFC,ALDH5A1,FOXP3,FOXP2,NR4A2,CUBN,RUNX1,NR2F2,TGFB2,FXR1,PDCD10,OLIG2,TP53,SMAD2,…
GO: Molecular Function	GO:0004674	protein serine/threonine kinase activity		2.775e-14	3.525e-11	1.306e-12	1.008e-11	67	913	HHEX,ERCC2,CEBPA,PDGFA,PDGFB,PDGFRB,SPEG,ACVR1,ACVR1B,ACVR2A,ACVR2B,ACVRL1,TTN,AXIN1,MET,PIK3CA,PKD1,PKD2,FGF10,AKT1,FGFR1,VEGFA,FLT1,WNT5A,WNT7B,SOSTDC1,ALS2,STIL,MST1,MST1R,CSF1R,PDGFD,PRKACA,IL1B,SOD1,STK36,GHRL,PSEN1,INPP5K,INPPL1,INSR,DAB2,CCNK,MAPK8IP3,STK3,STK4,BMP2,BMP4,BMPR1A,KISS1R,FZD5,BUB1B,RPS6KA6,C5,PDGFC,TDGF1,RET,NR2F2,EDN1,CCNB1,TGFB3,TGFBR1,TGFBR2,CCNB2,TNF,PDCD10,TP73
GO: Molecular Function	GO:0046332	SMAD binding		6.807e-14	8.645e-11	3.088e-12	2.385e-11	20	86	ACVR1,ACVR1B,ACVR2A,ACVR2B,ACVRL1,FOXA2,AXIN1,CITED2,CTNNB1,RNF111,DAB2,GATA4,DDX5,BMP2,BMPR1A,TGFBR1,TGFBR2,SMAD2,SMAD3,SMAD4
GO: Molecular Function	GO:0048018	receptor ligand activity		1.425e-13	1.81e-10	6.241e-12	4.821e-11	46	497	EPO,NOG,PDGFA,PDGFB,SLIT2,FGF3,FGF4,FGF7,FGF8,FGF9,FGF10,CXCL12,VEGFA,SEMA3C,WNT5A,WNT7B,SHH,CSF1,CSF2,STC2,PDGFD,IL1B,GHRL,INHA,INHBA,INHBB,INHBC,INSL3,ZP3,FGF17,JAG2,BMP2,BMP4,WNT3A,C5,PDGFC,INHBE,NPPC,CALCA,GRN,TDGF1,EDN1,TGFB2,TGFB3,LIF,TNF
GO: Molecular Function	GO:0030546	signaling receptor activator activity		2.046e-13	2.598e-10	8.659e-12	6.689e-11	46	502	EPO,NOG,PDGFA,PDGFB,SLIT2,FGF3,FGF4,FGF7,FGF8,FGF9,FGF10,CXCL12,VEGFA,SEMA3C,WNT5A,WNT7B,SHH,CSF1,CSF2,STC2,PDGFD,IL1B,GHRL,INHA,INHBA,INHBB,INHBC,INSL3,ZP3,FGF17,JAG2,BMP2,BMP4,WNT3A,C5,PDGFC,INHBE,NPPC,CALCA,GRN,TDGF1,EDN1,TGFB2,TGFB3,LIF,TNF
GO: Molecular Function	GO:0044877	protein-containing complex binding		4.321e-13	5.488e-10	1.77e-11	1.367e-10	83	1357	TPM1,HIF1A,ERCC1,NOG,CEBPA,PDGFA,PDGFB,PDGFRA,CENPF,PARK7,ACVR1,ACVR1B,ACVR2A,ACVR2B,ACVRL1,ADAM10,TTN,ADD1,TULP3,MET,FBLN1,SALL1,PRMT1,FGFR1,PLG,MMP9,NIPBL,CXCL12,FLII,APBA1,CLIC4,RICTOR,MSH2,SIN3A,MED1,MBD3,NCOR2,ARRB2,GNA13,PRKACA,ADAM2,CTNNB1,IL1B,PRNP,NES,MYH9,MYH10,PSEN1,MYO1E,BRK1,DISC1,INSL3,INSR,DAB2,BAX,BCL2L1,ITGB1,DDX5,LRP8,FZD5,GLI3,KDR,GNA12,GNAQ,DDR1,BCL2L11,KRT19,LAMA3,LAMA5,LAMB1…
GO: Molecular Function	GO:0019838	growth factor binding		4.858e-13	6.17e-10	1.899e-11	1.467e-10	28	199	ERBB4,PDGFA,PDGFB,PDGFRA,PDGFRB,ACVR1,ACVR1B,ACVR2A,ACVR2B,ACVRL1,MET,FGFR1,FGFR2,COL1A1,VEGFA,COL2A1,FLT1,FLT4,IL6ST,PSEN1,INSR,BMPR1A,KDR,GPRC5A,TGFB3,TGFBR1,TGFBR2,ERRFI1
GO: Molecular Function	GO:0019904	protein domain specific binding		4.935e-13	6.267e-10	1.899e-11	1.467e-10	61	833	TPM1,HHEX,HIF1A,ERCC1,CEBPA,ACVR2A,FOXA1,FOXA2,ADAM10,MECP2,ALX4,AXIN1,TWIST1,CITED2,NR0B1,PKD1,PKD2,FGFR1,PLG,NIPBL,SRSF1,WNT5A,APBA1,POU3F3,CHD8,POU5F1,MED1,ARRB2,KLF1,CTR9,PRKACA,CTNNB1,IL1B,FUT8,MYB,SP1,MYH9,PSEN1,INPPL1,INSR,GATA1,GATA2,GATA3,BAX,BCL2,BCL2L1,KEAP1,ITGB1,DDX5,GJA1,BMP2,GJA5,EHMT2,NFE2L2,WNT3A,DICER1,ERRFI1,PLEKHA1,OLIG2,TP53,SMAD2
GO: Molecular Function	GO:0030545	receptor regulator activity		1.142e-12	1.45e-09	4.264e-11	3.294e-10	47	547	EPO,NOG,PDGFA,PDGFB,SLIT2,FGF3,FGF4,FGF7,FGF8,FGF9,FGF10,CXCL12,VEGFA,SEMA3C,WNT5A,WNT7B,SHH,CSF1,CSF2,STC2,PDGFD,IL1B,GHRL,INHA,INHBA,INHBB,INHBC,INSL3,ZP3,FGF17,JAG2,BMP2,BMP4,WNT3A,C5,PDGFC,INHBE,NPPC,CALCA,GRN,TDGF1,EDN1,TGFB2,TGFB3,LIF,TNF,LY6E
GO: Molecular Function	GO:0005160	transforming growth factor beta receptor binding		5.774e-12	7.333e-09	2.095e-10	1.618e-09	15	54	ACVR2A,ACVR2B,INHA,INHBA,INHBB,INHBC,BMP2,BMP4,INHBE,TGFB2,TGFB3,TGFBR1,TGFBR2,SMAD2,SMAD3
GO: Molecular Function	GO:0140297	DNA-binding transcription factor binding		6.982e-12	8.867e-09	2.463e-10	1.903e-09	38	396	HHEX,HIF1A,CEBPB,PARK7,TWIST1,EOMES,CITED2,PITX2,NR0B1,HAND1,FKBP4,HAND2,SIN3A,MED1,NCOR2,ARNT,KLF1,FOXP1,CTNNB1,KDM1A,GABPA,SOX2,SP1,GATA4,SRF,GATA6,DDX5,BRCA1,NFE2L2,FOXP3,TBX3,FOXP2,NR4A2,RUNX1,GSC,ICMT,SMAD2,SMAD3
GO: Molecular Function	GO:0004714	transmembrane receptor protein tyrosine kinase activity		7.628e-12	9.687e-09	2.618e-10	2.022e-09	19	97	ERBB4,PDGFRA,PDGFRB,MET,FGFR1,FGFR2,VEGFA,FLT1,FLT4,MST1R,CSF1R,PSEN1,INSR,KDR,DDR1,RET,GPRC5A,TIE1,ERRFI1
GO: Molecular Function	GO:0004707	MAP kinase activity		3.669e-11	4.659e-08	1.226e-09	9.471e-09	36	380	PDGFA,PDGFB,PDGFRB,AXIN1,MET,FGF10,FGFR1,VEGFA,FLT1,WNT5A,WNT7B,MST1R,PDGFD,IL1B,SOD1,GHRL,PSEN1,INPP5K,INPPL1,INSR,DAB2,MAPK8IP3,BMP2,BMP4,KISS1R,FZD5,C5,PDGFC,TDGF1,RET,EDN1,TGFB3,TGFBR1,TNF,PDCD10,TP73
GO: Molecular Function	GO:0035326	enhancer binding		1.509e-10	1.917e-07	4.915e-09	3.797e-08	22	156	SALL1,POU5F1,MBD3,TIPARP,MSX1,ARNT,NR5A2,RAI1,SOX10,SP1,ZFP42,GATA1,GATA2,GATA3,GATA4,GATA6,NFE2L2,LHX1,OTX2,TP53,SMAD2,SMAD3
GO: Molecular Function	GO:0004713	protein tyrosine kinase activity		1.849e-10	2.348e-07	5.869e-09	4.534e-08	27	237	ERBB4,PDGFB,PDGFRA,PDGFRB,TTN,MET,FGFR1,FGFR2,VEGFA,FLT1,FLT4,MST1R,CSF1R,PRNP,GHRL,PSEN1,INSR,LRP8,WNT3A,KDR,DDR1,RET,GPRC5A,EDNRA,EFNA1,TIE1,ERRFI1
GO: Molecular Function	GO:0004675	transmembrane receptor protein serine/threonine kinase activity		2.285e-10	2.902e-07	7.078e-09	5.468e-08	9	18	ACVR1,ACVR1B,ACVR2A,ACVR2B,ACVRL1,SOSTDC1,BMPR1A,TGFBR1,TGFBR2
GO: Molecular Function	GO:0034711	inhibin binding		2.251e-09	2.859e-06	6.808e-08	5.259e-07	6	7	ACVR1B,ACVR2A,ACVR2B,INHA,INHBA,INHBB
GO: Molecular Function	GO:0005024	transforming growth factor beta-activated receptor activity		2.387e-09	3.032e-06	7.051e-08	5.446e-07	8	16	ACVR1,ACVR1B,ACVR2A,ACVR2B,ACVRL1,BMPR1A,TGFBR1,TGFBR2
GO: Molecular Function	GO:0070851	growth factor receptor binding		3.574e-09	4.539e-06	1.032e-07	7.968e-07	20	152	ERBB4,PDGFA,PDGFB,PDGFRA,PDGFRB,FGF3,FGF4,FGF7,FGF8,FGF9,FGF10,VEGFA,CSF2,PDGFD,IL1B,IL6ST,GATA3,FGF17,PDGFC,GRIN2B
GO: Molecular Function	GO:0061629	RNA polymerase II-specific DNA-binding transcription factor binding		4.419e-09	5.612e-06	1.247e-07	9.632e-07	29	311	HIF1A,CEBPB,PARK7,EOMES,CITED2,PITX2,NR0B1,FKBP4,SIN3A,MED1,NCOR2,ARNT,FOXP1,CTNNB1,KDM1A,SOX2,SP1,GATA4,SRF,GATA6,DDX5,BRCA1,NFE2L2,FOXP3,TBX3,FOXP2,NR4A2,GSC,SMAD3
GO: Molecular Function	GO:0019900	kinase binding		6.409e-09	8.139e-06	1.769e-07	1.367e-06	56	926	EPO,HIF1A,CEBPA,CEBPB,PDGFRB,PARK7,ACVR1,ACVRL1,FOXA2,ADAM10,TTN,RYR2,AXIN1,PIK3CA,PKD1,PRMT1,AKT1,PLG,MOB4,ATF5,SRSF1,RICTOR,ALS2,MSH2,MST1,ARRB2,PRKACA,PRKCSH,SNAI1,CTNNB1,PRLR,GHRL,INSR,GATA4,GATA6,BCL2L1,ITGB1,CCNK,MAPK8IP3,STK3,STK4,GJA1,FZD5,BCL2L11,TEX14,GPRC5A,CCNB1,TGFBR2,LIMS1,CCNB2,ERRFI1,PARN,PDCD10,TP53,SMAD3,TP73
GO: Molecular Function	GO:0001217	DNA-binding transcription repressor activity		7.175e-09	9.113e-06	1.898e-07	1.466e-06	26	261	HHEX,CEBPB,MECP2,SALL1,PITX2,ARID5B,HAND1,SOX6,FOXS1,DEAF1,OSR2,POU5F1,HINFP,MSX1,FOXD3,CTCF,SNAI1,SP2,SP3,GATA3,PRDM1,JARID2,TBX3,FOXP2,GSC,EMX1
GO: Molecular Function	GO:0001227	DNA-binding transcription repressor activity, RNA polymerase II-specific		7.175e-09	9.113e-06	1.898e-07	1.466e-06	26	261	HHEX,CEBPB,MECP2,SALL1,PITX2,ARID5B,HAND1,SOX6,FOXS1,DEAF1,OSR2,POU5F1,HINFP,MSX1,FOXD3,CTCF,SNAI1,SP2,SP3,GATA3,PRDM1,JARID2,TBX3,FOXP2,GSC,EMX1
GO: Molecular Function	GO:0005126	cytokine receptor binding		1.89e-08	2.4e-05	4.897e-07	3.783e-06	28	312	EPO,ACVR2A,ACVR2B,CXCL12,VEGFA,CSF1,CSF2,IL1B,IL6ST,NES,INHA,INHBA,INHBB,INHBC,GATA3,BMP2,BMP4,C5,INHBE,GRIN2B,TGFB2,TGFB3,TGFBR1,LIF,TGFBR2,TNF,SMAD2,SMAD3
GO: Molecular Function	GO:0005021	vascular endothelial growth factor-activated receptor activity		2.582e-08	3.279e-05	6.558e-07	5.066e-06	6	9	PDGFRA,PDGFRB,VEGFA,FLT1,FLT4,KDR
GO: Molecular Function	GO:0001085	RNA polymerase II transcription factor binding		3.122e-08	3.965e-05	7.774e-07	6.005e-06	13	70	SALL1,PITX2,CTNNB1,KDM1A,GATA1,GATA4,TBX3,ZMIZ1,TEAD4,GSC,ZFPM2,TP53,SMAD4
GO: Molecular Function	GO:0042826	histone deacetylase binding		4.646e-08	5.9e-05	1.135e-06	8.765e-06	17	128	HIF1A,CEBPA,CEBPB,MECP2,NIPBL,GCM1,NCOR2,NKX2-5,WDTC1,SP1,SP2,SRF,KAT2A,PRDM1,GLI3,FOXP3,TP53
GO: Molecular Function	GO:0038085	vascular endothelial growth factor binding		6.311e-08	8.015e-05	1.512e-06	1.168e-05	6	10	PDGFRA,PDGFRB,VEGFA,FLT1,FLT4,KDR
GO: Molecular Function	GO:0071837	HMG box domain binding		7.726e-08	9.812e-05	1.817e-06	1.403e-05	8	23	HHEX,CEBPA,ALX4,POU3F3,POU5F1,SP1,GATA3,OLIG2
GO: Molecular Function	GO:0005161	platelet-derived growth factor receptor binding		1.326e-07	0.0001684	3.032e-06	2.342e-05	7	17	PDGFA,PDGFB,PDGFRA,PDGFRB,VEGFA,PDGFD,PDGFC
GO: Molecular Function	GO:1990841	promoter-specific chromatin binding		1.337e-07	0.0001698	3.032e-06	2.342e-05	11	54	MECP2,FOXC1,CHD7,SOX10,PCGF2,DDX5,PRDM1,EHMT2,GLI2,RUNX1,TP53
GO: Molecular Function	GO:0005125	cytokine activity		1.443e-07	0.0001833	3.216e-06	2.484e-05	22	225	EPO,NOG,CXCL12,VEGFA,WNT5A,CSF1,CSF2,IL1B,INHA,INHBA,INHBB,INHBC,BMP2,BMP4,C5,INHBE,GRN,EDN1,TGFB2,TGFB3,LIF,TNF
GO: Molecular Function	GO:0035035	histone acetyltransferase binding		1.691e-07	0.0002148	3.703e-06	2.861e-05	9	34	HIF1A,CEBPB,CITED2,SP1,PYGO2,GLI3,FOXP3,EPAS1,TP53
GO: Molecular Function	GO:0003712	transcription coregulator activity		2.09e-07	0.0002655	4.5e-06	3.476e-05	39	597	NR2C2,CEBPA,PARK7,MECP2,CITED2,NR0B1,ARID5B,HAND1,FOXC1,ATF5,DDX17,POU5F1,SIN3A,MED1,HINFP,NCOR2,ARNT,CTCF,CTNNB1,KDM1A,GABPA,SOX10,GATA3,GATA4,KAT2A,PPP1R13L,DDX5,JUNB,BRCA1,WNT3A,FOXP3,SOX17,ZMIZ1,NR2F2,ZFPM2,LHX1,ELF3,SMAD3,SMAD4
GO: Molecular Function	GO:0031490	chromatin DNA binding		2.425e-07	0.000308	5.096e-06	3.937e-05	16	127	GRHL2,MECP2,PITX2,KDM6A,UTY,POU5F1,MED1,MBD3,CTCF,PRDM14,SOX2,GATA1,SRF,PRDM1,NOTCH1,SMAD3
GO: Molecular Function	GO:0017002	activin-activated receptor activity		2.528e-07	0.0003211	5.096e-06	3.937e-05	5	7	ACVR1,ACVR1B,ACVR2A,ACVR2B,ACVRL1
GO: Molecular Function	GO:0098821	BMP receptor activity		2.528e-07	0.0003211	5.096e-06	3.937e-05	5	7	ACVR1,ACVR2A,ACVRL1,SOSTDC1,BMPR1A
GO: Molecular Function	GO:0005025	transforming growth factor beta receptor activity, type I		2.528e-07	0.0003211	5.096e-06	3.937e-05	5	7	ACVR1,ACVR1B,ACVRL1,BMPR1A,TGFBR1
GO: Molecular Function	GO:0019901	protein kinase binding		3.377e-07	0.0004289	6.701e-06	5.176e-05	48	832	EPO,HIF1A,PDGFRB,ACVR1,ACVRL1,ADAM10,TTN,RYR2,AXIN1,PIK3CA,PKD1,PRMT1,AKT1,SRSF1,RICTOR,ALS2,MSH2,MST1,ARRB2,PRKACA,PRKCSH,CTNNB1,PRLR,GHRL,INSR,GATA4,GATA6,BCL2L1,ITGB1,CCNK,MAPK8IP3,STK3,STK4,GJA1,FZD5,BCL2L11,TEX14,GPRC5A,CCNB1,TGFBR2,LIMS1,CCNB2,ERRFI1,PARN,PDCD10,TP53,SMAD3,TP73
GO: Molecular Function	GO:0001047	core promoter binding		4.287e-07	0.0005445	8.376e-06	6.47e-05	12	73	CEBPB,PARK7,SOX8,FOXA2,FOXC1,MED1,RRN3,CTNNB1,ZBTB17,PSEN1,WNT3A,TP53
GO: Molecular Function	GO:0048407	platelet-derived growth factor binding		4.819e-07	0.000612	9.273e-06	7.163e-05	6	13	PDGFA,PDGFB,PDGFRA,PDGFRB,COL1A1,COL2A1
GO: Molecular Function	GO:0035258	steroid hormone receptor binding		5.354e-07	0.0006799	1.015e-05	7.839e-05	14	103	CEBPB,PARK7,NR0B1,FKBP4,MED1,NCOR2,FOXP1,CTNNB1,KDM1A,DDX5,BRCA1,FOXP2,NR4A2,SMAD3
GO: Molecular Function	GO:0033613	activating transcription factor binding		7.611e-07	0.0009665	1.421e-05	0.0001098	13	91	EOMES,CITED2,PITX2,HAND2,SIN3A,KLF1,CTNNB1,GABPA,GATA4,NFE2L2,TBX3,SMAD2,SMAD3
GO: Molecular Function	GO:0098772	molecular function regulator		9.155e-07	0.001163	1.685e-05	0.0001302	85	1905	EPO,NOG,PDGFA,PDGFB,PARK7,CD46,EOMES,SLIT2,MET,FBLN1,PIK3CA,SCGB1A1,FGF3,FGF4,FGF7,FGF8,FGF9,FGF10,AKT1,RIC8A,RECK,CXCL12,DNMT3L,VEGFA,SEMA3C,WNT5A,WNT7B,SHH,APBA3,RICTOR,ALS2,CSF1,CSF2,STC2,PDGFD,IL1B,PRLR,WDTC1,PCGF2,GHRL,ATP7A,INHA,INHBA,INHBB,INHBC,INSL3,BCL2,BCL2L1,SLC30A1,ZP3,CCNK,FGF17,JAG2,STK3,STK4,BMP2,BMP4,PYGO2,WNT3A,PLCB1,C5,GNAQ,PDGFC,RAB3A,NOTCH1,SERPINA7,INHBE,NPPC,CALCA,GRN,TDGF1…
GO: Molecular Function	GO:0048185	activin binding		1.344e-06	0.001706	2.438e-05	0.0001883	6	15	ACVR1,ACVR1B,ACVR2A,ACVR2B,ACVRL1,TGFBR1
GO: Molecular Function	GO:0003713	transcription coactivator activity		1.364e-06	0.001733	2.44e-05	0.0001885	26	340	NR2C2,CEBPA,PARK7,CITED2,ARID5B,HAND1,FOXC1,DDX17,POU5F1,MED1,HINFP,ARNT,CTNNB1,KDM1A,GABPA,SOX10,GATA3,GATA4,KAT2A,JUNB,BRCA1,WNT3A,SOX17,ZMIZ1,ZFPM2,ELF3
GO: Molecular Function	GO:0005178	integrin binding		1.627e-06	0.002066	2.87e-05	0.0002217	16	146	ADAM10,FBLN1,CXCL12,ADAM2,IL1B,MYH9,DAB2,ITGB1,KDR,LAMA3,LAMA5,LAMB1,LAMB2,ADAMTS5,EDIL3,CD9
GO: Molecular Function	GO:0032190	acrosin binding		2.351e-06	0.002986	4.035e-05	0.0003117	4	5	ZP4,ZP2,ZP3,SERPINA5
GO: Molecular Function	GO:0005111	type 2 fibroblast growth factor receptor binding		2.351e-06	0.002986	4.035e-05	0.0003117	4	5	FGF7,FGF8,FGF10,FGF17
GO: Molecular Function	GO:0002039	p53 binding		2.75e-06	0.003493	4.657e-05	0.0003598	11	72	HIF1A,AXIN1,CHD8,MSX1,KDM1A,GATA1,EHMT2,USP7,YBX1,TP53,TP73
GO: Molecular Function	GO:0050839	cell adhesion molecule binding		4.211e-06	0.005348	7.036e-05	0.0005435	33	525	RPL29,PARK7,CD46,ACVR1,ADAM10,ADD1,FBLN1,FGFR1,CXCL12,EPN2,PARVA,GIGYF2,ADAM2,CTNNB1,IL1B,MYH9,PSEN1,DAB2,PPP1R13L,ITGB1,PTPRB,KDR,NOS3,LAMA3,LAMA5,LAMB1,LAMB2,ADAMTS5,GRIN2B,GPRC5A,EDIL3,CD9,CCNB2
GO: Molecular Function	GO:0050431	transforming growth factor beta binding		4.815e-06	0.006115	7.941e-05	0.0006134	7	27	ACVR1,ACVR2A,ACVR2B,ACVRL1,TGFB3,TGFBR1,TGFBR2
GO: Molecular Function	GO:0060089	molecular transducer activity		5.006e-06	0.006358	7.987e-05	0.0006169	80	1836	EPOR,NR2C2,HHEX,ERBB4,NOG,CEBPA,PDGFB,PDGFRA,PDGFRB,PARK7,CD46,ACVR1,ACVR1B,ACVR2A,ACVR2B,ACVRL1,PLXNB2,MET,AMOT,NR0B1,PKD1,PKD2,AKT1,FGFR1,FGFR2,RECK,VEGFA,FLT1,FLT4,ANPEP,SOSTDC1,STIL,MED1,MST1,MST1R,CSF1R,FSHR,NR5A2,PRKACA,B9D1,SMO,PRLR,IL6ST,PRNP,PSEN1,INPP5K,INSR,ZP2,ZP3,ITGB1,CCNK,LRP8,GHSR,BMPR1A,KISS1R,PTPRB,FZD5,KDR,NOTCH1,DDR1,NR4A2,TDGF1,GRIN2B,RET,GPRC5A,CUBN,NR2F2,EDNRA,CCNB1,OR1D2,T…
GO: Molecular Function	GO:0070411	I-SMAD binding		5.094e-06	0.006469	7.987e-05	0.0006169	5	11	AXIN1,CTNNB1,TGFBR1,SMAD2,SMAD4
GO: Molecular Function	GO:0004784	superoxide dismutase activity		5.094e-06	0.006469	7.987e-05	0.0006169	5	11	PARK7,SOD1,SOD2,ATP7A,TNF
GO: Molecular Function	GO:0016721	oxidoreductase activity, acting on superoxide radicals as acceptor		5.094e-06	0.006469	7.987e-05	0.0006169	5	11	PARK7,SOD1,SOD2,ATP7A,TNF
GO: Molecular Function	GO:0001158	enhancer sequence-specific DNA binding		5.423e-06	0.006887	8.399e-05	0.0006487	15	142	SALL1,POU5F1,MBD3,NR5A2,SOX10,ZFP42,GATA1,GATA2,GATA3,GATA4,GATA6,NFE2L2,LHX1,OTX2,TP53
GO: Molecular Function	GO:0005104	fibroblast growth factor receptor binding		8.083e-06	0.01027	0.0001234	0.0009534	7	29	FGF3,FGF4,FGF7,FGF8,FGF9,FGF10,FGF17
GO: Molecular Function	GO:0042056	chemoattractant activity		8.163e-06	0.01037	0.0001234	0.0009534	8	40	PDGFB,FGF7,FGF8,FGF10,VEGFA,WNT5A,WNT7B,BMP4
GO: Molecular Function	GO:0034713	type I transforming growth factor beta receptor binding		8.543e-06	0.01085	0.0001276	0.0009859	5	12	ACVR2A,ACVR2B,TGFB3,TGFBR2,SMAD2
GO: Molecular Function	GO:1901681	sulfur compound binding		1.788e-05	0.0227	0.000264	0.002039	21	279	RPL29,ACADM,RYR2,SLIT2,FGF4,FGF7,PRMT1,FGF9,FGF10,FGFR1,FGFR2,VEGFA,APOB,INSR,ELSPBP1,BMP4,LAMC2,ADAMTS5,LRP1,SERPINA5,SMAD4
GO: Molecular Function	GO:0019955	cytokine binding		1.82e-05	0.02311	0.0002657	0.002052	16	176	EPOR,NOG,PARK7,ACVR1,ACVR2A,ACVR2B,ACVRL1,SOSTDC1,POU5F1,CSF1R,PRLR,IL6ST,ITGB1,TGFB3,TGFBR1,TGFBR2
GO: Molecular Function	GO:0005201	extracellular matrix structural constituent		2.095e-05	0.0266	0.0003023	0.002335	16	178	SLIT2,FBLN1,COL1A1,COL2A1,LAMA1,ZP3,LAMA2,LAMA3,LAMA4,LAMA5,LAMB1,LAMB2,LAMB3,LAMC1,LAMC2,EDIL3
GO: Molecular Function	GO:0008013	beta-catenin binding		2.744e-05	0.03485	0.0003915	0.003024	11	91	AXIN1,MET,SALL1,CHD8,PSEN1,GLI3,NOS3,SOX17,NR4A2,GRIN2B,SMAD3
GO: Molecular Function	GO:0070878	primary miRNA binding		3.089e-05	0.03923	0.0004311	0.00333	4	8	SRF,DDX5,SMAD2,SMAD3
GO: Molecular Function	GO:0005113	patched binding		3.089e-05	0.03923	0.0004311	0.00333	4	8	SHH,SMO,IHH,CCNB1
GO: Molecular Function	GO:0005539	glycosaminoglycan binding		3.125e-05	0.03969	0.0004314	0.003332	19	246	RPL29,SLIT2,FGF4,FGF7,FGF9,FGF10,FGFR1,FGFR2,VEGFA,SHH,APOB,PRNP,ELSPBP1,BMP4,SULF2,LAMC2,ADAMTS5,TGFBR2,SERPINA5
GO: Molecular Function	GO:0016922	nuclear receptor binding		3.76e-05	0.04775	0.0005134	0.003966	13	129	CEBPB,PARK7,FKBP4,MED1,NCOR2,FOXP1,CTNNB1,KDM1A,DDX5,BRCA1,FOXP2,NR4A2,SMAD3
GO: Molecular Function	GO:0097718	disordered domain specific binding		5.321e-05	0.06758	0.000719	0.005553	7	38	TPM1,CTNNB1,KEAP1,GJA1,GJA5,TP53,SMAD2
GO: Molecular Function	GO:0035257	nuclear hormone receptor binding		6.115e-05	0.07766	0.0008175	0.006315	15	174	HIF1A,CEBPB,PARK7,NR0B1,FKBP4,MED1,NCOR2,FOXP1,CTNNB1,KDM1A,DDX5,BRCA1,FOXP2,NR4A2,SMAD3
GO: Molecular Function	GO:0008144	drug binding		6.273e-05	0.07967	0.0008299	0.006411	74	1785	ERBB4,ERCC2,PDGFRA,PDGFRB,ACR,SPEG,KATNAL1,ACVR1,ACVR1B,ACVR2A,ACVR2B,ACVRL1,TTN,RYR1,RYR2,MET,UBE2A,UBE2B,PIK3CA,SCGB1A1,PRMT1,AKT1,FGFR1,FGFR2,FKBP4,FLT1,FLT4,DDX17,CHD8,CHD7,MSH2,XRCC2,MST1R,CSF1R,SLC18A2,PRKACA,SMO,SOD2,ADCY10,STK36,MYH9,MYH10,ATP7A,MYO1E,INSR,DDX5,DDX11,STK3,STK4,BMPR1A,KCNJ1,BUB1B,RPS6KA6,KDR,NOS3,DDR1,KIF26B,GRIN2B,RET,TEX14,CUBN,RUNX1,DICER1,KIF3A,TGFBR1,TGFBR2,LIG4,OVGP1…
GO: Molecular Function	GO:0034714	type III transforming growth factor beta receptor binding		7.175e-05	0.09113	0.0009205	0.00711	3	4	TGFB2,TGFB3,TGFBR2
GO: Molecular Function	GO:0048763	calcium-induced calcium release activity		7.175e-05	0.09113	0.0009205	0.00711	3	4	RYR1,RYR2,PKD2
GO: Molecular Function	GO:0016361	activin receptor activity, type I		7.175e-05	0.09113	0.0009205	0.00711	3	4	ACVR1,ACVR1B,ACVRL1
GO: Molecular Function	GO:0001540	amyloid-beta binding		7.997e-05	0.1016	0.001016	0.007845	10	85	APBA1,APBA2,APBA3,PRNP,INSR,LRP8,FZD5,GRIN2B,TGFB2,LRP1
GO: Molecular Function	GO:0008201	heparin binding		8.992e-05	0.1142	0.001131	0.008734	15	180	RPL29,SLIT2,FGF4,FGF7,FGF9,FGF10,FGFR1,FGFR2,VEGFA,APOB,ELSPBP1,BMP4,LAMC2,ADAMTS5,SERPINA5
GO: Molecular Function	GO:0001102	RNA polymerase II activating transcription factor binding		9.136e-05	0.116	0.001138	0.008787	8	55	EOMES,CITED2,PITX2,SIN3A,CTNNB1,NFE2L2,TBX3,SMAD3
GO: Molecular Function	GO:0005179	hormone activity		0.0001283	0.163	0.001572	0.01214	12	126	EPO,STC2,GHRL,INHA,INHBA,INHBB,INHBC,INSL3,INHBE,NPPC,CALCA,EDN1
GO: Molecular Function	GO:0051427	hormone receptor binding		0.0001287	0.1635	0.001572	0.01214	16	207	HIF1A,CEBPB,PARK7,NR0B1,FKBP4,MED1,NCOR2,FOXP1,CTNNB1,KDM1A,DDX5,BRCA1,NPPC,FOXP2,NR4A2,SMAD3
GO: Molecular Function	GO:0051434	BH3 domain binding		0.0001758	0.2233	0.002087	0.01612	3	5	BAX,BCL2,BCL2L1
GO: Molecular Function	GO:0005026	transforming growth factor beta receptor activity, type II		0.0001758	0.2233	0.002087	0.01612	3	5	ACVR2A,ACVR2B,TGFBR2
GO: Molecular Function	GO:0036033	mediator complex binding		0.0001758	0.2233	0.002087	0.01612	3	5	NIPBL,MED1,GLI3
GO: Molecular Function	GO:0035259	glucocorticoid receptor binding		0.0001803	0.2289	0.0021	0.01622	5	21	CEBPB,FKBP4,NCOR2,NR4A2,SMAD3
GO: Molecular Function	GO:0052745	inositol phosphate phosphatase activity		0.0001803	0.2289	0.0021	0.01622	5	21	INPP5B,INPP5K,INPPL1,IMPAD1,OCRL
GO: Molecular Function	GO:0050681	androgen receptor binding		0.0001881	0.2389	0.002172	0.01678	7	46	PARK7,FOXP1,CTNNB1,KDM1A,DDX5,BRCA1,FOXP2
GO: Molecular Function	GO:0046914	transition metal ion binding		0.0002157	0.2739	0.002456	0.01897	50	1124	NR2C2,ACR,PARK7,ADA,MGAT1,MIB1,MMP2,MMP9,TRIM36,ANPEP,SHH,ZNF622,GCM1,CTCF,NR5A2,PRKACA,UBR3,PRNP,SOD1,SOD2,ADCY10,TET2,CYP1A2,ATP7A,GATAD2A,GATA1,GATA2,GATA3,GATA4,GATA6,ZFAND5,ASTL,B4GALT1,BRCA1,EHMT2,GLI2,NOS3,SCO2,NR4A2,ADAMTS5,GRIN2B,ZMIZ1,NR2F2,ZFPM2,LIMS1,TLL1,MORC3,EPAS1,TP53,SMAD3
GO: Molecular Function	GO:0005524	ATP binding		0.0002166	0.275	0.002456	0.01897	62	1485	ERBB4,ERCC2,PDGFRA,PDGFRB,SPEG,KATNAL1,ACVR1,ACVR1B,ACVR2A,ACVR2B,ACVRL1,TTN,RYR1,MET,UBE2A,UBE2B,PIK3CA,AKT1,FGFR1,FGFR2,FKBP4,FLT1,FLT4,DDX17,CHD8,CHD7,MSH2,XRCC2,MST1R,CSF1R,PRKACA,ADCY10,STK36,MYH9,MYH10,ATP7A,MYO1E,INSR,DDX5,DDX11,STK3,STK4,BMPR1A,KCNJ1,BUB1B,RPS6KA6,KDR,DDR1,KIF26B,RET,TEX14,RUNX1,DICER1,KIF3A,TGFBR1,TGFBR2,LIG4,TIE1,ETNK2,UBA6,MAB21L1,TP53
GO: Molecular Function	GO:0032559	adenyl ribonucleotide binding		0.0002523	0.3204	0.002836	0.0219	64	1555	ERBB4,ERCC2,ACADM,PDGFRA,PDGFRB,SPEG,KATNAL1,ACVR1,ACVR1B,ACVR2A,ACVR2B,ACVRL1,TTN,RYR1,MET,UBE2A,UBE2B,PIK3CA,AKT1,FGFR1,FGFR2,FKBP4,FLT1,FLT4,DDX17,CHD8,CHD7,MSH2,XRCC2,MST1R,CSF1R,PRKACA,ADCY10,STK36,MYH9,MYH10,ATP7A,MYO1E,INSR,DDX5,DDX11,STK3,STK4,BMPR1A,KCNJ1,BUB1B,RPS6KA6,KDR,DDR1,HCN4,KIF26B,RET,TEX14,RUNX1,DICER1,KIF3A,TGFBR1,TGFBR2,LIG4,TIE1,ETNK2,UBA6,MAB21L1,TP53
GO: Molecular Function	GO:0030554	adenyl nucleotide binding		0.0003055	0.388	0.003403	0.02629	64	1566	ERBB4,ERCC2,ACADM,PDGFRA,PDGFRB,SPEG,KATNAL1,ACVR1,ACVR1B,ACVR2A,ACVR2B,ACVRL1,TTN,RYR1,MET,UBE2A,UBE2B,PIK3CA,AKT1,FGFR1,FGFR2,FKBP4,FLT1,FLT4,DDX17,CHD8,CHD7,MSH2,XRCC2,MST1R,CSF1R,PRKACA,ADCY10,STK36,MYH9,MYH10,ATP7A,MYO1E,INSR,DDX5,DDX11,STK3,STK4,BMPR1A,KCNJ1,BUB1B,RPS6KA6,KDR,DDR1,HCN4,KIF26B,RET,TEX14,RUNX1,DICER1,KIF3A,TGFBR1,TGFBR2,LIG4,TIE1,ETNK2,UBA6,MAB21L1,TP53
GO: Molecular Function	GO:1903136	cuprous ion binding		0.0003447	0.4378	0.003807	0.02941	3	6	PARK7,PRNP,ATP7A
GO: Molecular Function	GO:0070412	R-SMAD binding		0.0003527	0.4479	0.003861	0.02982	5	24	AXIN1,DDX5,SMAD2,SMAD3,SMAD4
GO: Molecular Function	GO:0030295	protein kinase activator activity		0.0004796	0.6091	0.005206	0.04021	9	87	EPO,PIK3CA,ALS2,GHRL,CCNK,STK3,STK4,GPRC5A,CCNB1
GO: Molecular Function	GO:0032451	demethylase activity		0.0005115	0.6496	0.005506	0.04253	6	39	KDM6A,UTY,CTNNB1,KDM1A,CYP1A2,JARID2
GO: Molecular Function	GO:0005516	calmodulin binding		0.0005598	0.711	0.005975	0.04615	15	213	SPA17,TTN,RYR1,RYR2,ADD1,AKT1,SLC8A1,INVS,MYH9,MYH10,MYO1E,DDX5,PLCB1,NOS3,PCNT
GO: Molecular Function	GO:0038023	signaling receptor activity		0.0005878	0.7465	0.006177	0.04772	66	1668	EPOR,NR2C2,ERBB4,NOG,PDGFRA,PDGFRB,PARK7,CD46,ACVR1,ACVR1B,ACVR2A,ACVR2B,ACVRL1,PLXNB2,MET,AMOT,NR0B1,PKD1,FGFR1,FGFR2,RECK,VEGFA,FLT1,FLT4,ANPEP,SOSTDC1,MED1,MST1R,CSF1R,FSHR,NR5A2,B9D1,SMO,PRLR,IL6ST,PRNP,PSEN1,INPP5K,INSR,ZP2,ZP3,ITGB1,LRP8,GHSR,BMPR1A,KISS1R,PTPRB,FZD5,KDR,NOTCH1,DDR1,NR4A2,TDGF1,GRIN2B,RET,GPRC5A,CUBN,NR2F2,EDNRA,OR1D2,TGFBR1,TGFBR2,TIE1,ERRFI1,LRP1,LY6E
GO: Molecular Function	GO:0017147	Wnt-protein binding		0.0005886	0.7475	0.006177	0.04772	6	40	MET,PKD1,RECK,MST1R,FZD5,TDGF1
GO: Molecular Function	GO:0004693	cyclin-dependent protein serine/threonine kinase activity		0.0006289	0.7987	0.006547	0.05057	11	129	HHEX,CEBPA,PDGFB,PKD1,PKD2,AKT1,STIL,CCNK,NR2F2,CCNB1,CCNB2
GO: Molecular Function	GO:0010736	serum response element binding		0.000715	0.908	0.007164	0.05534	2	2	NKX2-5,SRF
GO: Molecular Function	GO:0005011	macrophage colony-stimulating factor receptor activity		0.000715	0.908	0.007164	0.05534	2	2	MST1R,CSF1R
GO: Molecular Function	GO:0047485	protein N-terminus binding		0.0007156	0.9088	0.007164	0.05534	11	131	TPM1,ERCC2,MECP2,NIPBL,ALG2,NCOR2,CDH23,LRP8,TGFB2,PDCD10,TP53
GO: Molecular Function	GO:0004705	JUN kinase activity		0.0007164	0.9099	0.007164	0.05534	10	111	AXIN1,WNT5A,WNT7B,IL1B,DAB2,MAPK8IP3,FZD5,EDN1,TNF,TP73
GO: Molecular Function	GO:0016909	SAP kinase activity		0.0007164	0.9099	0.007164	0.05534	10	111	AXIN1,WNT5A,WNT7B,IL1B,DAB2,MAPK8IP3,FZD5,EDN1,TNF,TP73
GO: Molecular Function	GO:0070491	repressing transcription factor binding		0.0007992	1	0.007929	0.06125	8	75	HHEX,PARK7,SIN3A,CTNNB1,SP1,GATA6,RUNX1,GSC
GO: Molecular Function	GO:0097472	cyclin-dependent protein kinase activity		0.000812	1	0.007994	0.06175	11	133	HHEX,CEBPA,PDGFB,PKD1,PKD2,AKT1,STIL,CCNK,NR2F2,CCNB1,CCNB2
GO: Molecular Function	GO:0008022	protein C-terminus binding		0.0008416	1	0.008199	0.06333	16	245	ERCC1,ERCC2,CENPF,AXIN1,FBLN1,NIPBL,MSH2,XRCC4,CTNNB1,SP1,LAMA1,DAB2,USP7,RAB3A,LIG4,TP53
GO: Molecular Function	GO:0019209	kinase activator activity		0.0008457	1	0.008199	0.06333	9	94	EPO,PIK3CA,ALS2,GHRL,CCNK,STK3,STK4,GPRC5A,CCNB1
GO: Molecular Function	GO:0032452	histone demethylase activity		0.0008839	1	0.008504	0.06569	5	29	KDM6A,UTY,CTNNB1,KDM1A,JARID2
GO: Molecular Function	GO:0005114	type II transforming growth factor beta receptor binding		0.0009278	1	0.00886	0.06844	3	8	TGFB2,TGFB3,TGFBR1
GO: Molecular Function	GO:0008270	zinc ion binding		0.0009946	1	0.009427	0.07281	38	844	NR2C2,ACR,ADA,MIB1,MMP2,MMP9,TRIM36,ANPEP,SHH,ZNF622,GCM1,CTCF,NR5A2,UBR3,SOD1,TET2,GATAD2A,GATA1,GATA2,GATA3,GATA4,GATA6,ZFAND5,ASTL,BRCA1,EHMT2,GLI2,NR4A2,ADAMTS5,GRIN2B,ZMIZ1,NR2F2,ZFPM2,LIMS1,TLL1,MORC3,TP53,SMAD3
GO: Molecular Function	GO:0008233	peptidase activity		0.001014	1	0.009542	0.07371	53	1296	PCSK5,HIF1A,ACR,PARK7,CD46,ADAM10,FBLN1,AKT1,MMP2,PLG,MMP9,RECK,VEGFA,ANPEP,ATG7,SHH,MST1,ARRB2,ADAM2,IHH,SOX2,PSEN1,GATA3,BAX,BCL2L1,KAT2A,KEAP1,ASTL,PTGS2,BRCA1,EHMT2,WNT3A,USP7,C5,SERPINA7,VMP1,BCL2L11,ADAM29,GRN,ADAMTS5,GRIN2B,RET,TGFBR1,EFNA1,IFT88,TLL1,CELA1,TNF,SERPINA5,TP53,SMAD2,SMAD3,SMAD4
GO: Molecular Function	GO:0000030	mannosyltransferase activity		0.001038	1	0.009692	0.07486	5	30	DPM3,ALG8,ALG12,ALG2,ALG9
GO: Molecular Function	GO:0043175	RNA polymerase core enzyme binding		0.001091	1	0.01012	0.07814	7	61	LEO1,PAF1,RRN3,CTR9,RTF1,CDC73,TCOF1
GO: Molecular Function	GO:0070063	RNA polymerase binding		0.001128	1	0.01038	0.08016	8	79	LEO1,PAF1,RRN3,CTR9,RTF1,BRCA1,CDC73,TCOF1
GO: Molecular Function	GO:0005518	collagen binding		0.001225	1	0.01119	0.08643	8	80	PDGFA,PDGFB,MMP9,ITGB1,DDR1,TLL1,SMAD3,SMAD4
GO: Molecular Function	GO:0097371	MDM2/MDM4 family protein binding		0.001365	1	0.01229	0.09494	3	9	BCL2L1,TP53,TP73
GO: Molecular Function	GO:0004439	phosphatidylinositol-4,5-bisphosphate 5-phosphatase activity		0.001365	1	0.01229	0.09494	3	9	INPP5B,INPP5K,OCRL
GO: Molecular Function	GO:0043425	bHLH transcription factor binding		0.001404	1	0.01256	0.09702	5	32	TWIST1,HAND1,KDM1A,SP1,SMAD3
GO: Molecular Function	GO:0002020	protease binding		0.001451	1	0.01289	0.09955	19	333	ACR,PARK7,TTN,RYR1,FBLN1,RECK,COL1A1,SYVN1,PRNP,INSL3,BCL2,BCL2L1,ITGB1,C5,SERPINA7,LRP1,TNF,SERPINA5,TP53
GO: Molecular Function	GO:0015026	coreceptor activity		0.001575	1	0.01389	0.1073	6	48	ACVR2A,RECK,ZP2,ITGB1,TDGF1,LRP1
GO: Molecular Function	GO:0005507	copper ion binding		0.001591	1	0.01394	0.1076	7	65	ACR,PARK7,PRNP,SOD1,ATP7A,SCO2,TP53
GO: Molecular Function	GO:0035639	purine ribonucleoside triphosphate binding		0.001834	1	0.01596	0.1232	69	1841	ERBB4,ERCC2,PDGFRA,PDGFRB,SPEG,KATNAL1,ACVR1,ACVR1B,ACVR2A,ACVR2B,ACVRL1,TTN,RYR1,MET,UBE2A,UBE2B,PIK3CA,AKT1,FGFR1,FGFR2,FKBP4,FLT1,FLT4,DDX17,CHD8,CHD7,MSH2,XRCC2,RAB14,MST1R,CSF1R,GNA13,PRKACA,ADCY10,STK36,SPAG1,MYH9,MYH10,ATP7A,MYO1E,INSR,DDX5,DDX11,STK3,STK4,BMPR1A,KCNJ1,BUB1B,RPS6KA6,KDR,GNA12,GNAQ,RAB3A,DDR1,KIF26B,RET,TEX14,RUNX1,DICER1,KIF3A,TGFB2,TGFBR1,TGFBR2,LIG4,TIE1,ETNK2,UBA6,MAB21…
GO: Molecular Function	GO:0004445	inositol-polyphosphate 5-phosphatase activity		0.001911	1	0.01618	0.125	3	10	INPP5B,INPP5K,INPPL1
GO: Molecular Function	GO:0070513	death domain binding		0.001911	1	0.01618	0.125	3	10	BAX,BCL2,BCL2L1
GO: Molecular Function	GO:0005072	transforming growth factor beta receptor, cytoplasmic mediator activity		0.001911	1	0.01618	0.125	3	10	SMAD2,SMAD3,SMAD4
GO: Molecular Function	GO:0032453	histone demethylase activity (H3-K4 specific)		0.001911	1	0.01618	0.125	3	10	CTNNB1,KDM1A,JARID2
GO: Molecular Function	GO:0016532	superoxide dismutase copper chaperone activity		0.002051	1	0.01643	0.1269	2	3	PARK7,ATP7A
GO: Molecular Function	GO:0005017	platelet-derived growth factor-activated receptor activity		0.002051	1	0.01643	0.1269	2	3	PDGFRA,PDGFRB
GO: Molecular Function	GO:0030350	iron-responsive element binding		0.002051	1	0.01643	0.1269	2	3	ACO1,IREB2
GO: Molecular Function	GO:0031752	D5 dopamine receptor binding		0.002051	1	0.01643	0.1269	2	3	GNA13,GNA12
GO: Molecular Function	GO:0031826	type 2A serotonin receptor binding		0.002051	1	0.01643	0.1269	2	3	ARRB2,GNAQ
GO: Molecular Function	GO:1902379	chemoattractant activity involved in axon guidance		0.002051	1	0.01643	0.1269	2	3	WNT5A,WNT7B
GO: Molecular Function	GO:0000033	alpha-1,3-mannosyltransferase activity		0.002051	1	0.01643	0.1269	2	3	ALG8,ALG2
GO: Molecular Function	GO:0032767	copper-dependent protein binding		0.002051	1	0.01643	0.1269	2	3	FKBP4,ATP7A
GO: Molecular Function	GO:0032553	ribonucleotide binding		0.002058	1	0.01643	0.1269	72	1947	ERBB4,ERCC2,ACADM,PDGFRA,PDGFRB,SPEG,KATNAL1,ACVR1,ACVR1B,ACVR2A,ACVR2B,ACVRL1,TTN,RYR1,MET,UBE2A,UBE2B,PIK3CA,AKT1,FGFR1,FGFR2,FKBP4,FLT1,FLT4,DDX17,CHD8,CHD7,MSH2,XRCC2,RAB14,MST1R,CSF1R,GNA13,PRKACA,ADCY10,STK36,SPAG1,MYH9,MYH10,ATP7A,MYO1E,INSR,DDX5,DDX11,STK3,STK4,BMPR1A,KCNJ1,BUB1B,RPS6KA6,KDR,GNA12,GNAQ,RAB3A,NOS3,DDR1,HCN4,KIF26B,RET,TEX14,RUNX1,DICER1,KIF3A,TGFB2,TGFBR1,TGFBR2,LIG4,TIE1,…
GO: Molecular Function	GO:0001968	fibronectin binding		0.002122	1	0.01684	0.1301	5	35	FBLN1,MMP2,MMP9,VEGFA,ITGB1
GO: Molecular Function	GO:0004879	nuclear receptor activity		0.002163	1	0.01696	0.131	6	51	PARK7,NR0B1,ARNT,NR5A2,NR4A2,NR2F2
GO: Molecular Function	GO:0098531	ligand-activated transcription factor activity		0.002163	1	0.01696	0.131	6	51	PARK7,NR0B1,ARNT,NR5A2,NR4A2,NR2F2
GO: Molecular Function	GO:0070696	transmembrane receptor protein serine/threonine kinase binding		0.002406	1	0.01868	0.1443	4	22	INHBA,BMP2,BMP4,TDGF1
GO: Molecular Function	GO:0070011	peptidase activity, acting on L-amino acid peptides		0.002412	1	0.01868	0.1443	50	1255	PCSK5,HIF1A,ACR,PARK7,CD46,ADAM10,AKT1,MMP2,PLG,MMP9,RECK,VEGFA,ANPEP,ATG7,MST1,ARRB2,ADAM2,SOX2,PSEN1,GATA3,BAX,BCL2L1,KAT2A,KEAP1,ASTL,PTGS2,BRCA1,EHMT2,WNT3A,USP7,C5,SERPINA7,VMP1,BCL2L11,ADAM29,GRN,ADAMTS5,GRIN2B,RET,TGFBR1,EFNA1,IFT88,TLL1,CELA1,TNF,SERPINA5,TP53,SMAD2,SMAD3,SMAD4
GO: Molecular Function	GO:0032555	purine ribonucleotide binding		0.002523	1	0.01942	0.15	71	1930	ERBB4,ERCC2,ACADM,PDGFRA,PDGFRB,SPEG,KATNAL1,ACVR1,ACVR1B,ACVR2A,ACVR2B,ACVRL1,TTN,RYR1,MET,UBE2A,UBE2B,PIK3CA,AKT1,FGFR1,FGFR2,FKBP4,FLT1,FLT4,DDX17,CHD8,CHD7,MSH2,XRCC2,RAB14,MST1R,CSF1R,GNA13,PRKACA,ADCY10,STK36,SPAG1,MYH9,MYH10,ATP7A,MYO1E,INSR,DDX5,DDX11,STK3,STK4,BMPR1A,KCNJ1,BUB1B,RPS6KA6,KDR,GNA12,GNAQ,RAB3A,DDR1,HCN4,KIF26B,RET,TEX14,RUNX1,DICER1,KIF3A,TGFB2,TGFBR1,TGFBR2,LIG4,TIE1,ETNK2…
GO: Molecular Function	GO:0051087	chaperone binding		0.002551	1	0.01952	0.1508	9	110	PLG,SYVN1,PRNP,SOD1,ATP7A,BAX,TBCE,GRN,TP53
GO: Molecular Function	GO:0046030	inositol trisphosphate phosphatase activity		0.002577	1	0.0196	0.1514	3	11	INPP5B,INPP5K,INPPL1
GO: Molecular Function	GO:0044389	ubiquitin-like protein ligase binding		0.002727	1	0.02062	0.1593	18	326	HIF1A,CEBPB,ACVR1B,AXIN1,UBE2A,UBE2B,POU5F1,ARRB2,PRKACA,BCL2,BRCA1,FZD5,USP7,CCNB1,TGFBR1,TP53,SMAD2,SMAD3
GO: Molecular Function	GO:0001098	basal transcription machinery binding		0.00311	1	0.02323	0.1795	7	73	ERCC1,LEO1,PAF1,CTR9,RTF1,CDC73,TP53
GO: Molecular Function	GO:0001099	basal RNA polymerase II transcription machinery binding		0.00311	1	0.02323	0.1795	7	73	ERCC1,LEO1,PAF1,CTR9,RTF1,CDC73,TP53
GO: Molecular Function	GO:0016758	transferase activity, transferring hexosyl groups		0.003184	1	0.02364	0.1826	14	229	GCNT3,B3GNT5,DPM3,EXT1,MAGT1,MGAT1,ALG8,ALG12,ALG2,FUT8,INPP5K,DDOST,B4GALT1,ALG9
GO: Molecular Function	GO:0017076	purine nucleotide binding		0.003296	1	0.02403	0.1857	71	1951	ERBB4,ERCC2,ACADM,PDGFRA,PDGFRB,SPEG,KATNAL1,ACVR1,ACVR1B,ACVR2A,ACVR2B,ACVRL1,TTN,RYR1,MET,UBE2A,UBE2B,PIK3CA,AKT1,FGFR1,FGFR2,FKBP4,FLT1,FLT4,DDX17,CHD8,CHD7,MSH2,XRCC2,RAB14,MST1R,CSF1R,GNA13,PRKACA,ADCY10,STK36,SPAG1,MYH9,MYH10,ATP7A,MYO1E,INSR,DDX5,DDX11,STK3,STK4,BMPR1A,KCNJ1,BUB1B,RPS6KA6,KDR,GNA12,GNAQ,RAB3A,DDR1,HCN4,KIF26B,RET,TEX14,RUNX1,DICER1,KIF3A,TGFB2,TGFBR1,TGFBR2,LIG4,TIE1,ETNK2…
GO: Molecular Function	GO:0097199	cysteine-type endopeptidase activity involved in apoptotic signaling pathway		0.003353	1	0.02403	0.1857	4	24	PARK7,MMP9,BAX,SMAD3
GO: Molecular Function	GO:0050780	dopamine receptor binding		0.003353	1	0.02403	0.1857	4	24	ARRB2,GNA13,GNA12,GRIN2B
GO: Molecular Function	GO:0051400	BH domain binding		0.003369	1	0.02403	0.1857	3	12	BAX,BCL2,BCL2L1
GO: Molecular Function	GO:0043208	glycosphingolipid binding		0.003369	1	0.02403	0.1857	3	12	LAMA1,LAMB1,LAMC1
GO: Molecular Function	GO:0000014	single-stranded DNA endodeoxyribonuclease activity		0.003369	1	0.02403	0.1857	3	12	ERCC1,XRCC4,ENDOG
GO: Molecular Function	GO:0070410	co-SMAD binding		0.003369	1	0.02403	0.1857	3	12	GATA4,SMAD2,SMAD3
GO: Molecular Function	GO:0003714	transcription corepressor activity		0.00345	1	0.02448	0.1891	15	256	MECP2,CITED2,NR0B1,ATF5,POU5F1,SIN3A,MED1,NCOR2,CTCF,PPP1R13L,JUNB,FOXP3,NR2F2,ZFPM2,LHX1
GO: Molecular Function	GO:0042623	ATPase activity, coupled		0.003545	1	0.02488	0.1921	17	308	ERCC2,KATNAL1,BPTF,DDX17,CHD8,CHD7,MSH2,XRCC2,DNAI1,MYH9,MYH10,MYO1E,DDX5,DDX11,DICER1,KIF3A,TP53
GO: Molecular Function	GO:0001664	G protein-coupled receptor binding		0.003545	1	0.02488	0.1921	17	308	TULP3,CXCL12,WNT5A,WNT7B,ARRB2,GNA13,PRNP,NES,GHRL,INSL3,WNT3A,GNA12,C5,GNAQ,CALCA,GRIN2B,EDN1
GO: Molecular Function	GO:0004520	endodeoxyribonuclease activity		0.003622	1	0.02527	0.1952	7	75	ERCC1,AKT1,XRCC4,BAX,DDX11,DICER1,ENDOG
GO: Molecular Function	GO:0004629	phospholipase C activity		0.003718	1	0.0258	0.1993	11	161	PDGFRA,PDGFRB,FGFR1,FLT1,FSHR,PLCB1,GNAQ,CALCA,PLCD4,EDN1,EDNRA
GO: Molecular Function	GO:0005509	calcium ion binding		0.00397	1	0.02707	0.2091	32	734	CLGN,PKDREJ,TTN,RYR1,RYR2,SLIT2,FBLN1,PKD2,SHH,SLC8A1,SCUBE1,SCUBE2,PRKCSH,IHH,MYL2,CDH23,DLK1,LRP8,JAG2,SULF2,CCDC47,PLCB1,NOTCH1,DSC3,RCN1,PLCD4,RET,CUBN,RUNX1,EDIL3,TLL1,LRP1
GO: Molecular Function	GO:0045296	cadherin binding		0.003988	1	0.02707	0.2091	18	338	RPL29,PARK7,CD46,ACVR1,ADD1,EPN2,PARVA,GIGYF2,CTNNB1,MYH9,PSEN1,PPP1R13L,ITGB1,PTPRB,KDR,NOS3,GPRC5A,CCNB2
GO: Molecular Function	GO:0004839	ubiquitin activating enzyme activity		0.004029	1	0.02707	0.2091	2	4	ATG7,UBA6
GO: Molecular Function	GO:1903135	cupric ion binding		0.004029	1	0.02707	0.2091	2	4	PARK7,PRNP
GO: Molecular Function	GO:1990599	3' overhang single-stranded DNA endodeoxyribonuclease activity		0.004029	1	0.02707	0.2091	2	4	ERCC1,XRCC4
GO: Molecular Function	GO:1990269	RNA polymerase II C-terminal domain phosphoserine binding		0.004029	1	0.02707	0.2091	2	4	LEO1,RTF1
GO: Molecular Function	GO:0106019	phosphatidylinositol-4,5-bisphosphate phosphatase activity		0.004294	1	0.02855	0.2205	3	13	INPP5B,INPP5K,OCRL
GO: Molecular Function	GO:0034595	phosphatidylinositol phosphate 5-phosphatase activity		0.004294	1	0.02855	0.2205	3	13	INPP5B,INPP5K,OCRL
GO: Molecular Function	GO:0017046	peptide hormone binding		0.00493	1	0.03244	0.2506	6	60	ACVR1,FSHR,PRLR,INHBA,INSR,GHSR
GO: Molecular Function	GO:0004517	nitric-oxide synthase activity		0.00493	1	0.03244	0.2506	6	60	HIF1A,ACVR2A,AKT1,IL1B,NOS3,TNF
GO: Molecular Function	GO:0000217	DNA secondary structure binding		0.005203	1	0.03406	0.2631	4	27	MECP2,NR0B1,MSH2,XRCC2
GO: Molecular Function	GO:0039706	co-receptor binding		0.005359	1	0.0349	0.2696	3	14	BMP2,BMP4,WNT3A
GO: Molecular Function	GO:0097153	cysteine-type endopeptidase activity involved in apoptotic process		0.005764	1	0.03735	0.2885	14	245	PARK7,AKT1,MMP9,VEGFA,ARRB2,SOX2,BAX,BCL2L1,PTGS2,WNT3A,BCL2L11,RET,TNF,SMAD3
GO: Molecular Function	GO:0042562	hormone binding		0.005834	1	0.03761	0.2905	11	171	ACVR1,FSHR,PRLR,PSEN1,INHBA,INSR,GHSR,SERPINA7,GPRC5A,ERRFI1,LY6E
GO: Molecular Function	GO:0008092	cytoskeletal protein binding		0.005879	1	0.03771	0.2913	42	1061	TPM1,PDLIM7,KATNAL1,TTN,ADD1,TUBGCP3,PKD2,TRIM36,FKBP4,FLII,ATF5,VEZT,RAB14,SLC8A1,CSRP2,PARVA,PRNP,MYH9,MYH10,MYL2,MYO1E,DISC1,INPPL1,NDN,SPAG8,ITGB1,MAPK8IP3,B4GALT1,LRP8,GJA1,BRCA1,RAB3A,NOS3,TBCE,BCL2L11,KIF26B,TEX14,KIF3A,CCNB1,IFT88,SMAD2,SMAD4
GO: Molecular Function	GO:0051525	NFAT protein binding		0.006598	1	0.04048	0.3127	2	5	GATA4,FOXP3
GO: Molecular Function	GO:0008186	RNA-dependent ATPase activity		0.006598	1	0.04048	0.3127	2	5	DDX17,DDX11
GO: Molecular Function	GO:0071558	histone demethylase activity (H3-K27 specific)		0.006598	1	0.04048	0.3127	2	5	KDM6A,UTY
GO: Molecular Function	GO:0086075	gap junction channel activity involved in cardiac conduction electrical coupling		0.006598	1	0.04048	0.3127	2	5	GJA1,GJA5
GO: Molecular Function	GO:0030618	transforming growth factor beta receptor, pathway-specific cytoplasmic mediator activity		0.006598	1	0.04048	0.3127	2	5	SMAD2,SMAD3
GO: Molecular Function	GO:0005007	fibroblast growth factor-activated receptor activity		0.006598	1	0.04048	0.3127	2	5	FGFR1,FGFR2
GO: Molecular Function	GO:0097108	hedgehog family protein binding		0.006598	1	0.04048	0.3127	2	5	SCUBE2,B9D1
GO: Molecular Function	GO:0016531	copper chaperone activity		0.006598	1	0.04048	0.3127	2	5	PARK7,ATP7A
GO: Molecular Function	GO:0004666	prostaglandin-endoperoxide synthase activity		0.006598	1	0.04048	0.3127	2	5	PTGS2,EDN1
GO: Molecular Function	GO:0016757	transferase activity, transferring glycosyl groups		0.006744	1	0.04085	0.3155	16	302	GCNT3,B3GNT5,DPM3,EXT1,MAGT1,MGAT1,ALG8,ALG12,ALG2,TIPARP,FUT8,INPP5K,DDOST,B4GALT1,DPAGT1,ALG9
GO: Molecular Function	GO:0046625	sphingolipid binding		0.006755	1	0.04085	0.3155	4	29	LAMA1,LAMB1,LAMC1,CERT1
GO: Molecular Function	GO:0005219	ryanodine-sensitive calcium-release channel activity		0.006755	1	0.04085	0.3155	4	29	RYR1,RYR2,PKD2,PRKACA
GO: Molecular Function	GO:0042277	peptide binding		0.007048	1	0.04235	0.3271	21	441	PCSK5,ACVR1,ANPEP,APBA1,APBA2,APBA3,FSHR,PRLR,PRNP,INHBA,INPP5K,INSR,LRP8,GHSR,KISS1R,KCNJ1,FZD5,GRIN2B,EDNRA,TGFB2,LRP1
GO: Molecular Function	GO:0008307	structural constituent of muscle		0.00707	1	0.04235	0.3271	5	46	TPM1,TTN,CSRP2,MYL2,KRT19
GO: Molecular Function	GO:0004175	endopeptidase activity		0.007523	1	0.04485	0.3465	35	859	PCSK5,ACR,PARK7,CD46,ADAM10,AKT1,MMP2,PLG,MMP9,RECK,VEGFA,MST1,ARRB2,ADAM2,SOX2,PSEN1,BAX,BCL2L1,ASTL,PTGS2,WNT3A,USP7,C5,SERPINA7,BCL2L11,ADAM29,ADAMTS5,GRIN2B,RET,EFNA1,TLL1,CELA1,TNF,SERPINA5,SMAD3
GO: Molecular Function	GO:0033612	receptor serine/threonine kinase binding		0.007634	1	0.04531	0.35	4	30	INHBA,BMP2,BMP4,TDGF1
GO: Molecular Function	GO:0004620	phospholipase activity		0.007761	1	0.04585	0.3541	15	280	PDGFRA,PDGFRB,SCGB1A1,FGFR1,FGFR2,FLT1,GNA13,FSHR,PLCB1,GNAQ,CALCA,PLCD4,EDN1,EDNRA,LRP1
GO: Molecular Function	GO:0070742	C2H2 zinc finger domain binding		0.007928	1	0.04661	0.3601	3	16	GATA1,GATA2,EHMT2
GO: Molecular Function	GO:0031625	ubiquitin protein ligase binding		0.008075	1	0.04726	0.365	16	308	HIF1A,ACVR1B,AXIN1,UBE2A,UBE2B,POU5F1,ARRB2,PRKACA,BCL2,BRCA1,FZD5,USP7,TGFBR1,TP53,SMAD2,SMAD3
GO: Molecular Function	GO:0008234	cysteine-type peptidase activity		0.008115	1	0.04728	0.3652	30	711	HIF1A,PARK7,AKT1,MMP9,VEGFA,ATG7,ARRB2,SOX2,PSEN1,GATA3,BAX,BCL2L1,KAT2A,KEAP1,PTGS2,BRCA1,EHMT2,WNT3A,USP7,VMP1,BCL2L11,GRIN2B,RET,TGFBR1,IFT88,TNF,TP53,SMAD2,SMAD3,SMAD4
GO: Molecular Function	GO:0140097	catalytic activity, acting on DNA		0.0084	1	0.04871	0.3763	18	364	ERCC1,ERCC2,GRHL2,AKT1,CHD8,CHD7,XRCC4,CTNNB1,INPP5K,BAX,DDX11,BRCA1,DICER1,LIG4,PARN,ENDOG,RPA1,TP53
GO: Molecular Function	GO:0005262	calcium channel activity		0.008483	1	0.04897	0.3783	12	205	PKDREJ,RYR1,RYR2,PKD1,PKD2,CATSPER1,PRKACA,PSEN1,SLC30A1,BMP4,WNT3A,GRIN2B
GO: Biological Process	GO:0009790	embryo development		1.972e-249	1.653e-245	1.653e-245	1.589e-244	311	1263	TPM1,MAFG,PCSK5,EPOR,NR2C2,HHEX,ERBB4,HIF1A,ERCC1,ERCC2,NOG,CEBPA,CEBPB,MAN2A1,PDGFA,PDGFB,PDGFRA,PDGFRB,SPEG,MBNL1,SOX18,EXT1,ACVR1,ACVR1B,ACVR2A,SOX8,ACVR2B,ACVRL1,ECSIT,FOXA1,FOXA2,ADA,ADAM10,PLXNB2,GRHL2,TTN,MECP2,ALX4,RYR2,ADD1,AXIN1,TULP3,TWIST1,KLF2,EOMES,CITED2,SLIT2,BPTF,HOXB9,MGAT1,VPS52,UBE2A,UBE2B,SALL1,HOXD1,AMOT,PITX2,PKD1,MIB1,PKD2,FGF3,FGF4,PRMT1,FGF8,HAND1,POLR1B,FGF9,FGF10,AKT1,…
GO: Biological Process	GO:0043009	chordate embryonic development		4.285e-224	3.591e-220	1.795e-220	1.726e-219	253	806	TPM1,MAFG,PCSK5,HHEX,HIF1A,ERCC2,NOG,CEBPA,CEBPB,MAN2A1,PDGFB,PDGFRA,PDGFRB,SPEG,MBNL1,SOX18,EXT1,ACVR1,ACVR1B,ACVR2A,SOX8,ACVRL1,FOXA1,FOXA2,ADA,ADAM10,PLXNB2,GRHL2,TTN,ALX4,ADD1,AXIN1,TULP3,TWIST1,KLF2,EOMES,CITED2,SLIT2,BPTF,HOXB9,MGAT1,UBE2A,UBE2B,SALL1,HOXD1,AMOT,PITX2,PKD1,MIB1,PKD2,PRMT1,FGF8,HAND1,FGF9,AKT1,PITPNB,RIC8A,FGFR1,MAFF,FGFR2,PLG,EPN1,KDM6A,NIPBL,HAND2,FOXC1,DNMT3L,COL1A1,VEGFA…
GO: Biological Process	GO:0009792	embryo development ending in birth or egg hatching		1.451e-223	1.216e-219	4.054e-220	3.896e-219	255	829	TPM1,MAFG,PCSK5,HHEX,HIF1A,ERCC2,NOG,CEBPA,CEBPB,MAN2A1,PDGFB,PDGFRA,PDGFRB,SPEG,MBNL1,SOX18,EXT1,ACVR1,ACVR1B,ACVR2A,SOX8,ACVRL1,FOXA1,FOXA2,ADA,ADAM10,PLXNB2,GRHL2,TTN,ALX4,ADD1,AXIN1,TULP3,TWIST1,KLF2,EOMES,CITED2,SLIT2,BPTF,HOXB9,MGAT1,UBE2A,UBE2B,SALL1,HOXD1,AMOT,PITX2,PKD1,MIB1,PKD2,PRMT1,FGF8,HAND1,FGF9,AKT1,PITPNB,RIC8A,FGFR1,MAFF,FGFR2,PLG,EPN1,KDM6A,NIPBL,HAND2,FOXC1,DNMT3L,COL1A1,VEGFA…
GO: Biological Process	GO:0001701	in utero embryonic development		1.04e-214	8.717e-211	2.179e-211	2.094e-210	213	515	TPM1,MAFG,HHEX,HIF1A,ERCC2,NOG,CEBPA,CEBPB,MAN2A1,PDGFB,PDGFRA,PDGFRB,SPEG,MBNL1,SOX18,ACVR1,ACVR1B,SOX8,ACVRL1,FOXA2,ADA,ADAM10,GRHL2,TTN,ADD1,AXIN1,TWIST1,KLF2,EOMES,CITED2,SLIT2,BPTF,MGAT1,UBE2A,UBE2B,AMOT,PITX2,PKD1,MIB1,PKD2,PRMT1,HAND1,AKT1,PITPNB,RIC8A,FGFR1,MAFF,FGFR2,PLG,EPN1,KDM6A,HAND2,FOXC1,DNMT3L,VEGFA,SOX6,SRSF1,WNT7B,APBA1,APBA2,AKAP3,GCM1,APBA3,ALS2,G2E3,CHD8,APOB,POU5F1,CHD7,MSH2…
GO: Biological Process	GO:0022414	reproductive process		2.964e-110	2.484e-106	4.967e-107	4.774e-106	225	1651	IGSF8,PCSK5,EPO,EPOR,NR2C2,RPL29,HIF1A,ERCC1,CLGN,NOG,CEBPA,CEBPB,PDGFB,PDGFRA,PDGFRB,TRO,ACR,PARK7,CD46,SMCP,KATNAL1,ACVR1,ACVR1B,SPA17,ACVR2A,SOX8,FOXA1,ADA,ADAM10,PKDREJ,GRHL2,EOMES,CITED2,SLIT2,MET,BPTF,FBLN1,UBE2A,UBE2B,SALL1,TUBGCP3,SCGB1A1,NR0B1,PKD1,ARID5B,PKD2,FGF7,FGF8,HAND1,POLR1B,FGF9,FGF10,AKT1,MAFF,FGFR2,MMP2,PLG,MMP9,TRIM36,EPN1,NIPBL,FKBP4,RECK,CXCL12,FOXF2,FOXC1,DNMT3L,VEGFA,DEAF…
GO: Biological Process	GO:0000003	reproduction		4.389e-110	3.678e-106	6.129e-107	5.891e-106	225	1654	IGSF8,PCSK5,EPO,EPOR,NR2C2,RPL29,HIF1A,ERCC1,CLGN,NOG,CEBPA,CEBPB,PDGFB,PDGFRA,PDGFRB,TRO,ACR,PARK7,CD46,SMCP,KATNAL1,ACVR1,ACVR1B,SPA17,ACVR2A,SOX8,FOXA1,ADA,ADAM10,PKDREJ,GRHL2,EOMES,CITED2,SLIT2,MET,BPTF,FBLN1,UBE2A,UBE2B,SALL1,TUBGCP3,SCGB1A1,NR0B1,PKD1,ARID5B,PKD2,FGF7,FGF8,HAND1,POLR1B,FGF9,FGF10,AKT1,MAFF,FGFR2,MMP2,PLG,MMP9,TRIM36,EPN1,NIPBL,FKBP4,RECK,CXCL12,FOXF2,FOXC1,DNMT3L,VEGFA,DEAF…
GO: Biological Process	GO:0035295	tube development		1.89e-98	1.583e-94	2.262e-95	2.174e-94	191	1276	PCSK5,EPO,EPOR,HHEX,HIF1A,NOG,CEBPA,MAN2A1,PDGFA,PDGFB,PDGFRA,PDGFRB,MCAM,SOX18,ACVR1,SOX8,ACVR2B,ACVRL1,FOXA1,FOXA2,ADA,PLXNB2,GRHL2,MECP2,ALX4,RYR2,ADD1,TULP3,TWIST1,KLF2,CITED2,SLIT2,MET,VPS52,SALL1,PIK3CA,AMOT,PITX2,PKD1,MIB1,PKD2,FGF3,FGF7,FGF8,HAND1,FGF9,FGF10,AKT1,FGFR1,FGFR2,MMP2,PLG,MMP9,EPN1,KDM6A,NIPBL,RECK,CXCL12,FOXF2,HAND2,FOXC1,VEGFA,COL2A1,SEMA3C,FLT1,FLT4,DEAF1,ANPEP,WNT5A,WNT7B,…
GO: Biological Process	GO:0048568	embryonic organ development		1.702e-96	1.426e-92	1.783e-93	1.714e-92	131	506	PCSK5,HHEX,HIF1A,ERCC1,ERCC2,NOG,CEBPA,CEBPB,PDGFA,PDGFB,PDGFRA,PDGFRB,SOX18,ACVR1,ADA,GRHL2,ALX4,RYR2,AXIN1,TULP3,TWIST1,EOMES,CITED2,BPTF,VPS52,SALL1,PITX2,PKD1,MIB1,PKD2,FGF3,FGF8,HAND1,FGF9,FGF10,AKT1,FGFR1,FGFR2,PLG,EPN1,KDM6A,NIPBL,FOXF2,HAND2,FOXC1,VEGFA,COL2A1,WNT5A,WNT7B,SHH,OSR2,GCM1,CHD7,STIL,MED1,SYF2,MBD3,EPN2,MSX1,FOXD3,SLC8A1,ARNT,CSF2,KLF1,OSR1,NKX2-5,SMO,SNAI1,CTNNB1,IHH,KDM1A,SO…
GO: Biological Process	GO:0072359	circulatory system development		1.493e-95	1.251e-91	1.39e-92	1.336e-91	191	1323	TPM1,PCSK5,EPO,EPOR,HHEX,ERBB4,HIF1A,NOG,PDGFA,ACADM,PDGFB,PDGFRA,PDGFRB,PDLIM7,SPEG,MCAM,SOX18,ACVR1,ACVR2B,ACVRL1,ADAM10,GRHL2,TTN,MECP2,RYR1,RYR2,ADD1,TWIST1,KLF2,EOMES,CITED2,SLIT2,MET,SALL1,PIK3CA,AMOT,PITX2,PKD1,MIB1,PKD2,FGF3,FGF8,HAND1,FGF9,FGF10,AKT1,RIC8A,FGFR1,FGFR2,MMP2,PLG,MMP9,EPN1,KDM6A,NIPBL,RECK,CXCL12,HAND2,FOXC1,COL1A1,VEGFA,COL2A1,SOX6,FOXS1,SEMA3C,FLT1,FLT4,ANPEP,ATG7,WNT5A,W…
GO: Biological Process	GO:0009887	animal organ morphogenesis		1.26e-91	1.056e-87	1.056e-88	1.015e-87	182	1241	TPM1,EPO,EPOR,HHEX,HIF1A,NOG,CEBPB,MAN2A1,GCNT3,PDGFA,PDGFB,PDGFRA,PDGFRB,SOX18,LAMC3,ACVR1,SOX8,ACVR2B,ACVRL1,FOXA1,FOXA2,GRHL2,TTN,ALX4,RYR1,RYR2,AXIN1,TULP3,TWIST1,CITED2,SLIT2,MET,CSRNP1,SALL1,PITX2,PKD1,ARID5B,MIB1,PKD2,FGF3,FGF4,FGF7,FGF8,HAND1,FGF9,FGF10,FGFR1,FGFR2,MMP2,KDM6A,NIPBL,FOXF2,HAND2,FOXC1,COL1A1,VEGFA,COL2A1,SEMA3C,FLT1,WNT5A,WNT7B,SHH,OSR2,SOSTDC1,POU5F1,CHD7,BARX2,STIL,MED1,T…
GO: Biological Process	GO:0048729	tissue morphogenesis		4.763e-90	3.991e-86	3.628e-87	3.487e-86	155	861	TPM1,EPO,EPOR,HHEX,HIF1A,NOG,GCNT3,PDGFA,PDGFB,PDGFRA,SOX18,EXT1,ACVR1,ACVR2A,SOX8,ACVR2B,ACVRL1,ECSIT,FOXA1,FOXA2,PLXNB2,GRHL2,TTN,RYR2,AXIN1,TULP3,TWIST1,EOMES,CITED2,SLIT2,MET,VPS52,SALL1,AMOT,PITX2,PKD1,MIB1,PKD2,FGF3,FGF7,FGF8,HAND1,FGF10,RIC8A,FGFR1,FGFR2,MMP2,MMP9,KDM6A,CXCL12,FOXF2,HAND2,FOXC1,VEGFA,SEMA3C,FLT1,DEAF1,LEO1,WNT5A,WNT7B,SHH,OSR2,SOSTDC1,GCM1,CLIC4,POU5F1,CHD7,STIL,MED1,SYF2,…
GO: Biological Process	GO:0048646	anatomical structure formation involved in morphogenesis		3.35e-89	2.807e-85	2.339e-86	2.248e-85	187	1365	TPM1,EPO,HHEX,HIF1A,ERCC1,ERCC2,NOG,PDGFA,PDGFRA,PDGFRB,MCAM,SOX18,EXT1,ACVR1,ACVR2A,SOX8,ACVR2B,ACVRL1,ECSIT,FOXA1,FOXA2,ADA,PLXNB2,GRHL2,TTN,MECP2,ADD1,AXIN1,TULP3,TWIST1,KLF2,EOMES,CITED2,SLIT2,SALL1,PIK3CA,AMOT,PITX2,PKD1,MIB1,FGF3,FGF8,HAND1,FGF9,FGF10,AKT1,RIC8A,FGFR1,FGFR2,MMP2,PLG,MMP9,EPN1,KDM6A,RECK,CXCL12,HAND2,FOXC1,COL1A1,VEGFA,COL2A1,SEMA3C,FLT1,FLT4,DEAF1,LEO1,ANPEP,WNT5A,WNT7B,SHH…
GO: Biological Process	GO:0035239	tube morphogenesis		3.611e-83	3.026e-79	2.328e-80	2.237e-79	161	1045	EPO,EPOR,HHEX,HIF1A,NOG,PDGFA,PDGFB,PDGFRA,PDGFRB,MCAM,SOX18,ACVR1,SOX8,ACVR2B,ACVRL1,FOXA1,FOXA2,PLXNB2,GRHL2,MECP2,RYR2,ADD1,TULP3,TWIST1,KLF2,CITED2,SLIT2,MET,SALL1,PIK3CA,AMOT,PITX2,PKD1,MIB1,PKD2,FGF3,FGF8,HAND1,FGF9,FGF10,AKT1,FGFR1,FGFR2,MMP2,PLG,MMP9,EPN1,KDM6A,NIPBL,RECK,CXCL12,HAND2,FOXC1,VEGFA,FLT1,FLT4,DEAF1,ANPEP,WNT5A,WNT7B,SHH,SOSTDC1,CLIC4,APOB,CHD7,STIL,MED1,TIPARP,EPN2,MST1,CSF1…
GO: Biological Process	GO:0048598	embryonic morphogenesis		4.059e-82	3.402e-78	2.43e-79	2.335e-78	134	681	HHEX,HIF1A,NOG,PDGFRA,MBNL1,SOX18,EXT1,ACVR1,ACVR2A,SOX8,ACVR2B,ECSIT,FOXA2,PLXNB2,GRHL2,ALX4,RYR2,AXIN1,TULP3,TWIST1,EOMES,CITED2,SALL1,AMOT,PITX2,MIB1,PKD2,FGF3,FGF4,FGF8,HAND1,FGF9,FGF10,RIC8A,FGFR1,FGFR2,MMP2,MMP9,KDM6A,NIPBL,RECK,FOXF2,HAND2,FOXC1,COL2A1,FLT1,DEAF1,LEO1,WNT5A,WNT7B,SHH,OSR2,GCM1,POU5F1,CHD7,STIL,MED1,SYF2,PAF1,MSX1,CTR9,PRKACA,OSR1,B9D1,NKX2-5,SMO,SNAI1,CTNNB1,IHH,SOD1,SOX2,…
GO: Biological Process	GO:0003006	developmental process involved in reproduction		4.678e-82	3.92e-78	2.613e-79	2.512e-78	143	800	EPOR,HIF1A,ERCC1,NOG,CEBPA,CEBPB,PDGFB,PDGFRA,PDGFRB,ACVR1,ACVR1B,ACVR2A,SOX8,FOXA1,ADA,GRHL2,EOMES,CITED2,SLIT2,MET,BPTF,UBE2B,SALL1,NR0B1,PKD1,ARID5B,PKD2,FGF7,FGF8,HAND1,FGF9,FGF10,AKT1,FGFR2,MMP2,PLG,NIPBL,FKBP4,CXCL12,FOXF2,FOXC1,DNMT3L,VEGFA,DEAF1,WNT5A,WNT7B,SHH,GCM1,CHD7,MSH2,MED1,TIPARP,FOXD3,SLC8A1,ARNT,ARRB2,CSF1,CSF2,STC2,FSHR,PRKACA,OSR1,SNAI1,CTNNB1,IHH,IL1B,PRDM14,PRLR,SOD1,PYGO1,S…
GO: Biological Process	GO:0009791	post-embryonic development		3.774e-81	3.163e-77	1.977e-78	1.9e-77	72	129	ERCC1,ERCC2,ACADM,ACO1,ACVR2B,MECP2,ALX4,CSRNP1,ARID5B,PLAGL2,FGFR2,VEGFA,SOX6,SEMA3C,FLT1,ATF5,ATG7,APOB,TIPARP,SLC8A1,SCUBE1,BCL11B,SLC18A2,GIGYF2,SOD2,INVS,PYGO1,TET2,CYP1A2,STK36,MYL2,PSEN1,MYO1E,INPPL1,GATA3,BAX,CDH23,IREB2,DLK1,NDN,BCL2,SERP1,PPP1R13L,MAPK8IP3,PRDM1,BMP4,IMPAD1,PYGO2,CCDC47,KCNJ1,FZD5,KDR,GNAQ,TAL2,RAB3A,ALDH5A1,TBCE,SERPINA7,NPPC,BCL2L11,FOXP2,NR4A2,DICER1,TGFBR1,LHX1,ETNK…
GO: Biological Process	GO:0061458	reproductive system development		5.303e-78	4.444e-74	2.614e-75	2.512e-74	117	521	EPOR,HIF1A,ERCC1,NOG,CEBPA,CEBPB,PDGFB,PDGFRA,PDGFRB,ACVR2A,SOX8,FOXA1,ADA,GRHL2,EOMES,CITED2,SLIT2,MET,BPTF,SALL1,NR0B1,PKD1,ARID5B,PKD2,FGF7,FGF8,HAND1,FGF9,FGF10,AKT1,FGFR2,MMP2,PLG,NIPBL,FKBP4,FOXF2,FOXC1,DNMT3L,VEGFA,WNT5A,WNT7B,SHH,GCM1,CHD7,MSH2,MED1,TIPARP,FOXD3,SLC8A1,ARNT,ARRB2,CSF2,STC2,FSHR,OSR1,SNAI1,CTNNB1,PRLR,SOD1,SOX2,SP1,SP3,ZFP42,GHRL,INHA,INHBA,INHBB,INSL3,INSR,GATA1,GATA2,GAT…
GO: Biological Process	GO:0048608	reproductive structure development		2.952e-77	2.474e-73	1.374e-74	1.321e-73	116	517	EPOR,HIF1A,ERCC1,NOG,CEBPA,CEBPB,PDGFB,PDGFRA,PDGFRB,ACVR2A,SOX8,FOXA1,ADA,GRHL2,EOMES,CITED2,SLIT2,MET,BPTF,SALL1,NR0B1,PKD1,ARID5B,PKD2,FGF7,FGF8,HAND1,FGF9,FGF10,AKT1,FGFR2,MMP2,PLG,NIPBL,FKBP4,FOXF2,FOXC1,DNMT3L,VEGFA,WNT5A,WNT7B,SHH,GCM1,CHD7,MSH2,MED1,TIPARP,FOXD3,SLC8A1,ARNT,ARRB2,CSF2,STC2,FSHR,OSR1,SNAI1,CTNNB1,PRLR,SOD1,SOX2,SP1,SP3,ZFP42,GHRL,INHA,INHBA,INHBB,INSL3,INSR,GATA1,GATA2,GAT…
GO: Biological Process	GO:0048732	gland development		7.239e-75	6.066e-71	3.193e-72	3.069e-71	114	518	HHEX,ERBB4,HIF1A,NOG,CEBPA,CEBPB,MAN2A1,PDGFA,ACADM,PDGFB,PDGFRA,PDGFRB,FOXA1,ADA,CITED2,SLIT2,MET,HOXB9,SALL1,PIK3CA,PITX2,NR0B1,PKD1,ARID5B,PKD2,FGF3,FGF7,FGF8,FGF10,AKT1,FGFR1,FGFR2,MMP2,FKBP4,HAND2,FOXC1,VEGFA,SEMA3C,DEAF1,ATG7,WNT5A,WNT7B,SHH,SOSTDC1,MED1,MST1,MSX1,NCOR2,BCL11B,CSF1,CSF1R,KLF1,NKX2-5,SMO,PRKCSH,CTNNB1,IHH,MTX1,PRLR,KDM1A,SOD1,SOD2,MYB,SOX2,TET2,SOX10,SP1,SP3,ATP7A,PSEN1,INSR…
GO: Biological Process	GO:0007507	heart development		4.144e-74	3.473e-70	1.736e-71	1.669e-70	128	700	TPM1,PCSK5,EPO,EPOR,HHEX,ERBB4,HIF1A,NOG,ACADM,PDGFB,PDGFRA,PDGFRB,PDLIM7,SPEG,SOX18,ACVR1,ACVR2B,ACVRL1,GRHL2,TTN,RYR1,RYR2,TWIST1,EOMES,CITED2,SLIT2,MET,SALL1,PITX2,PKD1,MIB1,PKD2,FGF3,FGF8,HAND1,FGF9,FGFR1,FGFR2,MMP2,MMP9,KDM6A,NIPBL,HAND2,FOXC1,VEGFA,COL2A1,SOX6,SEMA3C,ATG7,WNT5A,SHH,POU5F1,CHD7,STIL,MED1,MBD3,MSX1,DNAI1,NCOR2,SLC8A1,SCUBE1,ARRB2,PARVA,OSR1,NKX2-5,FOXP1,SMO,SNAI1,CTNNB1,IHH,S…
GO: Biological Process	GO:0072358	cardiovascular system development		4.162e-73	3.488e-69	1.661e-70	1.596e-69	141	897	PCSK5,EPO,EPOR,HHEX,HIF1A,NOG,PDGFA,PDGFB,PDGFRA,PDGFRB,SPEG,MCAM,SOX18,ACVR1,ACVR2B,ACVRL1,ADAM10,MECP2,ADD1,TWIST1,KLF2,CITED2,SLIT2,PIK3CA,AMOT,PITX2,PKD1,MIB1,PKD2,FGF8,HAND1,FGF9,FGF10,AKT1,RIC8A,FGFR1,FGFR2,MMP2,PLG,MMP9,EPN1,KDM6A,RECK,CXCL12,HAND2,FOXC1,COL1A1,VEGFA,FOXS1,SEMA3C,FLT1,FLT4,ANPEP,WNT5A,WNT7B,SHH,CLIC4,APOB,CHD7,MED1,TIPARP,EPN2,GNA13,PDGFD,PARVA,OSR1,B9D1,NKX2-5,FOXP1,SMO,C…
GO: Biological Process	GO:0060429	epithelium development		1.3e-69	1.09e-65	4.953e-67	4.76e-66	172	1483	MAFG,EPO,EPOR,HHEX,ERBB4,HIF1A,ERCC2,NOG,CEBPB,PDGFA,PDGFB,PDGFRA,SOX18,ACVR1,ACVR1B,SOX8,ACVR2B,ACVRL1,FOXA1,FOXA2,PLXNB2,GRHL2,TTN,ALX4,RYR2,ADD1,TULP3,TWIST1,KLF2,CITED2,SLIT2,MET,SALL1,PITX2,NR0B1,PKD1,MIB1,PKD2,FGF3,FGF7,FGF8,HAND1,FGF10,AKT1,FGFR1,MAFF,FGFR2,MMP2,MMP9,KDM6A,CXCL12,FOXF2,HAND2,FOXC1,VEGFA,COL2A1,SEMA3C,FLT1,DEAF1,WNT5A,WNT7B,SHH,SOSTDC1,GCM1,CLIC4,POU3F3,CHD7,BARX2,STIL,XRCC…
GO: Biological Process	GO:0001944	vasculature development		4.341e-69	3.638e-65	1.582e-66	1.52e-65	136	884	PCSK5,EPO,EPOR,HHEX,HIF1A,NOG,PDGFA,PDGFB,PDGFRA,PDGFRB,MCAM,SOX18,ACVR1,ACVR2B,ACVRL1,ADAM10,MECP2,ADD1,TWIST1,KLF2,CITED2,SLIT2,PIK3CA,AMOT,PITX2,PKD1,MIB1,PKD2,FGF8,HAND1,FGF9,FGF10,AKT1,RIC8A,FGFR1,FGFR2,MMP2,PLG,MMP9,EPN1,RECK,CXCL12,HAND2,FOXC1,COL1A1,VEGFA,FOXS1,SEMA3C,FLT1,FLT4,ANPEP,WNT5A,WNT7B,SHH,CLIC4,APOB,CHD7,MED1,TIPARP,EPN2,GNA13,PDGFD,PARVA,OSR1,B9D1,NKX2-5,SMO,CTNNB1,IHH,IL1B,SO…
GO: Biological Process	GO:0042127	regulation of cell population proliferation		1.129e-68	9.465e-65	3.944e-66	3.79e-65	193	1921	TPM1,MAFG,EPO,EPOR,HHEX,ERBB4,HIF1A,NOG,CEBPA,CEBPB,PDGFA,PDGFB,PDGFRA,PDGFRB,SPEG,SOX18,CD46,SOX8,ACVRL1,ADA,ADAM10,MECP2,TWIST1,CITED2,SLIT2,FBLN1,UBE2A,SALL1,PIK3CA,SCGB1A1,PITX2,PKD2,FGF3,FGF4,FGF7,PRMT1,FGF8,FGF9,FGF10,AKT1,FGFR1,FGFR2,MMP2,PLG,MMP9,CXCL12,HAND2,VEGFA,FLT1,FLT4,ATF5,DEAF1,WNT5A,WNT7B,SHH,OSR2,POU3F3,RICTOR,MED1,SYF2,XRCC4,MST1,MST1R,MSX1,ARNT,BCL11B,CSF1,CSF1R,CSF2,SCUBE2,CT…
GO: Biological Process	GO:0048589	developmental growth		2.737e-68	2.294e-64	9.174e-66	8.817e-65	131	822	HHEX,RPL29,ERBB4,ERCC1,ERCC2,NOG,PDGFRA,PDGFRB,ACVR2B,GRHL2,TTN,MECP2,ADD1,KLF2,CITED2,SLIT2,SALL1,PIK3CA,ARID5B,FGF7,FGF8,FGF9,FGF10,AKT1,FGFR1,FGFR2,PLG,KDM6A,NIPBL,CXCL12,FOXC1,VEGFA,FOXS1,SEMA3C,ATF5,WNT5A,WNT7B,APBA1,APBA2,SHH,CLIC4,POU5F1,CHD7,SIN3A,STIL,XRCC2,MED1,MST1,CSF1,STC2,CTR9,ANKRD11,NKX2-5,GIGYF2,FOXP1,SMO,CTNNB1,IHH,PRLR,KDM1A,RAI1,SOD1,WDTC1,SOX2,SOX10,SP2,GHRL,DISC1,INSR,GATA3,…
GO: Biological Process	GO:0044703	multi-organism reproductive process		2.854e-68	2.392e-64	9.2e-66	8.842e-65	152	1154	IGSF8,PCSK5,EPO,EPOR,NR2C2,RPL29,ERCC1,CLGN,TRO,ACR,PARK7,CD46,SMCP,KATNAL1,ACVR1,ACVR1B,SPA17,ACVR2A,SOX8,ADA,ADAM10,PKDREJ,CITED2,FBLN1,UBE2A,UBE2B,TUBGCP3,SCGB1A1,NR0B1,POLR1B,AKT1,MAFF,MMP2,MMP9,TRIM36,EPN1,FKBP4,RECK,CXCL12,FOXC1,DNMT3L,DEAF1,SHH,AKAP3,CLIC4,SPATA20,APOB,MSH2,MED1,MST1,MST1R,CATSPER1,KLF1,STC2,FSHR,PRKACA,ADAM2,CTNNB1,IHH,IL1B,ZP4,PRDM14,HERC4,PRLR,SOD1,PYGO1,ADCY10,SP1,SP3,…
GO: Biological Process	GO:0001568	blood vessel development		1.161e-63	9.733e-60	3.605e-61	3.464e-60	128	849	PCSK5,EPO,EPOR,HHEX,HIF1A,NOG,PDGFA,PDGFB,PDGFRA,PDGFRB,MCAM,SOX18,ACVR1,ACVR2B,ACVRL1,MECP2,ADD1,TWIST1,KLF2,CITED2,SLIT2,PIK3CA,AMOT,PITX2,PKD1,MIB1,PKD2,FGF8,HAND1,FGF9,FGF10,AKT1,FGFR1,FGFR2,MMP2,PLG,MMP9,EPN1,RECK,CXCL12,HAND2,FOXC1,COL1A1,VEGFA,FOXS1,SEMA3C,FLT1,FLT4,ANPEP,WNT5A,WNT7B,SHH,CLIC4,APOB,CHD7,MED1,TIPARP,EPN2,GNA13,PDGFD,PARVA,OSR1,NKX2-5,SMO,CTNNB1,IHH,IL1B,SP1,MYH9,MYH10,GHRL,…
GO: Biological Process	GO:0040007	growth		2.682e-63	2.248e-59	8.028e-61	7.716e-60	148	1182	HHEX,RPL29,ERBB4,HIF1A,ERCC1,ERCC2,NOG,PDGFRA,PDGFRB,TRO,ACVR1B,ACVR2B,ACVRL1,ADAM10,GRHL2,TTN,MECP2,ADD1,KLF2,CITED2,SLIT2,SALL1,PIK3CA,ARID5B,FGF7,FGF8,FGF9,FGF10,AKT1,FGFR1,FGFR2,PLG,KDM6A,NIPBL,CXCL12,FOXC1,VEGFA,FOXS1,SEMA3C,FLT4,ATF5,WNT5A,WNT7B,APBA1,APBA2,SHH,CLIC4,POU5F1,CHD7,SIN3A,STIL,XRCC2,MED1,MST1,MSX1,CSF1,STC2,CTR9,FSHR,ANKRD11,NKX2-5,GIGYF2,FOXP1,SMO,CTNNB1,IHH,PRLR,KDM1A,RAI1,SO…
GO: Biological Process	GO:0045893	positive regulation of transcription, DNA-templated		8.134e-62	6.817e-58	2.351e-59	2.259e-58	171	1647	MAFG,EPO,NR2C2,HHEX,ERBB4,HIF1A,ERCC2,NOG,CEBPA,CEBPB,PDGFB,PARK7,SOX18,ACVR1,ACVR1B,ACVR2A,SOX8,ACVRL1,FOXA1,FOXA2,GRHL2,MECP2,ALX4,AXIN1,TWIST1,KLF2,EOMES,CITED2,MET,BPTF,CSRNP1,HOXB9,SALL1,PITX2,PKD1,PKD2,FGF4,FGF7,HAND1,FGF9,PLAGL2,FGF10,AKT1,FGFR1,MAFF,FGFR2,NIPBL,FOXF2,HAND2,FOXC1,COL1A1,VEGFA,SOX6,ATF5,DDX17,DEAF1,LEO1,WNT5A,SHH,OSR2,GCM1,POU3F3,CHD8,POU5F1,CHD7,SIN3A,BARX2,MED1,PAF1,HINFP…
GO: Biological Process	GO:0051094	positive regulation of developmental process		1.41e-61	1.181e-57	3.937e-59	3.784e-58	170	1633	EPO,EPOR,NR2C2,ERBB4,HIF1A,NOG,CEBPA,CEBPB,MAN2A1,PDGFA,PDGFB,PDGFRA,PDGFRB,PDLIM7,CD46,ACVR1,ACVR1B,ACVR2A,SOX8,ACVR2B,ACVRL1,FOXA1,FOXA2,ADA,PLXNB2,MECP2,ADD1,TWIST1,CITED2,SLIT2,MET,SALL1,AMOT,FGF3,FGF7,PRMT1,FGF8,FGF9,FGF10,AKT1,FGFR1,FGFR2,MMP9,NIPBL,CXCL12,HAND2,FOXC1,COL1A1,VEGFA,SOX6,FOXS1,SEMA3C,FLT1,WNT5A,WNT7B,SHH,OSR2,GCM1,APOB,POU5F1,CHD7,MSH2,SIN3A,XRCC2,MED1,XRCC4,MST1,SLC8A1,ARNT,…
GO: Biological Process	GO:0002009	morphogenesis of an epithelium		3.617e-61	3.031e-57	9.778e-59	9.398e-58	111	641	HHEX,HIF1A,NOG,PDGFA,PDGFB,PDGFRA,SOX18,ACVR1,SOX8,ACVRL1,FOXA1,FOXA2,PLXNB2,GRHL2,RYR2,TULP3,TWIST1,CITED2,SLIT2,MET,SALL1,PITX2,PKD1,MIB1,PKD2,FGF3,FGF7,FGF8,HAND1,FGF10,FGFR1,FGFR2,MMP2,KDM6A,CXCL12,FOXF2,HAND2,VEGFA,SEMA3C,FLT1,DEAF1,WNT5A,WNT7B,SHH,SOSTDC1,GCM1,CLIC4,STIL,MED1,MST1,ARRB2,CSF1,CSF1R,GNA13,PRKACA,OSR1,NKX2-5,FOXP1,SMO,SNAI1,CTNNB1,IHH,SOX2,SOX10,ATP7A,GATAD2A,PSEN1,NCKAP1,LAMA…
GO: Biological Process	GO:0060562	epithelial tube morphogenesis		6.062e-61	5.08e-57	1.587e-58	1.526e-57	91	397	HHEX,HIF1A,NOG,PDGFRA,SOX18,ACVR1,SOX8,ACVRL1,FOXA1,FOXA2,PLXNB2,GRHL2,RYR2,TULP3,TWIST1,CITED2,SLIT2,MET,SALL1,PITX2,PKD1,MIB1,PKD2,FGF3,FGF8,HAND1,FGF10,FGFR2,KDM6A,CXCL12,HAND2,VEGFA,FLT1,DEAF1,WNT5A,SHH,SOSTDC1,CLIC4,STIL,MED1,MST1,CSF1,CSF1R,GNA13,PRKACA,OSR1,NKX2-5,FOXP1,SMO,CTNNB1,IHH,SOX2,GATAD2A,PSEN1,NCKAP1,LAMA1,GATA3,GATA4,SRF,BCL2,KAT2A,B4GALT1,STK3,STK4,GJA1,BMP2,BMP4,CCM2,ALDH1A2,G…
GO: Biological Process	GO:0045944	positive regulation of transcription by RNA polymerase II		2.128e-60	1.784e-56	5.405e-58	5.194e-57	152	1315	MAFG,NR2C2,HHEX,HIF1A,ERCC2,NOG,CEBPA,CEBPB,PDGFB,PARK7,SOX18,ACVR1,ACVR1B,ACVR2A,SOX8,ACVRL1,FOXA1,FOXA2,GRHL2,ALX4,TWIST1,KLF2,EOMES,CITED2,MET,BPTF,CSRNP1,HOXB9,SALL1,PITX2,PKD1,PKD2,FGF4,HAND1,PLAGL2,FGF10,AKT1,FGFR1,MAFF,FGFR2,NIPBL,FOXF2,HAND2,FOXC1,VEGFA,SOX6,ATF5,DDX17,DEAF1,LEO1,WNT5A,SHH,OSR2,GCM1,POU3F3,CHD8,POU5F1,CHD7,SIN3A,BARX2,MED1,PAF1,MSX1,FOXD3,ARNT,BCL11B,KLF1,CTCF,CTR9,NR5A2,…
GO: Biological Process	GO:0001501	skeletal system development		1.491e-59	1.249e-55	3.675e-57	3.532e-56	105	582	PCSK5,HIF1A,NOG,PDGFA,PDGFRA,PDGFRB,EXT1,ACVR2A,ACVR2B,ACVRL1,GRHL2,ALX4,RYR1,AXIN1,TULP3,TWIST1,CITED2,CSRNP1,HOXB9,HOXD1,PITX2,PKD1,ARID5B,FGF4,FGF8,HAND1,FGF9,FGFR1,FGFR2,MMP2,MMP9,NIPBL,HAND2,FOXC1,COL1A1,VEGFA,COL2A1,SOX6,DEAF1,WNT5A,WNT7B,SHH,OSR2,CHD7,BARX2,MED1,TIPARP,MSX1,SCUBE2,OSR1,ANKRD11,FOXP1,SNAI1,CTNNB1,IHH,RAI1,SOX5,SP1,SP3,PCGF2,GHRL,ATP7A,PSEN1,INHA,INPPL1,SRF,ZFAND5,DLK1,SERP1…
GO: Biological Process	GO:1903508	positive regulation of nucleic acid-templated transcription		3.545e-59	2.971e-55	8.489e-57	8.159e-56	172	1736	MAFG,EPO,NR2C2,HHEX,ERBB4,HIF1A,ERCC2,NOG,CEBPA,CEBPB,PDGFB,PARK7,SOX18,ACVR1,ACVR1B,ACVR2A,SOX8,ACVRL1,FOXA1,FOXA2,GRHL2,MECP2,ALX4,AXIN1,TWIST1,KLF2,EOMES,CITED2,MET,BPTF,CSRNP1,HOXB9,SALL1,PITX2,PKD1,ARID5B,PKD2,FGF4,FGF7,HAND1,FGF9,PLAGL2,FGF10,AKT1,FGFR1,MAFF,FGFR2,NIPBL,FOXF2,HAND2,FOXC1,COL1A1,VEGFA,SOX6,ATF5,DDX17,DEAF1,LEO1,WNT5A,SHH,OSR2,GCM1,POU3F3,CHD8,POU5F1,CHD7,SIN3A,BARX2,MED1,PAF…
GO: Biological Process	GO:1902680	positive regulation of RNA biosynthetic process		3.863e-59	3.238e-55	8.993e-57	8.643e-56	172	1737	MAFG,EPO,NR2C2,HHEX,ERBB4,HIF1A,ERCC2,NOG,CEBPA,CEBPB,PDGFB,PARK7,SOX18,ACVR1,ACVR1B,ACVR2A,SOX8,ACVRL1,FOXA1,FOXA2,GRHL2,MECP2,ALX4,AXIN1,TWIST1,KLF2,EOMES,CITED2,MET,BPTF,CSRNP1,HOXB9,SALL1,PITX2,PKD1,ARID5B,PKD2,FGF4,FGF7,HAND1,FGF9,PLAGL2,FGF10,AKT1,FGFR1,MAFF,FGFR2,NIPBL,FOXF2,HAND2,FOXC1,COL1A1,VEGFA,SOX6,ATF5,DDX17,DEAF1,LEO1,WNT5A,SHH,OSR2,GCM1,POU3F3,CHD8,POU5F1,CHD7,SIN3A,BARX2,MED1,PAF…
GO: Biological Process	GO:0003007	heart morphogenesis		1.516e-58	1.271e-54	3.434e-56	3.3e-55	79	294	TPM1,EPO,EPOR,HIF1A,NOG,SOX18,ACVR1,ACVRL1,GRHL2,TTN,RYR1,RYR2,TWIST1,CITED2,SLIT2,PITX2,MIB1,PKD2,FGF8,HAND1,FGF9,FGFR2,KDM6A,NIPBL,HAND2,FOXC1,VEGFA,COL2A1,SEMA3C,WNT5A,SHH,POU5F1,CHD7,STIL,MED1,MSX1,NCOR2,SLC8A1,PARVA,NKX2-5,SMO,SNAI1,CTNNB1,IHH,MYL2,PSEN1,INSR,GATA3,GATA4,SRF,GATA6,PPP1R13L,GJA1,BMP2,BMP4,GJA5,BMPR1A,ALDH1A2,WNT3A,NOS3,NOTCH1,TBX3,RBP4,SOX17,ZMIZ1,CERT1,DICER1,ZFPM2,KIF3A,TGF…
GO: Biological Process	GO:0051254	positive regulation of RNA metabolic process		4.516e-58	3.784e-54	9.958e-56	9.571e-55	175	1829	MAFG,EPO,NR2C2,HHEX,ERBB4,HIF1A,ERCC2,NOG,CEBPA,CEBPB,PDGFB,PARK7,SOX18,ACVR1,ACVR1B,ACVR2A,SOX8,ACVRL1,FOXA1,FOXA2,GRHL2,MECP2,ALX4,AXIN1,TWIST1,KLF2,EOMES,CITED2,MET,BPTF,CSRNP1,HOXB9,SALL1,PITX2,PKD1,ARID5B,PKD2,FGF4,FGF7,HAND1,FGF9,PLAGL2,FGF10,AKT1,FGFR1,MAFF,FGFR2,NIPBL,FOXF2,HAND2,FOXC1,COL1A1,VEGFA,SOX6,ATF5,DDX17,DEAF1,SRSF1,LEO1,WNT5A,SHH,OSR2,GCM1,POU3F3,CHD8,POU5F1,CHD7,SIN3A,BARX2,ME…
GO: Biological Process	GO:0007417	central nervous system development		1.211e-55	1.015e-51	2.603e-53	2.502e-52	136	1129	EPOR,NR2C2,HHEX,ERBB4,HIF1A,ERCC2,NOG,B3GNT5,CENPF,LAMC3,EXT1,ACVR1B,SOX8,FOXA2,PLXNB2,GRHL2,TTN,MECP2,TULP3,EOMES,CITED2,SLIT2,MET,BPTF,SALL1,PITX2,NR0B1,PKD1,PKD2,FGF8,FGF9,FGF10,AKT1,FGFR1,FGFR2,NIPBL,CXCL12,FOXC1,COL2A1,SOX6,DDIT4,ATF5,ATG7,WNT5A,WNT7B,SHH,GCM1,POU3F3,CHD8,CHD7,SIN3A,STIL,MED1,XRCC4,MBD3,MSX1,NCOR2,SLC8A1,BCL11B,ARRB2,CSF1R,GIGYF2,FOXP1,SMO,CTNNB1,IL1B,IL6ST,KDM1A,SOX2,SOX5,S…
GO: Biological Process	GO:0007423	sensory organ development		7.723e-55	6.472e-51	1.618e-52	1.555e-51	104	633	HIF1A,NOG,CEBPA,MAN2A1,PDGFB,PDGFRA,PDGFRB,LAMC3,SOX8,ACVR2B,ACVRL1,ADAM10,GRHL2,TULP3,TWIST1,CITED2,SALL1,PITX2,FGF3,FGF8,FGF9,FGF10,FGFR1,FGFR2,NIPBL,FOXF2,HAND2,FOXC1,VEGFA,COL2A1,FLT1,WNT5A,WNT7B,SHH,OSR2,CLIC4,CHD7,MED1,MSX1,BCL11B,OSR1,B9D1,NKX2-5,CTNNB1,IHH,SOD1,SOX2,SP1,NES,SP3,MYH10,PSEN1,INHBA,INHBB,LAMA1,GATA2,GATA3,SRF,BAX,CDH23,BCL2,PPP1R13L,PRDM1,JAG2,GJA1,BMP2,BMP4,CCM2,ALDH1A2,PYG…
GO: Biological Process	GO:0060322	head development		2.982e-54	2.499e-50	6.095e-52	5.857e-51	120	885	EPOR,NR2C2,HHEX,ERBB4,HIF1A,NOG,B3GNT5,PDGFRA,CENPF,EXT1,FOXA2,PLXNB2,GRHL2,TTN,MECP2,AXIN1,TULP3,EOMES,SLIT2,MET,BPTF,CSRNP1,SALL1,PITX2,NR0B1,ARID5B,FGF8,FGF9,FGF10,FGFR1,FGFR2,MMP2,NIPBL,CXCL12,FOXC1,COL1A1,COL2A1,DDIT4,ATF5,ATG7,WNT5A,WNT7B,SHH,OSR2,POU3F3,CHD8,CHD7,SIN3A,STIL,MED1,MBD3,TIPARP,MSX1,NCOR2,SLC8A1,BCL11B,ARRB2,CSF1R,ANKRD11,SMO,CTNNB1,IHH,KDM1A,SOX2,NES,STK36,MYH10,ATP7A,PSEN1,I…
GO: Biological Process	GO:0048514	blood vessel morphogenesis		1.113e-52	9.331e-49	2.222e-50	2.135e-49	110	755	EPO,EPOR,HHEX,HIF1A,NOG,PDGFA,PDGFB,PDGFRA,PDGFRB,MCAM,SOX18,ACVR1,ACVRL1,MECP2,ADD1,TWIST1,KLF2,CITED2,SLIT2,PIK3CA,AMOT,PITX2,PKD2,FGF8,HAND1,FGF9,FGF10,AKT1,FGFR1,FGFR2,MMP2,PLG,MMP9,EPN1,RECK,CXCL12,HAND2,FOXC1,VEGFA,FLT1,FLT4,ANPEP,WNT5A,WNT7B,SHH,CLIC4,APOB,CHD7,MED1,TIPARP,EPN2,GNA13,PARVA,NKX2-5,SMO,CTNNB1,IHH,IL1B,SP1,MYH9,GHRL,MYO1E,LAMA1,GATA2,GATA4,SRF,GATA6,BAX,ITGB1,PTGS2,B4GALT1,PR…
GO: Biological Process	GO:0008284	positive regulation of cell population proliferation		2.173e-51	1.821e-47	4.234e-49	4.07e-48	129	1096	EPO,EPOR,ERBB4,HIF1A,NOG,PDGFA,PDGFB,PDGFRA,PDGFRB,CD46,SOX8,ACVRL1,ADA,ADAM10,MECP2,TWIST1,FBLN1,UBE2A,PIK3CA,PITX2,FGF3,FGF4,FGF7,PRMT1,FGF8,FGF9,FGF10,AKT1,FGFR1,FGFR2,MMP2,MMP9,CXCL12,VEGFA,FLT1,FLT4,WNT5A,WNT7B,SHH,OSR2,POU3F3,RICTOR,MED1,SYF2,XRCC4,MST1,MST1R,ARNT,CSF1,CSF1R,CSF2,SCUBE2,PDGFD,PRKACA,OSR1,NKX2-5,FOXP1,SMO,CTNNB1,IHH,IL1B,ZP4,IL6ST,KDM1A,MYB,SOX2,SOX10,SP1,NES,GHRL,ATP7A,BRK1…
GO: Biological Process	GO:0061061	muscle structure development		3.171e-51	2.657e-47	6.039e-49	5.804e-48	110	780	IGSF8,TPM1,EPO,EPOR,NR2C2,ERBB4,NOG,ACADM,PDGFB,PDGFRA,CENPF,PDGFRB,PDLIM7,SPEG,MBNL1,ACVR1,SOX8,TTN,MECP2,ALX4,RYR1,RYR2,TWIST1,EOMES,CITED2,MET,PITX2,ARID5B,FGF3,FGF8,HAND1,FGF9,FGF10,AKT1,FGFR1,MAFF,FGFR2,PLG,CXCL12,FOXC1,VEGFA,SOX6,DDX17,ATG7,WNT5A,WNT7B,SHH,SOSTDC1,CHD7,BARX2,MED1,HINFP,MSX1,SLC8A1,ARRB2,CSRP2,NKX2-5,FOXP1,SMO,CTNNB1,KDM1A,SOD2,MYH9,MYH10,MYL2,GATA4,SRF,GATA6,BCL2,KAT2A,SERP…
GO: Biological Process	GO:0007389	pattern specification process		3.13e-49	2.623e-45	5.829e-47	5.602e-46	88	493	PCSK5,HHEX,ERBB4,HIF1A,NOG,SOX18,ACVR1,ACVR1B,ACVR2A,ACVR2B,ACVRL1,FOXA1,FOXA2,TTN,ALX4,AXIN1,TULP3,EOMES,CITED2,BPTF,HOXB9,PITX2,MIB1,PKD2,FGF3,FGF8,HAND1,FGF10,FGFR1,FGFR2,KDM6A,HAND2,FOXC1,SEMA3C,WNT5A,WNT7B,SHH,SOSTDC1,POU5F1,STIL,XRCC2,MSX1,DNAI1,PRKACA,OSR1,NKX2-5,SMO,SNAI1,CTNNB1,IHH,INVS,RNF111,PCGF2,PSEN1,NCKAP1,GATA4,SRF,KAT2A,GJA1,BMP2,BMP4,BMPR1A,ALDH1A2,FZD5,GLI2,GLI3,WNT3A,DLX1,NOTC…
GO: Biological Process	GO:0060537	muscle tissue development		3.728e-49	3.124e-45	6.791e-47	6.527e-46	88	494	IGSF8,TPM1,EPO,EPOR,ERBB4,NOG,ACADM,PDGFRA,CENPF,PDGFRB,SPEG,MBNL1,ACVR1,SOX8,TTN,RYR1,RYR2,TWIST1,EOMES,CITED2,MET,PITX2,PKD2,FGF3,FGF8,HAND1,FGF9,FGFR1,MAFF,FGFR2,FOXC1,VEGFA,SOX6,SEMA3C,DDX17,ATG7,WNT5A,SHH,CHD7,MED1,TIPARP,SLC8A1,ARRB2,CSRP2,OSR1,NKX2-5,FOXP1,SMO,CTNNB1,IHH,MYH10,MYL2,GATA4,SRF,GATA6,ZFAND5,BCL2,KAT2A,PPP1R13L,ITGB1,DDX5,JARID2,GJA1,BMP2,BMP4,GJA5,BMPR1A,ALDH1A2,WNT3A,NOTCH1,…
GO: Biological Process	GO:0009719	response to endogenous stimulus		3.881e-49	3.252e-45	6.919e-47	6.65e-46	163	1834	EPO,NR2C2,HHEX,ERBB4,NOG,CEBPB,PDGFB,PDGFRA,PDGFRB,ACR,PARK7,ACVR1,ACVR1B,ACVR2A,ACVR2B,ACVRL1,ECSIT,FOXA1,MECP2,RYR1,RYR2,AXIN1,KLF2,CITED2,SLIT2,PIK3CA,SCGB1A1,NR0B1,PKD2,FGF3,FGF4,FGF7,FGF8,FGF9,FGF10,AKT1,FGFR1,FGFR2,MMP2,FKBP4,CXCL12,FOXC1,COL1A1,COL2A1,SOX6,DDIT4,DDX17,ATG7,WNT5A,WNT7B,SOSTDC1,APOB,POU5F1,SIN3A,MED1,RAB14,MBD3,MSX1,DNAI1,NCOR2,SLC8A1,ARRB2,CATSPER1,KLF1,STC2,PDGFD,FSHR,NR5A…
GO: Biological Process	GO:0007498	mesoderm development		1.586e-48	1.329e-44	2.77e-46	2.662e-45	67	258	HHEX,NOG,EXT1,ACVR1,ACVR1B,ACVR2A,ACVR2B,ECSIT,FOXA2,AXIN1,EOMES,CITED2,SALL1,AMOT,FGF8,HAND1,RIC8A,FGFR1,FGFR2,MMP2,MMP9,KDM6A,FOXC1,VEGFA,LEO1,WNT5A,SHH,OSR2,POU5F1,SYF2,PAF1,CTR9,PRKACA,OSR1,SMO,SNAI1,CTNNB1,SOX2,ZBTB17,NCKAP1,INHBA,GATA4,SRF,GATA6,ITGB1,RTF1,BMP4,BMPR1A,WNT3A,RPS6KA6,CDC73,TBX3,SOX17,LAMA3,LAMB1,LAMB3,TDGF1,GSC,ZFPM2,LHX1,TGFBR2,OTX2,TIE1,TP53,SMAD2,SMAD3,SMAD4
GO: Biological Process	GO:0048562	embryonic organ morphogenesis		2.918e-48	2.445e-44	4.99e-46	4.796e-45	74	334	HIF1A,NOG,PDGFRA,SOX18,ACVR1,GRHL2,ALX4,RYR2,AXIN1,TULP3,TWIST1,CITED2,SALL1,PITX2,MIB1,PKD2,FGF3,FGF8,HAND1,FGF9,FGF10,FGFR1,FGFR2,KDM6A,NIPBL,FOXF2,HAND2,COL2A1,WNT5A,SHH,OSR2,CHD7,STIL,MSX1,OSR1,NKX2-5,SMO,CTNNB1,IHH,SOD1,SOX2,SP1,SP3,PCGF2,PSEN1,NCKAP1,GATA2,GATA3,GATA4,SRF,CDH23,GJA1,BMP4,ALDH1A2,FZD5,GLI2,GLI3,WNT3A,NOTCH1,TBX3,RBP4,SOX17,GSC,EDN1,KIF3A,TGFB2,TGFB3,TGFBR1,LHX1,TGFBR2,EFNA1,…
GO: Biological Process	GO:0045165	cell fate commitment		5.947e-48	4.983e-44	9.967e-46	9.579e-45	73	326	ERBB4,CEBPB,SOX18,ACVR1,SOX8,FOXA1,FOXA2,EOMES,SALL1,FGF3,FGF8,HAND1,FGF10,FGFR1,FGFR2,SOX6,LEO1,WNT5A,WNT7B,SHH,SOSTDC1,GCM1,POU5F1,PAF1,BCL11B,CTR9,NKX2-5,SMO,CTNNB1,IHH,PRDM14,SOX2,SOX5,MYL2,PSEN1,GATA1,GATA2,GATA3,GATA4,GATA6,BCL2,ITGB1,PRDM1,RTF1,JAG2,BMP2,BMP4,BMPR1A,EHMT2,FZD5,GLI2,GLI3,WNT3A,CHRDL1,KDR,DLX1,CDC73,NOTCH1,FOXP3,TBX3,SOX17,TEAD4,RUNX1,GSC,NR2F2,TGFB2,TGFBR1,OTX2,OLIG2,EPAS1,…
GO: Biological Process	GO:0001763	morphogenesis of a branching structure		1.333e-47	1.117e-43	2.19e-45	2.105e-44	65	246	HHEX,NOG,PDGFA,PDGFB,PDGFRA,ACVR1,SOX8,FOXA1,FOXA2,GRHL2,MECP2,CITED2,SLIT2,MET,SALL1,PITX2,PKD1,PKD2,FGF7,FGF8,FGF10,FGFR1,FGFR2,CXCL12,VEGFA,SEMA3C,FLT1,WNT5A,SHH,GCM1,CLIC4,MED1,CSF1,GNA13,SMO,CTNNB1,IHH,IL1B,SOX2,SOX10,LAMA1,SRF,BCL2,B4GALT1,PRDM1,STK4,BMP2,BMP4,FZD5,GLI2,GLI3,KDR,NOTCH1,DDR1,TBX3,LAMA5,TDGF1,DICER1,EDN1,EDNRA,LHX1,TGFBR2,TNF,PBX1,SMAD4
GO: Biological Process	GO:0030323	respiratory tube development		2.48e-47	2.078e-43	3.996e-45	3.841e-44	63	229	PCSK5,HHEX,NOG,CEBPA,MAN2A1,PDGFA,PDGFRA,PDGFRB,ACVR2B,FOXA1,FOXA2,ADA,GRHL2,TULP3,KLF2,PITX2,PKD1,FGF7,FGF8,FGF9,FGF10,FGFR1,FGFR2,VEGFA,FLT4,WNT5A,WNT7B,SHH,NCOR2,FOXP1,CTNNB1,SOX2,CYP1A2,SP1,SP3,ATP7A,LAMA1,GATA4,SRF,GATA6,MAPK8IP3,BMP4,BMPR1A,ALDH1A2,GLI2,GLI3,KDR,RAB3A,NOS3,NOTCH1,FOXP2,RBP4,LAMA5,DICER1,ZFPM2,TGFB3,LIF,TGFBR2,IFT88,ERRFI1,TNF,EPAS1,SMAD2
GO: Biological Process	GO:0007492	endoderm development		2.261e-46	1.895e-42	3.575e-44	3.435e-43	62	227	HHEX,NOG,EXT1,ACVR1,ACVR2A,ACVR2B,ECSIT,FOXA2,AXIN1,EOMES,BPTF,AMOT,FGF8,HAND1,RIC8A,FGFR1,FGFR2,MMP2,MMP9,KDM6A,FOXC1,LEO1,WNT5A,OSR2,POU5F1,SYF2,PAF1,CTR9,PRKACA,OSR1,NKX2-5,SNAI1,CTNNB1,SOX2,ZBTB17,NCKAP1,INHBA,DAB2,GATA4,SRF,GATA6,ITGB1,RTF1,BMP4,BMPR1A,WNT3A,CDC73,NOTCH1,SOX17,LAMA3,LAMB1,LAMB3,LAMC1,TDGF1,GSC,LHX1,TGFBR2,OTX2,TP53,SMAD2,SMAD3,SMAD4
GO: Biological Process	GO:0007167	enzyme linked receptor protein signaling pathway		3.248e-46	2.722e-42	5.04e-44	4.844e-43	124	1123	HHEX,ERBB4,HIF1A,NOG,PDGFA,PDGFB,PDGFRA,PDGFRB,ACVR1,ACVR1B,ACVR2A,ACVR2B,ACVRL1,ECSIT,RYR2,AXIN1,CITED2,MET,CSRNP1,PIK3CA,ARID5B,FGF3,FGF4,FGF7,FGF8,FGF9,FGF10,AKT1,FGFR1,FGFR2,MMP2,MMP9,EPN1,FOXC1,COL1A1,VEGFA,DDIT4,FLT1,FLT4,WNT5A,SHH,AKAP3,SOSTDC1,POU5F1,RAB14,TIPARP,EPN2,MST1,MST1R,MSX1,DNAI1,ARNT,ARRB2,CSF1,CSF1R,PDGFD,FSHR,NKX2-5,GIGYF2,CTNNB1,IL1B,FUT8,PRDM14,PRLR,IL6ST,RNF111,GHRL,PSEN1,…
GO: Biological Process	GO:0001655	urogenital system development		3.855e-46	3.231e-42	5.874e-44	5.646e-43	76	380	PCSK5,NOG,GCNT3,PDGFA,PDGFB,PDGFRA,CENPF,PDGFRB,ACVR1,SOX8,ACVR2B,FOXA1,CITED2,SLIT2,SALL1,PKD1,ARID5B,PKD2,FGF8,FGF10,FGFR1,FGFR2,MMP2,MMP9,NIPBL,FKBP4,FOXC1,VEGFA,WNT5A,WNT7B,SHH,OSR2,POU3F3,TIPARP,PDGFD,OSR1,SMO,CTNNB1,PRLR,INVS,PYGO1,TET2,MYO1E,GATA2,GATA3,BAX,BCL2,BMP2,BMP4,ALDH1A2,SULF2,PYGO2,KCNJ1,GLI2,GLI3,NOTCH1,BCL2L11,KIF26B,RBP4,SOX17,LAMA5,LAMB2,RET,EDNRA,KIF3A,TGFB2,TGFBR1,LHX1,LIF,…
GO: Biological Process	GO:0019953	sexual reproduction		5.797e-46	4.858e-42	8.675e-44	8.338e-43	115	966	IGSF8,NR2C2,ERCC1,CLGN,ACR,PARK7,CD46,SMCP,KATNAL1,ACVR1,SPA17,ACVR2A,SOX8,ADA,ADAM10,PKDREJ,UBE2B,TUBGCP3,NR0B1,AKT1,TRIM36,CXCL12,FOXC1,DNMT3L,DEAF1,SHH,AKAP3,CLIC4,SPATA20,APOB,MSH2,MST1R,CATSPER1,FSHR,PRKACA,ADAM2,CTNNB1,IHH,ZP4,PRDM14,HERC4,SOD1,PYGO1,ADCY10,SPAG1,ZFP42,INHBA,INHBB,INPP5B,INSL3,GATA4,BAX,BCL2,BCL2L1,SPAG8,ASTL,ELSPBP1,ZP2,ZP3,ITGB1,PTGS2,B4GALT1,PRDM1,JAG2,GHSR,GJA1,BMP4,SLC…
GO: Biological Process	GO:0030324	lung development		2.048e-45	1.716e-41	3.01e-43	2.893e-42	61	225	HHEX,NOG,CEBPA,MAN2A1,PDGFA,PDGFRA,PDGFRB,ACVR2B,FOXA1,FOXA2,ADA,GRHL2,KLF2,PITX2,PKD1,FGF7,FGF8,FGF9,FGF10,FGFR1,FGFR2,VEGFA,FLT4,WNT5A,WNT7B,SHH,NCOR2,FOXP1,CTNNB1,SOX2,CYP1A2,SP1,SP3,ATP7A,LAMA1,GATA4,SRF,GATA6,MAPK8IP3,BMP4,BMPR1A,ALDH1A2,GLI2,GLI3,KDR,RAB3A,NOS3,NOTCH1,FOXP2,RBP4,LAMA5,DICER1,ZFPM2,TGFB3,LIF,TGFBR2,IFT88,ERRFI1,TNF,EPAS1,SMAD2
GO: Biological Process	GO:0061138	morphogenesis of a branching epithelium		3.667e-45	3.073e-41	5.299e-43	5.092e-42	61	227	HHEX,NOG,PDGFA,PDGFB,PDGFRA,ACVR1,SOX8,FOXA1,FOXA2,GRHL2,CITED2,SLIT2,MET,SALL1,PITX2,PKD1,PKD2,FGF7,FGF8,FGF10,FGFR1,FGFR2,CXCL12,VEGFA,SEMA3C,FLT1,WNT5A,SHH,GCM1,CLIC4,MED1,CSF1,GNA13,SMO,CTNNB1,IHH,SOX2,SOX10,LAMA1,SRF,BCL2,B4GALT1,STK4,BMP2,BMP4,FZD5,GLI2,GLI3,KDR,NOTCH1,DDR1,TBX3,LAMA5,DICER1,EDN1,EDNRA,LHX1,TGFBR2,TNF,PBX1,SMAD4
GO: Biological Process	GO:0060541	respiratory system development		6.905e-45	5.786e-41	9.807e-43	9.426e-42	64	259	HHEX,NOG,CEBPA,MAN2A1,PDGFA,PDGFRA,PDGFRB,SPEG,ACVR2B,FOXA1,FOXA2,ADA,GRHL2,TULP3,KLF2,PITX2,PKD1,FGF7,FGF8,FGF9,FGF10,FGFR1,FGFR2,VEGFA,FLT4,WNT5A,WNT7B,SHH,CHD7,NCOR2,FOXP1,CTNNB1,SOX2,CYP1A2,SP1,SP3,ATP7A,LAMA1,GATA4,SRF,GATA6,MAPK8IP3,BMP4,BMPR1A,ALDH1A2,GLI2,GLI3,KDR,RAB3A,NOS3,NOTCH1,FOXP2,RBP4,LAMA5,DICER1,ZFPM2,TGFB3,LIF,TGFBR2,IFT88,ERRFI1,TNF,EPAS1,SMAD2
GO: Biological Process	GO:0014706	striated muscle tissue development		7.172e-45	6.01e-41	1.002e-42	9.627e-42	82	472	IGSF8,TPM1,EPO,EPOR,ERBB4,NOG,ACADM,PDGFRA,CENPF,PDGFRB,SPEG,MBNL1,ACVR1,SOX8,TTN,RYR1,RYR2,TWIST1,EOMES,CITED2,MET,PITX2,FGF3,FGF8,HAND1,FGF9,FGFR1,MAFF,FGFR2,FOXC1,VEGFA,SOX6,SEMA3C,DDX17,ATG7,WNT5A,SHH,CHD7,MED1,SLC8A1,ARRB2,NKX2-5,FOXP1,SMO,CTNNB1,MYH10,MYL2,GATA4,SRF,GATA6,BCL2,KAT2A,PPP1R13L,ITGB1,DDX5,JARID2,GJA1,BMP2,BMP4,GJA5,BMPR1A,ALDH1A2,WNT3A,NOTCH1,TBX3,FOXP2,RBP4,SOX17,TDGF1,DICER1…
GO: Biological Process	GO:0007398	ectoderm development		7.657e-45	6.417e-41	1.052e-42	1.011e-41	60	220	HHEX,NOG,EXT1,ACVR1,ACVR2A,ACVR2B,ECSIT,FOXA2,AXIN1,EOMES,VPS52,SALL1,AMOT,FGF8,HAND1,RIC8A,FGFR1,FGFR2,MMP2,MMP9,KDM6A,FOXC1,LEO1,WNT5A,SHH,OSR2,POU5F1,SYF2,PAF1,CTR9,PRKACA,OSR1,SNAI1,CTNNB1,SOX2,ZBTB17,NCKAP1,INHBA,GATA4,SRF,GATA6,ITGB1,RTF1,BMP4,BMPR1A,WNT3A,CDC73,SOX17,LAMA3,LAMB1,LAMB3,TDGF1,GSC,LHX1,TGFBR2,OTX2,TP53,SMAD2,SMAD3,SMAD4
GO: Biological Process	GO:0051241	negative regulation of multicellular organismal process		1.251e-44	1.048e-40	1.691e-42	1.625e-41	141	1500	HHEX,ERBB4,HIF1A,NOG,PDGFA,PDGFB,PDGFRA,SOX8,ACVR2B,ACVRL1,FOXA1,FOXA2,ADA,GRHL2,MECP2,TULP3,TWIST1,KLF2,CITED2,SLIT2,MET,CACTIN,FBLN1,SALL1,AMOT,SCGB1A1,MIB1,FGF3,PRMT1,FGF8,FGF9,FGFR1,MMP2,PLG,MMP9,EPN1,FKBP4,HAND2,FOXC1,VEGFA,SOX6,SEMA3C,ATF5,LEO1,ANPEP,WNT5A,WNT7B,SHH,SOSTDC1,MED1,PAF1,EPN2,ARRB2,STC2,CTR9,FSHR,PRKACA,OSR1,FOXP1,SMO,PRKCSH,SNAI1,CTNNB1,WDR61,IHH,IL1B,KDM1A,PRNP,GABPA,RAI1,SOD…
GO: Biological Process	GO:0032504	multicellular organism reproduction		1.437e-44	1.205e-40	1.912e-42	1.838e-41	114	979	EPOR,NR2C2,ERCC1,CLGN,PDGFRA,ACR,SMCP,KATNAL1,ACVR1,SPA17,ACVR2A,SOX8,ADA,ADAM10,CITED2,SLIT2,UBE2A,UBE2B,NR0B1,AKT1,CXCL12,FOXC1,DNMT3L,DEAF1,SHH,SPATA20,APOB,MSH2,MED1,NCOR2,ARRB2,CATSPER1,KLF1,STC2,FSHR,PRKACA,ADAM2,CTNNB1,IHH,PRDM14,HERC4,SOD1,PYGO1,ADCY10,SP1,SP3,ZFP42,GHRL,INHBA,INHBB,INPP5B,INSL3,GATA4,BAX,BCL2,BCL2L1,SPAG8,ELSPBP1,ZP3,ITGB1,PTGS2,B4GALT1,PRDM1,JAG2,GHSR,GJA1,BMP4,JUNB,SLC…
GO: Biological Process	GO:0048332	mesoderm morphogenesis		3.136e-44	2.628e-40	4.106e-42	3.947e-41	58	206	HHEX,NOG,EXT1,ACVR1,ACVR2A,ACVR2B,ECSIT,FOXA2,AXIN1,EOMES,AMOT,FGF8,HAND1,RIC8A,FGFR1,FGFR2,MMP2,MMP9,KDM6A,FOXC1,LEO1,WNT5A,OSR2,POU5F1,SYF2,PAF1,CTR9,PRKACA,OSR1,SNAI1,CTNNB1,SOX2,ZBTB17,NCKAP1,INHBA,GATA4,SRF,GATA6,ITGB1,RTF1,BMP4,BMPR1A,WNT3A,CDC73,TBX3,SOX17,LAMA3,LAMB1,LAMB3,TDGF1,GSC,LHX1,TGFBR2,OTX2,TP53,SMAD2,SMAD3,SMAD4
GO: Biological Process	GO:0072001	renal system development		5.262e-44	4.41e-40	6.784e-42	6.52e-41	70	333	PCSK5,NOG,GCNT3,PDGFA,PDGFB,PDGFRA,CENPF,PDGFRB,SOX8,ACVR2B,CITED2,SLIT2,SALL1,PKD1,ARID5B,PKD2,FGF8,FGF10,FGFR1,FGFR2,MMP9,NIPBL,FOXC1,VEGFA,WNT5A,WNT7B,SHH,OSR2,POU3F3,TIPARP,PDGFD,OSR1,SMO,CTNNB1,INVS,PYGO1,TET2,MYO1E,GATA3,BAX,BCL2,BMP2,BMP4,ALDH1A2,SULF2,PYGO2,KCNJ1,GLI2,GLI3,NOTCH1,BCL2L11,KIF26B,RBP4,SOX17,LAMA5,LAMB2,RET,EDNRA,KIF3A,TGFB2,TGFBR1,LHX1,LIF,IFT88,PBX1,SMAD2,SMAD3,SMAD4,TP73,…
GO: Biological Process	GO:0045892	negative regulation of transcription, DNA-templated		6.256e-44	5.243e-40	7.944e-42	7.635e-41	131	1316	EPO,HHEX,HIF1A,NOG,CEBPA,CEBPB,PDGFB,CENPF,SOX18,SOX8,ACVR2B,FOXA1,MECP2,AXIN1,TWIST1,KLF2,EOMES,CITED2,MET,BPTF,UBE2B,SALL1,SCGB1A1,PITX2,NR0B1,ARID5B,HAND1,FGF9,FGFR1,FGFR2,NIPBL,FOXF2,FOXC1,DNMT3L,VEGFA,SOX6,FOXS1,ATF5,DEAF1,WNT5A,SHH,OSR2,POU3F3,CHD8,POU5F1,SIN3A,BARX2,MED1,PAF1,MBD3,HINFP,MSX1,NCOR2,FOXD3,CSF2,CTCF,CTR9,OSR1,NKX2-5,FOXP1,SMO,SNAI1,CTNNB1,IL1B,PRDM14,KDM1A,GABPA,MYB,WDTC1,SOX…
GO: Biological Process	GO:0060485	mesenchyme development		7.796e-44	6.533e-40	9.751e-42	9.371e-41	68	312	ERBB4,HIF1A,NOG,PDGFRB,ACVR1,SOX8,ACVRL1,FOXA1,FOXA2,TWIST1,EOMES,CITED2,PITX2,PKD2,FGF8,HAND1,FGF9,FGF10,FGFR1,FGFR2,FOXF2,HAND2,FOXC1,COL1A1,VEGFA,SEMA3C,DDX17,WNT5A,WNT7B,SHH,MSX1,OSR1,NKX2-5,SMO,SNAI1,CTNNB1,IL1B,SOX10,NCKAP1,DAB2,GATA4,BCL2,DDX5,GJA1,BMP2,BMP4,BMPR1A,ALDH1A2,WNT3A,NOS3,NOTCH1,TCOF1,LAMA5,RET,GSC,DICER1,EDN1,EDNRA,ZFPM2,TGFB2,TGFB3,TGFBR1,TGFBR2,LIMS1,EFNA1,SMAD2,SMAD3,SMAD4
GO: Biological Process	GO:0043069	negative regulation of programmed cell death		9.831e-44	8.238e-40	1.211e-41	1.164e-40	118	1071	EPO,EPOR,ERBB4,HIF1A,NOG,CEBPB,PDGFRB,PARK7,ACVR1,SOX8,ADA,MECP2,TWIST1,CITED2,MET,UBE2B,PIK3CA,FGF4,FGF8,FGF10,AKT1,FGFR2,MMP9,CXCL12,HAND2,FOXC1,VEGFA,COL2A1,FLT4,ATF5,ATG7,WNT5A,SHH,POU3F3,G2E3,CHD8,MSH2,SIN3A,STIL,XRCC2,MED1,XRCC4,MST1,MSX1,BCL11B,ARRB2,CSF1R,CSF2,RRN3,OSR1,NKX2-5,FOXP1,SMO,SNAI1,CTNNB1,IHH,SYVN1,IL1B,PRLR,IL6ST,KDM1A,PRNP,SOD1,SOD2,SOX10,NES,PCGF2,GHRL,ATP7A,PSEN1,INSL3,GATA…
GO: Biological Process	GO:0043067	regulation of programmed cell death		1.188e-43	9.958e-40	1.443e-41	1.387e-40	154	1811	EPO,EPOR,ERBB4,HIF1A,NOG,CEBPB,PDGFRB,PARK7,ACVR1,SOX8,FOXA1,ADA,ADAM10,MECP2,ALX4,TWIST1,CITED2,SLIT2,MET,UBE2B,PIK3CA,FGF4,FGF8,PLAGL2,FGF10,AKT1,FGFR1,FGFR2,MMP2,MMP9,CXCL12,HAND2,FOXC1,VEGFA,COL2A1,FLT4,ATF5,ATG7,WNT5A,SHH,ZNF622,POU3F3,G2E3,CHD8,MSH2,SIN3A,STIL,XRCC2,MED1,XRCC4,MST1,MSX1,BCL11B,ARRB2,CSF1R,CSF2,RRN3,GNA13,OSR1,NKX2-5,FOXP1,SMO,SNAI1,CTNNB1,IHH,SYVN1,IL1B,PRLR,IL6ST,KDM1A,PRN…
GO: Biological Process	GO:0003002	regionalization		1.477e-43	1.238e-39	1.768e-41	1.7e-40	74	386	PCSK5,HHEX,NOG,ACVR1,ACVR2A,ACVR2B,FOXA1,FOXA2,TTN,ALX4,AXIN1,TULP3,EOMES,CITED2,BPTF,HOXB9,PITX2,MIB1,FGF3,FGF8,FGF10,FGFR1,FGFR2,KDM6A,FOXC1,SEMA3C,WNT5A,WNT7B,SHH,SOSTDC1,POU5F1,XRCC2,MSX1,PRKACA,OSR1,NKX2-5,SMO,SNAI1,CTNNB1,INVS,PCGF2,PSEN1,NCKAP1,GATA4,SRF,KAT2A,BMP2,BMP4,BMPR1A,ALDH1A2,FZD5,GLI2,GLI3,WNT3A,DLX1,NOTCH1,TBX3,SOX17,TDGF1,GSC,NR2F2,EDN1,KIF3A,TGFBR1,LHX1,OTX2,IFT88,LMX1B,PBX1,E…
GO: Biological Process	GO:0000122	negative regulation of transcription by RNA polymerase II		1.546e-43	1.295e-39	1.825e-41	1.754e-40	110	931	EPO,HHEX,HIF1A,NOG,CEBPA,CEBPB,PDGFB,SOX18,ACVR2B,FOXA1,MECP2,AXIN1,TWIST1,KLF2,EOMES,CITED2,MET,BPTF,SALL1,SCGB1A1,PITX2,NR0B1,ARID5B,HAND1,FGF9,FGFR1,FGFR2,NIPBL,FOXC1,VEGFA,SOX6,FOXS1,DEAF1,SHH,OSR2,POU3F3,CHD8,POU5F1,SIN3A,BARX2,MED1,PAF1,MBD3,HINFP,MSX1,NCOR2,FOXD3,CTCF,CTR9,OSR1,NKX2-5,FOXP1,SMO,SNAI1,CTNNB1,IL1B,PRDM14,KDM1A,GABPA,MYB,WDTC1,SOX2,SP2,SP3,PCGF2,GATAD2A,PSEN1,GATA1,GATA2,GATA…
GO: Biological Process	GO:0007420	brain development		2.016e-43	1.69e-39	2.316e-41	2.226e-40	104	830	EPOR,NR2C2,HHEX,ERBB4,HIF1A,NOG,B3GNT5,CENPF,EXT1,FOXA2,PLXNB2,GRHL2,TTN,MECP2,TULP3,EOMES,SLIT2,MET,BPTF,SALL1,PITX2,NR0B1,FGF8,FGF9,FGF10,FGFR1,FGFR2,NIPBL,CXCL12,FOXC1,DDIT4,ATF5,ATG7,WNT5A,WNT7B,SHH,POU3F3,CHD8,CHD7,SIN3A,STIL,MED1,MBD3,MSX1,NCOR2,SLC8A1,BCL11B,ARRB2,CSF1R,SMO,CTNNB1,KDM1A,SOX2,NES,STK36,MYH10,ATP7A,PSEN1,INHBA,DISC1,GATA2,SRF,BAX,BCL2,KAT2A,ITGB1,MAPK8IP3,LRP8,BMP2,BMP4,BMPR…
GO: Biological Process	GO:0048870	cell motility		2.045e-43	1.714e-39	2.316e-41	2.226e-40	159	1932	IGSF8,TPM1,PCSK5,ERBB4,HIF1A,NOG,PDGFA,PDGFB,PDGFRA,PDGFRB,MCAM,SOX18,LAMC3,SMCP,ACVR1,ACVR1B,SOX8,ACVRL1,ADA,ADAM10,PLXNB2,MECP2,TWIST1,CITED2,SLIT2,MET,FBLN1,HOXB9,UBE2B,PIK3CA,AMOT,PITX2,ARID5B,FGF4,FGF7,FGF8,FGF9,FGF10,AKT1,RIC8A,FGFR1,MMP2,PLG,MMP9,NIPBL,RECK,CXCL12,HAND2,FOXC1,COL1A1,VEGFA,DDIT4,SEMA3C,FLT1,FLT4,WNT5A,SHH,CLIC4,POU3F3,APOB,MST1,DNAI1,SLC8A1,BCL11B,ARRB2,CATSPER1,CSF1,CSF1R,…
GO: Biological Process	GO:0051674	localization of cell		2.045e-43	1.714e-39	2.316e-41	2.226e-40	159	1932	IGSF8,TPM1,PCSK5,ERBB4,HIF1A,NOG,PDGFA,PDGFB,PDGFRA,PDGFRB,MCAM,SOX18,LAMC3,SMCP,ACVR1,ACVR1B,SOX8,ACVRL1,ADA,ADAM10,PLXNB2,MECP2,TWIST1,CITED2,SLIT2,MET,FBLN1,HOXB9,UBE2B,PIK3CA,AMOT,PITX2,ARID5B,FGF4,FGF7,FGF8,FGF9,FGF10,AKT1,RIC8A,FGFR1,MMP2,PLG,MMP9,NIPBL,RECK,CXCL12,HAND2,FOXC1,COL1A1,VEGFA,DDIT4,SEMA3C,FLT1,FLT4,WNT5A,SHH,CLIC4,POU3F3,APOB,MST1,DNAI1,SLC8A1,BCL11B,ARRB2,CATSPER1,CSF1,CSF1R,…
GO: Biological Process	GO:0001704	formation of primary germ layer		2.873e-43	2.408e-39	3.048e-41	2.929e-40	57	204	HHEX,NOG,EXT1,ACVR1,ACVR2A,ACVR2B,ECSIT,FOXA2,AXIN1,EOMES,AMOT,FGF8,HAND1,RIC8A,FGFR1,FGFR2,MMP2,MMP9,KDM6A,FOXC1,LEO1,WNT5A,OSR2,POU5F1,SYF2,PAF1,CTR9,PRKACA,OSR1,SNAI1,CTNNB1,SOX2,ZBTB17,NCKAP1,INHBA,GATA4,SRF,GATA6,ITGB1,RTF1,BMP4,BMPR1A,WNT3A,CDC73,SOX17,LAMA3,LAMB1,LAMB3,TDGF1,GSC,LHX1,TGFBR2,OTX2,TP53,SMAD2,SMAD3,SMAD4
GO: Biological Process	GO:0001705	ectoderm formation		2.873e-43	2.408e-39	3.048e-41	2.929e-40	57	204	HHEX,NOG,EXT1,ACVR1,ACVR2A,ACVR2B,ECSIT,FOXA2,AXIN1,EOMES,AMOT,FGF8,HAND1,RIC8A,FGFR1,FGFR2,MMP2,MMP9,KDM6A,FOXC1,LEO1,WNT5A,OSR2,POU5F1,SYF2,PAF1,CTR9,PRKACA,OSR1,SNAI1,CTNNB1,SOX2,ZBTB17,NCKAP1,INHBA,GATA4,SRF,GATA6,ITGB1,RTF1,BMP4,BMPR1A,WNT3A,CDC73,SOX17,LAMA3,LAMB1,LAMB3,TDGF1,GSC,LHX1,TGFBR2,OTX2,TP53,SMAD2,SMAD3,SMAD4
GO: Biological Process	GO:0007369	gastrulation		2.873e-43	2.408e-39	3.048e-41	2.929e-40	57	204	HHEX,NOG,EXT1,ACVR1,ACVR2A,ACVR2B,ECSIT,FOXA2,AXIN1,EOMES,AMOT,FGF8,HAND1,RIC8A,FGFR1,FGFR2,MMP2,MMP9,KDM6A,FOXC1,LEO1,WNT5A,OSR2,POU5F1,SYF2,PAF1,CTR9,PRKACA,OSR1,SNAI1,CTNNB1,SOX2,ZBTB17,NCKAP1,INHBA,GATA4,SRF,GATA6,ITGB1,RTF1,BMP4,BMPR1A,WNT3A,CDC73,SOX17,LAMA3,LAMB1,LAMB3,TDGF1,GSC,LHX1,TGFBR2,OTX2,TP53,SMAD2,SMAD3,SMAD4
GO: Biological Process	GO:0001707	mesoderm formation		2.873e-43	2.408e-39	3.048e-41	2.929e-40	57	204	HHEX,NOG,EXT1,ACVR1,ACVR2A,ACVR2B,ECSIT,FOXA2,AXIN1,EOMES,AMOT,FGF8,HAND1,RIC8A,FGFR1,FGFR2,MMP2,MMP9,KDM6A,FOXC1,LEO1,WNT5A,OSR2,POU5F1,SYF2,PAF1,CTR9,PRKACA,OSR1,SNAI1,CTNNB1,SOX2,ZBTB17,NCKAP1,INHBA,GATA4,SRF,GATA6,ITGB1,RTF1,BMP4,BMPR1A,WNT3A,CDC73,SOX17,LAMA3,LAMB1,LAMB3,TDGF1,GSC,LHX1,TGFBR2,OTX2,TP53,SMAD2,SMAD3,SMAD4
GO: Biological Process	GO:0001706	endoderm formation		2.873e-43	2.408e-39	3.048e-41	2.929e-40	57	204	HHEX,NOG,EXT1,ACVR1,ACVR2A,ACVR2B,ECSIT,FOXA2,AXIN1,EOMES,AMOT,FGF8,HAND1,RIC8A,FGFR1,FGFR2,MMP2,MMP9,KDM6A,FOXC1,LEO1,WNT5A,OSR2,POU5F1,SYF2,PAF1,CTR9,PRKACA,OSR1,SNAI1,CTNNB1,SOX2,ZBTB17,NCKAP1,INHBA,GATA4,SRF,GATA6,ITGB1,RTF1,BMP4,BMPR1A,WNT3A,CDC73,SOX17,LAMA3,LAMB1,LAMB3,TDGF1,GSC,LHX1,TGFBR2,OTX2,TP53,SMAD2,SMAD3,SMAD4
GO: Biological Process	GO:0071495	cellular response to endogenous stimulus		3.234e-43	2.71e-39	3.387e-41	3.256e-40	141	1542	NR2C2,ERBB4,NOG,CEBPB,PDGFB,PDGFRA,PDGFRB,PARK7,ACVR1,ACVR1B,ACVR2A,ACVR2B,ACVRL1,ECSIT,FOXA1,MECP2,RYR1,RYR2,AXIN1,KLF2,CITED2,SLIT2,PIK3CA,NR0B1,PKD2,FGF3,FGF4,FGF7,FGF8,FGF9,FGF10,AKT1,FGFR1,FGFR2,MMP2,FKBP4,FOXC1,COL1A1,COL2A1,SOX6,DDIT4,DDX17,ATG7,WNT5A,SOSTDC1,APOB,POU5F1,SIN3A,MED1,RAB14,MSX1,DNAI1,NCOR2,SLC8A1,ARRB2,KLF1,PDGFD,FSHR,NR5A2,PRKACA,NKX2-5,FOXP1,CTNNB1,IL1B,FUT8,PRDM14,PRLR,KD…
GO: Biological Process	GO:0048609	multicellular organismal reproductive process		7.448e-43	6.241e-39	7.705e-41	7.405e-40	111	964	EPOR,NR2C2,ERCC1,CLGN,PDGFRA,ACR,SMCP,KATNAL1,ACVR1,SPA17,ACVR2A,SOX8,ADA,ADAM10,CITED2,SLIT2,UBE2A,UBE2B,NR0B1,AKT1,CXCL12,FOXC1,DNMT3L,DEAF1,SHH,SPATA20,APOB,MSH2,MED1,NCOR2,ARRB2,CATSPER1,KLF1,STC2,FSHR,PRKACA,CTNNB1,IHH,PRDM14,HERC4,SOD1,PYGO1,ADCY10,SP1,SP3,ZFP42,GHRL,INHBA,INHBB,INPP5B,INSL3,GATA4,BAX,BCL2,BCL2L1,SPAG8,ELSPBP1,ZP3,ITGB1,PTGS2,B4GALT1,PRDM1,JAG2,GHSR,GJA1,BMP4,JUNB,SLC26A8,G…
GO: Biological Process	GO:0042981	regulation of apoptotic process		1.339e-42	1.122e-38	1.368e-40	1.315e-39	151	1779	EPO,EPOR,ERBB4,HIF1A,NOG,CEBPB,PDGFRB,PARK7,ACVR1,SOX8,FOXA1,ADA,ADAM10,MECP2,ALX4,TWIST1,CITED2,SLIT2,UBE2B,PIK3CA,FGF4,FGF8,PLAGL2,FGF10,AKT1,FGFR1,FGFR2,MMP2,MMP9,CXCL12,HAND2,FOXC1,VEGFA,COL2A1,FLT4,ATF5,ATG7,WNT5A,SHH,ZNF622,POU3F3,G2E3,CHD8,MSH2,SIN3A,STIL,XRCC2,MED1,XRCC4,MST1,MSX1,BCL11B,ARRB2,CSF1R,CSF2,RRN3,GNA13,OSR1,NKX2-5,FOXP1,SMO,SNAI1,CTNNB1,IHH,SYVN1,IL1B,PRLR,IL6ST,KDM1A,PRNP,SO…
GO: Biological Process	GO:0001822	kidney development		1.468e-42	1.23e-38	1.482e-40	1.425e-39	67	314	PCSK5,NOG,GCNT3,PDGFA,PDGFB,PDGFRA,CENPF,PDGFRB,SOX8,ACVR2B,CITED2,SLIT2,SALL1,PKD1,ARID5B,PKD2,FGF8,FGF10,FGFR1,FGFR2,MMP9,NIPBL,FOXC1,VEGFA,WNT7B,SHH,OSR2,POU3F3,TIPARP,PDGFD,OSR1,SMO,CTNNB1,INVS,PYGO1,TET2,MYO1E,GATA3,BAX,BCL2,BMP2,BMP4,ALDH1A2,SULF2,PYGO2,KCNJ1,GLI2,GLI3,NOTCH1,BCL2L11,KIF26B,LAMA5,LAMB2,RET,EDNRA,KIF3A,TGFB2,TGFBR1,LHX1,LIF,IFT88,PBX1,SMAD2,SMAD3,SMAD4,TP73,PCNT
GO: Biological Process	GO:0045597	positive regulation of cell differentiation		1.626e-42	1.363e-38	1.622e-40	1.559e-39	122	1177	EPO,EPOR,NR2C2,HIF1A,NOG,CEBPA,CEBPB,MAN2A1,PDLIM7,CD46,ACVR1,ACVR1B,ACVR2A,SOX8,ACVR2B,ACVRL1,FOXA1,FOXA2,ADA,PLXNB2,MECP2,ADD1,TWIST1,SLIT2,MET,SALL1,PRMT1,FGF8,AKT1,FGFR1,NIPBL,CXCL12,FOXC1,COL1A1,VEGFA,SOX6,SEMA3C,FLT1,WNT5A,WNT7B,SHH,APOB,SIN3A,XRCC2,MED1,XRCC4,ARNT,ARRB2,CSF1,CSF1R,CSF2,SCUBE2,RRN3,NKX2-5,SMO,SNAI1,CTNNB1,IHH,IL1B,IL6ST,KDM1A,SOD2,MYB,SOX2,SOX5,SOX10,PSEN1,INHBA,DISC1,GATA1…
GO: Biological Process	GO:0043066	negative regulation of apoptotic process		2.226e-42	1.865e-38	2.194e-40	2.109e-39	115	1048	EPO,EPOR,ERBB4,HIF1A,NOG,CEBPB,PDGFRB,PARK7,ACVR1,SOX8,ADA,MECP2,TWIST1,CITED2,UBE2B,PIK3CA,FGF4,FGF8,FGF10,AKT1,FGFR2,MMP9,CXCL12,HAND2,FOXC1,VEGFA,COL2A1,FLT4,ATF5,ATG7,WNT5A,SHH,POU3F3,G2E3,CHD8,MSH2,SIN3A,STIL,XRCC2,MED1,XRCC4,MST1,MSX1,BCL11B,ARRB2,CSF1R,CSF2,RRN3,OSR1,NKX2-5,FOXP1,SMO,SNAI1,CTNNB1,IHH,SYVN1,IL1B,PRLR,IL6ST,KDM1A,PRNP,SOD1,SOD2,SOX10,NES,PCGF2,GHRL,ATP7A,PSEN1,INSL3,GATA1,GA…
GO: Biological Process	GO:0035107	appendage morphogenesis		2.633e-42	2.206e-38	2.536e-40	2.437e-39	53	175	PCSK5,NOG,MBNL1,GRHL2,ALX4,TULP3,TWIST1,SALL1,PITX2,FGF4,FGF8,FGF9,FGF10,FGFR1,FGFR2,NIPBL,RECK,HAND2,COL2A1,SEMA3C,WNT5A,SHH,OSR2,CHD7,MED1,MSX1,OSR1,B9D1,CTNNB1,IHH,ATP7A,PSEN1,BAX,GJA1,BMP4,GJA5,IMPAD1,BMPR1A,ALDH1A2,GLI2,GLI3,GNA12,GNAQ,NOTCH1,TBX3,BCL2L11,DICER1,TGFB2,IFT88,LMX1B,PBX1,SMAD4,PCNT
GO: Biological Process	GO:0035108	limb morphogenesis		2.633e-42	2.206e-38	2.536e-40	2.437e-39	53	175	PCSK5,NOG,MBNL1,GRHL2,ALX4,TULP3,TWIST1,SALL1,PITX2,FGF4,FGF8,FGF9,FGF10,FGFR1,FGFR2,NIPBL,RECK,HAND2,COL2A1,SEMA3C,WNT5A,SHH,OSR2,CHD7,MED1,MSX1,OSR1,B9D1,CTNNB1,IHH,ATP7A,PSEN1,BAX,GJA1,BMP4,GJA5,IMPAD1,BMPR1A,ALDH1A2,GLI2,GLI3,GNA12,GNAQ,NOTCH1,TBX3,BCL2L11,DICER1,TGFB2,IFT88,LMX1B,PBX1,SMAD4,PCNT
GO: Biological Process	GO:0009890	negative regulation of biosynthetic process		4.605e-42	3.859e-38	4.385e-40	4.214e-39	151	1797	EPO,EPOR,HHEX,HIF1A,NOG,CEBPA,CEBPB,PDGFA,PDGFB,CENPF,PARK7,SOX18,SOX8,ACVR2B,ACVRL1,FOXA1,MECP2,AXIN1,TWIST1,KLF2,EOMES,CITED2,MET,BPTF,UBE2B,SALL1,SCGB1A1,PITX2,NR0B1,ARID5B,HAND1,FGF9,FGFR1,FGFR2,NIPBL,FOXF2,FOXC1,DNMT3L,VEGFA,SOX6,FOXS1,ATF5,DEAF1,ATG7,WNT5A,SHH,OSR2,POU3F3,CHD8,POU5F1,SIN3A,BARX2,MED1,PAF1,MBD3,HINFP,MST1,MSX1,NCOR2,FOXD3,CSF2,CTCF,SLC18A2,CTR9,OSR1,NKX2-5,GIGYF2,FOXP1,SMO,S…
GO: Biological Process	GO:0001654	eye development		5.055e-42	4.236e-38	4.759e-40	4.574e-39	75	418	HIF1A,MAN2A1,PDGFB,PDGFRA,PDGFRB,LAMC3,SOX8,ACVR2B,ACVRL1,GRHL2,TULP3,TWIST1,CITED2,PITX2,FGF9,FGF10,FGFR2,NIPBL,FOXF2,FOXC1,VEGFA,FLT1,WNT5A,WNT7B,SHH,OSR2,CLIC4,CHD7,MED1,BCL11B,B9D1,CTNNB1,IHH,SOX2,SP1,NES,SP3,MYH10,PSEN1,INHBA,INHBB,LAMA1,GATA3,SRF,BAX,BCL2,PPP1R13L,PRDM1,GJA1,BMP4,ALDH1A2,PYGO2,FZD5,GLI3,CHRDL1,KDR,DLX1,SCO2,FOXP2,RBP4,RCN1,LAMB2,RET,TGFB2,TGFBR1,LHX1,LIF,TGFBR2,OTX2,IFT88,L…
GO: Biological Process	GO:0048738	cardiac muscle tissue development		5.168e-42	4.331e-38	4.812e-40	4.625e-39	64	286	TPM1,EPO,EPOR,ERBB4,NOG,ACADM,PDGFRA,PDGFRB,SPEG,ACVR1,TTN,RYR2,CITED2,MET,PITX2,FGF3,FGF8,HAND1,FGF9,FGFR1,FGFR2,FOXC1,VEGFA,SOX6,ATG7,WNT5A,CHD7,MED1,SLC8A1,ARRB2,NKX2-5,FOXP1,CTNNB1,MYH10,MYL2,GATA4,SRF,GATA6,KAT2A,PPP1R13L,ITGB1,JARID2,GJA1,BMP2,BMP4,GJA5,BMPR1A,ALDH1A2,WNT3A,NOTCH1,TBX3,RBP4,TDGF1,DICER1,EDN1,ZFPM2,CCNB1,TGFB2,TGFBR1,TGFBR2,IFT88,LY6E,SMAD4,TP73
GO: Biological Process	GO:1903507	negative regulation of nucleic acid-templated transcription		5.369e-42	4.5e-38	4.945e-40	4.752e-39	131	1370	EPO,HHEX,HIF1A,NOG,CEBPA,CEBPB,PDGFB,CENPF,SOX18,SOX8,ACVR2B,FOXA1,MECP2,AXIN1,TWIST1,KLF2,EOMES,CITED2,MET,BPTF,UBE2B,SALL1,SCGB1A1,PITX2,NR0B1,ARID5B,HAND1,FGF9,FGFR1,FGFR2,NIPBL,FOXF2,FOXC1,DNMT3L,VEGFA,SOX6,FOXS1,ATF5,DEAF1,WNT5A,SHH,OSR2,POU3F3,CHD8,POU5F1,SIN3A,BARX2,MED1,PAF1,MBD3,HINFP,MSX1,NCOR2,FOXD3,CSF2,CTCF,CTR9,OSR1,NKX2-5,FOXP1,SMO,SNAI1,CTNNB1,IL1B,PRDM14,KDM1A,GABPA,MYB,WDTC1,SOX…
GO: Biological Process	GO:0060548	negative regulation of cell death		6.104e-42	5.115e-38	5.56e-40	5.344e-39	122	1192	EPO,EPOR,ERBB4,HIF1A,NOG,CEBPB,PDGFRB,PARK7,ACVR1,SOX8,ADA,MECP2,TWIST1,CITED2,MET,UBE2B,PIK3CA,FGF4,FGF8,FGF10,AKT1,FGFR2,MMP9,CXCL12,HAND2,FOXC1,VEGFA,COL2A1,FLT4,ATF5,ATG7,WNT5A,SHH,POU3F3,G2E3,CHD8,MSH2,SIN3A,STIL,XRCC2,MED1,XRCC4,MST1,MSX1,BCL11B,ARRB2,CSF1,CSF1R,CSF2,RRN3,OSR1,NKX2-5,FOXP1,SMO,SNAI1,CTNNB1,IHH,SYVN1,IL1B,PRLR,IL6ST,KDM1A,PRNP,SOD1,SOD2,SOX10,NES,PCGF2,GHRL,ATP7A,PSEN1,INSL3…
GO: Biological Process	GO:1902679	negative regulation of RNA biosynthetic process		6.304e-42	5.283e-38	5.68e-40	5.459e-39	131	1372	EPO,HHEX,HIF1A,NOG,CEBPA,CEBPB,PDGFB,CENPF,SOX18,SOX8,ACVR2B,FOXA1,MECP2,AXIN1,TWIST1,KLF2,EOMES,CITED2,MET,BPTF,UBE2B,SALL1,SCGB1A1,PITX2,NR0B1,ARID5B,HAND1,FGF9,FGFR1,FGFR2,NIPBL,FOXF2,FOXC1,DNMT3L,VEGFA,SOX6,FOXS1,ATF5,DEAF1,WNT5A,SHH,OSR2,POU3F3,CHD8,POU5F1,SIN3A,BARX2,MED1,PAF1,MBD3,HINFP,MSX1,NCOR2,FOXD3,CSF2,CTCF,CTR9,OSR1,NKX2-5,FOXP1,SMO,SNAI1,CTNNB1,IL1B,PRDM14,KDM1A,GABPA,MYB,WDTC1,SOX…
GO: Biological Process	GO:0051093	negative regulation of developmental process		7.27e-42	6.092e-38	6.481e-40	6.229e-39	122	1194	HHEX,ERBB4,HIF1A,NOG,PDGFB,SOX8,ACVRL1,FOXA1,FOXA2,GRHL2,MECP2,AXIN1,TULP3,TWIST1,KLF2,CITED2,SLIT2,FBLN1,SALL1,AMOT,MIB1,FGF3,PRMT1,FGF8,FGF9,FGF10,FGFR1,PLG,MMP9,EPN1,FKBP4,HAND2,FOXC1,VEGFA,SOX6,SEMA3C,ATF5,LEO1,WNT5A,WNT7B,SHH,SOSTDC1,POU5F1,MED1,PAF1,EPN2,MSX1,NCOR2,STC2,CTR9,PRKACA,OSR1,NKX2-5,FOXP1,SMO,PRKCSH,SNAI1,CTNNB1,WDR61,IHH,IL1B,KDM1A,GABPA,RAI1,SOD2,SOX2,SOX10,GHRL,PSEN1,INHA,INHB…
GO: Biological Process	GO:0007548	sex differentiation		8.131e-42	6.814e-38	7.173e-40	6.893e-39	67	322	ERCC1,CEBPB,PDGFRA,PDGFRB,ACVR1B,ACVR2A,SOX8,CITED2,SLIT2,SALL1,NR0B1,PKD1,ARID5B,FGF7,FGF8,FGF9,FGF10,MMP2,NIPBL,FKBP4,FOXF2,FOXC1,VEGFA,WNT5A,SHH,CHD7,MSH2,TIPARP,ARRB2,FSHR,OSR1,CTNNB1,SOD1,SOX2,ZFP42,INHA,INHBA,INHBB,INSL3,INSR,GATA1,GATA3,GATA4,GATA6,BAX,BCL2,BCL2L1,ZP3,GJA1,BMP4,BMPR1A,PTX3,EIF2S2,KDR,NOS3,TBX3,BCL2L11,RBP4,RUNX1,TEX11,ZFPM2,TGFB2,TGFBR1,LHX1,PLEKHA1,PBX1,SMAD4
GO: Biological Process	GO:0150063	visual system development		1.016e-41	8.513e-38	8.867e-40	8.522e-39	75	422	HIF1A,MAN2A1,PDGFB,PDGFRA,PDGFRB,LAMC3,SOX8,ACVR2B,ACVRL1,GRHL2,TULP3,TWIST1,CITED2,PITX2,FGF9,FGF10,FGFR2,NIPBL,FOXF2,FOXC1,VEGFA,FLT1,WNT5A,WNT7B,SHH,OSR2,CLIC4,CHD7,MED1,BCL11B,B9D1,CTNNB1,IHH,SOX2,SP1,NES,SP3,MYH10,PSEN1,INHBA,INHBB,LAMA1,GATA3,SRF,BAX,BCL2,PPP1R13L,PRDM1,GJA1,BMP4,ALDH1A2,PYGO2,FZD5,GLI3,CHRDL1,KDR,DLX1,SCO2,FOXP2,RBP4,RCN1,LAMB2,RET,TGFB2,TGFBR1,LHX1,LIF,TGFBR2,OTX2,IFT88,L…
GO: Biological Process	GO:0010941	regulation of cell death		1.037e-41	8.689e-38	8.958e-40	8.609e-39	158	1969	EPO,EPOR,ERBB4,HIF1A,NOG,CEBPB,PDGFRB,PARK7,ACVR1,SOX8,FOXA1,ADA,ADAM10,MECP2,ALX4,TWIST1,CITED2,SLIT2,MET,UBE2B,PIK3CA,FGF4,FGF8,PLAGL2,FGF10,AKT1,FGFR1,FGFR2,MMP2,MMP9,CXCL12,HAND2,FOXC1,VEGFA,COL2A1,DDIT4,FLT4,ATF5,ATG7,WNT5A,SHH,ZNF622,POU3F3,G2E3,CHD8,MSH2,SIN3A,STIL,XRCC2,MED1,XRCC4,MST1,MSX1,BCL11B,ARRB2,CSF1,CSF1R,CSF2,RRN3,GNA13,OSR1,NKX2-5,FOXP1,SMO,SNAI1,CTNNB1,IHH,SYVN1,IL1B,PRLR,IL6S…
GO: Biological Process	GO:0045934	negative regulation of nucleobase-containing compound metabolic process		1.605e-41	1.345e-37	1.373e-39	1.319e-38	140	1573	EPO,HHEX,HIF1A,ERCC1,NOG,CEBPA,CEBPB,PDGFB,CENPF,SOX18,SOX8,ACVR2B,ACVRL1,FOXA1,MECP2,AXIN1,TWIST1,KLF2,EOMES,CITED2,MET,BPTF,UBE2B,SALL1,SCGB1A1,PITX2,NR0B1,ARID5B,HAND1,FGF9,FGFR1,FGFR2,NIPBL,FOXF2,FOXC1,DNMT3L,VEGFA,SOX6,FOXS1,DDIT4,ATF5,DEAF1,WNT5A,SHH,OSR2,POU3F3,CHD8,POU5F1,MSH2,SIN3A,BARX2,MED1,XRCC4,PAF1,DPPA3,MBD3,HINFP,MSX1,NCOR2,FOXD3,CSF2,CTCF,CTR9,OSR1,NKX2-5,FOXP1,SMO,SNAI1,CTNNB1,I…
GO: Biological Process	GO:0048880	sensory system development		2.403e-41	2.014e-37	2.034e-39	1.955e-38	75	427	HIF1A,MAN2A1,PDGFB,PDGFRA,PDGFRB,LAMC3,SOX8,ACVR2B,ACVRL1,GRHL2,TULP3,TWIST1,CITED2,PITX2,FGF9,FGF10,FGFR2,NIPBL,FOXF2,FOXC1,VEGFA,FLT1,WNT5A,WNT7B,SHH,OSR2,CLIC4,CHD7,MED1,BCL11B,B9D1,CTNNB1,IHH,SOX2,SP1,NES,SP3,MYH10,PSEN1,INHBA,INHBB,LAMA1,GATA3,SRF,BAX,BCL2,PPP1R13L,PRDM1,GJA1,BMP4,ALDH1A2,PYGO2,FZD5,GLI3,CHRDL1,KDR,DLX1,SCO2,FOXP2,RBP4,RCN1,LAMB2,RET,TGFB2,TGFBR1,LHX1,LIF,TGFBR2,OTX2,IFT88,L…
GO: Biological Process	GO:0031327	negative regulation of cellular biosynthetic process		3.867e-41	3.24e-37	3.24e-39	3.114e-38	148	1761	EPO,EPOR,HHEX,HIF1A,NOG,CEBPA,CEBPB,PDGFA,PDGFB,CENPF,SOX18,SOX8,ACVR2B,ACVRL1,FOXA1,MECP2,AXIN1,TWIST1,KLF2,EOMES,CITED2,MET,BPTF,UBE2B,SALL1,SCGB1A1,PITX2,NR0B1,ARID5B,HAND1,FGF9,FGFR1,FGFR2,NIPBL,FOXF2,FOXC1,DNMT3L,VEGFA,SOX6,FOXS1,ATF5,DEAF1,ATG7,WNT5A,SHH,OSR2,POU3F3,CHD8,POU5F1,SIN3A,BARX2,MED1,PAF1,MBD3,HINFP,MST1,MSX1,NCOR2,FOXD3,CSF2,CTCF,CTR9,OSR1,NKX2-5,GIGYF2,FOXP1,SMO,SNAI1,CTNNB1,IL…
GO: Biological Process	GO:0010558	negative regulation of macromolecule biosynthetic process		5.754e-41	4.821e-37	4.774e-39	4.588e-38	145	1700	EPO,HHEX,HIF1A,NOG,CEBPA,CEBPB,PDGFB,CENPF,SOX18,SOX8,ACVR2B,ACVRL1,FOXA1,MECP2,AXIN1,TWIST1,KLF2,EOMES,CITED2,MET,BPTF,UBE2B,SALL1,SCGB1A1,PITX2,NR0B1,ARID5B,HAND1,FGF9,FGFR1,FGFR2,NIPBL,FOXF2,FOXC1,DNMT3L,VEGFA,SOX6,FOXS1,ATF5,DEAF1,ATG7,WNT5A,SHH,OSR2,POU3F3,CHD8,POU5F1,SIN3A,BARX2,MED1,PAF1,MBD3,HINFP,MSX1,NCOR2,FOXD3,CSF2,CTCF,CTR9,OSR1,NKX2-5,GIGYF2,FOXP1,SMO,SNAI1,CTNNB1,IL1B,PRDM14,KDM1A,…
GO: Biological Process	GO:0060173	limb development		7.673e-41	6.43e-37	6.242e-39	6e-38	55	204	PCSK5,NOG,MBNL1,GRHL2,ALX4,TULP3,TWIST1,SALL1,PITX2,FGF4,FGF8,FGF9,FGF10,FGFR1,FGFR2,NIPBL,RECK,HAND2,COL2A1,SEMA3C,WNT5A,SHH,OSR2,CHD7,MED1,MSX1,OSR1,B9D1,CTNNB1,IHH,ATP7A,PSEN1,BAX,KAT2A,GJA1,BMP4,GJA5,IMPAD1,BMPR1A,ALDH1A2,GLI2,GLI3,GNA12,GNAQ,NOTCH1,TBX3,BCL2L11,DICER1,NR2F2,TGFB2,IFT88,LMX1B,PBX1,SMAD4,PCNT
GO: Biological Process	GO:0048736	appendage development		7.673e-41	6.43e-37	6.242e-39	6e-38	55	204	PCSK5,NOG,MBNL1,GRHL2,ALX4,TULP3,TWIST1,SALL1,PITX2,FGF4,FGF8,FGF9,FGF10,FGFR1,FGFR2,NIPBL,RECK,HAND2,COL2A1,SEMA3C,WNT5A,SHH,OSR2,CHD7,MED1,MSX1,OSR1,B9D1,CTNNB1,IHH,ATP7A,PSEN1,BAX,KAT2A,GJA1,BMP4,GJA5,IMPAD1,BMPR1A,ALDH1A2,GLI2,GLI3,GNA12,GNAQ,NOTCH1,TBX3,BCL2L11,DICER1,NR2F2,TGFB2,IFT88,LMX1B,PBX1,SMAD4,PCNT
GO: Biological Process	GO:0048534	hematopoietic or lymphoid organ development		3.587e-40	3.006e-36	2.891e-38	2.778e-37	113	1065	EPO,HHEX,HIF1A,ERCC1,ERCC2,CEBPA,CEBPB,PDGFB,PDGFRA,PDGFRB,CD46,ACVR1B,ACVR2A,ADA,ADD1,KLF2,EOMES,CITED2,PITX2,FGF3,PRMT1,FGF10,FGFR2,MMP9,HAND2,FOXC1,VEGFA,SOX6,FLT1,LEO1,ATG7,WNT5A,SHH,CHD7,MSH2,SIN3A,MED1,XRCC4,PAF1,TIPARP,ARNT,BCL11B,CSF1,CSF1R,CSF2,KLF1,CTR9,FSHR,NKX2-5,FOXP1,CTNNB1,WDR61,IHH,IL1B,KDM1A,GABPA,SOD1,SOD2,MYB,PYGO1,TET2,SP1,SP3,MYH9,ATP7A,PSEN1,MYO1E,INHA,INHBA,GATA1,GATA2,GATA…
GO: Biological Process	GO:0016477	cell migration		6.107e-40	5.118e-36	4.874e-38	4.684e-37	146	1757	TPM1,PCSK5,ERBB4,HIF1A,NOG,PDGFA,PDGFB,PDGFRA,PDGFRB,MCAM,SOX18,LAMC3,ACVR1,ACVR1B,SOX8,ACVRL1,ADA,ADAM10,PLXNB2,MECP2,TWIST1,CITED2,SLIT2,MET,FBLN1,HOXB9,PIK3CA,AMOT,PITX2,ARID5B,FGF4,FGF7,FGF8,FGF9,FGF10,AKT1,RIC8A,FGFR1,MMP2,PLG,MMP9,NIPBL,RECK,CXCL12,HAND2,FOXC1,COL1A1,VEGFA,DDIT4,SEMA3C,FLT1,FLT4,WNT5A,SHH,CLIC4,POU3F3,APOB,MST1,SLC8A1,BCL11B,ARRB2,CSF1,CSF1R,GNA13,PDGFD,PARVA,FOXP1,SMO,SNAI…
GO: Biological Process	GO:2000113	negative regulation of cellular macromolecule biosynthetic process		7.604e-40	6.372e-36	6.011e-38	5.777e-37	139	1605	EPO,HHEX,HIF1A,NOG,CEBPA,CEBPB,PDGFB,CENPF,SOX18,SOX8,ACVR2B,ACVRL1,FOXA1,MECP2,AXIN1,TWIST1,KLF2,EOMES,CITED2,MET,BPTF,UBE2B,SALL1,SCGB1A1,PITX2,NR0B1,ARID5B,HAND1,FGF9,FGFR1,FGFR2,NIPBL,FOXF2,FOXC1,DNMT3L,VEGFA,SOX6,FOXS1,ATF5,DEAF1,ATG7,WNT5A,SHH,OSR2,POU3F3,CHD8,POU5F1,SIN3A,BARX2,MED1,PAF1,MBD3,HINFP,MSX1,NCOR2,FOXD3,CSF2,CTCF,CTR9,OSR1,NKX2-5,GIGYF2,FOXP1,SMO,SNAI1,CTNNB1,IL1B,PRDM14,KDM1A,…
GO: Biological Process	GO:0001525	angiogenesis		1.72e-39	1.441e-35	1.347e-37	1.295e-36	88	645	EPO,HHEX,HIF1A,PDGFA,PDGFRA,PDGFRB,MCAM,SOX18,ACVR1,ACVRL1,MECP2,ADD1,TWIST1,KLF2,SLIT2,PIK3CA,AMOT,PITX2,FGF8,HAND1,FGF9,FGF10,AKT1,FGFR1,FGFR2,MMP2,PLG,MMP9,EPN1,RECK,CXCL12,HAND2,FOXC1,VEGFA,FLT1,FLT4,ANPEP,WNT5A,WNT7B,SHH,CLIC4,MED1,EPN2,GNA13,PARVA,CTNNB1,IHH,IL1B,SP1,MYH9,GHRL,GATA2,GATA4,SRF,GATA6,ITGB1,PTGS2,B4GALT1,GHSR,STK4,BMP4,GJA5,PTPRB,BRCA1,NFE2L2,FZD5,KDR,C5,C6,NOS3,NOTCH1,SOX17,L…
GO: Biological Process	GO:0051253	negative regulation of RNA metabolic process		1.904e-39	1.596e-35	1.478e-37	1.42e-36	132	1467	EPO,HHEX,HIF1A,NOG,CEBPA,CEBPB,PDGFB,CENPF,SOX18,SOX8,ACVR2B,FOXA1,MECP2,AXIN1,TWIST1,KLF2,EOMES,CITED2,MET,BPTF,UBE2B,SALL1,SCGB1A1,PITX2,NR0B1,ARID5B,HAND1,FGF9,FGFR1,FGFR2,NIPBL,FOXF2,FOXC1,DNMT3L,VEGFA,SOX6,FOXS1,ATF5,DEAF1,WNT5A,SHH,OSR2,POU3F3,CHD8,POU5F1,SIN3A,BARX2,MED1,PAF1,MBD3,HINFP,MSX1,NCOR2,FOXD3,CSF2,CTCF,CTR9,OSR1,NKX2-5,FOXP1,SMO,SNAI1,CTNNB1,IL1B,PRDM14,KDM1A,GABPA,MYB,WDTC1,SOX…
GO: Biological Process	GO:0048754	branching morphogenesis of an epithelial tube		5.203e-39	4.36e-35	4e-37	3.845e-36	52	190	HHEX,NOG,PDGFRA,ACVR1,SOX8,FOXA1,FOXA2,CITED2,SLIT2,MET,SALL1,PITX2,PKD1,PKD2,FGF8,FGF10,FGFR2,CXCL12,VEGFA,FLT1,WNT5A,SHH,CLIC4,MED1,CSF1,GNA13,SMO,CTNNB1,IHH,SOX2,LAMA1,SRF,BCL2,B4GALT1,STK4,BMP2,BMP4,GLI2,GLI3,KDR,NOTCH1,DDR1,TBX3,LAMA5,DICER1,EDN1,EDNRA,LHX1,TGFBR2,TNF,PBX1,SMAD4
GO: Biological Process	GO:0048762	mesenchymal cell differentiation		9.137e-39	7.657e-35	6.96e-37	6.69e-36	57	242	ERBB4,HIF1A,NOG,ACVR1,SOX8,ACVRL1,FOXA1,FOXA2,TWIST1,EOMES,CITED2,PITX2,FGF8,FGF10,FGFR1,FGFR2,FOXF2,HAND2,FOXC1,COL1A1,VEGFA,SEMA3C,DDX17,WNT5A,SHH,MSX1,OSR1,SMO,SNAI1,CTNNB1,IL1B,SOX10,DAB2,BCL2,DDX5,GJA1,BMP2,BMP4,BMPR1A,ALDH1A2,NOTCH1,TCOF1,LAMA5,RET,GSC,DICER1,EDN1,EDNRA,TGFB2,TGFB3,TGFBR1,TGFBR2,LIMS1,EFNA1,SMAD2,SMAD3,SMAD4
GO: Biological Process	GO:0002520	immune system development		1.586e-38	1.329e-34	1.197e-36	1.15e-35	114	1127	EPO,HHEX,HIF1A,ERCC1,ERCC2,CEBPA,CEBPB,PDGFB,PDGFRA,PDGFRB,CD46,ACVR1B,ACVR2A,ADA,ADD1,KLF2,EOMES,CITED2,PITX2,FGF3,PRMT1,FGF10,FGFR2,MMP9,HAND2,FOXC1,VEGFA,SOX6,FLT1,LEO1,ATG7,WNT5A,SHH,CHD7,MSH2,SIN3A,MED1,XRCC4,PAF1,TIPARP,ARNT,BCL11B,CSF1,CSF1R,CSF2,KLF1,CTR9,FSHR,NKX2-5,FOXP1,CTNNB1,WDR61,IHH,IL1B,KDM1A,GABPA,SOD1,SOD2,MYB,PYGO1,TET2,SP1,SP3,MYH9,ATP7A,PSEN1,MYO1E,INHA,INHBA,GATA1,GATA2,GATA…
GO: Biological Process	GO:0055123	digestive system development		2.659e-38	2.228e-34	1.989e-36	1.912e-35	48	159	PCSK5,HIF1A,PDGFA,PDGFRA,ACVR2B,ADA,ALX4,VPS52,SALL1,PITX2,PKD1,FGF9,FGF10,FGFR2,NIPBL,FOXF2,WNT5A,SHH,CHD8,SMO,CTNNB1,IHH,MYB,SOX10,NCKAP1,INSR,GATA4,GATA6,BCL2,PRDM1,BMP4,ALDH1A2,GLI2,GLI3,PDGFC,NOTCH1,SOX17,RET,DICER1,CCNB1,TGFB2,TGFB3,TGFBR2,CELA1,TNF,SMAD2,SMAD3,TP73
GO: Biological Process	GO:0003206	cardiac chamber morphogenesis		3.696e-38	3.098e-34	2.741e-36	2.635e-35	46	143	TPM1,EPO,EPOR,HIF1A,NOG,ACVR1,GRHL2,RYR2,CITED2,SLIT2,PITX2,FGF8,HAND1,FGF9,FGFR2,HAND2,FOXC1,SEMA3C,WNT5A,CHD7,MED1,PARVA,NKX2-5,SMO,CTNNB1,MYL2,GATA3,GATA4,SRF,GATA6,PPP1R13L,BMP4,GJA5,BMPR1A,NOS3,NOTCH1,TBX3,RBP4,ZFPM2,TGFB2,TGFBR1,TGFBR2,IFT88,LY6E,TP53,SMAD4
GO: Biological Process	GO:0030900	forebrain development		3.792e-38	3.177e-34	2.787e-36	2.679e-35	73	445	HHEX,ERBB4,HIF1A,NOG,EXT1,EOMES,SLIT2,SALL1,PITX2,NR0B1,FGF8,FGF10,FGFR1,FGFR2,CXCL12,ATF5,ATG7,WNT5A,WNT7B,SHH,POU3F3,CHD7,SIN3A,STIL,MSX1,NCOR2,SLC8A1,BCL11B,CSF1R,SMO,CTNNB1,KDM1A,SOX2,MYH10,ATP7A,PSEN1,INHBA,DISC1,GATA2,SRF,BAX,KAT2A,MAPK8IP3,LRP8,BMP2,BMP4,BMPR1A,ALDH1A2,GLI2,GLI3,WNT3A,PLCB1,DLX1,GNAQ,TAL2,NOTCH1,TBX3,FOXP2,NR4A2,LAMB1,GSC,DICER1,NR2F2,KIF3A,LHX1,OTX2,IFT88,LRP1,UBA6,EMX1,O…
GO: Biological Process	GO:0048699	generation of neurons		3.861e-38	3.235e-34	2.813e-36	2.704e-35	143	1752	EPO,EPOR,ERBB4,HIF1A,ERCC2,NOG,CEBPB,MAN2A1,PDGFB,PDLIM7,EXT1,SOX8,FOXA1,FOXA2,ADAM10,PLXNB2,MECP2,TULP3,TWIST1,EOMES,SLIT2,MET,SALL1,HOXD1,PIK3CA,PITX2,MIB1,PRMT1,FGF8,AKT1,FGFR1,FGFR2,MMP2,NIPBL,FKBP4,CXCL12,HAND2,VEGFA,DDIT4,SEMA3C,ATF5,ATG7,WNT5A,WNT7B,SHH,ALS2,CHD7,SIN3A,XRCC2,MED1,XRCC4,BCL11B,CSF1,CSF1R,RRN3,FSHR,NKX2-5,GIGYF2,FOXP1,SMO,PRKCSH,CTNNB1,IHH,IL1B,IL6ST,KDM1A,SOD1,SOD2,MYB,SOX2…
GO: Biological Process	GO:0022008	neurogenesis		3.944e-38	3.305e-34	2.849e-36	2.739e-35	148	1867	EPO,EPOR,ERBB4,HIF1A,ERCC2,NOG,CEBPB,MAN2A1,PDGFB,PDLIM7,LAMC3,EXT1,SOX8,FOXA1,FOXA2,ADAM10,PLXNB2,MECP2,TULP3,TWIST1,EOMES,SLIT2,MET,SALL1,HOXD1,PIK3CA,PITX2,MIB1,PRMT1,FGF8,FGF10,AKT1,FGFR1,FGFR2,MMP2,NIPBL,FKBP4,CXCL12,HAND2,VEGFA,SOX6,DDIT4,SEMA3C,ATF5,ATG7,WNT5A,WNT7B,SHH,GCM1,ALS2,CHD7,SIN3A,XRCC2,MED1,XRCC4,BCL11B,CSF1,CSF1R,RRN3,FSHR,NKX2-5,GIGYF2,FOXP1,SMO,PRKCSH,CTNNB1,IHH,IL1B,IL6ST,KD…
GO: Biological Process	GO:0048565	digestive tract development		7.598e-38	6.367e-34	5.442e-36	5.23e-35	46	145	PCSK5,HIF1A,PDGFA,PDGFRA,ACVR2B,ADA,ALX4,VPS52,SALL1,PITX2,PKD1,FGF9,FGF10,FGFR2,NIPBL,FOXF2,WNT5A,SHH,CHD8,SMO,CTNNB1,IHH,MYB,SOX10,NCKAP1,GATA4,GATA6,BCL2,PRDM1,BMP4,ALDH1A2,GLI2,GLI3,PDGFC,NOTCH1,SOX17,RET,DICER1,CCNB1,TGFB2,TGFB3,TGFBR2,TNF,SMAD2,SMAD3,TP73
GO: Biological Process	GO:0030326	embryonic limb morphogenesis		1.084e-37	9.086e-34	7.635e-36	7.338e-35	46	146	NOG,MBNL1,GRHL2,ALX4,TULP3,TWIST1,SALL1,PITX2,FGF4,FGF8,FGF9,FGFR1,NIPBL,RECK,HAND2,WNT5A,SHH,OSR2,CHD7,MED1,MSX1,OSR1,B9D1,CTNNB1,IHH,PSEN1,BAX,GJA1,BMP4,GJA5,IMPAD1,BMPR1A,ALDH1A2,GLI2,GLI3,GNA12,GNAQ,NOTCH1,TBX3,BCL2L11,DICER1,TGFB2,IFT88,LMX1B,PBX1,SMAD4
GO: Biological Process	GO:0035113	embryonic appendage morphogenesis		1.084e-37	9.086e-34	7.635e-36	7.338e-35	46	146	NOG,MBNL1,GRHL2,ALX4,TULP3,TWIST1,SALL1,PITX2,FGF4,FGF8,FGF9,FGFR1,NIPBL,RECK,HAND2,WNT5A,SHH,OSR2,CHD7,MED1,MSX1,OSR1,B9D1,CTNNB1,IHH,PSEN1,BAX,GJA1,BMP4,GJA5,IMPAD1,BMPR1A,ALDH1A2,GLI2,GLI3,GNA12,GNAQ,NOTCH1,TBX3,BCL2L11,DICER1,TGFB2,IFT88,LMX1B,PBX1,SMAD4
GO: Biological Process	GO:0003205	cardiac chamber development		1.953e-37	1.637e-33	1.364e-35	1.311e-34	51	193	TPM1,PCSK5,EPO,EPOR,HIF1A,NOG,ACVR1,GRHL2,RYR2,CITED2,SLIT2,SALL1,PITX2,FGF8,HAND1,FGF9,FGFR2,HAND2,FOXC1,SEMA3C,WNT5A,CHD7,MED1,PARVA,NKX2-5,SMO,CTNNB1,MYH10,MYL2,GATA3,GATA4,SRF,GATA6,PPP1R13L,PRDM1,BMP4,GJA5,BMPR1A,NOS3,NOTCH1,TBX3,RBP4,ZFPM2,TGFB2,TGFBR1,TGFBR2,IFT88,LRP1,LY6E,TP53,SMAD4
GO: Biological Process	GO:0043010	camera-type eye development		2.415e-37	2.024e-33	1.672e-35	1.607e-34	66	363	HIF1A,MAN2A1,PDGFB,PDGFRA,PDGFRB,LAMC3,SOX8,ACVR2B,ACVRL1,GRHL2,TULP3,TWIST1,CITED2,PITX2,FGF10,FGFR2,FOXF2,FOXC1,VEGFA,FLT1,WNT5A,WNT7B,SHH,OSR2,CLIC4,CHD7,MED1,BCL11B,B9D1,CTNNB1,IHH,SOX2,SP1,NES,SP3,MYH10,PSEN1,INHBA,LAMA1,GATA3,SRF,BAX,PPP1R13L,GJA1,BMP4,ALDH1A2,PYGO2,FZD5,GLI3,KDR,DLX1,FOXP2,RBP4,RCN1,LAMB2,RET,TGFB2,TGFBR1,LHX1,LIF,TGFBR2,LMX1B,MAB21L1,SMAD3,PCNT,MAF
GO: Biological Process	GO:0070848	response to growth factor		4.844e-37	4.059e-33	3.327e-35	3.198e-34	94	794	HHEX,ERBB4,HIF1A,NOG,PDGFB,PDGFRA,PDGFRB,ACVR1,ACVR1B,ACVR2A,ACVR2B,ACVRL1,ECSIT,RYR2,AXIN1,TWIST1,CITED2,SLIT2,SCGB1A1,FGF3,FGF4,FGF7,FGF8,FGF9,FGF10,AKT1,FGFR1,FGFR2,FOXC1,COL1A1,VEGFA,COL2A1,SOX6,DDIT4,FLT1,FLT4,WNT5A,SOSTDC1,POU5F1,MED1,RAB14,EPN2,MSX1,ARNT,ARRB2,PDGFD,NKX2-5,CTNNB1,IL1B,FUT8,PRDM14,RNF111,SOX2,SOX5,ATP7A,INPP5K,INSR,GATA3,DAB2,GATA4,GATA6,IREB2,NDN,KAT2A,ITGB1,FGF17,DDX5,LRP…
GO: Biological Process	GO:0071363	cellular response to growth factor stimulus		7.047e-37	5.905e-33	4.801e-35	4.614e-34	92	763	HHEX,ERBB4,HIF1A,NOG,PDGFB,PDGFRA,PDGFRB,ACVR1,ACVR1B,ACVR2A,ACVR2B,ACVRL1,ECSIT,RYR2,AXIN1,TWIST1,CITED2,SLIT2,FGF3,FGF4,FGF7,FGF8,FGF9,FGF10,AKT1,FGFR1,FGFR2,FOXC1,COL1A1,VEGFA,COL2A1,SOX6,DDIT4,FLT1,FLT4,WNT5A,SOSTDC1,POU5F1,MED1,RAB14,EPN2,MSX1,ARNT,ARRB2,PDGFD,NKX2-5,CTNNB1,IL1B,FUT8,PRDM14,RNF111,SOX5,ATP7A,INPP5K,INSR,GATA3,DAB2,GATA4,GATA6,IREB2,NDN,KAT2A,ITGB1,FGF17,DDX5,LRP8,BMP2,BMP4,B…
GO: Biological Process	GO:0007517	muscle organ development		8.877e-37	7.439e-33	5.999e-35	5.766e-34	74	480	IGSF8,TPM1,EPO,EPOR,ERBB4,NOG,CENPF,SPEG,MBNL1,SOX8,TTN,ALX4,RYR1,RYR2,TWIST1,EOMES,CITED2,MET,PITX2,ARID5B,FGF3,FGF8,HAND1,FGF9,FGFR1,MAFF,FGFR2,FOXC1,SOX6,DDX17,WNT5A,SHH,CHD7,MED1,MSX1,ARRB2,NKX2-5,FOXP1,SMO,CTNNB1,MYL2,GATA4,GATA6,BCL2,KAT2A,SERP1,DDX5,JARID2,GJA1,BMP2,BMP4,BMPR1A,WNT3A,NOTCH1,FOXP2,RBP4,SOX17,LAMA2,LAMA5,TEAD4,GSC,NR2F2,EDN1,ZFPM2,CCNB1,TGFB2,TGFBR1,LIF,TGFBR2,FXR1,LY6E,SMAD…
GO: Biological Process	GO:0022603	regulation of anatomical structure morphogenesis		2.28e-36	1.911e-32	1.528e-34	1.469e-33	119	1289	TPM1,HHEX,HIF1A,NOG,PDGFA,PDGFRA,ACVR1,SOX8,ACVRL1,FOXA2,ADA,ADAM10,PLXNB2,MECP2,ADD1,TWIST1,KLF2,CITED2,SLIT2,MET,FBLN1,SALL1,AMOT,FGF3,FGF7,FGF8,FGF10,FGFR1,FGFR2,PLG,MMP9,EPN1,RECK,CXCL12,HAND2,FOXC1,VEGFA,SEMA3C,FLT1,FLT4,WNT5A,WNT7B,SHH,OSR2,GCM1,POU5F1,SIN3A,MED1,EPN2,MSX1,ARRB2,CSF1,CSF1R,GNA13,PARVA,OSR1,FOXP1,SMO,CTNNB1,IL1B,SP1,MYH9,MYH10,GHRL,PSEN1,DISC1,GATA2,GATA3,DAB2,GATA4,SRF,GATA…
GO: Biological Process	GO:0001890	placenta development		4.769e-36	3.997e-32	3.172e-34	3.048e-33	49	185	EPOR,HIF1A,CEBPA,CEBPB,PDGFB,ADA,GRHL2,EOMES,CITED2,MET,BPTF,PKD1,PKD2,HAND1,AKT1,FGFR2,PLG,DNMT3L,WNT7B,GCM1,MED1,FOXD3,SLC8A1,ARNT,CSF2,STC2,SNAI1,SOD1,SP1,SP3,GHRL,GATA2,PTGS2,PRDM1,STK3,GHSR,STK4,GJA1,JUNB,GJB3,FZD5,TFEB,KRT19,NR2F2,FOSL1,LIF,ETNK2,DEDD,EPAS1
GO: Biological Process	GO:0048863	stem cell differentiation		6.127e-36	5.134e-32	4.043e-34	3.885e-33	58	282	HHEX,ERBB4,HIF1A,ERCC2,PDGFRA,SOX18,ACVR1,SOX8,FOXA1,TWIST1,EOMES,CITED2,PITX2,FGFR2,HAND2,FOXC1,DNMT3L,SOX6,SEMA3C,WNT7B,SHH,POU5F1,MSX1,OSR1,NKX2-5,SMO,MYB,SOX2,SOX5,SOX10,GATA1,GATA2,GATA3,GATA4,SRF,GATA6,CCNK,JARID2,BMP4,BMPR1A,ALDH1A2,NFE2L2,WNT3A,NOTCH1,TCOF1,SOX17,LAMA5,RET,RUNX1,GSC,DICER1,EDN1,EDNRA,TGFB2,LIF,TP53,SMAD4,TP73
GO: Biological Process	GO:1901700	response to oxygen-containing compound		9.257e-36	7.758e-32	6.061e-34	5.825e-33	143	1839	TPM1,EPO,EPOR,HHEX,HIF1A,ERCC1,CEBPB,PDGFB,PDGFRA,PDGFRB,PARK7,ACVR2B,FOXA1,FOXA2,ADA,MECP2,RYR1,RYR2,ADD1,KLF2,SLIT2,MET,CACTIN,PIK3CA,SCGB1A1,PKD2,FGF10,AKT1,FGFR2,MMP2,MMP9,CXCL12,COL1A1,DDIT4,ATG7,WNT5A,WNT7B,SHH,APOB,POU5F1,SIN3A,MED1,PAF1,MBD3,DNAI1,NCOR2,SLC8A1,ARRB2,CATSPER1,CSF2,KLF1,STC2,CTR9,PDGFD,PRKACA,OSR1,FOXP1,SMO,CTNNB1,IHH,IL1B,PRLR,KDM1A,PRNP,GABPA,SOD1,SOD2,MYB,WDTC1,SOX2,SOX1…
GO: Biological Process	GO:0035050	embryonic heart tube development		1.689e-35	1.415e-31	1.097e-33	1.054e-32	37	90	HHEX,HIF1A,SOX18,ACVR1,RYR2,CITED2,MIB1,PKD2,FGF8,HAND1,HAND2,FOXC1,WNT5A,SHH,STIL,MED1,SLC8A1,NKX2-5,SMO,CTNNB1,IHH,INVS,PSEN1,NCKAP1,GATA4,SRF,GJA1,GJA5,ALDH1A2,WNT3A,NOTCH1,TBX3,SOX17,KIF3A,TGFBR2,SMAD3,PCNT
GO: Biological Process	GO:0044706	multi-multicellular organism process		1.781e-35	1.492e-31	1.148e-33	1.103e-32	56	264	PCSK5,EPO,EPOR,RPL29,TRO,ACR,SMCP,ACVR1B,ACVR2A,CITED2,FBLN1,UBE2A,SCGB1A1,POLR1B,AKT1,MAFF,MMP2,MMP9,EPN1,FKBP4,RECK,MED1,MST1,KLF1,STC2,IHH,IL1B,PRDM14,PRLR,SOD1,SP1,SP3,GHRL,BCL2,PTGS2,B4GALT1,PRDM1,GHSR,GJA1,JUNB,KLF9,BYSL,VMP1,DDR1,CALCA,LAMB1,GRN,TEAD4,NR2F2,EDN1,FOSL1,TGFB3,LIF,TGFBR2,OVGP1,DEDD
GO: Biological Process	GO:0030097	hemopoiesis		2.314e-35	1.939e-31	1.48e-33	1.423e-32	104	1018	EPO,HHEX,HIF1A,ERCC1,ERCC2,CEBPA,CEBPB,PDGFB,PDGFRA,PDGFRB,CD46,ACVR1B,ACVR2A,ADA,ADD1,KLF2,EOMES,CITED2,PRMT1,FGFR2,MMP9,FOXC1,VEGFA,SOX6,FLT1,LEO1,ATG7,WNT5A,SHH,CHD7,MSH2,SIN3A,MED1,XRCC4,PAF1,TIPARP,ARNT,BCL11B,CSF1,CSF1R,CSF2,KLF1,CTR9,FSHR,NKX2-5,FOXP1,CTNNB1,WDR61,IHH,IL1B,KDM1A,GABPA,SOD1,SOD2,MYB,PYGO1,TET2,SP1,SP3,MYH9,ATP7A,PSEN1,MYO1E,INHA,INHBA,GATA1,GATA2,GATA3,DAB2,SRF,BAX,IREB2,BC…
GO: Biological Process	GO:0051270	regulation of cellular component movement		2.835e-35	2.376e-31	1.8e-33	1.73e-32	114	1219	IGSF8,TPM1,PCSK5,ERBB4,HIF1A,NOG,PDGFA,PDGFB,PDGFRA,PDGFRB,MCAM,ACVR1,ACVR1B,ACVRL1,ADA,ADAM10,PLXNB2,MECP2,RYR2,TWIST1,CITED2,SLIT2,MET,FBLN1,AMOT,PITX2,FGF4,FGF7,FGF9,FGF10,AKT1,FGFR1,MMP2,MMP9,NIPBL,RECK,CXCL12,COL1A1,VEGFA,SEMA3C,FLT1,FLT4,WNT5A,SHH,CLIC4,MST1,SLC8A1,CATSPER1,CSF1,CSF1R,GNA13,PDGFD,FOXP1,SMO,SNAI1,IL1B,PRDM14,IL6ST,SOD2,SP1,ATP7A,INSL3,INSR,LAMA1,GATA2,GATA3,DAB2,GATA4,SRF,BC…
GO: Biological Process	GO:0048706	embryonic skeletal system development		9.337e-35	7.825e-31	5.883e-33	5.654e-32	43	140	PCSK5,NOG,PDGFRA,EXT1,ACVR2A,GRHL2,ALX4,AXIN1,TULP3,TWIST1,HOXB9,HOXD1,FGF9,FGFR2,NIPBL,COL1A1,COL2A1,DEAF1,WNT5A,SHH,OSR2,OSR1,CTNNB1,IHH,SP1,SP3,PCGF2,DLK1,BMP4,SULF2,GLI3,DLX1,RBP4,GSC,TGFB2,TGFB3,TGFBR1,LHX1,TGFBR2,KIAA1217,PBX1,SMAD2,SMAD3
GO: Biological Process	GO:0050678	regulation of epithelial cell proliferation		2.609e-34	2.186e-30	1.631e-32	1.568e-31	68	433	ERBB4,HIF1A,NOG,PDGFB,ACVRL1,TWIST1,FGF7,FGF9,FGF10,AKT1,FGFR1,FGFR2,CXCL12,VEGFA,FLT1,FLT4,DEAF1,WNT5A,SHH,OSR2,RICTOR,MED1,MST1,ARNT,BCL11B,OSR1,FOXP1,SMO,CTNNB1,IHH,SOX2,SP1,GHRL,ATP7A,GATA2,GATA3,DAB2,BAX,DLK1,B4GALT1,GHSR,GJA1,BMP2,BMP4,BMPR1A,ALDH1A2,SULF2,PYGO2,KLF9,WNT3A,KDR,CDC73,NOTCH1,FOXP2,LAMB1,LAMC1,GRN,NR2F2,EDNRA,KIF3A,TGFB2,TGFBR1,LIMS1,IFT88,ERRFI1,TNF,PDCD10,SMAD3
GO: Biological Process	GO:2000145	regulation of cell motility		8.136e-34	6.818e-30	5.05e-32	4.854e-31	107	1120	IGSF8,TPM1,PCSK5,ERBB4,HIF1A,NOG,PDGFA,PDGFB,PDGFRA,PDGFRB,MCAM,ACVR1,ACVR1B,ACVRL1,ADA,ADAM10,PLXNB2,MECP2,TWIST1,CITED2,SLIT2,MET,FBLN1,AMOT,PITX2,FGF4,FGF7,FGF9,FGF10,AKT1,FGFR1,MMP2,MMP9,NIPBL,RECK,CXCL12,COL1A1,VEGFA,SEMA3C,FLT1,FLT4,WNT5A,SHH,CLIC4,MST1,SLC8A1,CATSPER1,CSF1,CSF1R,GNA13,PDGFD,FOXP1,SMO,SNAI1,IL1B,PRDM14,IL6ST,SOD2,SP1,ATP7A,INSL3,INSR,LAMA1,GATA2,GATA3,DAB2,SRF,BCL2,ZP3,ITGB…
GO: Biological Process	GO:0050673	epithelial cell proliferation		8.615e-34	7.22e-30	5.309e-32	5.102e-31	72	500	ERBB4,HIF1A,NOG,CEBPB,PDGFB,ACVR2A,ACVRL1,TWIST1,FGF7,FGF9,FGF10,AKT1,FGFR1,FGFR2,CXCL12,VEGFA,FLT1,FLT4,DEAF1,WNT5A,SHH,OSR2,RICTOR,MED1,MST1,ARNT,BCL11B,FSHR,OSR1,FOXP1,SMO,CTNNB1,IHH,SOX2,SP1,GHRL,ATP7A,PSEN1,GATA2,GATA3,DAB2,BAX,DLK1,B4GALT1,GHSR,GJA1,BMP2,BMP4,BMPR1A,ALDH1A2,SULF2,PYGO2,KLF9,WNT3A,KDR,CDC73,NOTCH1,FOXP2,LAMB1,LAMC1,GRN,NR2F2,EDNRA,KIF3A,TGFB2,TGFBR1,LIMS1,IFT88,ERRFI1,TNF,PD…
GO: Biological Process	GO:0009952	anterior/posterior pattern specification		9.219e-34	7.725e-30	5.639e-32	5.419e-31	52	237	PCSK5,HHEX,NOG,ACVR2A,ACVR2B,FOXA2,TTN,ALX4,TULP3,BPTF,HOXB9,MIB1,FGF8,KDM6A,FOXC1,SEMA3C,WNT5A,SHH,XRCC2,MSX1,OSR1,SMO,CTNNB1,PCGF2,PSEN1,NCKAP1,GATA4,SRF,KAT2A,BMP2,BMP4,BMPR1A,ALDH1A2,FZD5,GLI2,GLI3,WNT3A,NOTCH1,TBX3,SOX17,TDGF1,NR2F2,KIF3A,TGFBR1,LHX1,OTX2,IFT88,PBX1,TP53,SMAD2,SMAD3,SMAD4
GO: Biological Process	GO:0009967	positive regulation of signal transduction		9.815e-34	8.225e-30	5.96e-32	5.728e-31	139	1823	PCSK5,EPO,EPOR,HHEX,ERBB4,HIF1A,PDGFA,PDGFB,PDGFRA,PDGFRB,PARK7,ACVR1,ACVR1B,ACVR2A,ACVR2B,ACVRL1,FOXA1,FOXA2,ADA,AXIN1,CITED2,MET,UBE2B,SALL1,PIK3CA,PKD2,FGF3,FGF4,FGF7,PRMT1,FGF8,FGF9,PLAGL2,FGF10,AKT1,FGFR1,FGFR2,MMP9,RECK,HAND2,COL1A1,VEGFA,FLT1,FLT4,WNT5A,WNT7B,SHH,ZNF622,RICTOR,ALS2,POU5F1,MED1,EPN2,MST1R,MSX1,SCUBE1,ARNT,ARRB2,CSF1,CSF1R,CSF2,SCUBE2,PDGFD,FSHR,FOXP1,SMO,CTNNB1,IHH,IL1B,PRL…
GO: Biological Process	GO:0001503	ossification		1.3e-33	1.089e-29	7.837e-32	7.532e-31	68	444	HIF1A,ERCC2,NOG,CEBPA,CEBPB,PDLIM7,EXT1,ACVR1,ACVR2A,SOX8,ACVR2B,RYR1,TWIST1,FGF9,AKT1,FGFR1,FGFR2,MMP2,NIPBL,HAND2,FOXC1,COL1A1,VEGFA,COL2A1,WNT5A,WNT7B,SHH,OSR2,SLC8A1,CSF1,SCUBE2,PRKACA,OSR1,SMO,SNAI1,CTNNB1,IHH,IL6ST,SOX2,SP1,SP3,INPPL1,GATA1,DLK1,BCL2,PTGS2,DDX5,GJA1,BMP2,BMP4,JUNB,IMPAD1,BMPR1A,CCDC47,GLI2,GLI3,WNT3A,CHRDL1,NOTCH1,NPPC,CALCA,TGFB2,TGFB3,ICMT,TNF,PBX1,SMAD3,SMAD4
GO: Biological Process	GO:0031401	positive regulation of protein modification process		1.579e-33	1.324e-29	9.454e-32	9.086e-31	119	1379	EPO,EPOR,ERBB4,PDGFA,PDGFB,PDGFRA,PDGFRB,PARK7,ACVR1,ACVR1B,ACVR2A,ACVR2B,ACVRL1,MECP2,AXIN1,MET,PIK3CA,PKD1,PKD2,FGF4,FGF7,PRMT1,FGF8,FGF9,FGF10,AKT1,FGFR1,FGFR2,MMP9,NIPBL,HAND2,VEGFA,FLT1,FLT4,ATG7,WNT5A,WNT7B,ZNF622,RICTOR,ALS2,STIL,PAF1,MST1R,NCOR2,ARNT,ARRB2,CSF1,CSF1R,CSF2,CTR9,PDGFD,FSHR,PRKACA,CTNNB1,WDR61,IL1B,PRLR,IL6ST,KDM1A,PRNP,SOD1,MYB,RNF111,SOX2,GHRL,PSEN1,INHA,INHBA,INHBB,INHBC,…
GO: Biological Process	GO:0045596	negative regulation of cell differentiation		1.876e-33	1.572e-29	1.115e-31	1.071e-30	93	860	ERBB4,NOG,PDGFB,SOX8,ACVRL1,FOXA1,FOXA2,GRHL2,MECP2,AXIN1,TWIST1,SLIT2,FBLN1,SALL1,MIB1,PRMT1,FGF9,FGF10,FGFR1,MMP9,FKBP4,HAND2,VEGFA,SOX6,SEMA3C,ATF5,LEO1,WNT5A,WNT7B,SHH,SOSTDC1,POU5F1,MED1,PAF1,MSX1,NCOR2,CTR9,OSR1,NKX2-5,FOXP1,SMO,PRKCSH,SNAI1,CTNNB1,WDR61,IHH,IL1B,KDM1A,GABPA,SOD2,SOX2,SOX10,PSEN1,INHA,INHBA,INPPL1,GATA2,GATA3,DAB2,DLK1,BCL2,ITGB1,CCNK,BMP2,BMP4,BMPR1A,NFE2L2,GLI2,GLI3,WNT3A…
GO: Biological Process	GO:0030334	regulation of cell migration		2.077e-33	1.74e-29	1.225e-31	1.178e-30	103	1052	TPM1,PCSK5,ERBB4,HIF1A,NOG,PDGFA,PDGFB,PDGFRA,PDGFRB,MCAM,ACVR1,ACVR1B,ACVRL1,ADA,ADAM10,PLXNB2,MECP2,CITED2,SLIT2,MET,FBLN1,AMOT,PITX2,FGF4,FGF7,FGF9,FGF10,AKT1,FGFR1,MMP2,MMP9,NIPBL,RECK,CXCL12,COL1A1,VEGFA,SEMA3C,FLT1,FLT4,WNT5A,SHH,CLIC4,MST1,SLC8A1,CSF1,CSF1R,GNA13,PDGFD,FOXP1,SMO,SNAI1,IL1B,IL6ST,SOD2,SP1,ATP7A,INSL3,INSR,LAMA1,GATA2,GATA3,DAB2,SRF,BCL2,ZP3,ITGB1,PTGS2,MAPK8IP3,BMP2,BMP4,BM…
GO: Biological Process	GO:0007565	female pregnancy		2.827e-33	2.369e-29	1.656e-31	1.592e-30	50	220	PCSK5,EPO,EPOR,RPL29,TRO,ACVR1B,CITED2,FBLN1,UBE2A,SCGB1A1,POLR1B,AKT1,MMP2,MMP9,EPN1,FKBP4,RECK,MED1,MST1,KLF1,STC2,IHH,IL1B,PRDM14,PRLR,SOD1,SP1,SP3,GHRL,BCL2,PTGS2,PRDM1,GHSR,GJA1,JUNB,KLF9,BYSL,VMP1,DDR1,CALCA,LAMB1,GRN,TEAD4,NR2F2,FOSL1,TGFB3,LIF,TGFBR2,OVGP1,DEDD
GO: Biological Process	GO:2000027	regulation of animal organ morphogenesis		2.876e-33	2.41e-29	1.674e-31	1.609e-30	56	289	NOG,PDGFA,PDGFRA,ACVR1,SOX8,TWIST1,CITED2,MET,SALL1,FGF3,FGF7,FGF8,FGF10,FGFR1,FGFR2,HAND2,FOXC1,VEGFA,SEMA3C,WNT5A,WNT7B,SHH,POU5F1,MED1,MSX1,ARRB2,CSF1,SMO,CTNNB1,GATA3,DAB2,BAX,BCL2,B4GALT1,BMP2,BMP4,BMPR1A,SULF2,FZD5,WNT3A,NOTCH1,FOXP2,SOX17,DICER1,EDN1,EDNRA,TGFB2,TGFB3,TGFBR1,LHX1,LIF,TGFBR2,LIMS1,IFT88,TNF,SMAD4
GO: Biological Process	GO:0040012	regulation of locomotion		4.367e-33	3.659e-29	2.524e-31	2.425e-30	110	1203	IGSF8,TPM1,PCSK5,ERBB4,HIF1A,NOG,PDGFA,PDGFB,PDGFRA,PDGFRB,MCAM,ACVR1,ACVR1B,ACVRL1,ADA,ADAM10,PLXNB2,MECP2,TWIST1,CITED2,SLIT2,MET,FBLN1,AMOT,PITX2,FGF4,FGF7,FGF9,FGF10,AKT1,FGFR1,MMP2,MMP9,NIPBL,RECK,CXCL12,COL1A1,VEGFA,SEMA3C,FLT1,FLT4,WNT5A,SHH,CLIC4,MST1,SLC8A1,CATSPER1,CSF1,CSF1R,GNA13,PDGFD,FOXP1,SMO,SNAI1,IL1B,PRDM14,IL6ST,SOD2,SP1,GHRL,ATP7A,INSL3,INSR,LAMA1,GATA2,GATA3,DAB2,SRF,BCL2,ZP3…
GO: Biological Process	GO:0045137	development of primary sexual characteristics		6.309e-33	5.287e-29	3.621e-31	3.48e-30	54	269	ERCC1,CEBPB,PDGFRA,PDGFRB,ACVR1B,ACVR2A,SOX8,CITED2,SLIT2,SALL1,NR0B1,ARID5B,FGF7,FGF8,FGF9,MMP2,FOXC1,VEGFA,WNT5A,MSH2,TIPARP,ARRB2,FSHR,OSR1,SOD1,ZFP42,INHA,INHBA,INHBB,INSL3,INSR,GATA1,GATA3,GATA4,GATA6,BAX,BCL2,BCL2L1,ZP3,GJA1,BMP4,PTX3,EIF2S2,KDR,NOS3,BCL2L11,RBP4,RUNX1,TEX11,ZFPM2,TGFB2,TGFBR1,PLEKHA1,SMAD4
GO: Biological Process	GO:0042476	odontogenesis		8.69e-33	7.282e-29	4.954e-31	4.761e-30	42	145	PDGFRA,ACVR2B,TWIST1,PITX2,FGF4,FGF8,HAND1,FGF10,FGFR2,HAND2,FOXC1,COL1A1,WNT7B,SHH,OSR2,SOSTDC1,MSX1,BCL11B,CSF1,OSR1,ANKRD11,SMO,CTNNB1,INHBA,BAX,JAG2,BMP2,BMP4,BMPR1A,GLI2,GLI3,DLX1,BCL2L11,LAMA5,LAMB1,ADAMTS5,DICER1,EDN1,EDNRA,TGFB2,TGFB3,IFT88
GO: Biological Process	GO:0008406	gonad development		2.036e-32	1.706e-28	1.153e-30	1.108e-29	53	263	ERCC1,CEBPB,PDGFRA,PDGFRB,ACVR2A,SOX8,CITED2,SLIT2,SALL1,NR0B1,ARID5B,FGF7,FGF8,FGF9,MMP2,FOXC1,VEGFA,WNT5A,MSH2,TIPARP,ARRB2,FSHR,OSR1,SOD1,ZFP42,INHA,INHBA,INHBB,INSL3,INSR,GATA1,GATA3,GATA4,GATA6,BAX,BCL2,BCL2L1,ZP3,GJA1,BMP4,PTX3,EIF2S2,KDR,NOS3,BCL2L11,RBP4,RUNX1,TEX11,ZFPM2,TGFB2,TGFBR1,PLEKHA1,SMAD4
GO: Biological Process	GO:0030182	neuron differentiation		3.058e-32	2.563e-28	1.72e-30	1.653e-29	126	1579	EPO,EPOR,ERBB4,HIF1A,ERCC2,NOG,CEBPB,PDGFB,PDLIM7,EXT1,SOX8,FOXA1,FOXA2,ADAM10,PLXNB2,MECP2,TULP3,EOMES,SLIT2,MET,SALL1,HOXD1,PIK3CA,PITX2,MIB1,PRMT1,FGF8,AKT1,FGFR1,FGFR2,MMP2,FKBP4,CXCL12,HAND2,VEGFA,DDIT4,SEMA3C,ATF5,ATG7,WNT5A,WNT7B,SHH,ALS2,SIN3A,MED1,BCL11B,CSF1R,RRN3,FSHR,NKX2-5,GIGYF2,FOXP1,SMO,PRKCSH,CTNNB1,IHH,IL1B,KDM1A,SOD1,SOD2,SOX2,SOX5,MYH10,GHRL,ATP7A,PSEN1,NCKAP1,INHBA,DISC1,INPP…
GO: Biological Process	GO:0009566	fertilization		5.387e-32	4.514e-28	3.009e-30	2.892e-29	48	211	IGSF8,CLGN,ACR,PARK7,CD46,SMCP,SPA17,PKDREJ,TUBGCP3,TRIM36,AKAP3,CLIC4,APOB,MST1R,CATSPER1,ADAM2,ZP4,PRDM14,SPAG1,BAX,BCL2L1,SPAG8,ASTL,ELSPBP1,ZP2,ZP3,B4GALT1,AKAP4,EHMT2,PLCB1,SPATA22,RAB3A,TDRKH,GNPDA1,ZPBP,UBXN8,PLCD4,TEX11,NR2F2,OR1D2,AAAS,OVGP1,CD9,PAEP,TNP1,SERPINA5,SPACA3,SMAD4
GO: Biological Process	GO:0032270	positive regulation of cellular protein metabolic process		5.52e-32	4.626e-28	3.064e-30	2.944e-29	134	1774	EPO,EPOR,ERBB4,CEBPA,PDGFA,PDGFB,PDGFRA,PDGFRB,PARK7,ACVR1,ACVR1B,ACVR2A,ACVR2B,ACVRL1,MECP2,AXIN1,MET,FBLN1,PIK3CA,PKD1,PKD2,FGF4,FGF7,PRMT1,FGF8,FGF9,FGF10,AKT1,FGFR1,FGFR2,MMP9,NIPBL,HAND2,VEGFA,FLT1,FLT4,ATG7,WNT5A,WNT7B,ZNF622,RICTOR,ALS2,STIL,PAF1,MST1R,NCOR2,ARNT,ARRB2,CSF1,CSF1R,CSF2,CTR9,PDGFD,FSHR,PRKACA,CTNNB1,WDR61,IL1B,PRLR,IL6ST,KDM1A,PRNP,SOD1,MYB,RNF111,SOX2,MYH9,GHRL,PSEN1,INHA,I…
GO: Biological Process	GO:0110110	positive regulation of animal organ morphogenesis		6.585e-32	5.518e-28	3.63e-30	3.489e-29	36	101	NOG,PDGFRA,ACVR1,SOX8,TWIST1,SALL1,FGF3,FGF7,FGF8,FGF10,FGFR1,FGFR2,HAND2,VEGFA,SEMA3C,POU5F1,MED1,CSF1,SMO,CTNNB1,GATA3,BAX,B4GALT1,BMP2,BMP4,WNT3A,NOTCH1,FOXP2,EDN1,EDNRA,TGFB2,TGFBR1,LHX1,LIF,TGFBR2,SMAD4
GO: Biological Process	GO:0051247	positive regulation of protein metabolic process		1.137e-31	9.528e-28	6.227e-30	5.985e-29	138	1882	EPO,EPOR,ERBB4,CEBPA,PDGFA,PDGFB,PDGFRA,PDGFRB,PARK7,ACVR1,ACVR1B,ACVR2A,ACVR2B,ACVRL1,MECP2,AXIN1,KLF2,MET,FBLN1,PIK3CA,PKD1,PKD2,FGF4,FGF7,PRMT1,FGF8,FGF9,FGF10,AKT1,FGFR1,FGFR2,MMP9,NIPBL,HAND2,VEGFA,FLT1,FLT4,ATG7,WNT5A,WNT7B,ZNF622,RICTOR,ALS2,STIL,PAF1,TIPARP,MST1R,NCOR2,ARNT,ARRB2,CSF1,CSF1R,CSF2,CTR9,PDGFD,FSHR,PRKACA,CTNNB1,WDR61,IL1B,PRLR,IL6ST,KDM1A,PRNP,SOD1,MYB,RNF111,SOX2,MYH9,GHRL,…
GO: Biological Process	GO:0030855	epithelial cell differentiation		3.28e-31	2.748e-27	1.785e-29	1.715e-28	91	880	MAFG,HHEX,ERBB4,HIF1A,ERCC2,CEBPB,PDGFB,SOX18,ACVR1,SOX8,ACVR2B,ACVRL1,FOXA1,FOXA2,GRHL2,ADD1,KLF2,MET,SALL1,PITX2,NR0B1,FGF8,FGF10,AKT1,FGFR1,MAFF,FGFR2,MMP9,FOXC1,VEGFA,WNT5A,WNT7B,CLIC4,MED1,NCOR2,SCUBE1,BCL11B,FSHR,NR5A2,OSR1,B9D1,FOXP1,SMO,CTNNB1,IHH,IL1B,PRLR,SOD1,SOX2,MYO1E,LAMA1,GATA3,DAB2,GATA4,GATA6,CDH23,KEAP1,PTGS2,B4GALT1,PRDM1,JAG2,STK4,GJA1,BMP2,BMP4,BMPR1A,CCM2,GLI2,KDR,NOTCH1,TBX…
GO: Biological Process	GO:0003231	cardiac ventricle development		2.382e-30	1.996e-26	1.288e-28	1.238e-27	40	145	TPM1,EPO,EPOR,HIF1A,NOG,ACVR1,GRHL2,RYR2,CITED2,SLIT2,SALL1,PITX2,HAND1,FGF9,FGFR2,HAND2,FOXC1,SEMA3C,WNT5A,CHD7,MED1,NKX2-5,CTNNB1,MYL2,GATA3,GATA4,PPP1R13L,PRDM1,BMP4,GJA5,BMPR1A,NOS3,NOTCH1,TBX3,ZFPM2,TGFB2,TGFBR1,TGFBR2,LY6E,SMAD4
GO: Biological Process	GO:0022612	gland morphogenesis		2.801e-30	2.347e-26	1.504e-28	1.446e-27	41	155	NOG,CEBPB,PDGFA,PDGFB,FOXA1,SLIT2,MET,FGF7,FGF8,FGF10,FGFR1,FGFR2,MMP2,SEMA3C,WNT5A,SHH,SOSTDC1,MED1,MST1,CSF1,CSF1R,TET2,LAMA1,BAX,BCL2,B4GALT1,BMP4,SULF2,GLI2,GLI3,WNT3A,NOTCH1,DDR1,TBX3,LAMA5,TGFB2,TGFB3,TGFBR2,LIMS1,ELF3,TNF
GO: Biological Process	GO:0051272	positive regulation of cellular component movement		3.148e-30	2.638e-26	1.681e-28	1.615e-27	78	668	PCSK5,ERBB4,HIF1A,PDGFA,PDGFB,PDGFRA,PDGFRB,MCAM,ACVR1,ACVR1B,ADAM10,MECP2,TWIST1,MET,FBLN1,AMOT,FGF7,FGF9,FGF10,AKT1,FGFR1,MMP2,MMP9,NIPBL,CXCL12,COL1A1,VEGFA,SEMA3C,FLT1,FLT4,WNT5A,SHH,SLC8A1,CSF1,CSF1R,PDGFD,FOXP1,SMO,SNAI1,IL1B,PRDM14,IL6ST,SOD2,SP1,ATP7A,INSL3,INSR,GATA2,GATA3,DAB2,BCL2,ZP3,ITGB1,PTGS2,MAPK8IP3,BMP2,BMP4,NFE2L2,KDR,PDGFC,NOS3,NOTCH1,LAMB1,LAMC2,GRN,TDGF1,RET,EDN1,EDNRA,KIF3A…
GO: Biological Process	GO:0010562	positive regulation of phosphorus metabolic process		3.848e-30	3.225e-26	2.028e-28	1.949e-27	109	1277	EPO,EPOR,ERBB4,HIF1A,PDGFA,PDGFB,PDGFRA,PDGFRB,PARK7,ACVR1,ACVR1B,ACVR2A,ACVR2B,ACVRL1,AXIN1,MET,PIK3CA,PKD1,PKD2,FGF4,FGF7,PRMT1,FGF8,FGF9,FGF10,AKT1,FGFR1,FGFR2,MMP9,HAND2,VEGFA,FLT1,FLT4,WNT5A,WNT7B,ZNF622,RICTOR,ALS2,STIL,MST1R,ARNT,ARRB2,CSF1,CSF1R,CSF2,PDGFD,FSHR,PRKACA,CTNNB1,IL1B,PRLR,IL6ST,PRNP,SOD1,SOX2,GHRL,PSEN1,INHA,INHBA,INHBB,INHBC,INSR,GATA1,DAB2,GATA4,BCL2,BCL2L1,ZP3,ITGB1,CCNK,P…
GO: Biological Process	GO:0045937	positive regulation of phosphate metabolic process		3.848e-30	3.225e-26	2.028e-28	1.949e-27	109	1277	EPO,EPOR,ERBB4,HIF1A,PDGFA,PDGFB,PDGFRA,PDGFRB,PARK7,ACVR1,ACVR1B,ACVR2A,ACVR2B,ACVRL1,AXIN1,MET,PIK3CA,PKD1,PKD2,FGF4,FGF7,PRMT1,FGF8,FGF9,FGF10,AKT1,FGFR1,FGFR2,MMP9,HAND2,VEGFA,FLT1,FLT4,WNT5A,WNT7B,ZNF622,RICTOR,ALS2,STIL,MST1R,ARNT,ARRB2,CSF1,CSF1R,CSF2,PDGFD,FSHR,PRKACA,CTNNB1,IL1B,PRLR,IL6ST,PRNP,SOD1,SOX2,GHRL,PSEN1,INHA,INHBA,INHBB,INHBC,INSR,GATA1,DAB2,GATA4,BCL2,BCL2L1,ZP3,ITGB1,CCNK,P…
GO: Biological Process	GO:0042327	positive regulation of phosphorylation		5.582e-30	4.678e-26	2.924e-28	2.81e-27	105	1197	EPO,EPOR,ERBB4,HIF1A,PDGFA,PDGFB,PDGFRA,PDGFRB,PARK7,ACVR1,ACVR1B,ACVR2A,ACVR2B,ACVRL1,AXIN1,MET,PIK3CA,PKD1,PKD2,FGF4,FGF7,PRMT1,FGF8,FGF9,FGF10,AKT1,FGFR1,FGFR2,MMP9,HAND2,VEGFA,FLT1,FLT4,WNT5A,WNT7B,ZNF622,RICTOR,ALS2,STIL,MST1R,ARNT,ARRB2,CSF1,CSF1R,CSF2,PDGFD,FSHR,PRKACA,CTNNB1,IL1B,PRLR,IL6ST,PRNP,SOD1,SOX2,GHRL,PSEN1,INHA,INHBA,INHBB,INHBC,INSR,GATA1,DAB2,GATA4,BCL2,ITGB1,CCNK,PTGS2,MAPK8I…
GO: Biological Process	GO:0008285	negative regulation of cell population proliferation		7.373e-30	6.178e-26	3.838e-28	3.688e-27	88	859	TPM1,ERBB4,NOG,CEBPA,CEBPB,SPEG,ACVRL1,CITED2,SLIT2,FBLN1,SCGB1A1,PKD2,FGF10,FGFR2,PLG,MMP9,FLT1,ATF5,WNT5A,SHH,MED1,MSX1,BCL11B,CSF1R,CTCF,CTNNB1,IHH,IL1B,PRNP,SOD2,SOX2,SOX10,GHRL,ZBTB17,INHBA,INPPL1,INSL3,GATA1,GATA2,GATA3,DAB2,SRF,BAX,DLK1,NDN,BCL2,ITGB1,PTGS2,B4GALT1,PRDM1,STK3,STK4,JARID2,GJA1,BMP2,BMP4,ALDH1A2,KISS1R,FZD5,KLF9,GLI3,CDC73,NOS3,NOTCH1,FOXP3,DDR1,NPPC,RBP4,RUNX1,DICER1,NR2F2,…
GO: Biological Process	GO:0009799	specification of symmetry		7.697e-30	6.45e-26	3.982e-28	3.827e-27	40	149	PCSK5,HIF1A,SOX18,ACVR1,ACVR2A,ACVR2B,CITED2,PITX2,MIB1,PKD2,FGF8,HAND1,FGF10,HAND2,WNT5A,SHH,SOSTDC1,STIL,DNAI1,NKX2-5,SMO,CTNNB1,IHH,INVS,PSEN1,GATA4,SRF,GJA1,BMP4,ALDH1A2,WNT3A,NOTCH1,TBX3,SOX17,TDGF1,KIF3A,TGFBR2,IFT88,SMAD2,SMAD3
GO: Biological Process	GO:0035264	multicellular organism growth		7.929e-30	6.644e-26	4.071e-28	3.913e-27	45	200	HHEX,RPL29,ERCC1,ERCC2,GRHL2,ADD1,KLF2,PIK3CA,ARID5B,KDM6A,NIPBL,FOXS1,ATF5,APBA1,APBA2,CLIC4,CHD7,STIL,XRCC2,CSF1,STC2,ANKRD11,GIGYF2,SMO,IHH,RAI1,SOD1,WDTC1,SP2,GHRL,DLK1,BCL2,KAT2A,PPP1R13L,GHSR,CCM2,TAL2,NPPC,DICER1,ICMT,ETNK2,CELA1,PLEKHA1,TP53,PCNT
GO: Biological Process	GO:0001932	regulation of protein phosphorylation		7.968e-30	6.677e-26	4.071e-28	3.913e-27	124	1625	EPO,EPOR,HHEX,ERBB4,NOG,CEBPA,PDGFA,PDGFB,PDGFRA,PDGFRB,PARK7,ACVR1,ACVR1B,ACVR2A,ACVR2B,ACVRL1,PLXNB2,TTN,AXIN1,TWIST1,SLIT2,MET,CACTIN,FBLN1,UBE2B,PIK3CA,PKD1,PKD2,FGF4,FGF7,PRMT1,FGF8,FGF9,FGF10,AKT1,FGFR1,FGFR2,MMP9,HAND2,VEGFA,DDIT4,FLT1,FLT4,WNT5A,WNT7B,ZNF622,RICTOR,ALS2,STIL,MST1,MST1R,ARRB2,CSF1,CSF1R,CSF2,PDGFD,FSHR,PRKACA,CTNNB1,IL1B,PRLR,IL6ST,PRNP,SOD1,SOX2,GHRL,PSEN1,INHA,INHBA,INHB…
GO: Biological Process	GO:0001934	positive regulation of protein phosphorylation		8.547e-30	7.162e-26	4.341e-28	4.172e-27	102	1140	EPO,EPOR,ERBB4,PDGFA,PDGFB,PDGFRA,PDGFRB,PARK7,ACVR1,ACVR1B,ACVR2A,ACVR2B,ACVRL1,AXIN1,MET,PIK3CA,PKD1,PKD2,FGF4,FGF7,PRMT1,FGF8,FGF9,FGF10,AKT1,FGFR1,FGFR2,MMP9,HAND2,VEGFA,FLT1,FLT4,WNT5A,WNT7B,ZNF622,RICTOR,ALS2,STIL,MST1R,ARRB2,CSF1,CSF1R,CSF2,PDGFD,FSHR,PRKACA,CTNNB1,IL1B,PRLR,IL6ST,PRNP,SOD1,SOX2,GHRL,PSEN1,INHA,INHBA,INHBB,INHBC,INSR,GATA1,DAB2,GATA4,BCL2,ITGB1,CCNK,PTGS2,MAPK8IP3,LRP8,STK…
GO: Biological Process	GO:2000147	positive regulation of cell motility		9.327e-30	7.816e-26	4.708e-28	4.525e-27	76	644	PCSK5,ERBB4,HIF1A,PDGFA,PDGFB,PDGFRA,PDGFRB,MCAM,ACVR1,ACVR1B,ADAM10,TWIST1,MET,FBLN1,AMOT,FGF7,FGF9,FGF10,AKT1,FGFR1,MMP2,MMP9,NIPBL,CXCL12,COL1A1,VEGFA,SEMA3C,FLT1,FLT4,WNT5A,SHH,SLC8A1,CSF1,CSF1R,PDGFD,FOXP1,SMO,SNAI1,IL1B,PRDM14,IL6ST,SOD2,SP1,ATP7A,INSL3,INSR,GATA2,GATA3,DAB2,BCL2,ZP3,ITGB1,PTGS2,MAPK8IP3,BMP2,BMP4,NFE2L2,KDR,PDGFC,NOS3,NOTCH1,LAMB1,LAMC2,GRN,TDGF1,RET,EDN1,EDNRA,TGFB2,TGFBR…
GO: Biological Process	GO:0001892	embryonic placenta development		1.492e-29	1.25e-25	7.485e-28	7.194e-27	35	107	HIF1A,CEBPA,CEBPB,PDGFB,GRHL2,EOMES,CITED2,BPTF,PKD1,PKD2,HAND1,AKT1,FGFR2,PLG,WNT7B,GCM1,MED1,FOXD3,SLC8A1,ARNT,CSF2,SNAI1,SP1,SP3,GATA2,PRDM1,STK3,STK4,JUNB,FZD5,TFEB,KRT19,NR2F2,LIF,EPAS1
GO: Biological Process	GO:0042325	regulation of phosphorylation		1.784e-29	1.495e-25	8.9e-28	8.554e-27	130	1781	EPO,EPOR,HHEX,ERBB4,HIF1A,NOG,CEBPA,PDGFA,PDGFB,PDGFRA,PDGFRB,PARK7,ACVR1,ACVR1B,ACVR2A,ACVR2B,ACVRL1,FOXA2,PLXNB2,TTN,AXIN1,TWIST1,SLIT2,MET,CACTIN,FBLN1,UBE2B,PIK3CA,PKD1,PKD2,FGF4,FGF7,PRMT1,FGF8,FGF9,FGF10,AKT1,FGFR1,FGFR2,MMP9,HAND2,VEGFA,DDIT4,FLT1,FLT4,WNT5A,WNT7B,ZNF622,RICTOR,ALS2,STIL,MST1,MST1R,ARNT,ARRB2,CSF1,CSF1R,CSF2,PDGFD,FSHR,PRKACA,CTNNB1,IL1B,PRLR,IL6ST,PRNP,SOD1,SOX2,GHRL,ATP7…
GO: Biological Process	GO:0030335	positive regulation of cell migration		1.985e-29	1.664e-25	9.845e-28	9.462e-27	74	617	PCSK5,ERBB4,HIF1A,PDGFA,PDGFB,PDGFRA,PDGFRB,MCAM,ACVR1,ACVR1B,ADAM10,MET,FBLN1,AMOT,FGF7,FGF9,FGF10,AKT1,FGFR1,MMP2,MMP9,NIPBL,CXCL12,COL1A1,VEGFA,SEMA3C,FLT1,FLT4,WNT5A,SHH,SLC8A1,CSF1,CSF1R,PDGFD,FOXP1,SMO,SNAI1,IL1B,IL6ST,SOD2,SP1,ATP7A,INSL3,INSR,GATA2,GATA3,DAB2,BCL2,ZP3,ITGB1,PTGS2,MAPK8IP3,BMP2,BMP4,NFE2L2,KDR,PDGFC,NOS3,NOTCH1,LAMB1,LAMC2,GRN,TDGF1,RET,EDN1,EDNRA,TGFB2,TGFBR1,TGFBR2,LRP1,…
GO: Biological Process	GO:0045995	regulation of embryonic development		2.086e-29	1.748e-25	1.028e-27	9.884e-27	39	143	NR2C2,PDGFB,FOXA2,TULP3,AMOT,FGFR1,NIPBL,WNT5A,SHH,OSR2,GCM1,RAB14,PRKACA,OSR1,SNAI1,CTNNB1,KDM1A,INSR,LAMA1,GATA1,GATA2,GATA3,STK3,STK4,BMP4,BMPR1A,NFE2L2,RBM19,WNT3A,RPS6KA6,PLCB1,NOTCH1,SOX17,LAMA2,LAMA3,LAMA4,LAMA5,LHX1,OTX2
GO: Biological Process	GO:0046661	male sex differentiation		3.614e-29	3.029e-25	1.771e-27	1.702e-26	43	185	ERCC1,PDGFRA,PDGFRB,ACVR2A,SOX8,CITED2,NR0B1,ARID5B,FGF8,FGF9,FGF10,FKBP4,WNT5A,SHH,MSH2,FSHR,CTNNB1,SOX2,ZFP42,INHA,INHBA,INSL3,INSR,GATA1,GATA3,GATA4,GATA6,BAX,BCL2,BCL2L1,GJA1,BMPR1A,EIF2S2,KDR,TBX3,BCL2L11,RBP4,TEX11,ZFPM2,TGFB2,TGFBR1,PLEKHA1,SMAD4
GO: Biological Process	GO:0040017	positive regulation of locomotion		4.486e-29	3.759e-25	2.186e-27	2.1e-26	77	677	PCSK5,ERBB4,HIF1A,PDGFA,PDGFB,PDGFRA,PDGFRB,MCAM,ACVR1,ACVR1B,ADAM10,TWIST1,SLIT2,MET,FBLN1,AMOT,FGF7,FGF9,FGF10,AKT1,FGFR1,MMP2,MMP9,NIPBL,CXCL12,COL1A1,VEGFA,SEMA3C,FLT1,FLT4,WNT5A,SHH,SLC8A1,CSF1,CSF1R,PDGFD,FOXP1,SMO,SNAI1,IL1B,PRDM14,IL6ST,SOD2,SP1,ATP7A,INSL3,INSR,GATA2,GATA3,DAB2,BCL2,ZP3,ITGB1,PTGS2,MAPK8IP3,BMP2,BMP4,NFE2L2,KDR,PDGFC,NOS3,NOTCH1,LAMB1,LAMC2,GRN,TDGF1,RET,EDN1,EDNRA,TGFB2…
GO: Biological Process	GO:0007276	gamete generation		6.047e-29	5.067e-25	2.929e-27	2.815e-26	83	789	NR2C2,ERCC1,CLGN,KATNAL1,ACVR1,SPA17,ACVR2A,SOX8,ADAM10,UBE2B,NR0B1,AKT1,CXCL12,FOXC1,DNMT3L,DEAF1,SPATA20,APOB,MSH2,CATSPER1,FSHR,PRKACA,CTNNB1,IHH,PRDM14,HERC4,SOD1,PYGO1,ADCY10,ZFP42,INHBA,INHBB,INPP5B,INSL3,GATA4,BAX,BCL2,BCL2L1,SPAG8,ELSPBP1,ZP3,ITGB1,PTGS2,PRDM1,JAG2,GHSR,GJA1,BMP4,SLC26A8,GJB3,PYGO2,EHMT2,PTX3,EIF2S2,PLCB1,SPATA22,NOS3,NOTCH1,TDRKH,NPPC,CALCA,BCL2L11,TCP11,ZPBP,RBP4,GPX4,S…
GO: Biological Process	GO:0014070	response to organic cyclic compound		7.932e-29	6.647e-25	3.82e-27	3.671e-26	97	1067	EPO,NR2C2,CEBPA,CEBPB,PDGFB,PDGFRB,ACR,PARK7,FOXA1,ADA,MECP2,RYR1,RYR2,AXIN1,KLF2,SLIT2,SCGB1A1,NR0B1,PKD2,FGF8,FGF10,AKT1,MMP2,FKBP4,COL1A1,DDIT4,DDX17,ATG7,WNT7B,APOB,SIN3A,MED1,MBD3,TIPARP,NCOR2,SLC8A1,ARRB2,CATSPER1,STC2,FSHR,NR5A2,PRKACA,FOXP1,SMO,CTNNB1,IHH,IL1B,KDM1A,GABPA,SOD1,TET2,SOX10,CYP1A2,INHBA,INHBB,INPP5K,DAB2,BCL2,BCL2L1,KAT2A,PTGS2,DDX5,LRP8,GHSR,GJA1,BMP2,BMP4,JUNB,ALDH1A2,BRCA…
GO: Biological Process	GO:0009855	determination of bilateral symmetry		8.789e-29	7.365e-25	4.209e-27	4.045e-26	39	148	PCSK5,HIF1A,SOX18,ACVR1,ACVR2A,ACVR2B,CITED2,PITX2,MIB1,PKD2,FGF8,HAND1,FGF10,HAND2,WNT5A,SHH,SOSTDC1,STIL,DNAI1,NKX2-5,SMO,CTNNB1,IHH,INVS,PSEN1,GATA4,SRF,GJA1,ALDH1A2,WNT3A,NOTCH1,TBX3,SOX17,TDGF1,KIF3A,TGFBR2,IFT88,SMAD2,SMAD3
GO: Biological Process	GO:0003151	outflow tract morphogenesis		1.91e-28	1.601e-24	9.096e-27	8.742e-26	32	90	HIF1A,NOG,SOX18,ACVR1,RYR1,TWIST1,CITED2,PITX2,FGF8,FGFR2,NIPBL,HAND2,FOXC1,VEGFA,SEMA3C,WNT5A,PARVA,NKX2-5,CTNNB1,GATA4,GATA6,BMP4,GJA5,BMPR1A,NOTCH1,TBX3,SOX17,DICER1,ZFPM2,TGFB2,TGFBR2,SMAD4
GO: Biological Process	GO:0021700	developmental maturation		4.767e-28	3.994e-24	2.257e-26	2.169e-25	54	333	EPO,ERBB4,HIF1A,ERCC2,CEBPA,PDGFB,SOX18,SOX8,ACVRL1,FOXA1,MECP2,RYR1,KLF2,AKT1,FGFR1,MMP2,RECK,VEGFA,WNT5A,BARX2,KLF1,PRKACA,CTNNB1,IHH,KDM1A,SOX10,PSEN1,DISC1,INSL3,GATA2,GATA3,BCL2,ELSPBP1,PTGS2,GJA1,BMP2,SLC26A8,ALDH1A2,FZD5,PLCB1,KDR,GNAQ,RAB3A,NOTCH1,NPPC,CALCA,TCP11,NR4A2,RET,RUNX1,CCNB1,TGFB2,PAEP,EPAS1
GO: Biological Process	GO:0035265	organ growth		5.324e-28	4.462e-24	2.507e-26	2.409e-25	47	243	ERBB4,NOG,PDGFRA,PDGFRB,ACVR2B,TTN,CITED2,FGF7,FGF8,FGF9,FGF10,AKT1,FGFR1,FGFR2,FOXC1,SHH,NKX2-5,FOXP1,SMO,CTNNB1,PRLR,SOD1,GATA4,GATA6,BCL2,SERP1,STK3,STK4,JARID2,GJA1,BMPR1A,EHMT2,KDR,NOTCH1,NPPC,BCL2L11,RBP4,EDN1,ZFPM2,CCNB1,TGFB2,TGFBR1,TGFBR2,LMX1B,LY6E,SMAD2,TP73
GO: Biological Process	GO:0007267	cell-cell signaling		7.114e-28	5.962e-24	3.331e-26	3.201e-25	132	1899	PCSK5,HHEX,ERBB4,HIF1A,NOG,PDGFA,PDGFB,PARK7,ACVR2A,SOX8,ACVR2B,FOXA1,FOXA2,ADAM10,MECP2,RYR2,AXIN1,MET,UBE2B,SALL1,PITX2,PKD1,PKD2,FGF3,FGF4,FGF7,FGF8,FGF9,FGF10,AKT1,FGFR1,FGFR2,PLG,MMP9,KDM6A,RECK,COL1A1,LEO1,ATG7,WNT5A,WNT7B,APBA1,APBA2,SHH,SOSTDC1,APBA3,ALS2,CHD8,POU5F1,CHD7,PAF1,MST1R,ARRB2,SLC18A2,CTR9,PRKACA,NKX2-5,SMO,CTNNB1,WDR61,IHH,IL1B,PRNP,SOD1,INVS,MYB,PYGO1,SOX2,SOX10,GHRL,PSEN1,I…
GO: Biological Process	GO:0007566	embryo implantation		7.813e-28	6.547e-24	3.637e-26	3.496e-25	28	65	PCSK5,EPO,RPL29,TRO,ACVR1B,FBLN1,SCGB1A1,POLR1B,MMP2,MMP9,FKBP4,RECK,MST1,STC2,IL1B,PRDM14,PRLR,SOD1,PTGS2,KLF9,VMP1,DDR1,CALCA,LAMB1,GRN,TEAD4,LIF,TGFBR2
GO: Biological Process	GO:0042733	embryonic digit morphogenesis		9.495e-28	7.957e-24	4.38e-26	4.209e-25	29	72	NOG,GRHL2,ALX4,TULP3,TWIST1,SALL1,HAND2,WNT5A,SHH,OSR2,MSX1,OSR1,B9D1,CTNNB1,IHH,BAX,GJA1,BMP4,IMPAD1,BMPR1A,GLI2,GLI3,GNA12,GNAQ,NOTCH1,TBX3,BCL2L11,IFT88,SMAD4
GO: Biological Process	GO:0060021	roof of mouth development		9.512e-28	7.971e-24	4.38e-26	4.209e-25	32	94	PDGFRA,ACVR2B,ALX4,TWIST1,CSRNP1,ARID5B,FOXF2,HAND2,COL2A1,WNT5A,SHH,OSR2,CHD7,TIPARP,MSX1,OSR1,SNAI1,INHBA,JAG2,BMPR1A,PYGO2,GLI3,WNT3A,TBX3,TGFB2,TGFB3,TGFBR1,TGFBR2,IFT88,PLEKHA1,SMAD2,SMAD4
GO: Biological Process	GO:0033993	response to lipid		1.01e-27	8.467e-24	4.627e-26	4.447e-25	92	999	EPO,NR2C2,CEBPB,PDGFRB,ACR,PARK7,FOXA1,ADD1,AXIN1,SLIT2,CACTIN,SCGB1A1,NR0B1,FGF10,AKT1,FGFR2,MMP2,FKBP4,COL1A1,DDIT4,DDX17,WNT5A,WNT7B,APOB,POU5F1,MED1,PAF1,MBD3,NCOR2,ARRB2,CATSPER1,CSF2,STC2,CTR9,FSHR,NR5A2,OSR1,FOXP1,SMO,CTNNB1,IHH,IL1B,MYB,SOX2,SOX10,CYP1A2,INHBA,INHBB,GATA2,DAB2,GATA4,BCL2,PTGS2,DDX5,LRP8,PRDM1,GHSR,GJA1,BMP4,JUNB,GJB3,ALDH1A2,BRCA1,KLF9,WNT3A,PLCB1,CDC73,NOS3,NOTCH1,SERPIN…
GO: Biological Process	GO:0035051	cardiocyte differentiation		1.046e-27	8.769e-24	4.766e-26	4.58e-25	44	211	ACADM,PDGFB,PDGFRA,PDGFRB,SPEG,SOX18,ACVR1,TTN,TWIST1,EOMES,CITED2,MET,PITX2,HAND2,VEGFA,SOX6,SEMA3C,ATG7,POU5F1,SLC8A1,ARRB2,NKX2-5,FOXP1,CTNNB1,MYH10,MYL2,GATA4,SRF,GATA6,KAT2A,ITGB1,BMP2,BMP4,WNT3A,NOTCH1,TBX3,SOX17,TDGF1,DICER1,EDN1,CCNB1,TGFB2,IFT88,SMAD4
GO: Biological Process	GO:0007368	determination of left/right symmetry		1.17e-27	9.801e-24	5.298e-26	5.092e-25	37	138	PCSK5,HIF1A,SOX18,ACVR1,ACVR2A,ACVR2B,CITED2,PITX2,MIB1,PKD2,FGF8,HAND1,FGF10,HAND2,WNT5A,SHH,STIL,DNAI1,NKX2-5,SMO,IHH,INVS,PSEN1,GATA4,SRF,GJA1,ALDH1A2,WNT3A,NOTCH1,TBX3,SOX17,TDGF1,KIF3A,TGFBR2,IFT88,SMAD2,SMAD3
GO: Biological Process	GO:0007169	transmembrane receptor protein tyrosine kinase signaling pathway		1.221e-27	1.023e-23	5.501e-26	5.287e-25	80	767	HHEX,ERBB4,HIF1A,NOG,PDGFA,PDGFB,PDGFRA,PDGFRB,MET,CSRNP1,PIK3CA,ARID5B,FGF3,FGF4,FGF7,FGF8,FGF9,FGF10,AKT1,FGFR1,FGFR2,MMP2,MMP9,EPN1,FOXC1,COL1A1,VEGFA,DDIT4,FLT1,FLT4,WNT5A,RAB14,TIPARP,EPN2,MST1,MST1R,DNAI1,ARNT,CSF1,CSF1R,PDGFD,FSHR,GIGYF2,CTNNB1,IL1B,PRDM14,PRLR,GHRL,PSEN1,NCKAP1,MYO1E,BRK1,INPP5K,INPPL1,INSR,GATA3,ZFAND5,NDN,FGF17,GHSR,BMP2,BMP4,SULF2,PLCB1,KDR,PDGFC,NOTCH1,DDR1,YBX1,TDGF1…
GO: Biological Process	GO:0003208	cardiac ventricle morphogenesis		1.493e-27	1.251e-23	6.69e-26	6.43e-25	30	80	TPM1,EPO,EPOR,HIF1A,NOG,GRHL2,RYR2,HAND1,FGF9,FGFR2,HAND2,FOXC1,SEMA3C,CHD7,MED1,NKX2-5,CTNNB1,MYL2,GATA3,GATA4,PPP1R13L,BMP4,BMPR1A,NOTCH1,ZFPM2,TGFB2,TGFBR1,TGFBR2,LY6E,SMAD4
GO: Biological Process	GO:0061448	connective tissue development		1.735e-27	1.454e-23	7.736e-26	7.435e-25	52	314	HIF1A,NOG,PDGFA,PDGFB,PDGFRB,SOX8,ACVRL1,FOXA1,FOXA2,PIK3CA,PKD1,ARID5B,FGF4,HAND1,FGF9,FGFR1,HAND2,COL1A1,COL2A1,SOX6,WNT5A,WNT7B,OSR2,BARX2,MSX1,CSF1,SCUBE2,PDGFD,OSR1,SNAI1,CTNNB1,IHH,SOX5,GHRL,ATP7A,SRF,BMP2,BMP4,IMPAD1,BMPR1A,SULF2,GLI2,GLI3,NOTCH1,NPPC,DICER1,EDN1,TGFB2,TGFBR1,TGFBR2,SMAD3,MAF
GO: Biological Process	GO:0019220	regulation of phosphate metabolic process		1.973e-27	1.654e-23	8.75e-26	8.409e-25	135	1994	EPO,EPOR,HHEX,ERBB4,HIF1A,NOG,CEBPA,PDGFA,PDGFB,PDGFRA,PDGFRB,PARK7,ACVR1,ACVR1B,ACVR2A,ACVR2B,ACVRL1,FOXA2,PLXNB2,TTN,AXIN1,TWIST1,SLIT2,MET,CACTIN,FBLN1,UBE2B,PIK3CA,PKD1,PKD2,FGF4,FGF7,PRMT1,FGF8,FGF9,FGF10,AKT1,FGFR1,FGFR2,MMP9,HAND2,VEGFA,DDIT4,FLT1,FLT4,WNT5A,WNT7B,ZNF622,RICTOR,ALS2,STIL,MST1,MST1R,ARNT,ARRB2,CSF1,CSF1R,CSF2,PDGFD,FSHR,PRKACA,CTNNB1,IL1B,PRLR,IL6ST,PRNP,SOD1,SOX2,GHRL,ATP7…
GO: Biological Process	GO:0051174	regulation of phosphorus metabolic process		2.073e-27	1.737e-23	9.144e-26	8.789e-25	135	1995	EPO,EPOR,HHEX,ERBB4,HIF1A,NOG,CEBPA,PDGFA,PDGFB,PDGFRA,PDGFRB,PARK7,ACVR1,ACVR1B,ACVR2A,ACVR2B,ACVRL1,FOXA2,PLXNB2,TTN,AXIN1,TWIST1,SLIT2,MET,CACTIN,FBLN1,UBE2B,PIK3CA,PKD1,PKD2,FGF4,FGF7,PRMT1,FGF8,FGF9,FGF10,AKT1,FGFR1,FGFR2,MMP9,HAND2,VEGFA,DDIT4,FLT1,FLT4,WNT5A,WNT7B,ZNF622,RICTOR,ALS2,STIL,MST1,MST1R,ARNT,ARRB2,CSF1,CSF1R,CSF2,PDGFD,FSHR,PRKACA,CTNNB1,IL1B,PRLR,IL6ST,PRNP,SOD1,SOX2,GHRL,ATP7…
GO: Biological Process	GO:0032989	cellular component morphogenesis		4.355e-27	3.649e-23	1.911e-25	1.836e-24	105	1297	TPM1,ERCC2,NOG,PDGFRA,PDGFRB,PDLIM7,LAMC3,EXT1,ADAM10,PLXNB2,GRHL2,TTN,MECP2,ADD1,KLF2,SLIT2,MET,FBLN1,PIK3CA,FGF8,FGFR2,CXCL12,VEGFA,SOX6,SEMA3C,ATG7,WNT5A,WNT7B,SHH,CLIC4,ALS2,SIN3A,MED1,MSX1,BCL11B,CSF1R,GNA13,CSRP2,PARVA,NKX2-5,FOXP1,SMO,CTNNB1,IHH,PRDM14,KDM1A,SOD1,NES,MYH9,MYH10,MYL2,ATP7A,PSEN1,NCKAP1,DISC1,LAMA1,GATA1,GATA3,DAB2,SRF,BAX,CDH23,NDN,BCL2,BCL2L1,ITGB1,MAPK8IP3,LRP8,STK4,GJA1,…
GO: Biological Process	GO:0030879	mammary gland development		4.665e-27	3.91e-23	2.036e-25	1.957e-24	39	163	ERBB4,HIF1A,CEBPB,SLIT2,HOXB9,FGF10,AKT1,FGFR2,VEGFA,DEAF1,WNT5A,WNT7B,SOSTDC1,MED1,MST1,MSX1,NCOR2,CSF1,CSF1R,SMO,MTX1,PRLR,ATP7A,GATA3,BAX,B4GALT1,GJA1,BMP4,PYGO2,GLI2,GLI3,WNT3A,DDR1,TBX3,BCL2L11,TDGF1,TGFB3,TGFBR2,ELF3
GO: Biological Process	GO:0050679	positive regulation of epithelial cell proliferation		6.68e-27	5.598e-23	2.9e-25	2.788e-24	45	232	ERBB4,HIF1A,NOG,PDGFB,ACVRL1,TWIST1,FGF7,FGF9,FGF10,AKT1,FGFR1,FGFR2,CXCL12,VEGFA,FLT4,WNT5A,SHH,OSR2,RICTOR,MED1,MST1,ARNT,OSR1,FOXP1,SMO,CTNNB1,IHH,SP1,GHRL,ATP7A,GATA2,B4GALT1,GHSR,BMP2,BMP4,BMPR1A,WNT3A,KDR,NOTCH1,FOXP2,LAMB1,LAMC1,GRN,KIF3A,TGFBR1
GO: Biological Process	GO:0048705	skeletal system morphogenesis		7.424e-27	6.222e-23	3.207e-25	3.082e-24	48	270	NOG,PDGFRA,PDGFRB,ACVR2B,GRHL2,ALX4,AXIN1,TULP3,TWIST1,CITED2,CSRNP1,PKD1,ARID5B,FGF4,FGFR1,FGFR2,MMP2,NIPBL,FOXC1,COL1A1,VEGFA,COL2A1,OSR2,BARX2,TIPARP,MSX1,SCUBE2,OSR1,ANKRD11,CTNNB1,IHH,PCGF2,PSEN1,INPPL1,ZFAND5,BMP4,IMPAD1,GLI3,NPPC,GSC,TGFB2,TGFB3,TGFBR1,LHX1,TGFBR2,PLEKHA1,SMAD2,SMAD3
GO: Biological Process	GO:0003279	cardiac septum development		8.395e-27	7.035e-23	3.608e-25	3.467e-24	35	126	PCSK5,NOG,ACVR1,CITED2,SLIT2,SALL1,PITX2,FGF8,HAND1,FGFR2,SEMA3C,WNT5A,CHD7,PARVA,NKX2-5,SMO,MYH10,GATA3,GATA4,GATA6,PRDM1,BMP4,GJA5,BMPR1A,NOS3,NOTCH1,TBX3,ZFPM2,TGFB2,TGFBR1,TGFBR2,IFT88,LRP1,TP53,SMAD4
GO: Biological Process	GO:0048585	negative regulation of response to stimulus		1.076e-26	9.02e-23	4.602e-25	4.423e-24	131	1928	EPO,EPOR,HHEX,HIF1A,ERCC1,NOG,PDGFA,PDGFB,PDGFRA,PARK7,CD46,ACVR1,FOXA2,ADA,AXIN1,TULP3,TWIST1,SLIT2,MET,CACTIN,FBLN1,UBE2B,SALL1,NR0B1,PKD2,FGF9,FGF10,AKT1,RIC8A,PLG,MMP9,EPN1,CXCL12,VEGFA,COL2A1,DDIT4,SEMA3C,ATG7,WNT5A,WNT7B,SHH,SOSTDC1,G2E3,CHD8,POU5F1,XRCC4,EPN2,NCOR2,ARRB2,CSF2,RRN3,FSHR,PRKACA,OSR1,NKX2-5,FOXP1,SNAI1,CTNNB1,SYVN1,IL1B,PRDM14,IL6ST,KDM1A,PRNP,SOD1,SOD2,INVS,SOX2,SOX10,PCGF2,…
GO: Biological Process	GO:0009611	response to wounding		1.231e-26	1.031e-22	5.235e-25	5.032e-24	78	756	TPM1,MAFG,EPO,HHEX,ERBB4,HIF1A,NOG,PDGFA,PDGFB,PDGFRA,PDGFRB,MCAM,ACVRL1,FOXA2,FBLN1,PIK3CA,FGF7,FGF10,MAFF,FGFR2,MMP2,PLG,COL1A1,WNT5A,SHH,POU5F1,SCUBE1,ARRB2,GNA13,PRKACA,KDM1A,SOD1,SOD2,SOX2,MYH9,MYH10,ATP7A,INHBA,INHBB,INSL3,GATA1,GATA2,GATA3,GATA4,SRF,GATA6,BAX,BCL2,MAPK8IP3,B4GALT1,GJA1,SULF2,NFE2L2,GLI3,WNT3A,GNA12,GNAQ,RAB3A,NOS3,NOTCH1,DDR1,LAMB2,GRN,DICER1,EDN1,ZFPM2,CCNB1,TGFB2,TGFB3,T…
GO: Biological Process	GO:0001837	epithelial to mesenchymal transition		1.371e-26	1.149e-22	5.802e-25	5.577e-24	38	157	HIF1A,NOG,ACVR1,ACVRL1,FOXA1,FOXA2,TWIST1,EOMES,FGF8,FGFR2,FOXF2,FOXC1,COL1A1,VEGFA,DDX17,WNT5A,MSX1,SNAI1,CTNNB1,IL1B,DAB2,DDX5,GJA1,BMP2,BMP4,BMPR1A,NOTCH1,TCOF1,GSC,TGFB2,TGFB3,TGFBR1,TGFBR2,LIMS1,EFNA1,SMAD2,SMAD3,SMAD4
GO: Biological Process	GO:0021537	telencephalon development		2.762e-26	2.315e-22	1.163e-24	1.118e-23	49	291	ERBB4,HIF1A,EXT1,EOMES,SLIT2,SALL1,FGF8,FGFR1,CXCL12,ATF5,ATG7,WNT5A,SHH,POU3F3,CHD7,NCOR2,SLC8A1,BCL11B,CSF1R,SMO,CTNNB1,KDM1A,SOX2,MYH10,PSEN1,INHBA,DISC1,SRF,BAX,KAT2A,LRP8,BMP2,BMP4,GLI3,WNT3A,PLCB1,DLX1,FOXP2,LAMB1,DICER1,KIF3A,LHX1,OTX2,IFT88,LRP1,UBA6,EMX1,TP73,PCNT
GO: Biological Process	GO:0072132	mesenchyme morphogenesis		2.99e-26	2.506e-22	1.253e-24	1.204e-23	26	59	NOG,ACVR1,ACVRL1,TWIST1,FGF8,FGFR1,FOXC1,WNT5A,MSX1,OSR1,SNAI1,CTNNB1,NCKAP1,BMP2,BMP4,BMPR1A,WNT3A,NOS3,NOTCH1,TGFB2,TGFB3,TGFBR1,TGFBR2,SMAD2,SMAD3,SMAD4
GO: Biological Process	GO:0001667	ameboidal-type cell migration		3.096e-26	2.594e-22	1.291e-24	1.24e-23	63	501	ERBB4,HIF1A,PDGFB,SOX18,ACVR1,ACVR1B,SOX8,ACVRL1,MECP2,TWIST1,SLIT2,MET,PIK3CA,AMOT,PITX2,ARID5B,FGF4,FGF7,FGF8,FGF10,AKT1,RIC8A,FGFR1,MMP9,CXCL12,HAND2,VEGFA,SEMA3C,FLT4,WNT5A,SHH,SLC8A1,FOXP1,SMO,SOX10,SP1,MYH9,NCKAP1,INSL3,GATA2,GATA3,SRF,ZFAND5,ITGB1,PTGS2,BMP4,NFE2L2,KDR,GNA12,NOS3,NOTCH1,SOX17,LAMA5,GRN,TDGF1,RET,NR2F2,EDN1,TGFB2,TGFBR1,TGFBR2,EFNA1,PDCD10
GO: Biological Process	GO:0010648	negative regulation of cell communication		3.363e-26	2.818e-22	1.395e-24	1.341e-23	118	1632	EPO,HHEX,HIF1A,NOG,PARK7,CD46,ACVR1,ADA,AXIN1,TULP3,TWIST1,SLIT2,MET,CACTIN,FBLN1,UBE2B,SALL1,NR0B1,PKD2,FGF9,FGF10,AKT1,RIC8A,MMP9,EPN1,CXCL12,VEGFA,COL2A1,DDIT4,WNT5A,WNT7B,SHH,SOSTDC1,G2E3,CHD8,POU5F1,EPN2,NCOR2,ARRB2,CSF2,RRN3,FSHR,PRKACA,NKX2-5,FOXP1,SNAI1,CTNNB1,SYVN1,IL1B,PRDM14,IL6ST,KDM1A,PRNP,SOD2,INVS,SOX2,SOX10,PCGF2,GHRL,PSEN1,INHA,INHBA,INHBB,INPP5K,INPPL1,INSL3,GATA1,GATA2,GATA3,DA…
GO: Biological Process	GO:0023057	negative regulation of signaling		4.171e-26	3.495e-22	1.722e-24	1.655e-23	118	1636	EPO,HHEX,HIF1A,NOG,PARK7,CD46,ACVR1,ADA,AXIN1,TULP3,TWIST1,SLIT2,MET,CACTIN,FBLN1,UBE2B,SALL1,NR0B1,PKD2,FGF9,FGF10,AKT1,RIC8A,MMP9,EPN1,CXCL12,VEGFA,COL2A1,DDIT4,WNT5A,WNT7B,SHH,SOSTDC1,G2E3,CHD8,POU5F1,EPN2,NCOR2,ARRB2,CSF2,RRN3,FSHR,PRKACA,NKX2-5,FOXP1,SNAI1,CTNNB1,SYVN1,IL1B,PRDM14,IL6ST,KDM1A,PRNP,SOD2,INVS,SOX2,SOX10,PCGF2,GHRL,PSEN1,INHA,INHBA,INHBB,INPP5K,INPPL1,INSL3,GATA1,GATA2,GATA3,DA…
GO: Biological Process	GO:0060411	cardiac septum morphogenesis		8.243e-26	6.907e-22	3.386e-24	3.254e-23	29	82	NOG,ACVR1,CITED2,SLIT2,PITX2,FGF8,HAND1,FGFR2,SEMA3C,WNT5A,CHD7,PARVA,NKX2-5,SMO,GATA4,GATA6,BMP4,GJA5,BMPR1A,NOS3,NOTCH1,TBX3,ZFPM2,TGFB2,TGFBR1,TGFBR2,IFT88,TP53,SMAD4
GO: Biological Process	GO:0046660	female sex differentiation		1.154e-25	9.67e-22	4.717e-24	4.534e-23	36	145	CEBPB,PDGFRA,ACVR1B,SLIT2,ARID5B,FGF7,FGF10,MMP2,FOXC1,VEGFA,WNT5A,CHD7,TIPARP,ARRB2,FSHR,SOD1,ZFP42,INHA,INHBA,INHBB,INSR,BAX,BCL2,BCL2L1,ZP3,BMP4,PTX3,KDR,NOS3,TBX3,RBP4,RUNX1,ZFPM2,LHX1,PLEKHA1,SMAD4
GO: Biological Process	GO:0018193	peptidyl-amino acid modification		1.255e-25	1.052e-21	5.107e-24	4.908e-23	105	1352	EPO,ERBB4,PDGFA,PDGFB,PDGFRA,PDGFRB,PARK7,DPM3,ACVR1,ACVR1B,MAGT1,TTN,MECP2,AXIN1,TWIST1,MET,MGAT1,PIK3CA,PKD1,FGF7,ALG8,PRMT1,FGF8,FGF10,AKT1,FGFR1,FGFR2,KDM6A,FKBP4,VEGFA,DDIT4,FLT1,FLT4,ATG7,WNT5A,RICTOR,SIN3A,MBD3,MST1R,ARNT,ARRB2,CSF1R,CSF2,CTCF,CTR9,PDGFD,PRKACA,CTNNB1,WDR61,SYVN1,IL1B,FUT8,PRDM14,PRLR,IL6ST,KDM1A,PRNP,MYB,TET2,PCGF2,GHRL,ATP7A,PSEN1,INPP5K,INSR,GATA1,GATA2,GATA3,BAX,BCL2,K…
GO: Biological Process	GO:0048872	homeostasis of number of cells		1.378e-25	1.155e-21	5.579e-24	5.362e-23	50	315	EPO,HIF1A,ERCC2,ACVR1B,ACVR2A,ADA,ADD1,AXIN1,KLF2,CITED2,PRMT1,AKT1,VEGFA,SOX6,MED1,ARNT,CSF1,KLF1,RRN3,GIGYF2,SMO,PRDM14,KDM1A,SOD1,MYB,TET2,SP1,SP3,INHA,INHBA,GATA1,GATA2,GATA3,SRF,BAX,IREB2,BCL2,BMP4,PLCB1,NOS3,NOTCH1,FOXP3,BCL2L11,KIF3A,TGFB2,IFT88,CCNB2,EMX1,RPA1,EPAS1
GO: Biological Process	GO:0003143	embryonic heart tube morphogenesis		1.531e-25	1.283e-21	6.166e-24	5.926e-23	28	76	HIF1A,SOX18,ACVR1,RYR2,CITED2,MIB1,PKD2,FGF8,HAND1,HAND2,WNT5A,SHH,STIL,NKX2-5,SMO,IHH,PSEN1,GATA4,SRF,GJA1,ALDH1A2,WNT3A,NOTCH1,TBX3,SOX17,KIF3A,TGFBR2,SMAD3
GO: Biological Process	GO:0009968	negative regulation of signal transduction		4.394e-25	3.682e-21	1.762e-23	1.693e-22	111	1513	EPO,HHEX,HIF1A,NOG,PARK7,CD46,ACVR1,ADA,AXIN1,TULP3,TWIST1,SLIT2,MET,CACTIN,FBLN1,UBE2B,SALL1,NR0B1,PKD2,FGF9,FGF10,AKT1,RIC8A,MMP9,EPN1,CXCL12,VEGFA,COL2A1,DDIT4,WNT5A,WNT7B,SHH,SOSTDC1,G2E3,CHD8,POU5F1,EPN2,NCOR2,ARRB2,CSF2,RRN3,FSHR,PRKACA,NKX2-5,FOXP1,SNAI1,CTNNB1,SYVN1,IL1B,PRDM14,IL6ST,KDM1A,PRNP,SOD2,INVS,SOX2,SOX10,PCGF2,PSEN1,INPP5K,INPPL1,INSL3,GATA1,GATA2,GATA3,DAB2,GATA4,BAX,DLK1,BCL2…
GO: Biological Process	GO:0043583	ear development		5.088e-25	4.264e-21	2.031e-23	1.952e-22	45	256	NOG,CEBPA,PDGFRB,ADAM10,TWIST1,SALL1,FGF3,FGF8,FGF9,FGF10,FGFR1,FGFR2,NIPBL,COL2A1,WNT5A,SHH,OSR2,CHD7,MSX1,OSR1,SOD1,SOX2,GATA2,GATA3,CDH23,BCL2,JAG2,BMP2,BMP4,CCM2,GLI2,GLI3,WNT3A,NOTCH1,DDR1,BCL2L11,GSC,DICER1,EDN1,KIF3A,TGFB2,TGFB3,OTX2,IFT88,MAF
GO: Biological Process	GO:0090596	sensory organ morphogenesis		5.231e-25	4.383e-21	2.077e-23	1.997e-22	49	310	HIF1A,NOG,MAN2A1,PDGFB,SOX8,TWIST1,CITED2,SALL1,PITX2,FGF3,FGF8,FGF9,FGF10,FGFR1,FGFR2,NIPBL,FOXF2,VEGFA,COL2A1,FLT1,WNT5A,SHH,OSR2,CHD7,MSX1,OSR1,CTNNB1,IHH,SOD1,SOX2,SP1,SP3,GATA2,GATA3,BAX,CDH23,BCL2,PRDM1,BMP4,FZD5,GLI2,GLI3,WNT3A,KDR,RBP4,GSC,EDN1,LHX1,OTX2
GO: Biological Process	GO:0016202	regulation of striated muscle tissue development		7.382e-25	6.186e-21	2.918e-23	2.804e-22	39	185	ERBB4,NOG,CENPF,TWIST1,CITED2,FGF3,FGF8,FGF9,FGFR1,FGFR2,SOX6,DDX17,SHH,ARRB2,NKX2-5,FOXP1,CTNNB1,GATA4,GATA6,BCL2,KAT2A,DDX5,JARID2,GJA1,BMP2,BMP4,BMPR1A,WNT3A,NOTCH1,RBP4,SOX17,EDN1,ZFPM2,CCNB1,TGFBR1,TGFBR2,SMAD3,SMAD4,TP73
GO: Biological Process	GO:0007338	single fertilization		1.196e-24	1.003e-20	4.707e-23	4.524e-22	37	165	IGSF8,CLGN,ACR,PARK7,CD46,SMCP,SPA17,PKDREJ,TUBGCP3,TRIM36,AKAP3,MST1R,CATSPER1,ADAM2,ZP4,SPAG1,SPAG8,ASTL,ELSPBP1,ZP2,ZP3,B4GALT1,AKAP4,PLCB1,RAB3A,GNPDA1,ZPBP,UBXN8,PLCD4,OR1D2,OVGP1,CD9,PAEP,TNP1,SERPINA5,SPACA3,SMAD4
GO: Biological Process	GO:1901701	cellular response to oxygen-containing compound		1.328e-24	1.113e-20	5.199e-23	4.997e-22	101	1301	TPM1,EPOR,HIF1A,CEBPB,PDGFB,PDGFRA,PDGFRB,PARK7,FOXA2,RYR1,RYR2,ADD1,KLF2,SLIT2,MET,CACTIN,PIK3CA,PKD2,AKT1,FGFR2,MMP2,MMP9,COL1A1,DDIT4,ATG7,WNT5A,WNT7B,APOB,SIN3A,MED1,PAF1,DNAI1,SLC8A1,ARRB2,CSF2,KLF1,CTR9,PDGFD,PRKACA,OSR1,FOXP1,SMO,CTNNB1,IL1B,PRLR,KDM1A,PRNP,GABPA,SOD1,SOD2,MYB,WDTC1,SOX10,SP1,PCGF2,GHRL,ATP7A,PSEN1,INHBA,INHBB,INPP5K,INPPL1,INSR,GATA4,SRF,IREB2,BCL2L1,PTGS2,LRP8,PRDM1,DDX1…
GO: Biological Process	GO:1901861	regulation of muscle tissue development		1.389e-24	1.164e-20	5.413e-23	5.203e-22	39	188	ERBB4,NOG,CENPF,TWIST1,CITED2,FGF3,FGF8,FGF9,FGFR1,FGFR2,SOX6,DDX17,SHH,ARRB2,NKX2-5,FOXP1,CTNNB1,GATA4,GATA6,BCL2,KAT2A,DDX5,JARID2,GJA1,BMP2,BMP4,BMPR1A,WNT3A,NOTCH1,RBP4,SOX17,EDN1,ZFPM2,CCNB1,TGFBR1,TGFBR2,SMAD3,SMAD4,TP73
GO: Biological Process	GO:0048638	regulation of developmental growth		1.886e-24	1.58e-20	7.316e-23	7.031e-22	56	424	ERBB4,NOG,MECP2,CITED2,SLIT2,PIK3CA,FGF8,FGF9,AKT1,FGFR1,FGFR2,NIPBL,CXCL12,FOXC1,VEGFA,FOXS1,SEMA3C,WNT5A,CHD7,SIN3A,CSF1,STC2,NKX2-5,FOXP1,SMO,RAI1,SOD1,GHRL,DISC1,INSR,GATA4,SRF,GATA6,BCL2,SERP1,ZP3,STK3,GHSR,STK4,JARID2,GJA1,BMP4,BMPR1A,WNT3A,PLCB1,NOTCH1,NPPC,BCL2L11,RBP4,EDN1,ZFPM2,CCNB1,TGFBR1,TGFBR2,LRP1,TP73
GO: Biological Process	GO:0048634	regulation of muscle organ development		2.102e-24	1.761e-20	8.117e-23	7.801e-22	39	190	ERBB4,NOG,CENPF,TWIST1,CITED2,FGF3,FGF8,FGF9,FGFR1,FGFR2,SOX6,DDX17,SHH,ARRB2,NKX2-5,FOXP1,CTNNB1,GATA4,GATA6,BCL2,KAT2A,DDX5,JARID2,GJA1,BMP2,BMP4,BMPR1A,WNT3A,NOTCH1,RBP4,SOX17,EDN1,ZFPM2,CCNB1,TGFBR1,TGFBR2,SMAD3,SMAD4,TP73
GO: Biological Process	GO:0072073	kidney epithelium development		2.269e-24	1.901e-20	8.721e-23	8.382e-22	36	157	NOG,PDGFB,SOX8,CITED2,SLIT2,SALL1,PKD1,PKD2,FGF8,FGFR1,FGFR2,FOXC1,VEGFA,WNT7B,SHH,POU3F3,OSR1,SMO,CTNNB1,MYO1E,GATA3,BCL2,BMP2,BMP4,GLI3,NOTCH1,KIF26B,LAMA5,LAMB2,RET,LHX1,LIF,PBX1,SMAD2,SMAD3,SMAD4
GO: Biological Process	GO:0040008	regulation of growth		2.475e-24	2.074e-20	9.471e-23	9.102e-22	77	801	ERBB4,HIF1A,NOG,TRO,ACVR1B,ACVRL1,ADAM10,MECP2,CITED2,SLIT2,PIK3CA,FGF8,FGF9,AKT1,FGFR1,FGFR2,NIPBL,CXCL12,FOXC1,VEGFA,FOXS1,SEMA3C,FLT4,WNT5A,CHD7,SIN3A,MSX1,CSF1,STC2,NKX2-5,FOXP1,SMO,IHH,RAI1,SOD1,MYL2,GHRL,INHBA,DISC1,INSR,DAB2,GATA4,SRF,GATA6,NDN,BCL2,BCL2L1,SERP1,ZP3,STK3,GHSR,STK4,JARID2,GJA1,BMP4,BMPR1A,WNT3A,PLCB1,CDC73,NOTCH1,DDR1,NPPC,BCL2L11,RBP4,SOX17,EDN1,ZFPM2,CCNB1,TGFB2,TGFBR1,TG…
GO: Biological Process	GO:0048644	muscle organ morphogenesis		3.096e-24	2.594e-20	1.179e-22	1.133e-21	30	100	TPM1,EPO,EPOR,NOG,TTN,RYR2,PITX2,ARID5B,HAND1,FGFR2,FOXC1,WNT5A,CHD7,MED1,NKX2-5,CTNNB1,MYL2,GATA4,SERP1,BMP2,BMP4,BMPR1A,NOTCH1,GSC,ZFPM2,TGFB2,TGFBR1,LIF,LY6E,SMAD4
GO: Biological Process	GO:0035270	endocrine system development		3.283e-24	2.751e-20	1.245e-22	1.196e-21	35	148	HHEX,NOG,PDGFRA,PDGFRB,FOXA2,CITED2,SALL1,PITX2,NR0B1,ARID5B,FGF8,FGF10,AKT1,WNT5A,SHH,MSX1,NKX2-5,SMO,KDM1A,SOX2,INSR,GATA2,GATA3,SRF,GATA6,BMP2,BMP4,BMPR1A,ALDH1A2,GLI2,TGFBR1,LY6E,PBX1,SMAD2,SMAD3
GO: Biological Process	GO:0001947	heart looping		4.195e-24	3.515e-20	1.583e-22	1.522e-21	26	69	HIF1A,SOX18,CITED2,MIB1,PKD2,FGF8,HAND1,HAND2,WNT5A,SHH,STIL,NKX2-5,SMO,IHH,PSEN1,GATA4,SRF,GJA1,ALDH1A2,WNT3A,NOTCH1,TBX3,SOX17,KIF3A,TGFBR2,SMAD3
GO: Biological Process	GO:0001570	vasculogenesis		4.302e-24	3.605e-20	1.617e-22	1.554e-21	30	101	EPO,EPOR,HHEX,PDGFRB,SOX18,CITED2,AMOT,PITX2,FGF9,FGFR1,FGFR2,VEGFA,WNT7B,SHH,TIPARP,NKX2-5,SMO,CTNNB1,MYO1E,GATA4,JUNB,CCM2,KDR,NOTCH1,SOX17,TDGF1,ZMIZ1,ZFPM2,TGFBR2,TIE1
GO: Biological Process	GO:0022412	cellular process involved in reproduction in multicellular organism		6.785e-24	5.686e-20	2.538e-22	2.44e-21	55	419	ERCC1,ACVR1,SLIT2,UBE2B,AKT1,CXCL12,FOXC1,DNMT3L,DEAF1,MSH2,ARRB2,CATSPER1,FSHR,PRKACA,ADAM2,CTNNB1,IHH,PRDM14,PYGO1,ZFP42,INHBA,INHBB,INSL3,BAX,BCL2,BCL2L1,ELSPBP1,ZP3,ITGB1,PRDM1,BMP4,SLC26A8,PYGO2,EHMT2,PTX3,PLCB1,TDRKH,NPPC,CALCA,TCP11,ZPBP,ZMIZ1,TEX14,RUNX1,TEX11,DICER1,CCNB1,FOSL1,TGFBR1,CD9,IFT88,PAEP,TNP1,SERPINA5,SPACA3
GO: Biological Process	GO:0072006	nephron development		7.224e-24	6.054e-20	2.691e-22	2.586e-21	36	162	NOG,PDGFA,PDGFB,PDGFRA,PDGFRB,SOX8,CITED2,SALL1,PKD1,PKD2,FGF8,FOXC1,VEGFA,WNT7B,SHH,POU3F3,PDGFD,OSR1,SMO,CTNNB1,MYO1E,GATA3,BCL2,BMP2,BMP4,SULF2,GLI3,NOTCH1,KIF26B,LAMA5,LAMB2,RET,LHX1,LIF,PBX1,SMAD4
GO: Biological Process	GO:0061008	hepaticobiliary system development		8.843e-24	7.411e-20	3.279e-22	3.151e-21	37	174	HHEX,CEBPA,CEBPB,MAN2A1,ACADM,ADA,CITED2,MET,PIK3CA,PKD1,ARID5B,PKD2,NIPBL,ATG7,MED1,KLF1,PRKCSH,IHH,SOD2,TET2,SP1,SP3,ATP7A,GATA6,JARID2,BMP4,ALDH1A2,SULF2,GLI3,WNT3A,NOTCH1,SOX17,RUNX1,LIMS1,IFT88,ICMT,SMAD3
GO: Biological Process	GO:0060284	regulation of cell development		9.818e-24	8.227e-20	3.624e-22	3.483e-21	92	1133	EPO,EPOR,ERBB4,HIF1A,NOG,MAN2A1,SOX8,FOXA1,FOXA2,ADAM10,PLXNB2,MECP2,ADD1,SLIT2,MET,FBLN1,SALL1,MIB1,AKT1,FGFR1,NIPBL,FKBP4,RECK,CXCL12,VEGFA,SEMA3C,ATF5,ATG7,WNT5A,WNT7B,SHH,CHD7,SIN3A,XRCC2,MED1,XRCC4,BCL11B,CSF1,RRN3,NKX2-5,FOXP1,SMO,PRKCSH,CTNNB1,IL1B,IL6ST,KDM1A,MYB,SOX2,SOX5,SOX10,PSEN1,DISC1,INPPL1,GATA2,GATA3,DAB2,SRF,BCL2,ITGB1,MAPK8IP3,LRP8,BMP2,BMP4,BMPR1A,NFE2L2,GLI2,GLI3,WNT3A,KDR,DL…
GO: Biological Process	GO:0033002	muscle cell proliferation		9.966e-24	8.352e-20	3.663e-22	3.521e-21	46	288	TPM1,ERBB4,HIF1A,NOG,PDGFB,PDGFRB,CITED2,PIK3CA,FGF9,AKT1,FGFR1,FGFR2,MMP2,MMP9,FOXC1,VEGFA,SHH,PDGFD,NKX2-5,FOXP1,CTNNB1,SOD2,MYB,GATA4,GATA6,PTGS2,JARID2,GJA1,BMP4,BMPR1A,GNAQ,NOS3,NOTCH1,NPPC,RBP4,EDN1,EDNRA,ZFPM2,CCNB1,TGFB2,TGFB3,TGFBR1,TGFBR2,TNF,TP53,TP73
GO: Biological Process	GO:0030278	regulation of ossification		1.465e-23	1.228e-19	5.361e-22	5.152e-21	42	237	HIF1A,NOG,CEBPA,CEBPB,PDLIM7,ACVR1,ACVR2A,ACVR2B,TWIST1,FGFR1,FGFR2,NIPBL,HAND2,VEGFA,WNT5A,WNT7B,OSR2,SLC8A1,CSF1,SCUBE2,PRKACA,OSR1,CTNNB1,IL6ST,SOX2,GATA1,DLK1,BCL2,DDX5,GJA1,BMP2,BMP4,BMPR1A,GLI3,NOTCH1,NPPC,CALCA,TGFB2,TGFB3,TNF,PBX1,SMAD3
GO: Biological Process	GO:0001823	mesonephros development		1.949e-23	1.633e-19	7.101e-22	6.825e-21	31	115	NOG,SOX8,CITED2,SLIT2,SALL1,PKD1,PKD2,FGF8,FGF10,FGFR1,FGFR2,FOXC1,VEGFA,SHH,OSR2,OSR1,SMO,CTNNB1,GATA3,BCL2,BMP2,BMP4,GLI3,KIF26B,LAMA5,RET,LHX1,PBX1,SMAD2,SMAD3,SMAD4
GO: Biological Process	GO:0016055	Wnt signaling pathway		2.002e-23	1.678e-19	7.264e-22	6.981e-21	62	546	HHEX,NOG,RYR2,AXIN1,MET,UBE2B,SALL1,PITX2,PKD1,PKD2,FGF8,FGF9,FGF10,FGFR2,KDM6A,RECK,COL1A1,LEO1,WNT5A,WNT7B,SHH,SOSTDC1,CHD8,POU5F1,PAF1,MST1R,ARRB2,CTR9,NKX2-5,CTNNB1,WDR61,INVS,PYGO1,SOX2,SOX10,PSEN1,DISC1,GATA3,DAB2,GATA4,RTF1,STK3,STK4,BMP2,SULF2,PYGO2,FZD5,GLI3,WNT3A,PLCB1,CDC73,GNAQ,NOTCH1,FOXP3,SOX17,NR4A2,TDGF1,RUNX1,GSC,LRP1,CELA1,SMAD3
GO: Biological Process	GO:0198738	cell-cell signaling by wnt		2.433e-23	2.039e-19	8.79e-22	8.448e-21	62	548	HHEX,NOG,RYR2,AXIN1,MET,UBE2B,SALL1,PITX2,PKD1,PKD2,FGF8,FGF9,FGF10,FGFR2,KDM6A,RECK,COL1A1,LEO1,WNT5A,WNT7B,SHH,SOSTDC1,CHD8,POU5F1,PAF1,MST1R,ARRB2,CTR9,NKX2-5,CTNNB1,WDR61,INVS,PYGO1,SOX2,SOX10,PSEN1,DISC1,GATA3,DAB2,GATA4,RTF1,STK3,STK4,BMP2,SULF2,PYGO2,FZD5,GLI3,WNT3A,PLCB1,CDC73,GNAQ,NOTCH1,FOXP3,SOX17,NR4A2,TDGF1,RUNX1,GSC,LRP1,CELA1,SMAD3
GO: Biological Process	GO:0008584	male gonad development		2.759e-23	2.312e-19	9.925e-22	9.538e-21	35	157	ERCC1,PDGFRA,PDGFRB,ACVR2A,SOX8,CITED2,NR0B1,ARID5B,FGF9,WNT5A,MSH2,FSHR,ZFP42,INHA,INHBA,INSL3,INSR,GATA1,GATA3,GATA4,GATA6,BAX,BCL2,BCL2L1,GJA1,EIF2S2,KDR,BCL2L11,RBP4,TEX11,ZFPM2,TGFB2,TGFBR1,PLEKHA1,SMAD4
GO: Biological Process	GO:0046546	development of primary male sexual characteristics		3.463e-23	2.902e-19	1.24e-21	1.192e-20	35	158	ERCC1,PDGFRA,PDGFRB,ACVR2A,SOX8,CITED2,NR0B1,ARID5B,FGF9,WNT5A,MSH2,FSHR,ZFP42,INHA,INHBA,INSL3,INSR,GATA1,GATA3,GATA4,GATA6,BAX,BCL2,BCL2L1,GJA1,EIF2S2,KDR,BCL2L11,RBP4,TEX11,ZFPM2,TGFB2,TGFBR1,PLEKHA1,SMAD4
GO: Biological Process	GO:0016331	morphogenesis of embryonic epithelium		3.841e-23	3.218e-19	1.37e-21	1.316e-20	37	181	HHEX,HIF1A,NOG,SOX8,PLXNB2,GRHL2,TULP3,TWIST1,CITED2,SALL1,MIB1,FGF8,HAND1,FGF10,FGFR2,KDM6A,DEAF1,WNT5A,WNT7B,SHH,STIL,PRKACA,OSR1,CTNNB1,GATAD2A,NCKAP1,GATA3,KAT2A,JAG2,STK3,STK4,BMP4,ALDH1A2,GLI2,LAMA5,RET,TGFB2
GO: Biological Process	GO:0001656	metanephros development		3.879e-23	3.25e-19	1.371e-21	1.318e-20	29	99	PDGFA,PDGFB,PDGFRA,PDGFRB,SOX8,SLIT2,SALL1,PKD1,PKD2,FGF8,FGF10,NIPBL,WNT7B,SHH,OSR2,POU3F3,OSR1,SMO,CTNNB1,GATA3,BCL2,BMP4,GLI3,KIF26B,LAMB2,RET,LHX1,LIF,SMAD4
GO: Biological Process	GO:0042475	odontogenesis of dentin-containing tooth		3.879e-23	3.25e-19	1.371e-21	1.318e-20	29	99	PDGFRA,ACVR2B,FGF4,FGF8,HAND1,FGF10,HAND2,FOXC1,WNT7B,SHH,SOSTDC1,MSX1,BCL11B,CSF1,ANKRD11,SMO,CTNNB1,BAX,JAG2,BMP2,BMP4,BMPR1A,GLI2,GLI3,DLX1,BCL2L11,LAMA5,DICER1,IFT88
GO: Biological Process	GO:0042692	muscle cell differentiation		6.339e-23	5.312e-19	2.232e-21	2.145e-20	56	455	TPM1,ACADM,PDGFB,PDGFRA,PDGFRB,SPEG,ACVR1,TTN,MECP2,RYR1,MET,PITX2,FGF9,FGF10,AKT1,FGFR2,CXCL12,VEGFA,SOX6,ATG7,WNT7B,SHH,BARX2,MSX1,SLC8A1,ARRB2,CSRP2,NKX2-5,FOXP1,SMO,CTNNB1,KDM1A,SOD2,MYH9,MYH10,MYL2,GATA4,SRF,GATA6,BCL2,KAT2A,ITGB1,BMP2,BMP4,WNT3A,NOTCH1,TBX3,YBX1,KRT19,TDGF1,DICER1,EDN1,CCNB1,CD9,IFT88,SMAD4
GO: Biological Process	GO:0051216	cartilage development		6.668e-23	5.588e-19	2.338e-21	2.247e-20	41	233	HIF1A,NOG,ACVRL1,PKD1,FGF4,HAND1,FGF9,FGFR1,HAND2,COL1A1,COL2A1,SOX6,WNT5A,WNT7B,OSR2,BARX2,MSX1,SCUBE2,OSR1,SNAI1,CTNNB1,IHH,SOX5,GHRL,ATP7A,SRF,BMP2,BMP4,IMPAD1,BMPR1A,SULF2,GLI2,GLI3,NPPC,DICER1,EDN1,TGFB2,TGFBR1,TGFBR2,SMAD3,MAF
GO: Biological Process	GO:0021915	neural tube development		7.215e-23	6.046e-19	2.519e-21	2.421e-20	38	196	HIF1A,NOG,FOXA1,FOXA2,PLXNB2,GRHL2,TULP3,TWIST1,CITED2,SALL1,PKD1,MIB1,PKD2,FGF8,KDM6A,SEMA3C,DEAF1,WNT5A,SHH,STIL,PRKACA,SMO,GATAD2A,PSEN1,NCKAP1,KAT2A,STK3,STK4,BMP4,ALDH1A2,GLI2,GLI3,WNT3A,NOTCH1,SOX17,GSC,KIF3A,TGFB2
GO: Biological Process	GO:0001649	osteoblast differentiation		7.786e-23	6.525e-19	2.698e-21	2.593e-20	42	247	NOG,CEBPA,CEBPB,PDLIM7,ACVR1,ACVR2A,SOX8,ACVR2B,TWIST1,FGF9,AKT1,FGFR1,FGFR2,HAND2,COL1A1,VEGFA,WNT7B,SHH,SCUBE2,PRKACA,SMO,SNAI1,CTNNB1,IHH,IL6ST,SOX2,DLK1,DDX5,GJA1,BMP2,BMP4,JUNB,BMPR1A,CCDC47,GLI2,GLI3,WNT3A,NOTCH1,NPPC,TNF,SMAD3,SMAD4
GO: Biological Process	GO:0061371	determination of heart left/right asymmetry		7.791e-23	6.529e-19	2.698e-21	2.593e-20	26	76	HIF1A,SOX18,CITED2,MIB1,PKD2,FGF8,HAND1,HAND2,WNT5A,SHH,STIL,NKX2-5,SMO,IHH,PSEN1,GATA4,SRF,GJA1,ALDH1A2,WNT3A,NOTCH1,TBX3,SOX17,KIF3A,TGFBR2,SMAD3
GO: Biological Process	GO:0042493	response to drug		1.042e-22	8.728e-19	3.592e-21	3.452e-20	93	1194	EPO,EPOR,PDGFB,CENPF,PDGFRB,PARK7,ADA,ADAM10,MECP2,RYR1,RYR2,KLF2,SLIT2,MET,UBE2B,SCGB1A1,FGF8,FGFR2,MMP2,MMP9,CXCL12,COL1A1,DDIT4,SEMA3C,ATG7,SHH,SIN3A,MSX1,SLC8A1,ARRB2,CATSPER1,SLC18A2,PDGFD,OSR1,FOXP1,CTNNB1,IL1B,PRNP,GABPA,SOD1,SOD2,MYB,SOX10,CYP1A2,PCGF2,GHRL,PSEN1,INHBA,GATA3,GATA4,GATA6,BCL2,BCL2L1,PTGS2,LRP8,DDX11,GHSR,GJA1,BMP4,JUNB,BRCA1,EHMT2,NFE2L2,KLF9,PLCB1,KDR,GNA12,GNAQ,NOTCH1,SE…
GO: Biological Process	GO:0000902	cell morphogenesis		1.623e-22	1.36e-18	5.575e-21	5.358e-20	92	1179	TPM1,NOG,PDLIM7,LAMC3,EXT1,ADAM10,PLXNB2,GRHL2,MECP2,ADD1,KLF2,SLIT2,MET,FBLN1,PIK3CA,FGF8,FGFR2,CXCL12,VEGFA,SOX6,SEMA3C,ATG7,WNT5A,WNT7B,SHH,CLIC4,ALS2,SIN3A,MED1,MSX1,BCL11B,CSF1R,GNA13,PARVA,FOXP1,SMO,CTNNB1,IHH,PRDM14,KDM1A,SOD1,NES,MYH9,MYH10,ATP7A,PSEN1,NCKAP1,DISC1,LAMA1,GATA1,GATA3,DAB2,SRF,CDH23,NDN,BCL2,ITGB1,MAPK8IP3,LRP8,STK4,GJA1,GLI2,GLI3,WNT3A,KDR,GNA12,RAB3A,NOTCH1,TBCE,DDR1,SOX1…
GO: Biological Process	GO:0048546	digestive tract morphogenesis		1.696e-22	1.421e-18	5.8e-21	5.575e-20	23	56	HIF1A,PDGFRA,ACVR2B,PITX2,FGF10,FGFR2,NIPBL,WNT5A,SHH,CTNNB1,IHH,SOX10,NCKAP1,GATA4,BCL2,BMP4,GLI2,GLI3,NOTCH1,SOX17,SMAD2,SMAD3,TP73
GO: Biological Process	GO:0048566	embryonic digestive tract development		1.782e-22	1.493e-18	6.071e-21	5.834e-20	20	38	PCSK5,PDGFRA,ADA,VPS52,SALL1,PITX2,FGF9,FGF10,FGFR2,NIPBL,FOXF2,SHH,IHH,MYB,GATA4,ALDH1A2,GLI2,GLI3,TGFB2,TNF
GO: Biological Process	GO:0061351	neural precursor cell proliferation		1.891e-22	1.584e-18	6.414e-21	6.165e-20	37	189	HHEX,HIF1A,NOG,PLXNB2,SALL1,FGF8,FGFR1,FGFR2,VEGFA,ATF5,WNT5A,WNT7B,SHH,POU3F3,NCOR2,SMO,CTNNB1,IL1B,KDM1A,SOX2,SOX5,SOX10,NES,DISC1,GATA2,GLI2,GLI3,WNT3A,NOTCH1,GRN,KIF3A,LHX1,LIMS1,IFT88,EMX1,TP53,PCNT
GO: Biological Process	GO:0035148	tube formation		2.716e-22	2.276e-18	9.146e-21	8.79e-20	36	179	HIF1A,NOG,SOX8,PLXNB2,GRHL2,TULP3,TWIST1,CITED2,SALL1,MIB1,FGF3,FGF8,HAND1,FGF10,FGFR2,KDM6A,VEGFA,DEAF1,WNT5A,SHH,STIL,PRKACA,OSR1,CTNNB1,GATAD2A,NCKAP1,GATA3,KAT2A,STK3,STK4,BMP4,NOTCH1,BCL2L11,RET,DICER1,TGFB2
GO: Biological Process	GO:0007178	transmembrane receptor protein serine/threonine kinase signaling pathway		2.718e-22	2.277e-18	9.146e-21	8.79e-20	51	387	NOG,ACVR1,ACVR1B,ACVR2A,ACVR2B,ACVRL1,ECSIT,RYR2,AXIN1,CITED2,FGF8,FGF9,FGF10,WNT5A,SHH,AKAP3,SOSTDC1,POU5F1,MSX1,ARRB2,NKX2-5,FUT8,RNF111,INHA,INHBA,INHBB,INHBC,DAB2,GATA4,GATA6,ITGB1,DDX5,BMP2,BMP4,BMPR1A,AKAP4,WNT3A,CHRDL1,KDR,DLX1,NOTCH1,INHBE,TDGF1,TGFB2,TGFB3,TGFBR1,TGFBR2,TP53,SMAD2,SMAD3,SMAD4
GO: Biological Process	GO:0009725	response to hormone		4.327e-22	3.626e-18	1.451e-20	1.394e-19	86	1062	EPO,NR2C2,HHEX,PDGFRB,ACR,PARK7,FOXA1,AXIN1,SLIT2,PIK3CA,SCGB1A1,NR0B1,FGF10,AKT1,MMP2,FKBP4,CXCL12,COL1A1,DDIT4,DDX17,WNT7B,APOB,MED1,MBD3,DNAI1,NCOR2,ARRB2,CATSPER1,STC2,FSHR,NR5A2,PRKACA,FOXP1,CTNNB1,IHH,IL1B,PRLR,WDTC1,SOX10,CYP1A2,SP1,GHRL,INHBA,INHBB,INPP5K,INPPL1,INSR,GATA1,DAB2,GATA4,SRF,GATA6,GATM,BCL2,PTGS2,DDX5,GHSR,GJA1,BMP4,JUNB,ALDH1A2,BRCA1,NFE2L2,KLF9,PLCB1,GNAQ,NOS3,NOTCH1,BCL2L1…
GO: Biological Process	GO:0001889	liver development		5.685e-22	4.764e-18	1.898e-20	1.824e-19	35	171	HHEX,CEBPA,CEBPB,MAN2A1,ACADM,ADA,CITED2,MET,PIK3CA,PKD1,ARID5B,PKD2,ATG7,MED1,KLF1,PRKCSH,IHH,SOD2,TET2,SP1,SP3,ATP7A,GATA6,JARID2,BMP4,ALDH1A2,SULF2,GLI3,WNT3A,NOTCH1,RUNX1,LIMS1,IFT88,ICMT,SMAD3
GO: Biological Process	GO:1905114	cell surface receptor signaling pathway involved in cell-cell signaling		6.07e-22	5.087e-18	2.019e-20	1.94e-19	70	734	HHEX,NOG,MECP2,RYR2,AXIN1,MET,UBE2B,SALL1,PITX2,PKD1,PKD2,FGF8,FGF9,FGF10,AKT1,FGFR2,KDM6A,RECK,COL1A1,LEO1,WNT5A,WNT7B,SHH,SOSTDC1,CHD8,POU5F1,PAF1,MST1R,ARRB2,CTR9,NKX2-5,SMO,CTNNB1,WDR61,INVS,PYGO1,SOX2,SOX10,GHRL,PSEN1,DISC1,GATA3,DAB2,GATA4,RTF1,STK3,STK4,BMP2,BMP4,SULF2,PYGO2,FZD5,GLI2,GLI3,WNT3A,PLCB1,CDC73,GNAQ,NOTCH1,FOXP3,SOX17,NR4A2,TDGF1,GRIN2B,RUNX1,GSC,LRP1,CELA1,LY6E,SMAD3
GO: Biological Process	GO:0048469	cell maturation		7.899e-22	6.62e-18	2.616e-20	2.515e-19	38	209	EPO,HIF1A,ERCC2,CEBPA,PDGFB,SOX18,SOX8,FOXA1,MECP2,KLF2,FGFR1,VEGFA,KLF1,PRKACA,CTNNB1,IHH,KDM1A,SOX10,INSL3,GATA2,GATA3,BCL2,ELSPBP1,GJA1,SLC26A8,FZD5,PLCB1,KDR,GNAQ,NPPC,CALCA,TCP11,NR4A2,RET,RUNX1,CCNB1,PAEP,EPAS1
GO: Biological Process	GO:0022610	biological adhesion		9.603e-22	8.047e-18	3.168e-20	3.045e-19	105	1516	TPM1,PCSK5,EPO,RPL29,CEBPB,PDGFRA,TRO,MCAM,LAMC3,CD46,ACVR1,ACVRL1,FOXA1,FOXA2,ADA,ADAM10,PLXNB2,GRHL2,CITED2,SLIT2,FBLN1,PIK3CA,SCGB1A1,PKD1,AKT1,RIC8A,MMP2,PLG,CXCL12,COL1A1,VEGFA,VEZT,WNT5A,WNT7B,APBA1,SHH,CSF1,PARVA,ADAM2,CTNNB1,IHH,IL1B,ZP4,PRLR,IL6ST,PRNP,MYB,SOX2,MYH9,MYH10,PSEN1,INHBB,DISC1,INPPL1,LAMA1,GATA1,GATA3,DAB2,SRF,CDH23,BCL2,ASTL,ZP3,ITGB1,B4GALT1,JAG2,BMP2,BMP4,GLI2,GLI3,WNT3A,…
GO: Biological Process	GO:0060425	lung morphogenesis		9.972e-22	8.357e-18	3.277e-20	3.15e-19	24	67	HHEX,NOG,PDGFRA,FOXA1,FOXA2,GRHL2,PITX2,FGF7,FGF8,FGF10,FGFR2,WNT7B,SHH,CTNNB1,SOX2,LAMA1,GATA4,SRF,MAPK8IP3,BMP4,FOXP2,LIF,TGFBR2,TNF
GO: Biological Process	GO:0055024	regulation of cardiac muscle tissue development		1.12e-21	9.389e-18	3.667e-20	3.525e-19	30	120	ERBB4,NOG,CITED2,FGF3,FGF8,FGF9,FGFR1,FGFR2,SOX6,ARRB2,NKX2-5,FOXP1,GATA4,GATA6,KAT2A,JARID2,GJA1,BMP2,BMP4,BMPR1A,WNT3A,NOTCH1,RBP4,EDN1,ZFPM2,CCNB1,TGFBR1,TGFBR2,SMAD4,TP73
GO: Biological Process	GO:0072164	mesonephric tubule development		1.394e-21	1.168e-17	4.528e-20	4.351e-19	29	111	NOG,SOX8,CITED2,SLIT2,SALL1,PKD1,PKD2,FGF8,FGFR1,FGFR2,FOXC1,VEGFA,SHH,OSR1,SMO,CTNNB1,GATA3,BCL2,BMP2,BMP4,GLI3,KIF26B,LAMA5,RET,LHX1,PBX1,SMAD2,SMAD3,SMAD4
GO: Biological Process	GO:0072163	mesonephric epithelium development		1.394e-21	1.168e-17	4.528e-20	4.351e-19	29	111	NOG,SOX8,CITED2,SLIT2,SALL1,PKD1,PKD2,FGF8,FGFR1,FGFR2,FOXC1,VEGFA,SHH,OSR1,SMO,CTNNB1,GATA3,BCL2,BMP2,BMP4,GLI3,KIF26B,LAMA5,RET,LHX1,PBX1,SMAD2,SMAD3,SMAD4
GO: Biological Process	GO:0045860	positive regulation of protein kinase activity		1.481e-21	1.241e-17	4.791e-20	4.605e-19	63	611	EPO,PDGFA,PDGFB,PDGFRB,PARK7,ACVR2B,AXIN1,MET,PIK3CA,PKD1,PKD2,FGF10,AKT1,FGFR1,VEGFA,FLT1,WNT5A,WNT7B,RICTOR,ALS2,STIL,MST1R,ARRB2,CSF1,CSF1R,PDGFD,PRKACA,IL1B,PRLR,PRNP,SOD1,GHRL,PSEN1,INSR,DAB2,CCNK,MAPK8IP3,LRP8,STK3,STK4,BMP2,BMP4,KISS1R,FZD5,WNT3A,C5,PDGFC,CALCA,TDGF1,RET,GPRC5A,EDN1,EDNRA,CCNB1,TGFB2,TGFB3,TGFBR1,TGFBR2,EFNA1,LRP1,TNF,PDCD10,TP73
GO: Biological Process	GO:0033674	positive regulation of kinase activity		1.807e-21	1.514e-17	5.823e-20	5.597e-19	65	651	EPO,PDGFA,PDGFB,PDGFRA,PDGFRB,PARK7,ACVR2B,AXIN1,MET,PIK3CA,PKD1,PKD2,FGF10,AKT1,FGFR1,VEGFA,FLT1,WNT5A,WNT7B,ZNF622,RICTOR,ALS2,STIL,MST1R,ARRB2,CSF1,CSF1R,PDGFD,PRKACA,IL1B,PRLR,PRNP,SOD1,GHRL,PSEN1,INSR,DAB2,CCNK,MAPK8IP3,LRP8,STK3,STK4,BMP2,BMP4,KISS1R,FZD5,WNT3A,C5,PDGFC,CALCA,TDGF1,RET,GPRC5A,EDN1,EDNRA,CCNB1,TGFB2,TGFB3,TGFBR1,TGFBR2,EFNA1,LRP1,TNF,PDCD10,TP73
GO: Biological Process	GO:0072009	nephron epithelium development		1.885e-21	1.58e-17	6.053e-20	5.817e-19	30	122	NOG,PDGFB,SOX8,CITED2,SALL1,PKD1,PKD2,FGF8,FOXC1,VEGFA,WNT7B,SHH,POU3F3,OSR1,SMO,CTNNB1,MYO1E,GATA3,BCL2,BMP2,BMP4,GLI3,NOTCH1,KIF26B,LAMA5,LAMB2,LHX1,LIF,PBX1,SMAD4
GO: Biological Process	GO:0007155	cell adhesion		2.279e-21	1.909e-17	7.288e-20	7.004e-19	104	1509	TPM1,PCSK5,EPO,RPL29,CEBPB,PDGFRA,TRO,MCAM,LAMC3,CD46,ACVR1,ACVRL1,FOXA1,FOXA2,ADA,ADAM10,PLXNB2,GRHL2,CITED2,SLIT2,FBLN1,PIK3CA,SCGB1A1,PKD1,AKT1,RIC8A,MMP2,PLG,CXCL12,COL1A1,VEGFA,VEZT,WNT5A,WNT7B,APBA1,SHH,CSF1,PARVA,ADAM2,CTNNB1,IHH,IL1B,ZP4,PRLR,IL6ST,PRNP,MYB,SOX2,MYH9,MYH10,PSEN1,DISC1,INPPL1,LAMA1,GATA1,GATA3,DAB2,SRF,CDH23,BCL2,ASTL,ZP3,ITGB1,B4GALT1,JAG2,BMP2,BMP4,GLI2,GLI3,WNT3A,BYSL,P…
GO: Biological Process	GO:0003229	ventricular cardiac muscle tissue development		2.775e-21	2.326e-17	8.827e-20	8.484e-19	23	62	TPM1,EPO,EPOR,NOG,RYR2,HAND1,FGFR2,FOXC1,CHD7,MED1,NKX2-5,CTNNB1,MYL2,GATA4,PPP1R13L,BMPR1A,NOTCH1,TBX3,ZFPM2,TGFB2,TGFBR1,LY6E,SMAD4
GO: Biological Process	GO:0048666	neuron development		2.781e-21	2.33e-17	8.827e-20	8.484e-19	95	1298	EPO,EPOR,NOG,PDGFB,PDLIM7,EXT1,ADAM10,PLXNB2,MECP2,SLIT2,MET,PIK3CA,PRMT1,FGF8,AKT1,FGFR1,FGFR2,MMP2,FKBP4,CXCL12,HAND2,VEGFA,SEMA3C,ATF5,ATG7,WNT5A,WNT7B,SHH,ALS2,SIN3A,BCL11B,CSF1R,RRN3,FSHR,FOXP1,SMO,PRKCSH,CTNNB1,IHH,KDM1A,SOD1,SOD2,MYH10,GHRL,ATP7A,PSEN1,NCKAP1,DISC1,INPPL1,LAMA1,GATA2,GATA3,DAB2,SRF,CDH23,NDN,BCL2,ITGB1,MAPK8IP3,LRP8,PRDM1,GJA1,BMP4,NFE2L2,GLI2,GLI3,WNT3A,KDR,GNAQ,RAB3A,NOT…
GO: Biological Process	GO:0030155	regulation of cell adhesion		3.466e-21	2.905e-17	1.096e-19	1.053e-18	71	777	TPM1,PCSK5,EPO,CEBPB,CD46,ACVRL1,FOXA1,FOXA2,ADA,ADAM10,PLXNB2,CITED2,FBLN1,PIK3CA,SCGB1A1,PKD1,AKT1,MMP2,PLG,CXCL12,COL1A1,VEGFA,WNT5A,SHH,CSF1,IHH,IL1B,ZP4,PRLR,IL6ST,PRNP,MYB,SOX2,DISC1,LAMA1,GATA3,DAB2,SRF,BCL2,ZP3,ITGB1,JAG2,BMP2,BMP4,GLI2,GLI3,WNT3A,KDR,NOTCH1,FOXP3,DDR1,CALCA,KIF26B,LAMA2,LAMA3,LAMA4,LAMA5,LAMB1,TDGF1,ZMIZ1,RET,RUNX1,EDIL3,TGFB2,TGFBR2,LIMS1,EFNA1,CD9,LRP1,TNF,SMAD3
GO: Biological Process	GO:1902533	positive regulation of intracellular signal transduction		3.56e-21	2.983e-17	1.121e-19	1.078e-18	87	1119	EPO,EPOR,ERBB4,PDGFA,PDGFB,PDGFRA,PDGFRB,PARK7,ADA,AXIN1,MET,PIK3CA,PKD2,FGF3,FGF4,FGF7,PRMT1,FGF8,FGF9,PLAGL2,FGF10,AKT1,FGFR1,FGFR2,HAND2,VEGFA,FLT1,FLT4,WNT5A,WNT7B,ZNF622,RICTOR,ALS2,POU5F1,MST1R,MSX1,ARRB2,CSF1,CSF1R,PDGFD,FSHR,CTNNB1,IL1B,SOD1,SOX2,GHRL,PSEN1,INSL3,INSR,GATA3,DAB2,GATA4,BAX,BCL2,BCL2L1,ITGB1,FGF17,DDX5,MAPK8IP3,STK3,GJA1,BMP2,BMP4,KISS1R,FZD5,PLCB1,KDR,C5,PDGFC,NOTCH1,NPPC,…
GO: Biological Process	GO:0001708	cell fate specification		3.804e-21	3.188e-17	1.194e-19	1.148e-18	28	105	SOX18,FOXA1,FOXA2,EOMES,FGFR1,SOX6,SHH,POU5F1,SMO,CTNNB1,IHH,PRDM14,SOX2,MYL2,PSEN1,ITGB1,BMPR1A,EHMT2,GLI2,GLI3,WNT3A,NOTCH1,TBX3,SOX17,TEAD4,GSC,OTX2,OLIG2
GO: Biological Process	GO:0009628	response to abiotic stimulus		3.872e-21	3.245e-17	1.211e-19	1.164e-18	98	1375	EPO,HIF1A,ERCC1,ERCC2,NOG,ACADM,PDGFRB,ACVRL1,ADA,PKDREJ,TTN,MECP2,RYR1,RYR2,TWIST1,CITED2,UBE2A,UBE2B,PKD1,PKD2,AKT1,RIC8A,MMP2,NIPBL,FKBP4,CXCL12,COL1A1,VEGFA,DDIT4,FLT1,DEAF1,ATG7,MSH2,COPS3,XRCC2,XRCC4,SLC8A1,ARNT,ARRB2,STC2,PRKACA,ADAM2,CTNNB1,IHH,IL1B,KDM1A,SOD1,SOD2,MYB,SOX2,GHRL,ATP7A,DISC1,GATA3,GATA4,SRF,GATA6,BAX,IREB2,BCL2,BCL2L1,ITGB1,PTGS2,GJA1,BMP2,JUNB,BRCA1,NFE2L2,KDR,GNAQ,NMT1,R…
GO: Biological Process	GO:0090100	positive regulation of transmembrane receptor protein serine/threonine kinase signaling pathway		4.132e-21	3.463e-17	1.287e-19	1.237e-18	29	115	ACVR1,ACVR1B,ACVR2A,ACVR2B,ACVRL1,AXIN1,CITED2,FGF9,POU5F1,MSX1,RNF111,INHA,INHBA,INHBB,INHBC,DAB2,GATA4,GATA6,BMP2,BMP4,BMPR1A,KDR,NOTCH1,INHBE,TGFB2,TGFB3,TGFBR1,SMAD2,SMAD4
GO: Biological Process	GO:2000241	regulation of reproductive process		4.742e-21	3.974e-17	1.472e-19	1.415e-18	36	194	PARK7,ACVR1B,ADA,PKDREJ,CITED2,UBE2B,WNT5A,SHH,GCM1,MSX1,PRKACA,SNAI1,CTNNB1,ZP4,PRDM14,INHBA,INHBB,INSL3,INSR,ASTL,ZP2,ZP3,B4GALT1,STK3,STK4,BMP4,PLCB1,SPATA22,NOTCH1,NPPC,TCP11,RUNX1,ZFPM2,LIF,OVGP1,PAEP
GO: Biological Process	GO:0030030	cell projection organization		5.402e-21	4.527e-17	1.67e-19	1.605e-18	116	1828	TPM1,EPO,EPOR,NOG,PDGFA,PDGFB,PDLIM7,EXT1,ADAM10,PLXNB2,MECP2,SLIT2,MET,UBE2B,PIK3CA,PKD2,PRMT1,FGF8,AKT1,FGFR1,FGFR2,MMP2,FKBP4,CXCL12,VEGFA,SEMA3C,ATG7,WNT5A,WNT7B,SHH,ALS2,SIN3A,STIL,DNAI1,BCL11B,CSF1R,RRN3,FSHR,PRKACA,PARVA,B9D1,FOXP1,SMO,PRKCSH,CTNNB1,KDM1A,PRNP,SOD1,NES,STK36,SPAG1,MYH9,MYH10,GHRL,ATP7A,PSEN1,NCKAP1,BRK1,DISC1,INPP5K,INPPL1,INSR,LAMA1,GATA3,DAB2,SRF,BAX,CDH23,NDN,BCL2,BCL2L…
GO: Biological Process	GO:0050767	regulation of neurogenesis		5.54e-21	4.643e-17	1.707e-19	1.64e-18	80	972	EPO,EPOR,ERBB4,HIF1A,NOG,MAN2A1,SOX8,FOXA1,FOXA2,ADAM10,PLXNB2,MECP2,SLIT2,MET,SALL1,MIB1,AKT1,FGFR1,NIPBL,FKBP4,CXCL12,VEGFA,SEMA3C,ATF5,WNT5A,WNT7B,SHH,CHD7,SIN3A,XRCC2,MED1,XRCC4,BCL11B,CSF1,RRN3,NKX2-5,SMO,PRKCSH,CTNNB1,IL1B,IL6ST,KDM1A,MYB,SOX2,SOX5,SOX10,PSEN1,DISC1,INPPL1,GATA2,GATA3,DAB2,SRF,BCL2,ITGB1,MAPK8IP3,LRP8,BMP2,BMP4,BMPR1A,NFE2L2,GLI2,GLI3,WNT3A,KDR,DLX1,NOTCH1,GRN,RET,DICER1,LI…
GO: Biological Process	GO:0051960	regulation of nervous system development		8.035e-21	6.733e-17	2.466e-19	2.37e-18	85	1088	EPO,EPOR,ERBB4,HIF1A,NOG,MAN2A1,SOX8,FOXA1,FOXA2,ADAM10,PLXNB2,MECP2,TULP3,SLIT2,MET,SALL1,MIB1,AKT1,FGFR1,NIPBL,FKBP4,CXCL12,VEGFA,SEMA3C,ATF5,WNT5A,WNT7B,SHH,CHD7,SIN3A,XRCC2,MED1,XRCC4,BCL11B,CSF1,RRN3,PRKACA,NKX2-5,SMO,PRKCSH,CTNNB1,IL1B,IL6ST,KDM1A,MYB,SOX2,SOX5,SOX10,GHRL,PSEN1,DISC1,INPPL1,GATA2,GATA3,DAB2,SRF,BCL2,ITGB1,MAPK8IP3,LRP8,GHSR,BMP2,BMP4,BMPR1A,NFE2L2,GLI2,GLI3,WNT3A,KDR,DLX1,N…
GO: Biological Process	GO:0001942	hair follicle development		8.811e-21	7.384e-17	2.695e-19	2.59e-18	28	108	ERCC2,PDGFA,SOX18,ACVR1B,ALX4,FGF7,FGF10,AKT1,FGFR2,WNT5A,SHH,SOSTDC1,BARX2,SMO,SNAI1,CTNNB1,ATP7A,PSEN1,INHBA,BCL2,PTGS2,NOTCH1,LAMA5,RUNX1,DICER1,TGFB2,TNF,SMAD4
GO: Biological Process	GO:0051146	striated muscle cell differentiation		9.456e-21	7.924e-17	2.882e-19	2.769e-18	47	354	TPM1,ACADM,PDGFRA,PDGFRB,SPEG,ACVR1,TTN,RYR1,MET,PITX2,AKT1,CXCL12,VEGFA,SOX6,ATG7,SHH,BARX2,MSX1,SLC8A1,ARRB2,CSRP2,NKX2-5,FOXP1,SMO,MYH9,MYH10,MYL2,GATA4,SRF,GATA6,BCL2,KAT2A,ITGB1,BMP2,BMP4,WNT3A,NOTCH1,TBX3,YBX1,KRT19,TDGF1,DICER1,EDN1,CCNB1,CD9,IFT88,SMAD4
GO: Biological Process	GO:0051347	positive regulation of transferase activity		9.865e-21	8.267e-17	2.995e-19	2.879e-18	68	731	EPO,PDGFA,PDGFB,PDGFRA,PDGFRB,PARK7,ACVR2B,GRHL2,AXIN1,MET,PIK3CA,PKD1,PKD2,FGF10,AKT1,FGFR1,VEGFA,FLT1,WNT5A,WNT7B,ZNF622,RICTOR,ALS2,STIL,MST1R,ARRB2,CSF1,CSF1R,PDGFD,PRKACA,CTNNB1,IL1B,PRLR,PRNP,SOD1,GHRL,PSEN1,INSR,DAB2,CCNK,MAPK8IP3,LRP8,STK3,STK4,BMP2,BMP4,KISS1R,FZD5,WNT3A,C5,PDGFC,CALCA,TDGF1,RET,GPRC5A,EDN1,EDNRA,CCNB1,TGFB2,TGFB3,TGFBR1,TGFBR2,EFNA1,LRP1,PARN,TNF,PDCD10,TP73
GO: Biological Process	GO:0010463	mesenchymal cell proliferation		1.157e-20	9.693e-17	3.499e-19	3.363e-18	22	58	PDGFA,FGF4,FGF7,FGF9,FGFR1,FGFR2,HAND2,VEGFA,WNT5A,SHH,MSX1,OSR1,FOXP1,SMO,CTNNB1,IHH,BMP2,BMP4,BMPR1A,KDR,FOXP2,TGFBR2
GO: Biological Process	GO:0042060	wound healing		1.202e-20	1.007e-16	3.622e-19	3.481e-18	62	617	TPM1,MAFG,ERBB4,HIF1A,NOG,PDGFA,PDGFB,PDGFRA,PDGFRB,MCAM,ACVRL1,FOXA2,FBLN1,PIK3CA,FGF7,FGF10,MAFF,FGFR2,PLG,COL1A1,WNT5A,SHH,SCUBE1,ARRB2,GNA13,PRKACA,KDM1A,SOX2,MYH9,MYH10,INSL3,GATA1,GATA2,GATA3,GATA4,SRF,GATA6,B4GALT1,GJA1,NFE2L2,GLI3,WNT3A,GNA12,GNAQ,RAB3A,NOS3,NOTCH1,DDR1,DICER1,EDN1,ZFPM2,CCNB1,TGFB2,TGFB3,TGFBR1,TGFBR2,CD9,PDCD10,SERPINA5,SMAD2,SMAD3,SMAD4
GO: Biological Process	GO:0043408	regulation of MAPK cascade		1.265e-20	1.06e-16	3.799e-19	3.652e-18	74	857	EPO,EPOR,ERBB4,PDGFA,PDGFB,PDGFRA,PDGFRB,AXIN1,MET,FBLN1,FGF4,PRMT1,FGF8,FGF9,FGF10,AKT1,FGFR1,FGFR2,HAND2,VEGFA,FLT1,FLT4,WNT5A,WNT7B,ZNF622,MST1R,ARRB2,CSF1R,PDGFD,FSHR,CTNNB1,IL1B,SOD1,SOX2,GHRL,PSEN1,INHA,INHBA,INHBB,INHBC,INPP5K,INPPL1,INSR,DAB2,GATA4,MAPK8IP3,STK3,BMP2,BMP4,KISS1R,FZD5,RPS6KA6,PLCB1,KDR,C5,PDGFC,NOTCH1,INHBE,TDGF1,GRIN2B,RET,EDN1,EDNRA,TGFB2,TGFB3,TGFBR1,LIF,EFNA1,ERRFI1,LR…
GO: Biological Process	GO:0046545	development of primary female sexual characteristics		1.364e-20	1.143e-16	4.083e-19	3.924e-18	30	130	CEBPB,PDGFRA,ACVR1B,SLIT2,ARID5B,FGF7,MMP2,FOXC1,VEGFA,TIPARP,ARRB2,FSHR,SOD1,ZFP42,INHA,INHBA,INHBB,INSR,BAX,BCL2,BCL2L1,ZP3,BMP4,PTX3,KDR,NOS3,RUNX1,ZFPM2,PLEKHA1,SMAD4
GO: Biological Process	GO:0010035	response to inorganic substance		1.414e-20	1.185e-16	4.217e-19	4.053e-18	63	638	EPOR,HIF1A,ERCC1,CEBPA,PDGFRB,ACO1,PARK7,ADA,TTN,MECP2,RYR1,RYR2,ADD1,KLF2,MET,SCGB1A1,PKD2,AKT1,MMP2,MMP9,COL1A1,ATG7,WNT5A,SHH,CLIC4,APOB,XRCC4,ALG2,SLC8A1,CSF2,PDGFD,FOXP1,PRNP,SOD1,SOD2,MYB,ADCY10,CYP1A2,PCGF2,ATP7A,GATM,IREB2,BCL2,SLC30A1,PTGS2,DDX11,JUNB,NFE2L2,KCNJ1,PLCB1,KDR,NOS3,NR4A2,EDN1,CCNB1,FOSL1,LIG4,CD9,PLEKHA1,TNF,PDCD10,ENDOG,TP53
GO: Biological Process	GO:0030099	myeloid cell differentiation		1.48e-20	1.24e-16	4.397e-19	4.226e-18	54	474	EPO,HHEX,HIF1A,ERCC2,CEBPA,CEBPB,ACVR1B,ACVR2A,ADD1,KLF2,CITED2,PRMT1,MMP9,VEGFA,SOX6,LEO1,SIN3A,MED1,PAF1,ARNT,CSF1,CSF1R,CSF2,KLF1,CTR9,FSHR,FOXP1,CTNNB1,WDR61,KDM1A,GABPA,MYB,TET2,SP1,SP3,MYH9,PSEN1,INHA,INHBA,GATA1,GATA2,GATA3,DAB2,SRF,IREB2,BMP4,JUNB,PLCB1,CDC73,RUNX1,LIF,TGFBR2,TNF,EPAS1
GO: Biological Process	GO:0022405	hair cycle process		1.518e-20	1.272e-16	4.447e-19	4.274e-18	28	110	ERCC2,PDGFA,SOX18,ACVR1B,ALX4,FGF7,FGF10,AKT1,FGFR2,WNT5A,SHH,SOSTDC1,BARX2,SMO,SNAI1,CTNNB1,ATP7A,PSEN1,INHBA,BCL2,PTGS2,NOTCH1,LAMA5,RUNX1,DICER1,TGFB2,TNF,SMAD4
GO: Biological Process	GO:0001657	ureteric bud development		1.518e-20	1.272e-16	4.447e-19	4.274e-18	28	110	NOG,SOX8,CITED2,SLIT2,SALL1,PKD2,FGF8,FGFR1,FGFR2,FOXC1,VEGFA,SHH,OSR1,SMO,CTNNB1,GATA3,BCL2,BMP2,BMP4,GLI3,KIF26B,LAMA5,RET,LHX1,PBX1,SMAD2,SMAD3,SMAD4
GO: Biological Process	GO:0098773	skin epidermis development		1.518e-20	1.272e-16	4.447e-19	4.274e-18	28	110	ERCC2,PDGFA,SOX18,ACVR1B,ALX4,FGF7,FGF10,AKT1,FGFR2,WNT5A,SHH,SOSTDC1,BARX2,SMO,SNAI1,CTNNB1,ATP7A,PSEN1,INHBA,BCL2,PTGS2,NOTCH1,LAMA5,RUNX1,DICER1,TGFB2,TNF,SMAD4
GO: Biological Process	GO:0022404	molting cycle process		1.518e-20	1.272e-16	4.447e-19	4.274e-18	28	110	ERCC2,PDGFA,SOX18,ACVR1B,ALX4,FGF7,FGF10,AKT1,FGFR2,WNT5A,SHH,SOSTDC1,BARX2,SMO,SNAI1,CTNNB1,ATP7A,PSEN1,INHBA,BCL2,PTGS2,NOTCH1,LAMA5,RUNX1,DICER1,TGFB2,TNF,SMAD4
GO: Biological Process	GO:0043410	positive regulation of MAPK cascade		2.517e-20	2.11e-16	7.351e-19	7.065e-18	61	607	EPO,EPOR,ERBB4,PDGFA,PDGFB,PDGFRA,PDGFRB,AXIN1,MET,FGF4,PRMT1,FGF8,FGF9,FGF10,FGFR1,FGFR2,HAND2,VEGFA,FLT1,FLT4,WNT5A,WNT7B,ZNF622,MST1R,ARRB2,CSF1R,PDGFD,FSHR,CTNNB1,IL1B,SOD1,SOX2,GHRL,PSEN1,INSR,DAB2,GATA4,MAPK8IP3,STK3,BMP2,BMP4,KISS1R,FZD5,PLCB1,KDR,C5,PDGFC,NOTCH1,TDGF1,RET,EDN1,EDNRA,TGFB2,TGFB3,TGFBR1,LIF,EFNA1,LRP1,TNF,PDCD10,TP73
GO: Biological Process	GO:0010720	positive regulation of cell development		2.928e-20	2.454e-16	8.52e-19	8.188e-18	65	686	EPO,EPOR,HIF1A,NOG,MAN2A1,SOX8,FOXA1,FOXA2,PLXNB2,MECP2,ADD1,SLIT2,MET,SALL1,FGFR1,NIPBL,CXCL12,VEGFA,SEMA3C,WNT5A,SHH,SIN3A,XRCC2,XRCC4,CSF1,RRN3,NKX2-5,SMO,CTNNB1,IL1B,IL6ST,KDM1A,MYB,SOX2,SOX10,PSEN1,DISC1,GATA2,DAB2,SRF,BCL2,ITGB1,MAPK8IP3,LRP8,BMP2,BMP4,NFE2L2,GLI2,GLI3,WNT3A,KDR,DLX1,NOTCH1,GRN,RET,RUNX1,DICER1,EDN1,LIF,LIG4,LIMS1,LRP1,TNF,OLIG2,TP73
GO: Biological Process	GO:0048645	animal organ formation		3.126e-20	2.62e-16	9.065e-19	8.712e-18	24	76	HHEX,NOG,CITED2,FGF3,FGF8,FGF10,FGFR1,FGFR2,HAND2,WNT5A,SHH,POU5F1,CTNNB1,GATA6,BMP2,BMP4,BMPR1A,GLI2,GLI3,WNT3A,NOTCH1,SOX17,TGFBR2,IFT88
GO: Biological Process	GO:0042633	hair cycle		4.357e-20	3.651e-16	1.255e-18	1.206e-17	30	135	ERCC2,PDGFA,SOX18,ACVR1B,ALX4,FGF7,FGF10,AKT1,FGFR2,NIPBL,WNT5A,SHH,SOSTDC1,BARX2,SMO,SNAI1,CTNNB1,ATP7A,PSEN1,INHBA,BCL2,PPP1R13L,PTGS2,NOTCH1,LAMA5,RUNX1,DICER1,TGFB2,TNF,SMAD4
GO: Biological Process	GO:0042303	molting cycle		4.357e-20	3.651e-16	1.255e-18	1.206e-17	30	135	ERCC2,PDGFA,SOX18,ACVR1B,ALX4,FGF7,FGF10,AKT1,FGFR2,NIPBL,WNT5A,SHH,SOSTDC1,BARX2,SMO,SNAI1,CTNNB1,ATP7A,PSEN1,INHBA,BCL2,PPP1R13L,PTGS2,NOTCH1,LAMA5,RUNX1,DICER1,TGFB2,TNF,SMAD4
GO: Biological Process	GO:0042063	gliogenesis		4.786e-20	4.011e-16	1.374e-18	1.32e-17	46	352	ERCC2,NOG,PDGFB,LAMC3,SOX8,MECP2,FGF10,AKT1,SOX6,ATF5,SHH,GCM1,CSF1,CSF1R,SMO,CTNNB1,IL1B,IL6ST,SOD1,MYB,SOX2,SOX5,SOX10,PSEN1,DISC1,NDN,LRP8,BMP2,BMP4,GLI3,DLX1,NOTCH1,LAMA2,LAMB1,LAMB2,GRN,DICER1,TGFB2,LIF,OTX2,CD9,LRP1,TNF,EMX1,OLIG2,TP73
GO: Biological Process	GO:0008585	female gonad development		5.14e-20	4.308e-16	1.47e-18	1.413e-17	29	125	CEBPB,PDGFRA,SLIT2,ARID5B,FGF7,MMP2,FOXC1,VEGFA,TIPARP,ARRB2,FSHR,SOD1,ZFP42,INHA,INHBA,INHBB,INSR,BAX,BCL2,BCL2L1,ZP3,BMP4,PTX3,KDR,NOS3,RUNX1,ZFPM2,PLEKHA1,SMAD4
GO: Biological Process	GO:0090092	regulation of transmembrane receptor protein serine/threonine kinase signaling pathway		5.713e-20	4.787e-16	1.628e-18	1.565e-17	40	263	NOG,ACVR1,ACVR1B,ACVR2A,ACVR2B,ACVRL1,AXIN1,CITED2,FGF9,FGF10,WNT5A,SHH,SOSTDC1,POU5F1,MSX1,RNF111,INHA,INHBA,INHBB,INHBC,DAB2,GATA4,GATA6,BMP2,BMP4,BMPR1A,CHRDL1,KDR,DLX1,NOTCH1,INHBE,TDGF1,TGFB2,TGFB3,TGFBR1,TGFBR2,TP53,SMAD2,SMAD3,SMAD4
GO: Biological Process	GO:0055008	cardiac muscle tissue morphogenesis		6.26e-20	5.246e-16	1.778e-18	1.709e-17	24	78	TPM1,EPO,EPOR,NOG,TTN,RYR2,PITX2,HAND1,FGFR2,FOXC1,WNT5A,CHD7,MED1,NKX2-5,CTNNB1,MYL2,BMP2,BMPR1A,NOTCH1,ZFPM2,TGFB2,TGFBR1,LY6E,SMAD4
GO: Biological Process	GO:0046620	regulation of organ growth		6.83e-20	5.724e-16	1.934e-18	1.858e-17	30	137	ERBB4,NOG,CITED2,FGF8,FGF9,AKT1,FGFR1,FGFR2,FOXC1,NKX2-5,FOXP1,SMO,SOD1,GATA4,GATA6,SERP1,STK3,STK4,JARID2,GJA1,BMPR1A,NOTCH1,BCL2L11,RBP4,EDN1,ZFPM2,CCNB1,TGFBR1,TGFBR2,TP73
GO: Biological Process	GO:0060993	kidney morphogenesis		7.274e-20	6.095e-16	2.052e-18	1.972e-17	27	106	NOG,GCNT3,PDGFRB,SOX8,CITED2,SALL1,PKD1,PKD2,FGF8,FGF10,VEGFA,WNT7B,SHH,OSR1,SMO,CTNNB1,GATA3,BCL2,BMP2,BMP4,GLI3,KIF26B,LAMA5,LHX1,LIF,PBX1,SMAD4
GO: Biological Process	GO:0023014	signal transduction by protein phosphorylation		8.013e-20	6.715e-16	2.253e-18	2.166e-17	82	1060	EPO,EPOR,NR2C2,ERBB4,PDGFA,PDGFB,PDGFRA,PDGFRB,AXIN1,MET,FBLN1,FGF3,FGF4,FGF7,PRMT1,FGF8,FGF9,FGF10,AKT1,FGFR1,FGFR2,HAND2,VEGFA,FLT1,FLT4,WNT5A,WNT7B,ZNF622,MED1,MST1R,ARRB2,CSF1R,CSF2,PDGFD,FSHR,CTNNB1,IL1B,SOD1,SOX2,GHRL,PSEN1,INHA,INHBA,INHBB,INHBC,INPP5K,INPPL1,INSR,DAB2,GATA4,FGF17,MAPK8IP3,STK3,STK4,BMP2,BMP4,CCM2,KISS1R,FZD5,RPS6KA6,PLCB1,KDR,C5,PDGFC,NOTCH1,INHBE,TDGF1,GRIN2B,RET,EDN1,ED…
GO: Biological Process	GO:0120036	plasma membrane bounded cell projection organization		9.205e-20	7.713e-16	2.58e-18	2.479e-17	112	1790	TPM1,EPO,EPOR,NOG,PDLIM7,EXT1,ADAM10,PLXNB2,MECP2,SLIT2,MET,UBE2B,PIK3CA,PKD2,PRMT1,FGF8,AKT1,FGFR1,FGFR2,MMP2,FKBP4,CXCL12,VEGFA,SEMA3C,ATG7,WNT5A,WNT7B,SHH,ALS2,SIN3A,STIL,DNAI1,BCL11B,CSF1R,RRN3,FSHR,PRKACA,PARVA,B9D1,FOXP1,SMO,PRKCSH,CTNNB1,KDM1A,PRNP,SOD1,STK36,SPAG1,MYH9,MYH10,GHRL,ATP7A,PSEN1,NCKAP1,BRK1,DISC1,INPP5K,INPPL1,INSR,LAMA1,GATA3,DAB2,SRF,BAX,CDH23,NDN,BCL2,BCL2L1,ITGB1,MAPK8IP3…
GO: Biological Process	GO:2001233	regulation of apoptotic signaling pathway		1.239e-19	1.038e-15	3.461e-18	3.326e-17	52	461	EPO,HIF1A,NOG,PARK7,ACVR1,PLAGL2,FGF10,AKT1,FGFR1,MMP9,CXCL12,VEGFA,COL2A1,G2E3,MSX1,ARRB2,CSF2,RRN3,SNAI1,CTNNB1,SYVN1,IL1B,KDM1A,SOD1,SOD2,PCGF2,PSEN1,INHBA,INHBB,GATA1,DAB2,GATA4,BAX,BCL2,BCL2L1,PTGS2,STK3,STK4,BMP4,BRCA1,NFE2L2,NMT1,NOS3,BCL2L11,NR4A2,RET,TGFB2,TGFBR1,TNF,TP53,SMAD3,TP73
GO: Biological Process	GO:0072175	epithelial tube formation		1.298e-19	1.088e-15	3.615e-18	3.474e-17	32	163	HIF1A,NOG,SOX8,PLXNB2,GRHL2,TULP3,TWIST1,CITED2,SALL1,MIB1,FGF3,FGF8,HAND1,FGF10,FGFR2,KDM6A,DEAF1,WNT5A,SHH,STIL,PRKACA,OSR1,CTNNB1,GATAD2A,NCKAP1,GATA3,KAT2A,STK3,STK4,BMP4,RET,TGFB2
GO: Biological Process	GO:0000165	MAPK cascade		1.471e-19	1.232e-15	4.081e-18	3.922e-17	81	1048	EPO,EPOR,NR2C2,ERBB4,PDGFA,PDGFB,PDGFRA,PDGFRB,AXIN1,MET,FBLN1,FGF3,FGF4,FGF7,PRMT1,FGF8,FGF9,FGF10,AKT1,FGFR1,FGFR2,HAND2,VEGFA,FLT1,FLT4,WNT5A,WNT7B,ZNF622,MED1,MST1R,ARRB2,CSF1R,CSF2,PDGFD,FSHR,CTNNB1,IL1B,SOD1,SOX2,GHRL,PSEN1,INHA,INHBA,INHBB,INHBC,INPP5K,INPPL1,INSR,DAB2,GATA4,FGF17,MAPK8IP3,STK3,BMP2,BMP4,CCM2,KISS1R,FZD5,RPS6KA6,PLCB1,KDR,C5,PDGFC,NOTCH1,INHBE,TDGF1,GRIN2B,RET,EDN1,EDNRA,T…
GO: Biological Process	GO:0050769	positive regulation of neurogenesis		1.663e-19	1.394e-15	4.6e-18	4.421e-17	59	592	EPO,EPOR,HIF1A,NOG,MAN2A1,SOX8,FOXA1,FOXA2,PLXNB2,MECP2,SLIT2,MET,SALL1,FGFR1,NIPBL,CXCL12,VEGFA,WNT5A,SHH,SIN3A,XRCC2,XRCC4,CSF1,RRN3,NKX2-5,SMO,CTNNB1,IL1B,IL6ST,KDM1A,MYB,SOX2,SOX10,PSEN1,DISC1,GATA2,SRF,BCL2,ITGB1,MAPK8IP3,LRP8,BMP2,BMP4,NFE2L2,GLI2,GLI3,WNT3A,KDR,DLX1,NOTCH1,GRN,RET,DICER1,LIF,LIG4,LRP1,TNF,OLIG2,TP73
GO: Biological Process	GO:0055007	cardiac muscle cell differentiation		2.311e-19	1.937e-15	6.371e-18	6.123e-17	32	166	ACADM,PDGFRA,PDGFRB,SPEG,ACVR1,TTN,MET,PITX2,VEGFA,SOX6,ATG7,SLC8A1,ARRB2,NKX2-5,FOXP1,MYH10,MYL2,GATA4,SRF,GATA6,KAT2A,ITGB1,BMP2,BMP4,WNT3A,TBX3,TDGF1,DICER1,EDN1,CCNB1,IFT88,SMAD4
GO: Biological Process	GO:0030198	extracellular matrix organization		2.363e-19	1.98e-15	6.493e-18	6.24e-17	48	399	ERCC2,PDGFA,PDGFB,PDGFRA,LAMC3,ADAM10,FBLN1,RIC8A,MMP2,PLG,MMP9,RECK,FOXF2,FOXC1,COL1A1,COL2A1,SCUBE1,FSHR,IHH,ATP7A,MYO1E,LAMA1,ITGB1,B4GALT1,SULF2,PTX3,WNT3A,KDR,NOTCH1,DDR1,LAMA2,LAMA3,LAMA4,LAMA5,LAMB1,LAMB2,LAMB3,LAMC1,LAMC2,ADAMTS5,TGFB2,TGFBR1,LMX1B,TLL1,LRP1,ELF3,TNF,SMAD3
GO: Biological Process	GO:0060415	muscle tissue morphogenesis		3.1e-19	2.598e-15	8.491e-18	8.16e-17	25	92	TPM1,EPO,EPOR,NOG,TTN,RYR2,PITX2,HAND1,FGFR2,FOXC1,WNT5A,CHD7,MED1,NKX2-5,CTNNB1,MYL2,BMP2,BMP4,BMPR1A,NOTCH1,ZFPM2,TGFB2,TGFBR1,LY6E,SMAD4
GO: Biological Process	GO:0021953	central nervous system neuron differentiation		3.696e-19	3.097e-15	1.009e-17	9.695e-17	36	220	ERBB4,TULP3,EOMES,SLIT2,SALL1,FGF8,FGFR1,FGFR2,ATF5,ATG7,WNT5A,SHH,SIN3A,BCL11B,CSF1R,GIGYF2,SMO,CTNNB1,SOX2,SOX5,ATP7A,PSEN1,INHBA,DISC1,GATA2,GLI2,GLI3,WNT3A,DLX1,GNAQ,NR4A2,DICER1,LHX1,LMX1B,EMX1,OLIG2
GO: Biological Process	GO:0061180	mammary gland epithelium development		4.415e-19	3.7e-15	1.201e-17	1.154e-16	24	84	ERBB4,HIF1A,CEBPB,SLIT2,FGF10,AKT1,FGFR2,DEAF1,WNT5A,WNT7B,SOSTDC1,MED1,MST1,MSX1,CSF1,CSF1R,SMO,PRLR,GATA3,BAX,PYGO2,GLI2,DDR1,TBX3
GO: Biological Process	GO:0000904	cell morphogenesis involved in differentiation		5.832e-19	4.888e-15	1.582e-17	1.52e-16	72	873	NOG,PDLIM7,LAMC3,EXT1,ADAM10,PLXNB2,GRHL2,SLIT2,MET,FBLN1,PIK3CA,FGF8,FGFR2,CXCL12,VEGFA,SEMA3C,ATG7,WNT5A,WNT7B,SHH,CLIC4,ALS2,SIN3A,BCL11B,CSF1R,PARVA,FOXP1,SMO,CTNNB1,IHH,SOD1,MYH9,MYH10,ATP7A,PSEN1,DISC1,LAMA1,GATA1,GATA3,DAB2,SRF,CDH23,NDN,BCL2,ITGB1,MAPK8IP3,LRP8,GLI2,GLI3,WNT3A,RAB3A,NOTCH1,TBCE,SOX17,NR4A2,LAMA2,LAMA5,LAMB1,LAMB2,LAMB3,LAMC1,LAMC2,RET,KIF3A,TGFB2,LHX1,LIMS1,EFNA1,OTX2,IFT…
GO: Biological Process	GO:0072080	nephron tubule development		5.926e-19	4.966e-15	1.602e-17	1.54e-16	26	104	NOG,SOX8,CITED2,SALL1,PKD1,PKD2,FGF8,VEGFA,WNT7B,SHH,POU3F3,OSR1,SMO,CTNNB1,GATA3,BCL2,BMP2,BMP4,GLI3,NOTCH1,KIF26B,LAMA5,LHX1,LIF,PBX1,SMAD4
GO: Biological Process	GO:0008544	epidermis development		6.05e-19	5.07e-15	1.63e-17	1.567e-16	54	514	MAFG,ERCC2,PDGFA,SOX18,ACVR1B,GRHL2,ALX4,PITX2,FGF7,FGF10,AKT1,FGFR1,MAFF,FGFR2,FOXC1,WNT5A,SHH,SOSTDC1,CLIC4,BARX2,MED1,BCL11B,SMO,SNAI1,CTNNB1,SOD1,ATP7A,PSEN1,INHBA,INSR,CDH23,BCL2,KEAP1,PTGS2,JAG2,STK4,BMP4,GLI2,NOTCH1,DSC3,KRT19,LAMA3,LAMA5,LAMB3,LAMC2,RUNX1,DICER1,KIF3A,TGFB2,IFT88,ERRFI1,ELF3,TNF,SMAD4
GO: Biological Process	GO:0097190	apoptotic signaling pathway		7.165e-19	6.005e-15	1.925e-17	1.85e-16	62	669	EPO,HIF1A,NOG,CEBPB,PARK7,ACVR1,ACVR1B,PLAGL2,FGF10,AKT1,FGFR1,MMP9,CXCL12,VEGFA,COL2A1,DDIT4,SHH,ZNF622,G2E3,MSH2,MSX1,ARRB2,CSF2,RRN3,SNAI1,CTNNB1,SYVN1,IL1B,KDM1A,SOD1,SOD2,PCGF2,ATP7A,PSEN1,INHBA,INHBB,GATA1,DAB2,GATA4,BAX,BCL2,BCL2L1,PTGS2,DDX5,STK3,STK4,BMP4,BRCA1,NFE2L2,NMT1,NOS3,BCL2L11,NR4A2,RET,TGFB2,TGFBR1,TNF,PDCD10,DEDD,TP53,SMAD3,TP73
GO: Biological Process	GO:0002521	leukocyte differentiation		7.207e-19	6.04e-15	1.93e-17	1.854e-16	58	591	HHEX,CEBPA,CEBPB,CD46,ADA,EOMES,CITED2,MMP9,VEGFA,SHH,CHD7,MSH2,MED1,XRCC4,BCL11B,CSF1,CSF1R,CSF2,FSHR,FOXP1,CTNNB1,IHH,IL1B,KDM1A,SOD1,MYB,SP3,MYH9,ATP7A,PSEN1,INHA,INHBA,GATA1,GATA2,GATA3,SRF,BAX,IREB2,BCL2,KAT2A,ITGB1,PRDM1,JAG2,BMP4,JUNB,FZD5,GLI2,GLI3,PLCB1,FOXP3,ZMIZ1,RUNX1,DICER1,LIF,TGFBR2,LIG4,TNF,TP53
GO: Biological Process	GO:0035137	hindlimb morphogenesis		7.32e-19	6.134e-15	1.954e-17	1.878e-16	19	46	ALX4,TWIST1,SALL1,PITX2,FGF4,FGF8,SHH,OSR2,CHD7,MED1,MSX1,OSR1,CTNNB1,ATP7A,BMP4,BMPR1A,NOTCH1,TBX3,DICER1
GO: Biological Process	GO:0055010	ventricular cardiac muscle tissue morphogenesis		7.554e-19	6.33e-15	2.01e-17	1.931e-16	20	53	TPM1,EPO,EPOR,NOG,RYR2,HAND1,FGFR2,FOXC1,CHD7,MED1,NKX2-5,CTNNB1,MYL2,BMPR1A,NOTCH1,ZFPM2,TGFB2,TGFBR1,LY6E,SMAD4
GO: Biological Process	GO:0060038	cardiac muscle cell proliferation		7.956e-19	6.668e-15	2.11e-17	2.028e-16	23	77	ERBB4,NOG,CITED2,FGF9,FGFR1,FGFR2,FOXC1,NKX2-5,FOXP1,CTNNB1,GATA4,GATA6,JARID2,GJA1,BMPR1A,NOTCH1,RBP4,ZFPM2,CCNB1,TGFB2,TGFBR1,TGFBR2,TP73
GO: Biological Process	GO:1901214	regulation of neuron death		8.066e-19	6.76e-15	2.132e-17	2.049e-16	47	394	EPO,EPOR,HIF1A,CEBPB,PARK7,MECP2,PIK3CA,FGF8,AKT1,VEGFA,DDIT4,ATG7,WNT5A,SHH,MSH2,XRCC2,XRCC4,ARRB2,CSF1,SMO,CTNNB1,IL1B,PRNP,SOD1,SOD2,MYB,NES,ATP7A,PSEN1,GATA3,BAX,BCL2,BCL2L1,WNT3A,KDR,DLX1,BCL2L11,NR4A2,GRN,GRIN2B,TGFB2,TGFB3,LIG4,LRP1,TNF,TP53,TP73
GO: Biological Process	GO:1901342	regulation of vasculature development		9.62e-19	8.061e-15	2.535e-17	2.436e-16	51	465	HHEX,HIF1A,PDGFA,PDGFB,ACVRL1,ADAM10,MECP2,ADD1,TWIST1,KLF2,AMOT,FGF9,PLG,MMP9,EPN1,RECK,FOXC1,VEGFA,FLT1,WNT5A,SHH,EPN2,PDGFD,CTNNB1,IL1B,SOD2,SP1,GHRL,GATA2,GATA4,GATA6,ITGB1,PTGS2,GHSR,BMP4,BRCA1,NFE2L2,KDR,C5,C6,NOS3,NOTCH1,GRN,RUNX1,TGFB2,LIF,TGFBR2,EFNA1,TIE1,CELA1,PDCD10
GO: Biological Process	GO:0045859	regulation of protein kinase activity		9.86e-19	8.263e-15	2.59e-17	2.489e-16	73	903	EPO,HHEX,CEBPA,PDGFA,PDGFB,PDGFRB,PARK7,ACVR2B,TTN,AXIN1,MET,PIK3CA,PKD1,PKD2,FGF10,AKT1,FGFR1,VEGFA,FLT1,WNT5A,WNT7B,RICTOR,ALS2,STIL,MST1,MST1R,ARRB2,CSF1,CSF1R,PDGFD,PRKACA,IL1B,PRLR,PRNP,SOD1,GHRL,PSEN1,INPP5K,INPPL1,INSR,DAB2,CCNK,MAPK8IP3,LRP8,STK3,STK4,BMP2,BMP4,KISS1R,FZD5,WNT3A,C5,GNAQ,PDGFC,CALCA,TDGF1,RET,GPRC5A,NR2F2,EDN1,EDNRA,CCNB1,TGFB2,TGFB3,TGFBR1,TGFBR2,EFNA1,CCNB2,ERRFI1,LRP1,T…
GO: Biological Process	GO:0031175	neuron projection development		1.001e-18	8.391e-15	2.622e-17	2.52e-16	84	1151	EPO,EPOR,NOG,PDLIM7,EXT1,ADAM10,PLXNB2,MECP2,SLIT2,MET,PIK3CA,PRMT1,FGF8,AKT1,FGFR1,FGFR2,MMP2,FKBP4,CXCL12,VEGFA,SEMA3C,ATG7,WNT5A,WNT7B,SHH,ALS2,SIN3A,BCL11B,CSF1R,RRN3,FSHR,FOXP1,SMO,PRKCSH,CTNNB1,KDM1A,SOD1,MYH10,GHRL,ATP7A,PSEN1,NCKAP1,DISC1,INPPL1,LAMA1,GATA3,DAB2,SRF,CDH23,NDN,BCL2,ITGB1,MAPK8IP3,LRP8,GJA1,BMP4,NFE2L2,GLI2,GLI3,WNT3A,KDR,RAB3A,NOTCH1,TBCE,DDR1,NR4A2,LAMA2,LAMB1,LAMB2,LAMC1…
GO: Biological Process	GO:0033043	regulation of organelle organization		1.067e-18	8.944e-15	2.786e-17	2.678e-16	94	1391	TPM1,HIF1A,ERCC1,PDGFA,PDGFB,PDGFRA,CENPF,PDGFRB,PARK7,MECP2,ADD1,TWIST1,SLIT2,MET,UBE2B,PKD1,FGF8,AKT1,FGFR2,MMP9,TRIM36,NIPBL,FKBP4,CXCL12,VEGFA,ATF5,ATG7,WNT5A,CLIC4,RICTOR,POU5F1,SIN3A,STIL,XRCC4,PAF1,MSX1,ARRB2,CSF1R,CSF2,CTCF,CTR9,FSHR,CTNNB1,WDR61,IL1B,KDM1A,MYB,NES,MYH9,NCKAP1,BRK1,INPP5K,INSR,GATA2,GATA3,BAX,BCL2,BCL2L1,KAT2A,DDX11,RTF1,JARID2,BMP4,KISS1R,PYGO2,BRCA1,EHMT2,FZD5,WNT3A,BUB…
GO: Biological Process	GO:0072028	nephron morphogenesis		1.098e-18	9.204e-15	2.858e-17	2.747e-16	24	87	NOG,PDGFRB,SOX8,CITED2,SALL1,PKD1,PKD2,FGF8,VEGFA,SHH,OSR1,SMO,CTNNB1,GATA3,BCL2,BMP2,BMP4,GLI3,KIF26B,LAMA5,LHX1,LIF,PBX1,SMAD4
GO: Biological Process	GO:0006935	chemotaxis		1.282e-18	1.074e-14	3.323e-17	3.194e-16	63	697	NOG,PDGFA,PDGFB,PDGFRA,PDGFRB,PDLIM7,EXT1,ADAM10,PLXNB2,SLIT2,MET,HOXB9,PIK3CA,AMOT,FGF4,FGF7,FGF8,FGF10,FGFR1,CXCL12,VEGFA,SEMA3C,FLT1,WNT5A,WNT7B,SHH,MST1,BCL11B,ARRB2,CSF1,CSF1R,PDGFD,PARVA,FOXP1,SMO,IL1B,MYH10,LAMA1,GATA3,MAPK8IP3,BMP4,GLI2,GLI3,WNT3A,KDR,C5,NOTCH1,CALCA,LAMA2,LAMB2,RET,EDN1,EDNRA,KIF3A,FOSL1,OR1D2,TGFB2,LHX1,EFNA1,OTX2,LRP1,SMAD3,SMAD4
GO: Biological Process	GO:0009953	dorsal/ventral pattern formation		1.285e-18	1.077e-14	3.323e-17	3.194e-16	26	107	NOG,ACVR1,FOXA1,FOXA2,AXIN1,TULP3,FGF8,SHH,SOSTDC1,PRKACA,SMO,CTNNB1,PSEN1,BMP4,BMPR1A,GLI2,GLI3,WNT3A,GSC,EDN1,KIF3A,LHX1,OTX2,IFT88,LMX1B,SMAD2
GO: Biological Process	GO:0042330	taxis		1.59e-18	1.332e-14	4.099e-17	3.94e-16	63	700	NOG,PDGFA,PDGFB,PDGFRA,PDGFRB,PDLIM7,EXT1,ADAM10,PLXNB2,SLIT2,MET,HOXB9,PIK3CA,AMOT,FGF4,FGF7,FGF8,FGF10,FGFR1,CXCL12,VEGFA,SEMA3C,FLT1,WNT5A,WNT7B,SHH,MST1,BCL11B,ARRB2,CSF1,CSF1R,PDGFD,PARVA,FOXP1,SMO,IL1B,MYH10,LAMA1,GATA3,MAPK8IP3,BMP4,GLI2,GLI3,WNT3A,KDR,C5,NOTCH1,CALCA,LAMA2,LAMB2,RET,EDN1,EDNRA,KIF3A,FOSL1,OR1D2,TGFB2,LHX1,EFNA1,OTX2,LRP1,SMAD3,SMAD4
GO: Biological Process	GO:0071407	cellular response to organic cyclic compound		1.609e-18	1.348e-14	4.136e-17	3.975e-16	61	660	NR2C2,CEBPA,CEBPB,PDGFB,PARK7,FOXA1,MECP2,RYR1,RYR2,AXIN1,KLF2,NR0B1,PKD2,AKT1,MMP2,FKBP4,COL1A1,DDIT4,DDX17,ATG7,SIN3A,MED1,TIPARP,NCOR2,SLC8A1,ARRB2,FSHR,NR5A2,PRKACA,FOXP1,SMO,CTNNB1,IL1B,KDM1A,GABPA,SOD1,SOX10,INHBA,INHBB,INPP5K,DAB2,PTGS2,DDX5,LRP8,BMP2,BMP4,BRCA1,EHMT2,KLF9,GLI2,PLCB1,GNAQ,BCL2L11,HCN4,NR4A2,RUNX1,NR2F2,EDN1,CCNB1,ERRFI1,TNF
GO: Biological Process	GO:0006979	response to oxidative stress		1.632e-18	1.368e-14	4.182e-17	4.02e-16	53	507	TPM1,EPOR,HIF1A,ERCC1,ERCC2,PDGFRA,PDGFRB,PARK7,ADA,KLF2,MET,SCGB1A1,PKD2,FGF8,AKT1,MMP2,MMP9,COL1A1,ATG7,ZNF622,ALS2,SIN3A,SLC8A1,ARNT,STC2,PDGFD,FOXP1,CTNNB1,FUT8,PRNP,SOD1,SOD2,MYB,SP1,PCGF2,ATP7A,PSEN1,GATA4,BCL2,PTGS2,BMP4,NFE2L2,NOS3,GPX4,NR4A2,EDN1,FOSL1,PLEKHA1,TNF,PDCD10,ENDOG,EPAS1,TP53
GO: Biological Process	GO:0061326	renal tubule development		1.653e-18	1.385e-14	4.223e-17	4.059e-16	26	108	NOG,SOX8,CITED2,SALL1,PKD1,PKD2,FGF8,VEGFA,WNT7B,SHH,POU3F3,OSR1,SMO,CTNNB1,GATA3,BCL2,BMP2,BMP4,GLI3,NOTCH1,KIF26B,LAMA5,LHX1,LIF,PBX1,SMAD4
GO: Biological Process	GO:0043549	regulation of kinase activity		1.684e-18	1.411e-14	4.289e-17	4.122e-16	76	978	EPO,HHEX,CEBPA,PDGFA,PDGFB,PDGFRA,PDGFRB,PARK7,ACVR2B,FOXA2,TTN,AXIN1,MET,PIK3CA,PKD1,PKD2,FGF10,AKT1,FGFR1,VEGFA,FLT1,WNT5A,WNT7B,ZNF622,RICTOR,ALS2,STIL,MST1,MST1R,ARRB2,CSF1,CSF1R,PDGFD,PRKACA,IL1B,PRLR,PRNP,SOD1,GHRL,PSEN1,INPP5K,INPPL1,INSR,DAB2,CCNK,MAPK8IP3,LRP8,STK3,STK4,BMP2,BMP4,KISS1R,FZD5,WNT3A,C5,GNAQ,PDGFC,CALCA,TDGF1,RET,GPRC5A,NR2F2,EDN1,EDNRA,CCNB1,TGFB2,TGFB3,TGFBR1,TGFBR2,EFNA1…
GO: Biological Process	GO:0051962	positive regulation of nervous system development		2.161e-18	1.811e-14	5.488e-17	5.274e-16	61	664	EPO,EPOR,HIF1A,NOG,MAN2A1,SOX8,FOXA1,FOXA2,PLXNB2,MECP2,SLIT2,MET,SALL1,FGFR1,NIPBL,CXCL12,VEGFA,WNT5A,SHH,SIN3A,XRCC2,XRCC4,CSF1,RRN3,NKX2-5,SMO,CTNNB1,IL1B,IL6ST,KDM1A,MYB,SOX2,SOX10,GHRL,PSEN1,DISC1,GATA2,SRF,BCL2,ITGB1,MAPK8IP3,LRP8,BMP2,BMP4,NFE2L2,GLI2,GLI3,WNT3A,KDR,DLX1,NOTCH1,GRN,RET,DICER1,LHX1,LIF,LIG4,LRP1,TNF,OLIG2,TP73
GO: Biological Process	GO:0043062	extracellular structure organization		2.31e-18	1.936e-14	5.848e-17	5.621e-16	53	511	ERCC2,PDGFA,PDGFB,PDGFRA,LAMC3,ADAM10,FBLN1,PLAGL2,RIC8A,MMP2,PLG,MMP9,RECK,FOXF2,FOXC1,COL1A1,COL2A1,APOB,SCUBE1,FSHR,PRKACA,IHH,ATP7A,MYO1E,LAMA1,ITGB1,B4GALT1,SULF2,PTX3,WNT3A,KDR,NOTCH1,DDR1,LAMA2,LAMA3,LAMA4,LAMA5,LAMB1,LAMB2,LAMB3,LAMC1,LAMC2,ADAMTS5,TEX14,CUBN,TGFB2,TGFBR1,LMX1B,TLL1,LRP1,ELF3,TNF,SMAD3
GO: Biological Process	GO:0010001	glial cell differentiation		2.319e-18	1.944e-14	5.854e-17	5.627e-16	38	261	ERCC2,NOG,PDGFB,LAMC3,SOX8,MECP2,FGF10,AKT1,SOX6,ATF5,SHH,GCM1,SMO,CTNNB1,IL1B,IL6ST,SOD1,SOX2,SOX5,SOX10,PSEN1,BMP2,BMP4,GLI3,DLX1,NOTCH1,LAMA2,LAMB2,GRN,DICER1,LIF,OTX2,CD9,LRP1,TNF,EMX1,OLIG2,TP73
GO: Biological Process	GO:0002262	myeloid cell homeostasis		2.898e-18	2.428e-14	7.292e-17	7.008e-16	32	180	EPO,HIF1A,ERCC2,ACVR1B,ACVR2A,ADD1,AXIN1,KLF2,CITED2,PRMT1,VEGFA,SOX6,MED1,ARNT,KLF1,KDM1A,SOD1,SP1,SP3,INHA,INHBA,GATA1,GATA2,GATA3,SRF,BAX,IREB2,BMP4,PLCB1,FOXP3,BCL2L11,EPAS1
GO: Biological Process	GO:0070482	response to oxygen levels		3.237e-18	2.713e-14	8.122e-17	7.806e-16	48	425	EPO,HIF1A,ERCC2,PDGFRB,ACVRL1,ADA,MECP2,RYR1,RYR2,TWIST1,CITED2,AKT1,MMP2,CXCL12,COL1A1,VEGFA,DDIT4,FLT1,ATG7,SLC8A1,ARNT,STC2,SOD2,MYB,ATP7A,SRF,GATA6,IREB2,BCL2,PTGS2,BMP2,NFE2L2,KDR,NOTCH1,NPPC,NR4A2,GRIN2B,EDN1,EDNRA,CCNB1,TGFB2,TGFB3,TGFBR2,ENDOG,EPAS1,TP53,SMAD3,SMAD4
GO: Biological Process	GO:0090287	regulation of cellular response to growth factor stimulus		3.672e-18	3.077e-14	9.186e-17	8.828e-16	42	326	HHEX,HIF1A,NOG,PDGFB,ACVRL1,AXIN1,CITED2,SLIT2,FGF4,FGF9,FGF10,FGFR1,VEGFA,FLT1,WNT5A,SOSTDC1,EPN2,MSX1,ARNT,CTNNB1,IL1B,PRDM14,RNF111,GATA3,DAB2,GATA4,GATA6,BMP4,SULF2,CHRDL1,KDR,DLX1,NOTCH1,TDGF1,TGFB3,TGFBR1,TGFBR2,OTX2,TP53,SMAD2,SMAD3,SMAD4
GO: Biological Process	GO:0007219	Notch signaling pathway		4.45e-18	3.729e-14	1.11e-16	1.067e-15	34	209	HHEX,CEBPA,CD46,FOXA1,FOXA2,ADAM10,MIB1,FGF10,AKT1,EPN1,RECK,FOXC1,EPN2,SNAI1,IL6ST,SOX2,PSEN1,GATA2,DLK1,JAG2,BMP2,DLX1,NOS3,NOTCH1,YBX1,KRT19,ZMIZ1,DICER1,TGFB2,TGFBR2,IFT88,ELF3,PBX1,PDCD10
GO: Biological Process	GO:0051338	regulation of transferase activity		5.21e-18	4.366e-14	1.296e-16	1.245e-15	80	1089	EPO,HHEX,CEBPA,PDGFA,PDGFB,PDGFRA,PDGFRB,PARK7,ACVR2B,FOXA2,GRHL2,TTN,AXIN1,MET,PIK3CA,PKD1,PKD2,FGF10,AKT1,FGFR1,VEGFA,FLT1,WNT5A,WNT7B,ZNF622,RICTOR,ALS2,STIL,MST1,MST1R,ARRB2,CSF1,CSF1R,PDGFD,PRKACA,CTNNB1,IL1B,PRLR,PRNP,SOD1,GHRL,PSEN1,INPP5K,INPPL1,INSR,DAB2,CCNK,MAPK8IP3,LRP8,STK3,STK4,BMP2,BMP4,KISS1R,FZD5,WNT3A,C5,GNAQ,PDGFC,CALCA,TDGF1,RET,GPRC5A,NR2F2,EDN1,EDNRA,CCNB1,TGFB2,TGFB3,TGFBR1…
GO: Biological Process	GO:0051130	positive regulation of cellular component organization		5.251e-18	4.4e-14	1.302e-16	1.251e-15	91	1351	TPM1,PCSK5,EPO,EPOR,HIF1A,ERCC1,ERCC2,PDGFB,PDGFRB,PARK7,PLXNB2,MECP2,ADD1,SLIT2,MET,UBE2B,MIB1,FGF8,FGFR1,MMP9,EPN1,NIPBL,CXCL12,VEGFA,WNT5A,GCM1,RICTOR,SIN3A,PAF1,MSX1,ARRB2,CSF2,RRN3,CTR9,CTNNB1,WDR61,IL1B,KDM1A,MYB,NES,GHRL,ATP7A,PSEN1,NCKAP1,BRK1,DISC1,INSR,GATA2,GATA3,DAB2,SRF,BAX,BCL2,BCL2L1,KAT2A,ITGB1,LRP8,DDX11,RTF1,JARID2,BMP4,KISS1R,BRCA1,NFE2L2,FZD5,WNT3A,PLCB1,KDR,NMT1,FOXP3,BCL2L11…
GO: Biological Process	GO:0014855	striated muscle cell proliferation		6.066e-18	5.083e-14	1.495e-16	1.437e-15	24	93	ERBB4,NOG,CITED2,FGF9,FGFR1,FGFR2,FOXC1,SHH,NKX2-5,FOXP1,CTNNB1,GATA4,GATA6,JARID2,GJA1,BMPR1A,NOTCH1,RBP4,ZFPM2,CCNB1,TGFB2,TGFBR1,TGFBR2,TP73
GO: Biological Process	GO:0014031	mesenchymal cell development		6.066e-18	5.083e-14	1.495e-16	1.437e-15	24	93	ERBB4,HIF1A,ACVR1,SOX8,TWIST1,CITED2,PITX2,HAND2,FOXC1,SEMA3C,SHH,SMO,SOX10,BCL2,BMP4,BMPR1A,ALDH1A2,NOTCH1,TCOF1,LAMA5,RET,DICER1,EDN1,EDNRA
GO: Biological Process	GO:0021536	diencephalon development		7.009e-18	5.873e-14	1.722e-16	1.655e-15	23	84	NOG,SALL1,PITX2,NR0B1,FGF8,FGF10,WNT5A,SHH,MSX1,SMO,KDM1A,SOX2,GATA2,BAX,BMP2,BMP4,BMPR1A,ALDH1A2,GLI2,TAL2,NR4A2,OTX2,OLIG2
GO: Biological Process	GO:0003197	endocardial cushion development		7.594e-18	6.364e-14	1.861e-16	1.788e-15	19	51	NOG,ACVR1,ACVRL1,TWIST1,CITED2,FGF8,MSX1,SNAI1,GATA4,BMP2,BMP4,BMPR1A,NOS3,NOTCH1,TGFB2,TGFB3,TGFBR1,TGFBR2,SMAD4
GO: Biological Process	GO:0070997	neuron death		7.63e-18	6.394e-14	1.864e-16	1.792e-15	48	434	EPO,EPOR,HIF1A,CEBPB,PARK7,MECP2,PIK3CA,FGF8,AKT1,VEGFA,DDIT4,ATG7,WNT5A,SHH,MSH2,XRCC2,XRCC4,ARRB2,CSF1,SMO,CTNNB1,IL1B,PRNP,SOD1,SOD2,MYB,NES,ATP7A,PSEN1,GATA3,BAX,BCL2,BCL2L1,WNT3A,KDR,DLX1,BCL2L11,NR4A2,GRN,GRIN2B,TGFB2,TGFB3,LIG4,LRP1,TNF,ENDOG,TP53,TP73
GO: Biological Process	GO:0072088	nephron epithelium morphogenesis		9.386e-18	7.865e-14	2.286e-16	2.197e-15	23	85	NOG,SOX8,CITED2,SALL1,PKD1,PKD2,FGF8,VEGFA,SHH,OSR1,SMO,CTNNB1,GATA3,BCL2,BMP2,BMP4,GLI3,KIF26B,LAMA5,LHX1,LIF,PBX1,SMAD4
GO: Biological Process	GO:0003203	endocardial cushion morphogenesis		9.759e-18	8.178e-14	2.371e-16	2.278e-15	17	38	NOG,ACVR1,ACVRL1,TWIST1,FGF8,MSX1,SNAI1,BMP2,BMP4,BMPR1A,NOS3,NOTCH1,TGFB2,TGFB3,TGFBR1,TGFBR2,SMAD4
GO: Biological Process	GO:0051098	regulation of binding		1.01e-17	8.465e-14	2.442e-16	2.347e-15	48	437	ERCC2,NOG,PDGFB,PARK7,MECP2,ADD1,TWIST1,MET,PITX2,PKD1,HAND1,AKT1,MMP9,NIPBL,HAND2,FOXC1,WNT5A,SIN3A,MSX1,ARRB2,PRKACA,SMO,CTNNB1,KDM1A,NES,PSEN1,DISC1,GATA1,GATA3,DAB2,BAX,BCL2,SPAG8,DDX11,STK3,STK4,BMP2,BMP4,PYGO2,WNT3A,TEX14,TGFB2,TGFBR1,LIF,LRP1,SMAD2,SMAD3,SMAD4
GO: Biological Process	GO:0071902	positive regulation of protein serine/threonine kinase activity		1.011e-17	8.474e-14	2.442e-16	2.347e-15	44	368	PDGFA,PDGFB,PDGFRB,AXIN1,MET,PKD1,PKD2,FGF10,AKT1,FGFR1,VEGFA,FLT1,WNT5A,WNT7B,ALS2,STIL,MST1R,CSF1R,PDGFD,IL1B,SOD1,GHRL,PSEN1,INSR,DAB2,CCNK,MAPK8IP3,STK3,STK4,BMP2,BMP4,KISS1R,FZD5,C5,PDGFC,TDGF1,RET,EDN1,CCNB1,TGFB3,TGFBR1,TNF,PDCD10,TP73
GO: Biological Process	GO:0071695	anatomical structure maturation		1.048e-17	8.779e-14	2.523e-16	2.425e-15	33	201	EPO,HIF1A,ERCC2,PDGFB,ACVRL1,FOXA1,MECP2,RYR1,KLF2,AKT1,MMP2,RECK,WNT5A,BARX2,KLF1,CTNNB1,KDM1A,PSEN1,INSL3,GATA3,BCL2,PTGS2,GJA1,BMP2,ALDH1A2,PLCB1,GNAQ,NOTCH1,NPPC,NR4A2,RET,CCNB1,TGFB2
GO: Biological Process	GO:0043523	regulation of neuron apoptotic process		1.251e-17	1.048e-13	3.004e-16	2.887e-15	38	274	EPOR,HIF1A,CEBPB,PARK7,MECP2,PIK3CA,FGF8,VEGFA,MSH2,XRCC2,XRCC4,ARRB2,SMO,CTNNB1,IL1B,PRNP,SOD1,SOD2,MYB,NES,ATP7A,PSEN1,GATA3,BAX,BCL2,BCL2L1,KDR,DLX1,BCL2L11,NR4A2,GRN,TGFB2,TGFB3,LIG4,LRP1,TNF,TP53,TP73
GO: Biological Process	GO:0061053	somite development		1.354e-17	1.135e-13	3.234e-16	3.108e-15	24	96	NOG,FOXA2,TTN,MIB1,KDM6A,FOXC1,SEMA3C,WNT5A,SHH,XRCC2,SMO,IHH,PSEN1,NCKAP1,KAT2A,BMPR1A,ALDH1A2,WNT3A,NOTCH1,LHX1,OTX2,TP53,SMAD3,SMAD4
GO: Biological Process	GO:0009798	axis specification		1.354e-17	1.135e-13	3.234e-16	3.108e-15	24	96	HHEX,FOXA2,AXIN1,CITED2,PITX2,FGF10,KDM6A,WNT5A,SHH,STIL,SMO,CTNNB1,NCKAP1,SRF,BMP4,BMPR1A,FZD5,NOTCH1,TBX3,TDGF1,LHX1,OTX2,SMAD2,SMAD4
GO: Biological Process	GO:0014033	neural crest cell differentiation		1.758e-17	1.473e-13	4.185e-16	4.022e-15	24	97	ERBB4,HIF1A,ACVR1,SOX8,TWIST1,CITED2,PITX2,HAND2,FOXC1,SEMA3C,SHH,SMO,SOX10,BMP4,BMPR1A,ALDH1A2,TCOF1,LAMA5,RET,GSC,DICER1,EDN1,EDNRA,SMAD4
GO: Biological Process	GO:0060840	artery development		1.767e-17	1.481e-13	4.195e-16	4.031e-15	26	118	NOG,PDGFRB,ACVR2B,ACVRL1,CITED2,PKD2,FGF8,HAND2,FOXC1,VEGFA,SHH,APOB,CHD7,CTNNB1,MYH10,SRF,PRDM1,BMP4,GJA5,BMPR1A,GLI3,NOTCH1,ZMIZ1,TGFB2,TGFBR1,LRP1
GO: Biological Process	GO:2000826	regulation of heart morphogenesis		1.986e-17	1.664e-13	4.701e-16	4.519e-15	18	46	NOG,ACVR1,TWIST1,HAND2,FOXC1,SEMA3C,POU5F1,SMO,CTNNB1,BMP2,BMP4,WNT3A,NOTCH1,TGFB2,TGFB3,TGFBR1,TGFBR2,SMAD4
GO: Biological Process	GO:0048871	multicellular organismal homeostasis		2.028e-17	1.699e-13	4.786e-16	4.6e-15	53	537	ERBB4,CEBPB,PDGFRB,ACVR2B,ADD1,MET,PIK3CA,FGF7,FOXC1,VEGFA,COL2A1,CSF1,CSF1R,FSHR,PRKACA,ANKRD11,GIGYF2,SMO,CTNNB1,IHH,IL1B,PRDM14,PRLR,KDM1A,SOD1,GHRL,INPP5K,GATA1,GATA2,SRF,GATM,BAX,CDH23,DLK1,NDN,BCL2,PPP1R13L,ITGB1,PTGS2,GJA1,KCNJ1,KDR,PDGFC,NOS3,NOTCH1,CALCA,RBP4,LAMA4,ADAMTS5,CUBN,TNF,RPA1,EPAS1
GO: Biological Process	GO:0090132	epithelium migration		2.075e-17	1.739e-13	4.885e-16	4.695e-15	44	375	HIF1A,PDGFB,SOX18,ACVRL1,GRHL2,MECP2,SLIT2,MET,PIK3CA,AMOT,FGF4,FGF7,FGF8,FGF10,AKT1,FGFR1,MMP9,VEGFA,FLT4,WNT5A,SHH,FOXP1,SP1,MYH9,INSL3,GATA2,GATA3,SRF,ITGB1,PTGS2,BMP4,NFE2L2,KDR,NOS3,NOTCH1,GRN,TDGF1,NR2F2,EDN1,TGFB2,TGFBR1,TGFBR2,EFNA1,PDCD10
GO: Biological Process	GO:2001234	negative regulation of apoptotic signaling pathway		2.1e-17	1.759e-13	4.928e-16	4.737e-15	37	263	EPO,HIF1A,NOG,PARK7,ACVR1,FGF10,AKT1,MMP9,CXCL12,VEGFA,COL2A1,G2E3,ARRB2,CSF2,RRN3,SNAI1,CTNNB1,SYVN1,IL1B,KDM1A,SOD2,PCGF2,PSEN1,GATA1,DAB2,GATA4,BAX,BCL2,BCL2L1,PTGS2,BMP4,BRCA1,NFE2L2,NOS3,NR4A2,TGFBR1,TNF
GO: Biological Process	GO:1903706	regulation of hemopoiesis		2.198e-17	1.842e-13	5.145e-16	4.945e-15	53	538	HIF1A,CEBPB,CD46,ACVR1B,ACVR2A,ADA,PRMT1,FOXC1,VEGFA,FLT1,LEO1,ATG7,SHH,SIN3A,MED1,PAF1,ARNT,CSF1,CSF1R,CSF2,CTR9,FSHR,FOXP1,CTNNB1,WDR61,IHH,IL1B,KDM1A,GABPA,SOD1,MYB,INHA,INHBA,GATA1,GATA2,GATA3,KAT2A,PRDM1,BMP4,NFE2L2,GLI2,GLI3,KDR,CDC73,NOTCH1,FOXP3,ZMIZ1,RUNX1,DICER1,LIF,TGFBR2,TNF,TP73
GO: Biological Process	GO:0010717	regulation of epithelial to mesenchymal transition		2.274e-17	1.906e-13	5.308e-16	5.102e-15	24	98	NOG,ACVR1,FOXA1,FOXA2,TWIST1,FOXC1,COL1A1,VEGFA,SNAI1,CTNNB1,IL1B,DAB2,BMP2,BMP4,BMPR1A,NOTCH1,TGFB2,TGFB3,TGFBR1,TGFBR2,EFNA1,SMAD2,SMAD3,SMAD4
GO: Biological Process	GO:0007610	behavior		2.327e-17	1.95e-13	5.416e-16	5.206e-15	63	739	MAFG,NR2C2,HIF1A,NOG,CEBPB,PARK7,FOXA2,ADA,MECP2,AXIN1,MET,RIC8A,CXCL12,HAND2,DEAF1,ATG7,APBA1,APBA2,ALS2,CHD8,CHD7,ARRB2,CSF2,SLC18A2,FSHR,GIGYF2,UBR3,FOXP1,ADAM2,IL1B,PRNP,SOD1,SOD2,GHRL,ATP7A,PSEN1,INSR,SRF,GATM,CDH23,BCL2,KAT2A,ITGB1,PTGS2,GHSR,GJA1,EHMT2,PLCB1,GNAQ,TBCE,CALCA,FOXP2,NR4A2,LAMB1,GRN,GRIN2B,RUNX1,FOSL1,AAAS,IFT88,LMX1B,UBA6,TP53
GO: Biological Process	GO:0060976	coronary vasculature development		2.469e-17	2.069e-13	5.73e-16	5.507e-15	22	79	PCSK5,EPO,EPOR,PDGFB,PDGFRB,FGF9,FGFR1,FGFR2,HAND2,VEGFA,SHH,CTNNB1,MYH10,GATA4,SRF,GATA6,PRDM1,BMP4,NOTCH1,ZFPM2,TGFBR1,LRP1
GO: Biological Process	GO:0030856	regulation of epithelial cell differentiation		2.544e-17	2.132e-13	5.89e-16	5.661e-15	31	180	MAFG,CEBPB,ACVRL1,GRHL2,ADD1,SALL1,MAFF,MMP9,FOXC1,VEGFA,MED1,OSR1,FOXP1,SMO,CTNNB1,IL1B,PRLR,SOX2,GATA3,KEAP1,BMP4,BMPR1A,NOTCH1,TBX3,RUNX1,TGFB2,TGFBR1,LHX1,LIF,ERRFI1,TNF
GO: Biological Process	GO:0032990	cell part morphogenesis		2.609e-17	2.186e-13	6.023e-16	5.789e-15	65	783	NOG,PDLIM7,EXT1,ADAM10,PLXNB2,MECP2,SLIT2,MET,PIK3CA,FGF8,FGFR2,CXCL12,VEGFA,SEMA3C,ATG7,WNT5A,WNT7B,SHH,ALS2,SIN3A,BCL11B,CSF1R,FOXP1,SMO,CTNNB1,KDM1A,NES,MYH10,ATP7A,PSEN1,NCKAP1,DISC1,LAMA1,GATA3,SRF,BAX,NDN,BCL2,BCL2L1,ITGB1,MAPK8IP3,LRP8,GJA1,GLI2,GLI3,WNT3A,KDR,RAB3A,NOTCH1,TBCE,DDR1,NR4A2,LAMA2,LAMB2,RET,CERT1,DICER1,KIF3A,TGFB2,LHX1,EFNA1,OTX2,LRP1,EMX1,SMAD4
GO: Biological Process	GO:0048771	tissue remodeling		2.64e-17	2.213e-13	6.079e-16	5.842e-15	34	221	HIF1A,ACVR2B,ACVRL1,FGF8,FGF10,MMP2,PLG,MMP9,HAND2,FOXC1,VEGFA,SEMA3C,FLT4,CHD7,CSF1R,FSHR,CTNNB1,IHH,ATP7A,GATA4,BAX,DLK1,B4GALT1,GJA1,GJA5,NOS3,CALCA,TGFB2,TGFB3,LIF,CELA1,ELF3,EPAS1,TP53
GO: Biological Process	GO:0035282	segmentation		2.658e-17	2.227e-13	6.085e-16	5.848e-15	25	109	FOXA2,TTN,MIB1,KDM6A,FOXC1,SEMA3C,WNT5A,XRCC2,OSR1,PSEN1,NCKAP1,KAT2A,BMP4,BMPR1A,ALDH1A2,FZD5,WNT3A,NOTCH1,TBX3,TDGF1,LHX1,OTX2,TP53,SMAD3,SMAD4
GO: Biological Process	GO:0045778	positive regulation of ossification		2.658e-17	2.227e-13	6.085e-16	5.848e-15	25	109	CEBPA,CEBPB,PDLIM7,ACVR1,ACVR2A,ACVR2B,NIPBL,VEGFA,WNT5A,WNT7B,OSR2,SLC8A1,SCUBE2,OSR1,CTNNB1,IL6ST,BMP2,BMP4,BMPR1A,GLI3,NPPC,CALCA,TGFB2,TGFB3,SMAD3
GO: Biological Process	GO:0035116	embryonic hindlimb morphogenesis		3.269e-17	2.739e-13	7.464e-16	7.173e-15	16	34	ALX4,TWIST1,PITX2,FGF4,FGF8,SHH,OSR2,CHD7,MED1,MSX1,OSR1,CTNNB1,BMP4,NOTCH1,TBX3,DICER1
GO: Biological Process	GO:0045667	regulation of osteoblast differentiation		3.348e-17	2.806e-13	7.625e-16	7.328e-15	28	144	NOG,CEBPA,CEBPB,PDLIM7,ACVR1,ACVR2A,ACVR2B,TWIST1,FGFR1,FGFR2,HAND2,VEGFA,WNT7B,SCUBE2,PRKACA,CTNNB1,IL6ST,SOX2,DLK1,DDX5,BMP2,BMP4,BMPR1A,GLI3,NOTCH1,NPPC,TNF,SMAD3
GO: Biological Process	GO:0090130	tissue migration		3.79e-17	3.176e-13	8.607e-16	8.272e-15	44	381	HIF1A,PDGFB,SOX18,ACVRL1,GRHL2,MECP2,SLIT2,MET,PIK3CA,AMOT,FGF4,FGF7,FGF8,FGF10,AKT1,FGFR1,MMP9,VEGFA,FLT4,WNT5A,SHH,FOXP1,SP1,MYH9,INSL3,GATA2,GATA3,SRF,ITGB1,PTGS2,BMP4,NFE2L2,KDR,NOS3,NOTCH1,GRN,TDGF1,NR2F2,EDN1,TGFB2,TGFBR1,TGFBR2,EFNA1,PDCD10
GO: Biological Process	GO:0034101	erythrocyte homeostasis		4.899e-17	4.105e-13	1.11e-15	1.066e-14	28	146	EPO,HIF1A,ERCC2,ACVR1B,ACVR2A,ADD1,AXIN1,KLF2,CITED2,PRMT1,VEGFA,SOX6,MED1,ARNT,KLF1,KDM1A,SP1,SP3,INHA,INHBA,GATA1,GATA2,GATA3,SRF,IREB2,BMP4,PLCB1,EPAS1
GO: Biological Process	GO:0060412	ventricular septum morphogenesis		4.914e-17	4.118e-13	1.11e-15	1.067e-14	18	48	NOG,ACVR1,CITED2,SLIT2,PITX2,FGFR2,WNT5A,NKX2-5,BMP4,GJA5,NOS3,NOTCH1,TBX3,ZFPM2,TGFB2,TGFBR1,TGFBR2,SMAD4
GO: Biological Process	GO:0060070	canonical Wnt signaling pathway		5.617e-17	4.707e-13	1.263e-15	1.214e-14	42	351	NOG,RYR2,AXIN1,UBE2B,FGF8,FGF9,FGF10,FGFR2,KDM6A,RECK,COL1A1,WNT5A,WNT7B,SHH,SOSTDC1,CHD8,POU5F1,NKX2-5,CTNNB1,INVS,PYGO1,SOX2,SOX10,PSEN1,DISC1,GATA3,DAB2,GATA4,STK3,STK4,BMP2,SULF2,PYGO2,FZD5,GLI3,WNT3A,GNAQ,NOTCH1,SOX17,NR4A2,TDGF1,SMAD3
GO: Biological Process	GO:0018108	peptidyl-tyrosine phosphorylation		5.622e-17	4.711e-13	1.263e-15	1.214e-14	46	420	EPO,ERBB4,PDGFA,PDGFB,PDGFRA,PDGFRB,ACVR1,TTN,MET,FGF7,FGF8,FGF10,FGFR1,FGFR2,VEGFA,FLT1,FLT4,RICTOR,MST1R,ARRB2,CSF1R,CSF2,PDGFD,PRLR,IL6ST,PRNP,GHRL,PSEN1,INSR,GATA1,ITGB1,LRP8,WNT3A,KDR,PDGFC,DDR1,TDGF1,RET,GPRC5A,EDNRA,LIF,EFNA1,TIE1,ERRFI1,TNF,TP53
GO: Biological Process	GO:0060043	regulation of cardiac muscle cell proliferation		5.659e-17	4.742e-13	1.268e-15	1.219e-14	20	64	ERBB4,NOG,CITED2,FGF9,FGFR1,FGFR2,NKX2-5,FOXP1,GATA4,GATA6,JARID2,GJA1,BMPR1A,NOTCH1,RBP4,ZFPM2,CCNB1,TGFBR1,TGFBR2,TP73
GO: Biological Process	GO:0035272	exocrine system development		5.919e-17	4.96e-13	1.323e-15	1.271e-14	19	56	PDGFA,PDGFB,MET,FGF7,FGF8,FGF10,FGFR1,FGFR2,FOXC1,SEMA3C,SHH,SOX10,INSR,LAMA1,LAMA5,TGFB2,TGFB3,CELA1,TNF
GO: Biological Process	GO:0019827	stem cell population maintenance		6.711e-17	5.624e-13	1.496e-15	1.437e-14	31	186	NOG,EOMES,SALL1,FGF4,FGF10,FGFR1,NIPBL,LEO1,POU5F1,PAF1,FOXD3,CTR9,FOXP1,SMO,CTNNB1,PRDM14,SOX2,GATA2,RTF1,BMPR1A,CDC73,NOTCH1,TBX3,TDGF1,TEAD4,DICER1,LIF,LIG4,PBX1,SMAD2,SMAD4
GO: Biological Process	GO:0018212	peptidyl-tyrosine modification		7.415e-17	6.213e-13	1.648e-15	1.584e-14	46	423	EPO,ERBB4,PDGFA,PDGFB,PDGFRA,PDGFRB,ACVR1,TTN,MET,FGF7,FGF8,FGF10,FGFR1,FGFR2,VEGFA,FLT1,FLT4,RICTOR,MST1R,ARRB2,CSF1R,CSF2,PDGFD,PRLR,IL6ST,PRNP,GHRL,PSEN1,INSR,GATA1,ITGB1,LRP8,WNT3A,KDR,PDGFC,DDR1,TDGF1,RET,GPRC5A,EDNRA,LIF,EFNA1,TIE1,ERRFI1,TNF,TP53
GO: Biological Process	GO:0072078	nephron tubule morphogenesis		7.914e-17	6.632e-13	1.75e-15	1.682e-14	22	83	NOG,SOX8,CITED2,SALL1,PKD1,PKD2,FGF8,VEGFA,SHH,OSR1,SMO,CTNNB1,GATA3,BCL2,BMP2,BMP4,GLI3,KIF26B,LAMA5,LHX1,PBX1,SMAD4
GO: Biological Process	GO:0003281	ventricular septum development		7.914e-17	6.632e-13	1.75e-15	1.682e-14	22	83	NOG,ACVR1,CITED2,SLIT2,SALL1,PITX2,FGFR2,WNT5A,NKX2-5,GATA3,GATA4,PRDM1,BMP4,GJA5,NOS3,NOTCH1,TBX3,ZFPM2,TGFB2,TGFBR1,TGFBR2,SMAD4
GO: Biological Process	GO:0071396	cellular response to lipid		8.081e-17	6.772e-13	1.782e-15	1.713e-14	58	654	NR2C2,CEBPB,PARK7,FOXA1,ADD1,AXIN1,CACTIN,NR0B1,AKT1,FGFR2,MMP2,FKBP4,COL1A1,DDIT4,DDX17,WNT5A,WNT7B,APOB,MED1,PAF1,NCOR2,ARRB2,CSF2,CTR9,FSHR,NR5A2,OSR1,FOXP1,SMO,CTNNB1,IL1B,MYB,SOX10,INHBA,INHBB,DAB2,DDX5,LRP8,PRDM1,GHSR,BMP4,GJB3,ALDH1A2,BRCA1,KLF9,WNT3A,PLCB1,CDC73,NOS3,BCL2L11,NR4A2,RET,RUNX1,NR2F2,EDN1,CCNB1,ERRFI1,TNF
GO: Biological Process	GO:1901215	negative regulation of neuron death		9.701e-17	8.13e-13	2.134e-15	2.051e-14	36	260	EPO,EPOR,HIF1A,CEBPB,PARK7,MECP2,PIK3CA,FGF8,AKT1,VEGFA,ATG7,SHH,MSH2,XRCC2,XRCC4,ARRB2,CSF1,SMO,CTNNB1,SOD1,SOD2,NES,ATP7A,PSEN1,BAX,BCL2,BCL2L1,WNT3A,KDR,DLX1,NR4A2,GRN,TGFB3,LIG4,LRP1,TP73
GO: Biological Process	GO:0032147	activation of protein kinase activity		9.753e-17	8.173e-13	2.14e-15	2.056e-14	46	426	EPO,PDGFB,PARK7,ACVR2B,AXIN1,MET,PIK3CA,FGF10,AKT1,VEGFA,WNT5A,WNT7B,RICTOR,ALS2,PRKACA,IL1B,PRLR,PRNP,SOD1,GHRL,PSEN1,INSR,DAB2,CCNK,MAPK8IP3,STK3,STK4,BMP2,BMP4,KISS1R,C5,PDGFC,CALCA,TDGF1,RET,GPRC5A,EDN1,EDNRA,CCNB1,TGFB2,TGFB3,TGFBR1,TGFBR2,LRP1,TNF,TP73
GO: Biological Process	GO:0048864	stem cell development		1.085e-16	9.095e-13	2.375e-15	2.282e-14	23	94	ERBB4,HIF1A,ACVR1,SOX8,TWIST1,CITED2,PITX2,HAND2,FOXC1,SEMA3C,WNT7B,SHH,SMO,SOX10,BMP4,BMPR1A,ALDH1A2,TCOF1,LAMA5,RET,DICER1,EDN1,EDNRA
GO: Biological Process	GO:0060688	regulation of morphogenesis of a branching structure		1.119e-16	9.377e-13	2.442e-15	2.347e-14	20	66	NOG,PDGFA,PDGFRA,SOX8,MECP2,MET,SALL1,FGF7,FGF10,FGFR1,FGFR2,VEGFA,WNT5A,SHH,SMO,CTNNB1,IL1B,BMP4,LHX1,TNF
GO: Biological Process	GO:0072171	mesonephric tubule morphogenesis		1.168e-16	9.786e-13	2.542e-15	2.443e-14	21	75	NOG,SOX8,CITED2,SALL1,PKD2,FGF8,VEGFA,SHH,OSR1,SMO,CTNNB1,GATA3,BCL2,BMP2,BMP4,GLI3,KIF26B,LAMA5,LHX1,PBX1,SMAD4
GO: Biological Process	GO:0098727	maintenance of cell number		1.254e-16	1.051e-12	2.722e-15	2.616e-14	31	190	NOG,EOMES,SALL1,FGF4,FGF10,FGFR1,NIPBL,LEO1,POU5F1,PAF1,FOXD3,CTR9,FOXP1,SMO,CTNNB1,PRDM14,SOX2,GATA2,RTF1,BMPR1A,CDC73,NOTCH1,TBX3,TDGF1,TEAD4,DICER1,LIF,LIG4,PBX1,SMAD2,SMAD4
GO: Biological Process	GO:0048704	embryonic skeletal system morphogenesis		1.263e-16	1.058e-12	2.73e-15	2.624e-14	24	105	NOG,PDGFRA,GRHL2,ALX4,AXIN1,TULP3,TWIST1,FGFR2,NIPBL,COL2A1,OSR2,OSR1,CTNNB1,PCGF2,BMP4,GLI3,GSC,TGFB2,TGFB3,TGFBR1,LHX1,TGFBR2,SMAD2,SMAD3
GO: Biological Process	GO:0010721	negative regulation of cell development		1.264e-16	1.059e-12	2.73e-15	2.624e-14	45	411	ERBB4,NOG,SOX8,FOXA2,MECP2,SLIT2,FBLN1,MIB1,FKBP4,VEGFA,SEMA3C,ATF5,WNT5A,WNT7B,SHH,MED1,FOXP1,PRKCSH,CTNNB1,IL1B,KDM1A,SOX2,SOX10,PSEN1,INPPL1,DAB2,BCL2,ITGB1,BMP4,BMPR1A,GLI3,WNT3A,DLX1,NOTCH1,NPPC,DICER1,EFNA1,PAEP,LRP1,TNF,PBX1,OLIG2,TP53,SMAD4,TP73
GO: Biological Process	GO:0048144	fibroblast proliferation		1.299e-16	1.089e-12	2.798e-15	2.689e-14	25	116	PDGFA,PDGFB,PDGFRA,PDGFRB,FBLN1,FGF10,MMP9,WNT5A,WNT7B,XRCC4,PDGFD,CTNNB1,SOD2,MYB,SP2,BAX,CDC73,PDGFC,TDGF1,ZMIZ1,EDNRA,CCNB1,LIG4,MORC3,TP53
GO: Biological Process	GO:0051050	positive regulation of transport		1.723e-16	1.444e-12	3.702e-15	3.558e-14	80	1157	ERBB4,HIF1A,CEBPB,PDGFB,PDGFRB,PARK7,ACVR2A,TTN,MECP2,RYR2,ADD1,TWIST1,MET,MIB1,PKD2,AKT1,FGFR1,CXCL12,VEGFA,ATG7,WNT5A,SHH,ARRB2,CSF1R,PRKACA,NKX2-5,SMO,IL1B,PRNP,SOD1,MYB,MYH10,GHRL,PSEN1,INHA,INHBA,INHBB,INPP5K,INSR,GATA2,GATA3,DAB2,BAX,BCL2,BCL2L1,SERP1,ZP3,ITGB1,PTGS2,GJA1,BMP4,KISS1R,NFE2L2,PTX3,FZD5,GLI3,WNT3A,PLCB1,C5,NMT1,RAB3A,RBP4,GRIN2B,RUNX1,EDN1,EDNRA,KIF3A,TGFB2,TGFB3,LIF,PAEP,LRP1…
GO: Biological Process	GO:0060317	cardiac epithelial to mesenchymal transition		1.78e-16	1.492e-12	3.816e-15	3.667e-14	16	37	NOG,ACVR1,ACVRL1,TWIST1,FGF8,MSX1,SNAI1,BMP2,BMP4,NOTCH1,TGFB2,TGFB3,TGFBR1,TGFBR2,EFNA1,SMAD4
GO: Biological Process	GO:0001775	cell activation		2.013e-16	1.687e-12	4.303e-15	4.136e-14	96	1559	EPO,HHEX,ERCC1,CEBPA,CEBPB,PDGFA,PDGFB,PDGFRA,PDGFRB,CD46,MAGT1,ACVRL1,ADA,ADAM10,EOMES,PIK3CA,SCGB1A1,FGF10,AKT1,MMP9,CXCL12,COL1A1,ANPEP,ATG7,WNT5A,SHH,CHD7,MSH2,XRCC4,RAB14,BCL11B,ARRB2,CSF1,CSF2,GNA13,FOXP1,SMO,CTNNB1,IHH,IL1B,ZP4,PRLR,IL6ST,PRNP,SOD1,MYB,SP3,MYH9,ATP7A,PSEN1,INHA,INHBA,GATA1,GATA2,GATA3,SRF,BAX,BCL2,KAT2A,ASTL,ZP2,ZP3,ITGB1,DDOST,B4GALT1,PRDM1,JAG2,GJA1,BMP4,PTPRB,PTX3,FZD5,…
GO: Biological Process	GO:0003158	endothelium development		2.109e-16	1.767e-12	4.485e-15	4.311e-14	28	154	PDGFB,SOX18,ACVR1,ACVR2B,ACVRL1,ADD1,MET,VEGFA,WNT7B,CLIC4,SCUBE1,FOXP1,CTNNB1,IL1B,GJA1,BMP4,GJA5,BMPR1A,CCM2,KDR,NOTCH1,SOX17,LAMA5,NR2F2,TGFBR1,IFT88,TNF,SMAD4
GO: Biological Process	GO:0001838	embryonic epithelial tube formation		2.109e-16	1.767e-12	4.485e-15	4.311e-14	28	154	HIF1A,NOG,SOX8,PLXNB2,GRHL2,TULP3,TWIST1,CITED2,SALL1,MIB1,HAND1,KDM6A,DEAF1,WNT5A,SHH,STIL,PRKACA,OSR1,CTNNB1,GATAD2A,NCKAP1,GATA3,KAT2A,STK3,STK4,BMP4,RET,TGFB2
GO: Biological Process	GO:0036293	response to decreased oxygen levels		2.357e-16	1.975e-12	5.001e-15	4.807e-14	44	400	EPO,HIF1A,ERCC2,ACVRL1,ADA,MECP2,RYR1,RYR2,TWIST1,CITED2,AKT1,MMP2,CXCL12,VEGFA,DDIT4,FLT1,SLC8A1,ARNT,STC2,MYB,ATP7A,SRF,GATA6,IREB2,BCL2,PTGS2,BMP2,NFE2L2,KDR,NOTCH1,NPPC,NR4A2,GRIN2B,EDN1,EDNRA,CCNB1,TGFB2,TGFB3,TGFBR2,ENDOG,EPAS1,TP53,SMAD3,SMAD4
GO: Biological Process	GO:0048844	artery morphogenesis		2.369e-16	1.985e-12	5.012e-15	4.817e-14	22	87	NOG,PDGFRB,ACVRL1,CITED2,PKD2,FGF8,HAND2,FOXC1,VEGFA,APOB,CHD7,CTNNB1,SRF,PRDM1,BMP4,GJA5,BMPR1A,NOTCH1,ZMIZ1,TGFB2,TGFBR1,LRP1
GO: Biological Process	GO:0003215	cardiac right ventricle morphogenesis		2.552e-16	2.139e-12	5.388e-15	5.178e-14	13	21	HAND1,HAND2,SEMA3C,CHD7,NKX2-5,GATA3,GATA4,PPP1R13L,BMP4,BMPR1A,NOTCH1,ZFPM2,TGFB2
GO: Biological Process	GO:0060324	face development		2.595e-16	2.175e-12	5.464e-15	5.252e-14	19	60	NOG,PDGFRA,GRHL2,CSRNP1,ARID5B,MMP2,NIPBL,COL1A1,WNT5A,CHD7,TIPARP,MSX1,ANKRD11,SRF,ZFAND5,ALDH1A2,TGFB2,TGFB3,PLEKHA1
GO: Biological Process	GO:0010718	positive regulation of epithelial to mesenchymal transition		2.612e-16	2.189e-12	5.487e-15	5.273e-14	18	52	ACVR1,TWIST1,FOXC1,COL1A1,SNAI1,CTNNB1,IL1B,DAB2,BMP2,BMP4,NOTCH1,TGFB2,TGFB3,TGFBR1,TGFBR2,SMAD2,SMAD3,SMAD4
GO: Biological Process	GO:0080134	regulation of response to stress		2.869e-16	2.405e-12	6.011e-15	5.777e-14	100	1672	EPO,EPOR,HIF1A,ERCC1,CEBPA,CEBPB,PDGFA,PDGFB,PDGFRA,PARK7,FOXA2,ADA,AXIN1,TWIST1,SLIT2,MET,CACTIN,SCGB1A1,PRMT1,FGF10,AKT1,MMP2,PLG,MMP9,FKBP4,CXCL12,HAND2,VEGFA,FLT4,ATG7,WNT5A,WNT7B,ZNF622,RICTOR,APOB,SIN3A,MED1,XRCC4,MSX1,ARRB2,PRKACA,FOXP1,SNAI1,CTNNB1,SYVN1,IL1B,FUT8,IL6ST,KDM1A,SOD1,SOD2,MYH9,GHRL,ATP7A,INSL3,GATA3,DAB2,GATA4,BAX,BCL2,BCL2L1,ZP3,PTGS2,DDX5,MAPK8IP3,LRP8,DDX11,STK3,GHSR,GJA1…
GO: Biological Process	GO:0048232	male gamete generation		2.991e-16	2.506e-12	6.25e-15	6.007e-14	56	632	NR2C2,ERCC1,CLGN,KATNAL1,SPA17,ACVR2A,SOX8,ADAM10,UBE2B,NR0B1,DNMT3L,SPATA20,APOB,CATSPER1,FSHR,PRKACA,HERC4,SOD1,PYGO1,ADCY10,ZFP42,INPP5B,INSL3,GATA4,BAX,BCL2L1,SPAG8,ELSPBP1,JAG2,GHSR,GJA1,SLC26A8,GJB3,PYGO2,EHMT2,NOTCH1,TDRKH,CALCA,BCL2L11,TCP11,ZPBP,RBP4,GPX4,SOX17,ADAM29,TEX14,TEX11,DICER1,CCNB1,IFT88,PAEP,PLEKHA1,TNP1,DEDD,SERPINA5,SMAD4
GO: Biological Process	GO:0001101	response to acid chemical		3.008e-16	2.52e-12	6.27e-15	6.026e-14	43	385	CEBPB,PDGFB,PDGFRA,PDGFRB,ADD1,KLF2,SCGB1A1,PKD2,AKT1,FGFR2,MMP2,COL1A1,VEGFA,ATG7,WNT5A,WNT7B,APOB,POU5F1,PDGFD,OSR1,FOXP1,MYB,SOX2,ATP7A,GATA4,BCL2,BCL2L1,PTGS2,GJA1,GJB3,ALDH1A2,WNT3A,PLCB1,KDR,PDGFC,RBP4,RET,RUNX1,EDN1,CCNB1,CD9,TIE1,TNF
GO: Biological Process	GO:0061333	renal tubule morphogenesis		3.085e-16	2.585e-12	6.399e-15	6.15e-14	22	88	NOG,SOX8,CITED2,SALL1,PKD1,PKD2,FGF8,VEGFA,SHH,OSR1,SMO,CTNNB1,GATA3,BCL2,BMP2,BMP4,GLI3,KIF26B,LAMA5,LHX1,PBX1,SMAD4
GO: Biological Process	GO:0014032	neural crest cell development		3.085e-16	2.585e-12	6.399e-15	6.15e-14	22	88	ERBB4,HIF1A,ACVR1,SOX8,TWIST1,CITED2,PITX2,HAND2,FOXC1,SEMA3C,SHH,SMO,SOX10,BMP4,BMPR1A,ALDH1A2,TCOF1,LAMA5,RET,DICER1,EDN1,EDNRA
GO: Biological Process	GO:0035987	endodermal cell differentiation		3.175e-16	2.661e-12	6.571e-15	6.315e-14	17	45	EOMES,MMP2,MMP9,LEO1,POU5F1,PAF1,CTR9,CTNNB1,SOX2,INHBA,GATA6,RTF1,CDC73,SOX17,LAMA3,LAMB1,LAMB3
GO: Biological Process	GO:0048839	inner ear development		3.864e-16	3.238e-12	7.975e-15	7.665e-14	33	226	CEBPA,PDGFRB,ADAM10,FGF3,FGF8,FGF9,FGF10,FGFR1,FGFR2,COL2A1,WNT5A,SHH,CHD7,SOD1,SOX2,GATA2,GATA3,CDH23,JAG2,BMP2,BMP4,CCM2,GLI2,GLI3,WNT3A,NOTCH1,DICER1,KIF3A,TGFB2,TGFB3,OTX2,IFT88,MAF
GO: Biological Process	GO:0001666	response to hypoxia		3.994e-16	3.347e-12	8.224e-15	7.904e-14	43	388	EPO,HIF1A,ERCC2,ACVRL1,ADA,MECP2,RYR1,RYR2,TWIST1,CITED2,AKT1,MMP2,CXCL12,VEGFA,DDIT4,FLT1,SLC8A1,ARNT,STC2,MYB,ATP7A,SRF,GATA6,BCL2,PTGS2,BMP2,NFE2L2,KDR,NOTCH1,NPPC,NR4A2,GRIN2B,EDN1,EDNRA,CCNB1,TGFB2,TGFB3,TGFBR2,ENDOG,EPAS1,TP53,SMAD3,SMAD4
GO: Biological Process	GO:0048858	cell projection morphogenesis		4.209e-16	3.527e-12	8.645e-15	8.309e-14	62	763	NOG,PDLIM7,EXT1,ADAM10,PLXNB2,MECP2,SLIT2,MET,PIK3CA,FGF8,FGFR2,CXCL12,VEGFA,SEMA3C,ATG7,WNT5A,WNT7B,SHH,ALS2,SIN3A,BCL11B,CSF1R,FOXP1,SMO,CTNNB1,KDM1A,NES,MYH10,ATP7A,PSEN1,NCKAP1,DISC1,LAMA1,GATA3,SRF,NDN,BCL2,ITGB1,MAPK8IP3,LRP8,GJA1,GLI2,GLI3,WNT3A,KDR,RAB3A,NOTCH1,TBCE,DDR1,NR4A2,LAMA2,LAMB2,RET,DICER1,KIF3A,TGFB2,LHX1,EFNA1,OTX2,LRP1,EMX1,SMAD4
GO: Biological Process	GO:0010631	epithelial cell migration		4.598e-16	3.853e-12	9.42e-15	9.053e-14	42	372	HIF1A,PDGFB,SOX18,ACVRL1,MECP2,SLIT2,MET,PIK3CA,AMOT,FGF4,FGF7,FGF10,AKT1,FGFR1,MMP9,VEGFA,FLT4,WNT5A,SHH,FOXP1,SP1,MYH9,INSL3,GATA2,GATA3,SRF,ITGB1,PTGS2,BMP4,NFE2L2,KDR,NOS3,NOTCH1,GRN,TDGF1,NR2F2,EDN1,TGFB2,TGFBR1,TGFBR2,EFNA1,PDCD10
GO: Biological Process	GO:0048812	neuron projection morphogenesis		4.611e-16	3.864e-12	9.425e-15	9.058e-14	61	743	NOG,PDLIM7,EXT1,ADAM10,PLXNB2,MECP2,SLIT2,MET,PIK3CA,FGF8,FGFR2,CXCL12,VEGFA,SEMA3C,ATG7,WNT5A,WNT7B,SHH,ALS2,SIN3A,BCL11B,CSF1R,FOXP1,SMO,CTNNB1,KDM1A,MYH10,ATP7A,PSEN1,NCKAP1,DISC1,LAMA1,GATA3,SRF,NDN,BCL2,ITGB1,MAPK8IP3,LRP8,GJA1,GLI2,GLI3,WNT3A,KDR,RAB3A,NOTCH1,TBCE,DDR1,NR4A2,LAMA2,LAMB2,RET,DICER1,KIF3A,TGFB2,LHX1,EFNA1,OTX2,LRP1,EMX1,SMAD4
GO: Biological Process	GO:0051402	neuron apoptotic process		5.295e-16	4.437e-12	1.08e-14	1.038e-13	38	306	EPOR,HIF1A,CEBPB,PARK7,MECP2,PIK3CA,FGF8,VEGFA,MSH2,XRCC2,XRCC4,ARRB2,SMO,CTNNB1,IL1B,PRNP,SOD1,SOD2,MYB,NES,ATP7A,PSEN1,GATA3,BAX,BCL2,BCL2L1,KDR,DLX1,BCL2L11,NR4A2,GRN,TGFB2,TGFB3,LIG4,LRP1,TNF,TP53,TP73
GO: Biological Process	GO:0030218	erythrocyte differentiation		5.866e-16	4.916e-12	1.193e-14	1.147e-13	26	135	EPO,HIF1A,ERCC2,ACVR1B,ACVR2A,ADD1,KLF2,CITED2,PRMT1,VEGFA,SOX6,MED1,ARNT,KLF1,KDM1A,SP1,SP3,INHA,INHBA,GATA1,GATA2,GATA3,SRF,BMP4,PLCB1,EPAS1
GO: Biological Process	GO:0090183	regulation of kidney development		7.253e-16	6.078e-12	1.472e-14	1.414e-13	19	63	NOG,PDGFA,PDGFB,PDGFRB,SOX8,SALL1,MMP9,VEGFA,SHH,PDGFD,OSR1,SMO,CTNNB1,GATA3,BMP4,RET,EDNRA,LHX1,LIF
GO: Biological Process	GO:0002682	regulation of immune system process		7.347e-16	6.157e-12	1.487e-14	1.429e-13	103	1776	EPO,HIF1A,CEBPA,CEBPB,PARK7,CD46,ACVR1B,ACVR2A,ADA,ADAM10,SLIT2,CACTIN,PIK3CA,SCGB1A1,PRMT1,FGF10,AKT1,MMP2,MMP9,CXCL12,FOXC1,COL1A1,VEGFA,COL2A1,FLT1,LEO1,ATG7,WNT5A,SHH,APOB,MSH2,SIN3A,MED1,PAF1,MST1,ARNT,ARRB2,CSF1,CSF1R,CSF2,CTR9,PDGFD,FSHR,PRKACA,FOXP1,CTNNB1,WDR61,IHH,IL1B,ZP4,IL6ST,KDM1A,PRNP,GABPA,SOD1,MYB,PSEN1,NCKAP1,BRK1,INHA,INHBA,GATA1,GATA2,GATA3,BAX,BCL2,KAT2A,ZP3,ITGB1,LRP8,PRDM1,…
GO: Biological Process	GO:0060348	bone development		7.488e-16	6.275e-12	1.512e-14	1.453e-13	34	246	PDGFA,RYR1,TULP3,TWIST1,CITED2,PITX2,FGF4,FGF8,FGFR2,FOXC1,COL1A1,COL2A1,OSR2,MED1,MSX1,SCUBE2,ANKRD11,FOXP1,IHH,GHRL,INPPL1,SRF,GJA1,BMP2,BMP4,IMPAD1,SULF2,GLI3,KDR,PDGFC,NPPC,TGFB3,TGFBR2,TP53
GO: Biological Process	GO:0021872	forebrain generation of neurons		8.635e-16	7.236e-12	1.739e-14	1.672e-13	21	82	ERBB4,SLIT2,SALL1,FGF8,FGFR1,FGFR2,ATF5,ATG7,WNT5A,BCL11B,CSF1R,SOX2,ATP7A,INHBA,DISC1,GATA2,GLI3,WNT3A,DLX1,GNAQ,DICER1
GO: Biological Process	GO:0048639	positive regulation of developmental growth		9.7e-16	8.128e-12	1.949e-14	1.873e-13	33	233	ERBB4,MECP2,FGF8,FGF9,AKT1,FGFR1,FGFR2,NIPBL,CXCL12,VEGFA,FOXS1,CHD7,CSF1,SMO,GHRL,DISC1,INSR,GATA4,SRF,GATA6,BCL2,SERP1,ZP3,GHSR,BMPR1A,WNT3A,PLCB1,NOTCH1,EDN1,ZFPM2,CCNB1,TGFBR2,LRP1
GO: Biological Process	GO:0003170	heart valve development		1.008e-15	8.444e-12	2.02e-14	1.942e-13	19	64	ACVR1,TWIST1,SLIT2,PITX2,SNAI1,GATA3,GATA4,PRDM1,BMP2,BMP4,GJA5,BMPR1A,NOS3,NOTCH1,ZFPM2,TGFB2,TGFBR2,EFNA1,SMAD4
GO: Biological Process	GO:0060795	cell fate commitment involved in formation of primary germ layer		1.095e-15	9.172e-12	2.189e-14	2.104e-13	15	34	EOMES,FGFR1,LEO1,POU5F1,PAF1,CTR9,CTNNB1,SOX2,GATA6,RTF1,BMP4,BMPR1A,WNT3A,CDC73,SOX17
GO: Biological Process	GO:0007283	spermatogenesis		1.102e-15	9.234e-12	2.199e-14	2.113e-13	54	610	NR2C2,ERCC1,CLGN,KATNAL1,SPA17,ACVR2A,SOX8,ADAM10,UBE2B,NR0B1,DNMT3L,SPATA20,APOB,CATSPER1,FSHR,PRKACA,HERC4,SOD1,PYGO1,ADCY10,ZFP42,INPP5B,INSL3,GATA4,BAX,BCL2L1,SPAG8,ELSPBP1,JAG2,GHSR,GJA1,SLC26A8,GJB3,PYGO2,EHMT2,NOTCH1,TDRKH,CALCA,BCL2L11,TCP11,ZPBP,RBP4,GPX4,SOX17,ADAM29,DICER1,CCNB1,IFT88,PAEP,PLEKHA1,TNP1,DEDD,SERPINA5,SMAD4
GO: Biological Process	GO:0051726	regulation of cell cycle		1.137e-15	9.528e-12	2.263e-14	2.175e-13	84	1295	HHEX,ERCC2,CEBPA,PDGFB,CENPF,PDGFRB,FOXA1,MECP2,CITED2,MET,UBE2B,PKD1,PKD2,PRMT1,FGF8,FGF10,AKT1,FGFR1,FGFR2,TRIM36,NIPBL,FOXC1,ATF5,WNT5A,MSH2,SIN3A,STIL,MED1,SYF2,PAF1,HINFP,MSX1,CTCF,PRKACA,GIGYF2,CTNNB1,IL1B,PRNP,SOX2,PCGF2,ZBTB17,INHA,INHBA,INSR,GATA3,GATA4,GATA6,BAX,BCL2,BCL2L1,KAT2A,ITGB1,CCNK,PTGS2,DDX11,BMP2,BMP4,JUNB,BRCA1,EHMT2,BUB1B,PLCB1,SPATA22,CDC73,NOTCH1,TBX3,NPPC,BCL2L11,TEX14,D…
GO: Biological Process	GO:0120039	plasma membrane bounded cell projection morphogenesis		1.166e-15	9.768e-12	2.315e-14	2.225e-13	61	758	NOG,PDLIM7,EXT1,ADAM10,PLXNB2,MECP2,SLIT2,MET,PIK3CA,FGF8,FGFR2,CXCL12,VEGFA,SEMA3C,ATG7,WNT5A,WNT7B,SHH,ALS2,SIN3A,BCL11B,CSF1R,FOXP1,SMO,CTNNB1,KDM1A,MYH10,ATP7A,PSEN1,NCKAP1,DISC1,LAMA1,GATA3,SRF,NDN,BCL2,ITGB1,MAPK8IP3,LRP8,GJA1,GLI2,GLI3,WNT3A,KDR,RAB3A,NOTCH1,TBCE,DDR1,NR4A2,LAMA2,LAMB2,RET,DICER1,KIF3A,TGFB2,LHX1,EFNA1,OTX2,LRP1,EMX1,SMAD4
GO: Biological Process	GO:0060675	ureteric bud morphogenesis		1.344e-15	1.126e-11	2.661e-14	2.558e-13	20	74	NOG,SOX8,CITED2,SALL1,PKD2,FGF8,VEGFA,SHH,SMO,CTNNB1,GATA3,BCL2,BMP2,BMP4,GLI3,KIF26B,LAMA5,LHX1,PBX1,SMAD4
GO: Biological Process	GO:0010638	positive regulation of organelle organization		1.346e-15	1.128e-11	2.661e-14	2.558e-13	57	675	TPM1,HIF1A,ERCC1,PDGFB,PDGFRB,PARK7,MECP2,MET,UBE2B,FGF8,MMP9,NIPBL,VEGFA,WNT5A,RICTOR,SIN3A,PAF1,MSX1,CSF2,CTR9,CTNNB1,WDR61,IL1B,KDM1A,MYB,NES,NCKAP1,BRK1,INSR,GATA3,BAX,BCL2,KAT2A,DDX11,RTF1,JARID2,KISS1R,BRCA1,FZD5,PLCB1,KDR,NMT1,FOXP3,BCL2L11,GRN,EDN1,CCNB1,TGFB3,TGFBR1,LIF,LIG4,PARN,TNF,TP53,SMAD3,SMAD4,TP73
GO: Biological Process	GO:0045765	regulation of angiogenesis		1.562e-15	1.309e-11	3.079e-14	2.959e-13	44	421	HHEX,HIF1A,ACVRL1,MECP2,ADD1,TWIST1,KLF2,AMOT,PLG,MMP9,EPN1,RECK,FOXC1,VEGFA,FLT1,WNT5A,SHH,EPN2,CTNNB1,IL1B,SP1,GHRL,GATA2,GATA4,GATA6,ITGB1,PTGS2,GHSR,BRCA1,NFE2L2,KDR,C5,C6,NOS3,NOTCH1,GRN,RUNX1,TGFB2,LIF,TGFBR2,EFNA1,TIE1,CELA1,PDCD10
GO: Biological Process	GO:0010862	positive regulation of pathway-restricted SMAD protein phosphorylation		1.704e-15	1.428e-11	3.352e-14	3.221e-13	17	49	ACVR1,ACVR1B,ACVR2A,ACVRL1,INHA,INHBA,INHBB,INHBC,DAB2,BMP2,BMP4,BMPR1A,INHBE,TGFB2,TGFB3,TGFBR1,SMAD4
GO: Biological Process	GO:0042471	ear morphogenesis		1.775e-15	1.487e-11	3.483e-14	3.347e-13	26	141	NOG,TWIST1,SALL1,FGF3,FGF8,FGF9,FGF10,FGFR1,FGFR2,NIPBL,COL2A1,WNT5A,OSR2,CHD7,MSX1,OSR1,SOD1,SOX2,GATA2,GATA3,CDH23,GLI2,WNT3A,GSC,EDN1,OTX2
GO: Biological Process	GO:0035162	embryonic hemopoiesis		2.04e-15	1.709e-11	3.994e-14	3.838e-13	14	29	HIF1A,VEGFA,MED1,KLF1,KDM1A,GATA1,GATA2,GATA3,STK3,STK4,KDR,RUNX1,TGFBR2,PBX1
GO: Biological Process	GO:0048545	response to steroid hormone		2.065e-15	1.73e-11	4.033e-14	3.876e-13	43	406	EPO,NR2C2,ACR,PARK7,FOXA1,AXIN1,SLIT2,SCGB1A1,NR0B1,FKBP4,COL1A1,DDIT4,DDX17,WNT7B,MED1,NCOR2,ARRB2,CATSPER1,FSHR,NR5A2,FOXP1,CTNNB1,SOX10,DAB2,BCL2,PTGS2,DDX5,GHSR,BMP4,BRCA1,KLF9,NOTCH1,BCL2L11,NR4A2,RUNX1,NR2F2,EDN1,FOSL1,TGFB2,TGFB3,TGFBR2,ERRFI1,TNF
GO: Biological Process	GO:0071900	regulation of protein serine/threonine kinase activity		2.32e-15	1.944e-11	4.521e-14	4.345e-13	51	560	HHEX,CEBPA,PDGFA,PDGFB,PDGFRB,AXIN1,MET,PKD1,PKD2,FGF10,AKT1,FGFR1,VEGFA,FLT1,WNT5A,WNT7B,ALS2,STIL,MST1,MST1R,CSF1R,PDGFD,IL1B,SOD1,GHRL,PSEN1,INPP5K,INPPL1,INSR,DAB2,CCNK,MAPK8IP3,STK3,STK4,BMP2,BMP4,KISS1R,FZD5,C5,PDGFC,TDGF1,RET,NR2F2,EDN1,CCNB1,TGFB3,TGFBR1,CCNB2,TNF,PDCD10,TP73
GO: Biological Process	GO:0043524	negative regulation of neuron apoptotic process		2.348e-15	1.967e-11	4.564e-14	4.387e-13	29	182	EPOR,HIF1A,CEBPB,PARK7,MECP2,PIK3CA,FGF8,VEGFA,MSH2,XRCC2,XRCC4,ARRB2,SMO,SOD1,SOD2,NES,ATP7A,PSEN1,BAX,BCL2,BCL2L1,KDR,DLX1,NR4A2,GRN,TGFB3,LIG4,LRP1,TP73
GO: Biological Process	GO:0048538	thymus development		2.394e-15	2.006e-11	4.633e-14	4.452e-13	18	58	CITED2,FGF3,FGF10,HAND2,SHH,BCL11B,CTNNB1,SOD1,MYB,PSEN1,GATA3,SRF,BCL2,JARID2,BCL2L11,TGFBR1,CCNB2,PBX1
GO: Biological Process	GO:0060443	mammary gland morphogenesis		2.394e-15	2.006e-11	4.633e-14	4.452e-13	18	58	SLIT2,FGF10,FGFR2,WNT5A,SOSTDC1,MED1,MST1,CSF1,CSF1R,BAX,B4GALT1,BMP4,GLI2,GLI3,DDR1,TBX3,TGFBR2,ELF3
GO: Biological Process	GO:0043542	endothelial cell migration		2.594e-15	2.174e-11	5.009e-14	4.814e-13	36	288	HIF1A,PDGFB,SOX18,ACVRL1,MECP2,SLIT2,MET,PIK3CA,AMOT,FGF4,AKT1,FGFR1,VEGFA,FLT4,WNT5A,SHH,FOXP1,SP1,MYH9,GATA2,GATA3,SRF,ITGB1,PTGS2,BMP4,NFE2L2,KDR,NOS3,NOTCH1,GRN,TDGF1,NR2F2,EDN1,TGFBR1,EFNA1,PDCD10
GO: Biological Process	GO:0060389	pathway-restricted SMAD protein phosphorylation		2.601e-15	2.18e-11	5.012e-14	4.817e-13	19	67	NOG,ACVR1,ACVR1B,ACVR2A,ACVRL1,INHA,INHBA,INHBB,INHBC,DAB2,BMP2,BMP4,BMPR1A,INHBE,TGFB2,TGFB3,TGFBR1,TGFBR2,SMAD4
GO: Biological Process	GO:0045787	positive regulation of cell cycle		2.852e-15	2.39e-11	5.482e-14	5.269e-13	44	428	PDGFB,PDGFRB,FOXA1,MECP2,CITED2,MET,UBE2B,PKD1,PKD2,PRMT1,FGF8,FGF10,AKT1,FGFR1,FGFR2,NIPBL,WNT5A,SIN3A,STIL,MED1,PAF1,MSX1,PRKACA,IL1B,ZBTB17,INSR,GATA4,GATA6,BAX,CCNK,DDX11,BRCA1,PLCB1,CDC73,TBX3,BCL2L11,EDN1,CCNB1,FOSL1,TGFB2,TNF,PBX1,TP53,TP73
GO: Biological Process	GO:0001711	endodermal cell fate commitment		3.067e-15	2.57e-11	5.881e-14	5.652e-13	11	15	EOMES,LEO1,POU5F1,PAF1,CTR9,CTNNB1,SOX2,GATA6,RTF1,CDC73,SOX17
GO: Biological Process	GO:0001756	somitogenesis		3.131e-15	2.624e-11	5.99e-14	5.757e-13	20	77	FOXA2,TTN,MIB1,KDM6A,FOXC1,SEMA3C,WNT5A,XRCC2,PSEN1,NCKAP1,KAT2A,BMPR1A,ALDH1A2,WNT3A,NOTCH1,LHX1,OTX2,TP53,SMAD3,SMAD4
GO: Biological Process	GO:0072210	metanephric nephron development		3.187e-15	2.671e-11	6.085e-14	5.848e-13	16	43	PDGFB,PDGFRA,PDGFRB,SOX8,SALL1,PKD1,PKD2,OSR1,SMO,CTNNB1,BMP4,KIF26B,LAMB2,RET,LHX1,LIF
GO: Biological Process	GO:0048286	lung alveolus development		3.365e-15	2.82e-11	6.409e-14	6.159e-13	18	59	MAN2A1,PDGFA,FOXA1,ADA,FGF10,FGFR2,VEGFA,FLT4,SOX2,ATP7A,GATA6,MAPK8IP3,BMP4,KDR,FOXP2,TGFB3,LIF,ERRFI1
GO: Biological Process	GO:0072089	stem cell proliferation		3.594e-15	3.012e-11	6.83e-14	6.564e-13	26	145	HIF1A,SOX18,PLXNB2,FBLN1,FGFR1,FGFR2,VEGFA,WNT5A,WNT7B,SHH,SMO,CTNNB1,KDM1A,SOX2,SOX5,SOX10,NES,DISC1,BMP4,GLI3,WNT3A,NOTCH1,TBX3,SOX17,RUNX1,TP53
GO: Biological Process	GO:0071773	cellular response to BMP stimulus		3.66e-15	3.067e-11	6.924e-14	6.655e-13	29	185	NOG,ACVR1,ACVR2A,ACVR2B,ACVRL1,ECSIT,RYR2,FGF8,COL2A1,WNT5A,SOSTDC1,POU5F1,MSX1,NKX2-5,GATA3,GATA4,GATA6,DDX5,BMP2,BMP4,BMPR1A,WNT3A,CHRDL1,KDR,DLX1,NOTCH1,TDGF1,SMAD2,SMAD4
GO: Biological Process	GO:0071772	response to BMP		3.66e-15	3.067e-11	6.924e-14	6.655e-13	29	185	NOG,ACVR1,ACVR2A,ACVR2B,ACVRL1,ECSIT,RYR2,FGF8,COL2A1,WNT5A,SOSTDC1,POU5F1,MSX1,NKX2-5,GATA3,GATA4,GATA6,DDX5,BMP2,BMP4,BMPR1A,WNT3A,CHRDL1,KDR,DLX1,NOTCH1,TDGF1,SMAD2,SMAD4
GO: Biological Process	GO:0060706	cell differentiation involved in embryonic placenta development		3.737e-15	3.131e-11	7.052e-14	6.778e-13	14	30	GRHL2,EOMES,HAND1,AKT1,PLG,GCM1,SNAI1,PRDM1,STK3,STK4,FZD5,KRT19,NR2F2,LIF
GO: Biological Process	GO:0050878	regulation of body fluid levels		4.126e-15	3.457e-11	7.77e-14	7.467e-13	50	548	MAFG,ERBB4,HIF1A,PDGFA,PDGFB,PDGFRA,FOXA2,ADA,MET,FBLN1,PIK3CA,FGF10,MAFF,PLG,COL1A1,VEGFA,ATG7,SHH,MED1,RAB14,NCOR2,SCUBE1,ARRB2,GNA13,PRKACA,MTX1,PRLR,KDM1A,MYH9,ATP7A,INPP5K,GATA1,GATA2,GATA3,GATA4,SRF,GATA6,GJA1,GJA5,NFE2L2,WNT3A,GNA12,GNAQ,NOS3,DDR1,EDN1,ZFPM2,CD9,SERPINA5,TP73
GO: Biological Process	GO:0051897	positive regulation of protein kinase B signaling		4.236e-15	3.55e-11	7.959e-14	7.649e-13	29	186	ERBB4,PDGFA,PDGFB,PDGFRA,PDGFRB,PARK7,MET,PIK3CA,FGF3,FGF4,FGF7,FGF8,FGF9,FGF10,FGFR1,FGFR2,VEGFA,RICTOR,POU5F1,MST1R,ARRB2,INSR,GATA3,ITGB1,FGF17,STK3,RET,TGFBR1,TNF
GO: Biological Process	GO:2000177	regulation of neural precursor cell proliferation		4.394e-15	3.682e-11	8.237e-14	7.916e-13	23	110	HIF1A,NOG,SALL1,VEGFA,WNT5A,SHH,SMO,CTNNB1,IL1B,KDM1A,SOX2,SOX10,NES,DISC1,GATA2,GLI2,GLI3,WNT3A,NOTCH1,LHX1,LIMS1,EMX1,TP53
GO: Biological Process	GO:0043085	positive regulation of catalytic activity		4.557e-15	3.818e-11	8.523e-14	8.191e-13	95	1611	TPM1,EPO,HIF1A,PDGFA,PDGFB,PDGFRA,PDGFRB,PARK7,ACVR2B,GRHL2,AXIN1,MET,FBLN1,PIK3CA,PKD1,PKD2,FGF10,AKT1,RIC8A,FGFR1,FGFR2,DNMT3L,VEGFA,FLT1,WNT5A,WNT7B,ZNF622,RICTOR,ALS2,MSH2,STIL,XRCC4,MST1R,ARRB2,CSF1,CSF1R,GNA13,PDGFD,FSHR,PRKACA,CTNNB1,IL1B,PRLR,PRNP,SOD1,GHRL,ATP7A,PSEN1,INSR,DAB2,BAX,BCL2,ITGB1,CCNK,MAPK8IP3,LRP8,DDX11,STK3,STK4,BMP2,BMP4,KISS1R,FZD5,WNT3A,PLCB1,C5,GNAQ,PDGFC,RAB3A,NOS3,CA…
GO: Biological Process	GO:0021879	forebrain neuron differentiation		4.754e-15	3.984e-11	8.839e-14	8.495e-13	19	69	ERBB4,SLIT2,SALL1,FGF8,FGFR1,FGFR2,ATF5,ATG7,WNT5A,BCL11B,CSF1R,SOX2,ATP7A,INHBA,DISC1,GATA2,DLX1,GNAQ,DICER1
GO: Biological Process	GO:0031056	regulation of histone modification		4.757e-15	3.986e-11	8.839e-14	8.495e-13	28	173	MECP2,TWIST1,UBE2B,NIPBL,VEGFA,ATG7,SIN3A,PAF1,CTCF,CTR9,CTNNB1,WDR61,IL1B,KDM1A,MYB,GATA2,GATA3,KAT2A,RTF1,JARID2,PYGO2,BRCA1,EHMT2,FOXP3,CCNB1,LIF,TP53,SMAD4
GO: Biological Process	GO:0017145	stem cell division		4.757e-15	3.986e-11	8.839e-14	8.495e-13	28	173	HIF1A,SOX18,PLXNB2,FBLN1,FGFR1,FGFR2,VEGFA,WNT5A,WNT7B,SHH,SMO,CTNNB1,KDM1A,MYB,SOX2,SOX5,SOX10,NES,DISC1,BMP4,GLI3,WNT3A,NOTCH1,TBX3,SOX17,RUNX1,TGFB2,TP53
GO: Biological Process	GO:0048663	neuron fate commitment		5.379e-15	4.508e-11	9.973e-14	9.585e-13	20	79	FOXA1,FOXA2,SHH,BCL11B,IHH,SOX2,GATA2,JAG2,BMP4,EHMT2,GLI2,GLI3,DLX1,NOTCH1,RUNX1,TGFB2,TGFBR1,OTX2,OLIG2,SMAD4
GO: Biological Process	GO:0010243	response to organonitrogen compound		5.569e-15	4.667e-11	1.03e-13	9.901e-13	76	1133	HHEX,CEBPB,PDGFRA,ADA,MECP2,RYR1,RYR2,KLF2,SLIT2,PIK3CA,PKD2,AKT1,MMP2,MMP9,CXCL12,COL1A1,ATG7,SIN3A,DNAI1,NCOR2,SLC8A1,ARRB2,KLF1,STC2,SLC18A2,PDGFD,PRKACA,CTNNB1,SYVN1,IL1B,PRLR,KDM1A,PRNP,GABPA,SOD1,WDTC1,SP1,GHRL,ATP7A,PSEN1,INHBB,INPP5K,INPPL1,INSR,GATM,BCL2L1,ITGB1,PTGS2,DDX11,GHSR,GJA1,JUNB,BRCA1,EHMT2,CCDC47,NFE2L2,PLCB1,GNAQ,PDGFC,NOTCH1,BCL2L11,HCN4,YBX1,UBXN8,RBP4,NR4A2,GRIN2B,EDN1,EDN…
GO: Biological Process	GO:0001829	trophectodermal cell differentiation		5.945e-15	4.982e-11	1.097e-13	1.055e-12	13	25	ADA,EOMES,CITED2,HAND1,POU5F1,FOXD3,CTR9,SP1,SP3,SRF,JUNB,BYSL,TEAD4
GO: Biological Process	GO:0007049	cell cycle		6.061e-15	5.079e-11	1.116e-13	1.073e-12	108	1971	NR2C2,HHEX,ERCC1,ERCC2,CLGN,CEBPA,PDGFB,CENPF,PDGFRB,ACVR1,ACVR1B,FOXA1,TTN,MECP2,CITED2,MET,UBE2B,TUBGCP3,PKD1,PKD2,PRMT1,FGF8,FGF10,AKT1,FGFR1,FGFR2,TRIM36,NIPBL,FOXC1,DNMT3L,ATF5,WNT5A,MSH2,SIN3A,STIL,XRCC2,MED1,SYF2,PAF1,HINFP,MSX1,CTCF,PRKACA,GIGYF2,CTNNB1,IL1B,PRNP,MYB,SOX2,TET2,NES,ZFP42,MYH9,MYH10,PCGF2,ZBTB17,INHA,INHBA,INSR,GATA3,GATA4,GATA6,BAX,BCL2,BCL2L1,KAT2A,SPAG8,ITGB1,CCNK,PTGS2,…
GO: Biological Process	GO:0031069	hair follicle morphogenesis		6.657e-15	5.579e-11	1.223e-13	1.176e-12	14	31	FGF7,FGF10,FGFR2,SHH,SOSTDC1,SMO,SNAI1,CTNNB1,ATP7A,BCL2,NOTCH1,RUNX1,DICER1,TGFB2
GO: Biological Process	GO:0061614	pri-miRNA transcription by RNA polymerase II		7.714e-15	6.464e-11	1.415e-13	1.36e-12	17	53	HIF1A,PDGFB,DDX17,CTCF,GATA2,SRF,GATA6,DDX5,BMP2,BMP4,BMPR1A,FOSL1,TGFB2,TGFBR1,TP53,SMAD3,SMAD4
GO: Biological Process	GO:0042110	T cell activation		7.881e-15	6.604e-11	1.442e-13	1.386e-12	49	537	EPO,CEBPB,CD46,ADA,EOMES,PIK3CA,SCGB1A1,AKT1,CXCL12,SHH,CHD7,XRCC4,BCL11B,FOXP1,CTNNB1,IHH,IL1B,ZP4,PRLR,IL6ST,PRNP,SOD1,MYB,SP3,MYH9,ATP7A,PSEN1,GATA3,SRF,BAX,BCL2,KAT2A,ZP3,DDOST,PRDM1,JAG2,GJA1,BMP4,FZD5,GLI2,GLI3,FOXP3,ZMIZ1,RUNX1,DICER1,TGFBR2,LIG4,TP53,SMAD3
GO: Biological Process	GO:0002053	positive regulation of mesenchymal cell proliferation		8.312e-15	6.966e-11	1.518e-13	1.459e-12	15	38	PDGFA,FGF9,FGFR1,FGFR2,VEGFA,WNT5A,SHH,FOXP1,SMO,CTNNB1,IHH,BMPR1A,KDR,FOXP2,TGFBR2
GO: Biological Process	GO:0009880	embryonic pattern specification		8.501e-15	7.124e-11	1.549e-13	1.488e-12	19	71	ERBB4,FOXA2,FGF10,FGFR2,KDM6A,WNT5A,SHH,STIL,CTNNB1,IHH,NCKAP1,FZD5,TBX3,TDGF1,LHX1,OTX2,SMAD2,SMAD3,SMAD4
GO: Biological Process	GO:0060419	heart growth		9.575e-15	8.024e-11	1.741e-13	1.673e-12	25	138	ERBB4,NOG,TTN,CITED2,FGF9,FGFR1,FGFR2,FOXC1,NKX2-5,FOXP1,CTNNB1,GATA4,GATA6,JARID2,GJA1,BMPR1A,NOTCH1,RBP4,EDN1,ZFPM2,CCNB1,TGFB2,TGFBR1,TGFBR2,TP73
GO: Biological Process	GO:0001894	tissue homeostasis		1.011e-14	8.472e-11	1.834e-13	1.762e-12	34	268	ERBB4,PDGFRB,ADD1,FGF7,FOXC1,VEGFA,COL2A1,CSF1,CSF1R,FSHR,ANKRD11,GIGYF2,SMO,CTNNB1,IHH,PRDM14,SOD1,GATA1,GATA2,SRF,BAX,CDH23,DLK1,BCL2,ITGB1,KCNJ1,KDR,NOS3,NOTCH1,CALCA,RBP4,CUBN,RPA1,EPAS1
GO: Biological Process	GO:0003179	heart valve morphogenesis		1.1e-14	9.217e-11	1.991e-13	1.913e-12	17	54	ACVR1,TWIST1,SLIT2,SNAI1,GATA3,GATA4,BMP2,BMP4,GJA5,BMPR1A,NOS3,NOTCH1,ZFPM2,TGFB2,TGFBR2,EFNA1,SMAD4
GO: Biological Process	GO:0090184	positive regulation of kidney development		1.111e-14	9.312e-11	2.002e-13	1.925e-12	16	46	NOG,PDGFA,PDGFB,PDGFRB,SOX8,SALL1,VEGFA,SHH,PDGFD,SMO,GATA3,BMP4,RET,EDNRA,LHX1,LIF
GO: Biological Process	GO:0010464	regulation of mesenchymal cell proliferation		1.111e-14	9.312e-11	2.002e-13	1.925e-12	16	46	PDGFA,FGF9,FGFR1,FGFR2,VEGFA,WNT5A,SHH,FOXP1,SMO,CTNNB1,IHH,BMP4,BMPR1A,KDR,FOXP2,TGFBR2
GO: Biological Process	GO:1904018	positive regulation of vasculature development		1.12e-14	9.385e-11	2.014e-13	1.936e-12	33	253	HIF1A,PDGFB,ACVRL1,ADD1,TWIST1,MMP9,VEGFA,FLT1,WNT5A,SHH,PDGFD,IL1B,SOD2,SP1,GHRL,GATA2,GATA4,GATA6,ITGB1,PTGS2,GHSR,BRCA1,NFE2L2,KDR,C5,C6,NOS3,NOTCH1,GRN,RUNX1,TGFBR2,TIE1,CELA1
GO: Biological Process	GO:0034599	cellular response to oxidative stress		1.148e-14	9.621e-11	2.06e-13	1.98e-12	38	336	TPM1,EPOR,HIF1A,PDGFRA,PDGFRB,PARK7,KLF2,MET,PKD2,AKT1,MMP2,MMP9,ATG7,ZNF622,SIN3A,SLC8A1,ARNT,PDGFD,FOXP1,CTNNB1,FUT8,SOD1,SOD2,MYB,PCGF2,ATP7A,GATA4,BCL2,BMP4,NFE2L2,NOS3,NR4A2,PLEKHA1,TNF,PDCD10,ENDOG,EPAS1,TP53
GO: Biological Process	GO:0043491	protein kinase B signaling		1.226e-14	1.027e-10	2.195e-13	2.109e-12	35	286	ERBB4,PDGFA,PDGFB,PDGFRA,PDGFRB,PARK7,MET,PIK3CA,FGF3,FGF4,FGF7,FGF8,FGF9,FGF10,AKT1,FGFR1,FGFR2,VEGFA,RICTOR,POU5F1,MST1R,ARRB2,IL1B,INPP5K,INSR,GATA3,GATA4,ITGB1,FGF17,STK3,KDR,RET,TGFBR1,PLEKHA1,TNF
GO: Biological Process	GO:0061564	axon development		1.251e-14	1.048e-10	2.235e-13	2.148e-12	51	584	NOG,PDLIM7,EXT1,PLXNB2,SLIT2,PIK3CA,FGF8,FGFR2,MMP2,CXCL12,VEGFA,SEMA3C,ATG7,WNT5A,WNT7B,SHH,ALS2,SIN3A,BCL11B,CSF1R,FOXP1,SMO,MYH10,PSEN1,DISC1,LAMA1,GATA3,SRF,NDN,BCL2,ITGB1,MAPK8IP3,GLI2,GLI3,WNT3A,RAB3A,NOTCH1,TBCE,DDR1,NR4A2,LAMA2,LAMB2,GRN,RET,KIF3A,TGFB2,LHX1,EFNA1,OTX2,LRP1,SMAD4
GO: Biological Process	GO:0071560	cellular response to transforming growth factor beta stimulus		1.263e-14	1.059e-10	2.253e-13	2.165e-12	34	270	ACVR1,ACVR1B,ACVR2A,ACVR2B,ACVRL1,AXIN1,CITED2,FGFR2,COL1A1,SOX6,WNT5A,ARRB2,PDGFD,FUT8,RNF111,SOX5,DAB2,ITGB1,BMP2,BMPR1A,DLX1,NOS3,TDGF1,RUNX1,EDN1,TGFB2,TGFB3,TGFBR1,TGFBR2,LIMS1,TP53,SMAD2,SMAD3,SMAD4
GO: Biological Process	GO:0003198	epithelial to mesenchymal transition involved in endocardial cushion formation		1.458e-14	1.221e-10	2.593e-13	2.492e-12	12	21	NOG,ACVR1,FGF8,MSX1,SNAI1,BMP4,NOTCH1,TGFB2,TGFB3,TGFBR1,TGFBR2,SMAD4
GO: Biological Process	GO:0021983	pituitary gland development		1.646e-14	1.379e-10	2.922e-13	2.808e-12	16	47	NOG,SALL1,PITX2,NR0B1,FGF8,FGF10,WNT5A,MSX1,KDM1A,SOX2,GATA2,BMP2,BMP4,BMPR1A,ALDH1A2,GLI2
GO: Biological Process	GO:0060393	regulation of pathway-restricted SMAD protein phosphorylation		1.665e-14	1.395e-10	2.95e-13	2.835e-12	18	64	NOG,ACVR1,ACVR1B,ACVR2A,ACVRL1,INHA,INHBA,INHBB,INHBC,DAB2,BMP2,BMP4,BMPR1A,INHBE,TGFB2,TGFB3,TGFBR1,SMAD4
GO: Biological Process	GO:0051961	negative regulation of nervous system development		1.767e-14	1.481e-10	3.124e-13	3.002e-12	40	376	ERBB4,NOG,SOX8,FOXA2,MECP2,TULP3,SLIT2,MIB1,FKBP4,SEMA3C,ATF5,WNT5A,WNT7B,SHH,MED1,PRKACA,PRKCSH,CTNNB1,IL1B,KDM1A,SOX2,SOX10,PSEN1,INPPL1,DAB2,ITGB1,BMP4,BMPR1A,GLI3,WNT3A,DLX1,NOTCH1,DICER1,EFNA1,LRP1,TNF,PBX1,OLIG2,TP53,TP73
GO: Biological Process	GO:0055017	cardiac muscle tissue growth		1.773e-14	1.486e-10	3.128e-13	3.006e-12	24	129	ERBB4,NOG,CITED2,FGF9,FGFR1,FGFR2,FOXC1,NKX2-5,FOXP1,CTNNB1,GATA4,GATA6,JARID2,GJA1,BMPR1A,NOTCH1,RBP4,EDN1,ZFPM2,CCNB1,TGFB2,TGFBR1,TGFBR2,TP73
GO: Biological Process	GO:0010634	positive regulation of epithelial cell migration		1.798e-14	1.507e-10	3.165e-13	3.042e-12	28	182	HIF1A,PDGFB,MET,AMOT,FGF7,FGF10,AKT1,FGFR1,MMP9,VEGFA,FLT4,WNT5A,SHH,FOXP1,SP1,INSL3,GATA2,GATA3,PTGS2,BMP4,NFE2L2,KDR,NOS3,GRN,TDGF1,EDN1,TGFB2,TGFBR2
GO: Biological Process	GO:0010632	regulation of epithelial cell migration		1.923e-14	1.611e-10	3.378e-13	3.246e-12	36	307	HIF1A,PDGFB,ACVRL1,MECP2,SLIT2,MET,AMOT,FGF4,FGF7,FGF10,AKT1,FGFR1,MMP9,VEGFA,FLT4,WNT5A,SHH,FOXP1,SP1,INSL3,GATA2,GATA3,PTGS2,BMP4,NFE2L2,KDR,NOS3,NOTCH1,GRN,TDGF1,NR2F2,EDN1,TGFB2,TGFBR2,EFNA1,PDCD10
GO: Biological Process	GO:0001541	ovarian follicle development		1.958e-14	1.641e-10	3.433e-13	3.299e-12	19	74	CEBPB,FGF7,MMP2,FOXC1,VEGFA,ARRB2,FSHR,SOD1,INHA,INHBA,INHBB,BAX,BCL2,BCL2L1,ZP3,BMP4,PTX3,KDR,SMAD4
GO: Biological Process	GO:0002244	hematopoietic progenitor cell differentiation		1.983e-14	1.662e-10	3.468e-13	3.333e-12	29	197	ERCC2,PDGFRA,PDGFRB,CITED2,FOXC1,VEGFA,FLT1,SHH,SIN3A,XRCC4,CSF1R,MYB,PYGO1,TET2,PSEN1,INHBA,GATA1,GATA2,GATA3,SRF,BCL2,BMP4,NFE2L2,KDR,NOTCH1,RUNX1,LIG4,TP53,TP73
GO: Biological Process	GO:0051896	regulation of protein kinase B signaling		1.986e-14	1.664e-10	3.468e-13	3.333e-12	33	258	ERBB4,PDGFA,PDGFB,PDGFRA,PDGFRB,PARK7,MET,PIK3CA,FGF3,FGF4,FGF7,FGF8,FGF9,FGF10,AKT1,FGFR1,FGFR2,VEGFA,RICTOR,POU5F1,MST1R,ARRB2,INPP5K,INSR,GATA3,GATA4,ITGB1,FGF17,STK3,RET,TGFBR1,PLEKHA1,TNF
GO: Biological Process	GO:0007435	salivary gland morphogenesis		2.063e-14	1.729e-10	3.594e-13	3.454e-12	15	40	PDGFA,PDGFB,MET,FGF7,FGF8,FGF10,FGFR1,FGFR2,SEMA3C,SHH,LAMA1,LAMA5,TGFB2,TGFB3,TNF
GO: Biological Process	GO:0034097	response to cytokine		2.12e-14	1.776e-10	3.682e-13	3.539e-12	81	1287	EPO,EPOR,HIF1A,CEBPA,CEBPB,PDGFB,FOXA2,ADAM10,TWIST1,KLF2,SLIT2,CACTIN,PIK3CA,SCGB1A1,ARID5B,FGF4,AKT1,MMP2,MMP9,CXCL12,FOXC1,COL1A1,VEGFA,WNT5A,APOB,POU5F1,MED1,MST1R,FOXD3,CSF1,CSF1R,CSF2,CTR9,NR5A2,PRKACA,CTNNB1,IL1B,PRLR,IL6ST,SOD1,SOD2,MYB,SOX2,ZFP42,INPP5K,INPPL1,INSR,GATA3,SRF,NDN,BCL2,BCL2L1,KAT2A,KEAP1,ITGB1,PTGS2,DDOST,LRP8,JARID2,JUNB,ALDH1A2,BRCA1,NFE2L2,PLCB1,YBX1,SOX17,LAMA5,TDGF1,T…
GO: Biological Process	GO:0055021	regulation of cardiac muscle tissue growth		2.122e-14	1.779e-10	3.682e-13	3.539e-12	21	95	ERBB4,NOG,CITED2,FGF9,FGFR1,FGFR2,NKX2-5,FOXP1,GATA4,GATA6,JARID2,GJA1,BMPR1A,NOTCH1,RBP4,EDN1,ZFPM2,CCNB1,TGFBR1,TGFBR2,TP73
GO: Biological Process	GO:0002064	epithelial cell development		2.224e-14	1.863e-10	3.85e-13	3.7e-12	33	259	HIF1A,PDGFB,SOX18,SOX8,FOXA1,GRHL2,ADD1,MET,FGFR1,FGFR2,VEGFA,WNT5A,WNT7B,CLIC4,BCL11B,FSHR,SMO,CTNNB1,IHH,IL1B,SOD1,MYO1E,CDH23,B4GALT1,PRDM1,GJA1,BMP4,CCM2,NOTCH1,LAMB2,DICER1,IFT88,TNF
GO: Biological Process	GO:0007281	germ cell development		2.352e-14	1.971e-10	4.063e-13	3.905e-12	36	309	ERCC1,ACVR1,UBE2B,AKT1,CXCL12,DEAF1,MSH2,FSHR,PRKACA,CTNNB1,IHH,PRDM14,PYGO1,ZFP42,INHBB,INSL3,BAX,BCL2,BCL2L1,ELSPBP1,ZP3,PRDM1,BMP4,SLC26A8,PYGO2,EHMT2,PTX3,PLCB1,NPPC,CALCA,TCP11,ZPBP,CCNB1,IFT88,PAEP,TNP1
GO: Biological Process	GO:0001824	blastocyst development		2.671e-14	2.238e-10	4.605e-13	4.426e-12	25	144	ADA,EOMES,CITED2,UBE2A,HAND1,AKAP3,G2E3,POU5F1,FOXD3,CTR9,PRDM14,GABPA,SP1,SP3,SRF,ZP3,RTF1,JUNB,BYSL,SOX17,GRN,TEAD4,DICER1,TGFBR1,ELF3
GO: Biological Process	GO:0071559	response to transforming growth factor beta		2.712e-14	2.272e-10	4.666e-13	4.484e-12	34	277	ACVR1,ACVR1B,ACVR2A,ACVR2B,ACVRL1,AXIN1,CITED2,FGFR2,COL1A1,SOX6,WNT5A,ARRB2,PDGFD,FUT8,RNF111,SOX5,DAB2,ITGB1,BMP2,BMPR1A,DLX1,NOS3,TDGF1,RUNX1,EDN1,TGFB2,TGFB3,TGFBR1,TGFBR2,LIMS1,TP53,SMAD2,SMAD3,SMAD4
GO: Biological Process	GO:0030509	BMP signaling pathway		2.762e-14	2.315e-10	4.743e-13	4.559e-12	27	171	NOG,ACVR1,ACVR2A,ACVR2B,ACVRL1,ECSIT,RYR2,FGF8,WNT5A,SOSTDC1,POU5F1,MSX1,NKX2-5,GATA4,GATA6,DDX5,BMP2,BMP4,BMPR1A,WNT3A,CHRDL1,KDR,DLX1,NOTCH1,TDGF1,SMAD2,SMAD4
GO: Biological Process	GO:0001658	branching involved in ureteric bud morphogenesis		3.021e-14	2.532e-10	5.177e-13	4.976e-12	18	66	NOG,SOX8,CITED2,SALL1,PKD2,FGF8,VEGFA,SHH,SMO,CTNNB1,BCL2,BMP2,BMP4,GLI3,LAMA5,LHX1,PBX1,SMAD4
GO: Biological Process	GO:0001825	blastocyst formation		3.037e-14	2.545e-10	5.193e-13	4.991e-12	17	57	ADA,EOMES,CITED2,HAND1,POU5F1,FOXD3,CTR9,PRDM14,GABPA,SP1,SP3,SRF,ZP3,JUNB,BYSL,SOX17,TEAD4
GO: Biological Process	GO:0001702	gastrulation with mouth forming second		3.259e-14	2.731e-10	5.562e-13	5.346e-12	14	34	HHEX,ACVR1,ACVR2A,ACVR2B,FOXA2,AMOT,WNT5A,CTNNB1,ZBTB17,GATA4,SRF,LHX1,OTX2,SMAD4
GO: Biological Process	GO:0007409	axonogenesis		3.297e-14	2.763e-10	5.616e-13	5.397e-12	48	537	NOG,PDLIM7,EXT1,PLXNB2,SLIT2,PIK3CA,FGF8,FGFR2,CXCL12,VEGFA,SEMA3C,ATG7,WNT5A,WNT7B,SHH,ALS2,SIN3A,BCL11B,CSF1R,FOXP1,SMO,MYH10,PSEN1,DISC1,LAMA1,GATA3,SRF,NDN,BCL2,ITGB1,MAPK8IP3,GLI2,GLI3,WNT3A,RAB3A,NOTCH1,TBCE,NR4A2,LAMA2,LAMB2,RET,KIF3A,TGFB2,LHX1,EFNA1,OTX2,LRP1,SMAD4
GO: Biological Process	GO:0045927	positive regulation of growth		3.754e-14	3.146e-10	6.381e-13	6.133e-12	37	331	ERBB4,ADAM10,MECP2,FGF8,FGF9,AKT1,FGFR1,FGFR2,NIPBL,CXCL12,VEGFA,FOXS1,FLT4,CHD7,CSF1,SMO,GHRL,DISC1,INSR,GATA4,SRF,GATA6,BCL2,SERP1,ZP3,GHSR,BMPR1A,WNT3A,PLCB1,NOTCH1,EDN1,ZFPM2,CCNB1,TGFB2,TGFBR1,TGFBR2,LRP1
GO: Biological Process	GO:0060445	branching involved in salivary gland morphogenesis		3.993e-14	3.346e-10	6.747e-13	6.484e-12	13	28	PDGFA,PDGFB,MET,FGF7,FGF8,FGF10,FGFR1,FGFR2,SEMA3C,SHH,LAMA1,LAMA5,TNF
GO: Biological Process	GO:0003272	endocardial cushion formation		3.993e-14	3.346e-10	6.747e-13	6.484e-12	13	28	NOG,ACVR1,FGF8,MSX1,SNAI1,BMP4,BMPR1A,NOTCH1,TGFB2,TGFB3,TGFBR1,TGFBR2,SMAD4
GO: Biological Process	GO:0003171	atrioventricular valve development		3.993e-14	3.346e-10	6.747e-13	6.484e-12	13	28	ACVR1,TWIST1,PITX2,GATA4,BMP2,GJA5,BMPR1A,NOTCH1,ZFPM2,TGFB2,TGFBR2,EFNA1,SMAD4
GO: Biological Process	GO:0010942	positive regulation of cell death		4.648e-14	3.895e-10	7.837e-13	7.532e-12	62	845	ERBB4,HIF1A,PDGFRB,PARK7,FOXA1,ADAM10,SLIT2,PLAGL2,AKT1,MMP2,MMP9,DDIT4,ATG7,WNT5A,ZNF622,MSX1,ARRB2,GNA13,FOXP1,CTNNB1,IL1B,PRNP,SOD1,SOD2,MYB,ADCY10,PSEN1,INHBA,INHBB,GATA6,BAX,BCL2,BCL2L1,ITGB1,PTGS2,B4GALT1,STK3,STK4,BMP2,BMP4,ALDH1A2,WNT3A,USP7,C6,NMT1,NOS3,NOTCH1,BCL2L11,GRN,GRIN2B,RET,FOSL1,TGFB2,TGFB3,TGFBR1,LRP1,TNF,ENDOG,TP53,SMAD3,SMAD4,TP73
GO: Biological Process	GO:0045446	endothelial cell differentiation		5.109e-14	4.282e-10	8.598e-13	8.263e-12	24	135	SOX18,ACVR1,ACVR2B,ACVRL1,ADD1,MET,VEGFA,WNT7B,CLIC4,SCUBE1,CTNNB1,IL1B,BMP4,BMPR1A,CCM2,KDR,NOTCH1,SOX17,LAMA5,NR2F2,TGFBR1,IFT88,TNF,SMAD4
GO: Biological Process	GO:0048878	chemical homeostasis		5.198e-14	4.356e-10	8.73e-13	8.39e-12	82	1334	MAFG,EPO,EPOR,ERBB4,HIF1A,CEBPA,PDGFRA,ACO1,PARK7,FOXA1,FOXA2,RYR1,RYR2,MET,PIK3CA,PKD1,PKD2,FGF7,AKT1,CXCL12,VEGFA,ANPEP,ATG7,WNT5A,WNT7B,CLIC4,POU3F3,APOB,CHD7,SIN3A,NCOR2,SLC8A1,STC2,SLC18A2,GNA13,FSHR,NR5A2,PRKACA,IL1B,IL6ST,PRNP,SOD1,SOD2,WDTC1,GHRL,ATP7A,PSEN1,DISC1,TMEM165,INPP5K,INSR,GATA2,GATA4,SRF,BAX,CDH23,IREB2,BCL2,SLC30A1,GJA1,BMP4,GJA5,CCDC47,PLCB1,KDR,SCO2,CALCA,HCN4,RBP4,GRN,GRIN…
GO: Biological Process	GO:0061311	cell surface receptor signaling pathway involved in heart development		5.307e-14	4.447e-10	8.877e-13	8.531e-12	14	35	NOG,ACVR1,HAND2,WNT5A,POU5F1,MSX1,SNAI1,CTNNB1,BMP2,BMP4,BMPR1A,WNT3A,NOTCH1,SOX17
GO: Biological Process	GO:0060977	coronary vasculature morphogenesis		5.307e-14	4.447e-10	8.877e-13	8.531e-12	14	35	EPO,EPOR,PDGFRB,FGF9,FGFR1,FGFR2,HAND2,VEGFA,SHH,CTNNB1,GATA4,NOTCH1,ZFPM2,TGFBR1
GO: Biological Process	GO:0000302	response to reactive oxygen species		5.378e-14	4.507e-10	8.977e-13	8.628e-12	33	267	TPM1,EPOR,PDGFRA,PDGFRB,PARK7,ADA,KLF2,MET,SCGB1A1,PKD2,AKT1,MMP2,MMP9,COL1A1,ATG7,SLC8A1,PDGFD,FOXP1,SOD1,SOD2,MYB,PCGF2,ATP7A,BCL2,NFE2L2,NOS3,EDN1,FOSL1,PLEKHA1,TNF,PDCD10,ENDOG,TP53
GO: Biological Process	GO:0045785	positive regulation of cell adhesion		5.594e-14	4.688e-10	9.319e-13	8.957e-12	44	465	TPM1,PCSK5,EPO,CD46,FOXA1,FOXA2,ADA,CITED2,FBLN1,PIK3CA,AKT1,CXCL12,VEGFA,WNT5A,SHH,CSF1,IHH,IL1B,ZP4,IL6ST,MYB,SOX2,DISC1,GATA3,DAB2,ZP3,ITGB1,GLI2,GLI3,WNT3A,KDR,FOXP3,CALCA,KIF26B,TDGF1,ZMIZ1,RET,RUNX1,EDIL3,TGFB2,TGFBR2,LIMS1,TNF,SMAD3
GO: Biological Process	GO:0050768	negative regulation of neurogenesis		5.615e-14	4.705e-10	9.336e-13	8.972e-12	38	353	ERBB4,NOG,SOX8,FOXA2,MECP2,SLIT2,MIB1,FKBP4,SEMA3C,ATF5,WNT5A,WNT7B,SHH,MED1,PRKCSH,CTNNB1,IL1B,KDM1A,SOX2,SOX10,PSEN1,INPPL1,DAB2,ITGB1,BMP4,BMPR1A,GLI3,WNT3A,DLX1,NOTCH1,DICER1,EFNA1,LRP1,TNF,PBX1,OLIG2,TP53,TP73
GO: Biological Process	GO:0043406	positive regulation of MAP kinase activity		5.677e-14	4.758e-10	9.421e-13	9.054e-12	34	284	PDGFA,PDGFB,PDGFRB,AXIN1,MET,FGF10,FGFR1,VEGFA,FLT1,WNT5A,WNT7B,MST1R,PDGFD,IL1B,SOD1,GHRL,PSEN1,INSR,DAB2,MAPK8IP3,BMP2,BMP4,KISS1R,FZD5,C5,PDGFC,TDGF1,RET,EDN1,TGFB3,TGFBR1,TNF,PDCD10,TP73
GO: Biological Process	GO:0007431	salivary gland development		7.246e-14	6.072e-10	1.2e-12	1.153e-11	15	43	PDGFA,PDGFB,MET,FGF7,FGF8,FGF10,FGFR1,FGFR2,SEMA3C,SHH,LAMA1,LAMA5,TGFB2,TGFB3,TNF
GO: Biological Process	GO:0022402	cell cycle process		7.338e-14	6.149e-10	1.213e-12	1.166e-11	93	1632	NR2C2,ERCC1,ERCC2,CLGN,PDGFB,CENPF,PDGFRB,ACVR1,ACVR1B,FOXA1,TTN,MECP2,MET,UBE2B,TUBGCP3,PKD1,PKD2,PRMT1,FGF8,FGF10,AKT1,FGFR1,FGFR2,TRIM36,NIPBL,FOXC1,DNMT3L,ATF5,WNT5A,MSH2,SIN3A,STIL,XRCC2,MED1,SYF2,PAF1,HINFP,MSX1,CTCF,PRKACA,GIGYF2,CTNNB1,IL1B,PRNP,MYB,SOX2,NES,ZFP42,MYH9,MYH10,PCGF2,ZBTB17,INHA,INHBA,INSR,GATA6,BAX,BCL2,BCL2L1,KAT2A,ITGB1,CCNK,DDX11,BMP4,SLC26A8,BRCA1,EHMT2,BUB1B,PLCB1,SPAT…
GO: Biological Process	GO:0031016	pancreas development		7.992e-14	6.697e-10	1.318e-12	1.267e-11	20	90	HHEX,ACVR2B,FOXA2,MET,FGF10,AKT1,WNT5A,SHH,NR5A2,SMO,CTNNB1,IHH,INVS,INSR,GATA6,BMP4,ALDH1A2,IFT88,CELA1,SMAD2
GO: Biological Process	GO:1903708	positive regulation of hemopoiesis		8.122e-14	6.806e-10	1.337e-12	1.285e-11	30	223	HIF1A,CD46,ACVR1B,ACVR2A,ADA,PRMT1,FOXC1,FLT1,SHH,MED1,ARNT,CSF1,CSF1R,IHH,IL1B,KDM1A,MYB,INHBA,GATA1,GATA2,GATA3,PRDM1,GLI2,GLI3,FOXP3,ZMIZ1,RUNX1,LIF,TGFBR2,TNF
GO: Biological Process	GO:0048145	regulation of fibroblast proliferation		8.309e-14	6.963e-10	1.365e-12	1.312e-11	22	113	PDGFA,PDGFB,PDGFRA,PDGFRB,FBLN1,FGF10,MMP9,WNT5A,XRCC4,PDGFD,CTNNB1,SOD2,MYB,BAX,CDC73,PDGFC,TDGF1,ZMIZ1,CCNB1,LIG4,MORC3,TP53
GO: Biological Process	GO:1901698	response to nitrogen compound		8.938e-14	7.49e-10	1.466e-12	1.409e-11	77	1220	HHEX,CEBPB,PDGFRA,ADA,MECP2,RYR1,RYR2,KLF2,SLIT2,PIK3CA,PKD2,AKT1,MMP2,MMP9,CXCL12,COL1A1,ATG7,SIN3A,DNAI1,NCOR2,SLC8A1,ARRB2,KLF1,STC2,SLC18A2,PDGFD,PRKACA,CTNNB1,SYVN1,IL1B,PRLR,KDM1A,PRNP,GABPA,SOD1,WDTC1,SP1,GHRL,ATP7A,PSEN1,INHBB,INPP5K,INPPL1,INSR,GATM,BCL2L1,ITGB1,PTGS2,DDX11,GHSR,GJA1,JUNB,BRCA1,EHMT2,CCDC47,NFE2L2,PLCB1,GNAQ,PDGFC,NOTCH1,BCL2L11,HCN4,YBX1,UBXN8,RBP4,NR4A2,GRIN2B,EDN1,EDN…
GO: Biological Process	GO:0043588	skin development		9.113e-14	7.637e-10	1.492e-12	1.434e-11	43	452	ERCC2,PDGFA,SOX18,ACVR1B,GRHL2,ALX4,RYR1,MET,PKD1,FGF7,FGF10,AKT1,FGFR2,FOXC1,COL1A1,WNT5A,SHH,SOSTDC1,CLIC4,BARX2,MED1,BCL11B,SMO,SNAI1,CTNNB1,ATP7A,PSEN1,INHBA,SRF,BCL2,PTGS2,STK4,GJB3,NOTCH1,DSC3,KRT19,LAMA5,RUNX1,DICER1,TGFB2,ERRFI1,TNF,SMAD4
GO: Biological Process	GO:0071417	cellular response to organonitrogen compound		9.516e-14	7.974e-10	1.554e-12	1.494e-11	55	701	CEBPB,PDGFRA,MECP2,RYR1,RYR2,KLF2,SLIT2,PIK3CA,PKD2,AKT1,MMP2,COL1A1,ATG7,SIN3A,DNAI1,SLC8A1,ARRB2,KLF1,PDGFD,PRKACA,CTNNB1,IL1B,PRLR,KDM1A,PRNP,GABPA,SOD1,WDTC1,SP1,GHRL,ATP7A,PSEN1,INHBB,INPP5K,INPPL1,INSR,BCL2L1,PTGS2,DDX11,GHSR,BRCA1,EHMT2,NFE2L2,PLCB1,GNAQ,PDGFC,BCL2L11,HCN4,YBX1,NR4A2,EDN1,ERRFI1,LRP1,TNF,TP53
GO: Biological Process	GO:0060420	regulation of heart growth		9.565e-14	8.015e-10	1.559e-12	1.499e-11	21	102	ERBB4,NOG,CITED2,FGF9,FGFR1,FGFR2,NKX2-5,FOXP1,GATA4,GATA6,JARID2,GJA1,BMPR1A,NOTCH1,RBP4,EDN1,ZFPM2,CCNB1,TGFBR1,TGFBR2,TP73
GO: Biological Process	GO:0051301	cell division		1.067e-13	8.945e-10	1.737e-12	1.669e-11	56	725	HIF1A,ERCC2,PDGFA,PDGFB,CENPF,SOX18,PLXNB2,FBLN1,FGF3,FGF4,FGF7,FGF8,FGF9,FGFR1,FGFR2,TRIM36,VEGFA,WNT5A,WNT7B,SHH,POU3F3,POU5F1,DPPA3,PDGFD,SMO,CTNNB1,IL1B,KDM1A,MYB,SOX2,SOX5,SOX10,NES,MYH9,MYH10,DISC1,BCL2L1,CCNK,BMP4,GLI3,WNT3A,BUB1B,PDGFC,NOTCH1,TBX3,YBX1,SOX17,TEX14,RUNX1,DICER1,CCNB1,TGFB2,TGFB3,LIG4,CCNB2,TP53
GO: Biological Process	GO:0080135	regulation of cellular response to stress		1.074e-13	8.996e-10	1.741e-12	1.673e-11	60	815	EPO,EPOR,HIF1A,ERCC1,PARK7,AXIN1,TWIST1,MET,PRMT1,FGF10,AKT1,FKBP4,CXCL12,HAND2,VEGFA,FLT4,ATG7,WNT5A,WNT7B,ZNF622,XRCC4,MSX1,FOXP1,SNAI1,CTNNB1,SYVN1,IL1B,FUT8,KDM1A,SOD1,SOD2,DAB2,GATA4,BAX,BCL2,BCL2L1,PTGS2,DDX5,MAPK8IP3,DDX11,STK3,BMP2,BMPR1A,BRCA1,NFE2L2,FZD5,PLCB1,BCL2L11,GRN,EDN1,TGFB2,AAAS,ICMT,LRP1,TNF,PDCD10,ENDOG,RPA1,TP53,TP73
GO: Biological Process	GO:0001569	branching involved in blood vessel morphogenesis		1.074e-13	9.001e-10	1.741e-12	1.673e-11	15	44	ACVR1,PITX2,FGF8,CXCL12,VEGFA,FLT1,SHH,GNA13,CTNNB1,IHH,SRF,STK4,EDN1,EDNRA,TGFBR2
GO: Biological Process	GO:0043065	positive regulation of apoptotic process		1.218e-13	1.021e-09	1.965e-12	1.889e-11	58	772	ERBB4,HIF1A,PDGFRB,PARK7,FOXA1,ADAM10,SLIT2,PLAGL2,AKT1,MMP2,MMP9,ATG7,WNT5A,ZNF622,MSX1,ARRB2,GNA13,CTNNB1,IL1B,PRNP,SOD1,SOD2,MYB,ADCY10,PSEN1,INHBA,INHBB,GATA6,BAX,BCL2,BCL2L1,ITGB1,PTGS2,B4GALT1,STK3,STK4,BMP2,BMP4,ALDH1A2,WNT3A,USP7,C6,NMT1,NOS3,NOTCH1,BCL2L11,GRN,RET,FOSL1,TGFB2,TGFB3,TGFBR1,TNF,ENDOG,TP53,SMAD3,SMAD4,TP73
GO: Biological Process	GO:0021904	dorsal/ventral neural tube patterning		1.219e-13	1.022e-09	1.965e-12	1.889e-11	13	30	FOXA1,FOXA2,TULP3,SHH,PRKACA,SMO,PSEN1,BMP4,GLI2,GLI3,WNT3A,GSC,KIF3A
GO: Biological Process	GO:0003148	outflow tract septum morphogenesis		1.219e-13	1.022e-09	1.965e-12	1.889e-11	13	30	ACVR1,FGF8,FGFR2,SEMA3C,PARVA,NKX2-5,GATA6,BMP4,BMPR1A,ZFPM2,TGFB2,TGFBR2,SMAD4
GO: Biological Process	GO:0048730	epidermis morphogenesis		1.334e-13	1.118e-09	2.145e-12	2.062e-11	14	37	FGF7,FGF10,FGFR2,SHH,SOSTDC1,SMO,SNAI1,CTNNB1,ATP7A,BCL2,NOTCH1,RUNX1,DICER1,TGFB2
GO: Biological Process	GO:0060428	lung epithelium development		1.413e-13	1.184e-09	2.268e-12	2.18e-11	16	53	FOXA1,FOXA2,GRHL2,KLF2,PKD1,FGF7,FGF10,FGFR2,WNT7B,SHH,NCOR2,FOXP1,GATA6,BMP4,FOXP2,ERRFI1
GO: Biological Process	GO:0055001	muscle cell development		1.472e-13	1.234e-09	2.359e-12	2.267e-11	30	228	TPM1,PDGFRA,PDGFRB,SPEG,TTN,RYR1,MET,PITX2,VEGFA,ATG7,SLC8A1,CSRP2,NKX2-5,FOXP1,SMO,KDM1A,MYH10,MYL2,GATA4,SRF,BCL2,ITGB1,BMP4,NOTCH1,TBX3,KRT19,DICER1,EDN1,CCNB1,SMAD4
GO: Biological Process	GO:0021543	pallium development		1.574e-13	1.319e-09	2.518e-12	2.42e-11	28	198	HIF1A,EOMES,SLIT2,FGF8,FGFR1,ATG7,POU3F3,SMO,CTNNB1,KDM1A,SOX2,PSEN1,DISC1,SRF,BAX,LRP8,GLI3,WNT3A,PLCB1,DLX1,FOXP2,LAMB1,DICER1,KIF3A,LRP1,UBA6,EMX1,TP73
GO: Biological Process	GO:0048667	cell morphogenesis involved in neuron differentiation		1.699e-13	1.424e-09	2.712e-12	2.607e-11	54	689	NOG,PDLIM7,EXT1,ADAM10,PLXNB2,SLIT2,MET,PIK3CA,FGF8,FGFR2,CXCL12,VEGFA,SEMA3C,ATG7,WNT5A,WNT7B,SHH,ALS2,SIN3A,BCL11B,CSF1R,FOXP1,SMO,SOD1,MYH10,ATP7A,PSEN1,DISC1,LAMA1,GATA3,SRF,CDH23,NDN,BCL2,ITGB1,MAPK8IP3,LRP8,GLI2,GLI3,WNT3A,RAB3A,NOTCH1,TBCE,NR4A2,LAMA2,LAMB2,RET,KIF3A,TGFB2,LHX1,EFNA1,OTX2,LRP1,SMAD4
GO: Biological Process	GO:0033044	regulation of chromosome organization		1.706e-13	1.43e-09	2.718e-12	2.612e-11	39	384	ERCC1,CENPF,MECP2,TWIST1,UBE2B,NIPBL,VEGFA,ATG7,POU5F1,SIN3A,XRCC4,PAF1,CTCF,CTR9,FSHR,CTNNB1,WDR61,IL1B,KDM1A,MYB,GATA2,GATA3,KAT2A,DDX11,RTF1,JARID2,PYGO2,BRCA1,EHMT2,BUB1B,USP7,FOXP3,TEX14,CCNB1,LIF,LIG4,PARN,TP53,SMAD4
GO: Biological Process	GO:0048592	eye morphogenesis		1.73e-13	1.45e-09	2.751e-12	2.644e-11	27	184	HIF1A,MAN2A1,PDGFB,SOX8,TWIST1,CITED2,PITX2,NIPBL,FOXF2,VEGFA,FLT1,WNT5A,CTNNB1,IHH,SOX2,SP1,SP3,BAX,BCL2,PRDM1,BMP4,FZD5,GLI3,KDR,RBP4,LHX1,OTX2
GO: Biological Process	GO:0043068	positive regulation of programmed cell death		1.99e-13	1.668e-09	3.159e-12	3.036e-11	58	781	ERBB4,HIF1A,PDGFRB,PARK7,FOXA1,ADAM10,SLIT2,PLAGL2,AKT1,MMP2,MMP9,ATG7,WNT5A,ZNF622,MSX1,ARRB2,GNA13,CTNNB1,IL1B,PRNP,SOD1,SOD2,MYB,ADCY10,PSEN1,INHBA,INHBB,GATA6,BAX,BCL2,BCL2L1,ITGB1,PTGS2,B4GALT1,STK3,STK4,BMP2,BMP4,ALDH1A2,WNT3A,USP7,C6,NMT1,NOS3,NOTCH1,BCL2L11,GRN,RET,FOSL1,TGFB2,TGFB3,TGFBR1,TNF,ENDOG,TP53,SMAD3,SMAD4,TP73
GO: Biological Process	GO:1902275	regulation of chromatin organization		2.24e-13	1.877e-09	3.549e-12	3.411e-11	29	216	MECP2,TWIST1,UBE2B,NIPBL,VEGFA,ATG7,POU5F1,SIN3A,PAF1,CTCF,CTR9,CTNNB1,WDR61,IL1B,KDM1A,MYB,GATA2,GATA3,KAT2A,RTF1,JARID2,PYGO2,BRCA1,EHMT2,FOXP3,CCNB1,LIF,TP53,SMAD4
GO: Biological Process	GO:0035690	cellular response to drug		2.45e-13	2.053e-09	3.873e-12	3.723e-11	44	485	EPOR,PDGFB,PDGFRB,PARK7,RYR1,RYR2,KLF2,SLIT2,MET,DDIT4,ATG7,SIN3A,MSX1,SLC8A1,ARRB2,SLC18A2,PDGFD,FOXP1,CTNNB1,IL1B,PRNP,GABPA,SOD1,MYB,SOX10,PCGF2,PTGS2,DDX11,BMP4,BRCA1,EHMT2,NFE2L2,KLF9,PLCB1,KDR,GNAQ,EDN1,ERRFI1,PLEKHA1,TNF,LY6E,PDCD10,ENDOG,TP53
GO: Biological Process	GO:0071229	cellular response to acid chemical		2.625e-13	2.2e-09	4.143e-12	3.982e-11	30	233	CEBPB,PDGFB,PDGFRA,ADD1,KLF2,PKD2,AKT1,FGFR2,MMP2,COL1A1,VEGFA,WNT5A,WNT7B,APOB,PDGFD,OSR1,FOXP1,MYB,ATP7A,BCL2L1,GJB3,ALDH1A2,WNT3A,PLCB1,KDR,PDGFC,RET,EDN1,CCNB1,TNF
GO: Biological Process	GO:0002062	chondrocyte differentiation		2.694e-13	2.258e-09	4.244e-12	4.079e-11	23	132	ACVRL1,FGF9,FGFR1,COL2A1,SOX6,OSR2,SCUBE2,OSR1,CTNNB1,IHH,SOX5,BMP2,BMP4,IMPAD1,BMPR1A,SULF2,GLI2,GLI3,NPPC,TGFBR1,TGFBR2,SMAD3,MAF
GO: Biological Process	GO:0032870	cellular response to hormone stimulus		2.937e-13	2.462e-09	4.618e-12	4.439e-11	56	743	NR2C2,PARK7,FOXA1,AXIN1,SLIT2,PIK3CA,NR0B1,AKT1,MMP2,FKBP4,DDIT4,DDX17,APOB,MED1,DNAI1,NCOR2,ARRB2,FSHR,NR5A2,PRKACA,FOXP1,CTNNB1,IL1B,PRLR,WDTC1,SOX10,SP1,GHRL,INHBA,INHBB,INPP5K,INPPL1,INSR,GATA1,DAB2,GATA4,GATA6,DDX5,GHSR,GJA1,BMP4,JUNB,BRCA1,NFE2L2,KLF9,PLCB1,GNAQ,NOTCH1,BCL2L11,YBX1,NR4A2,RUNX1,NR2F2,EDN1,ERRFI1,LY6E
GO: Biological Process	GO:0045444	fat cell differentiation		3.246e-13	2.72e-09	5.095e-12	4.896e-11	31	251	CEBPA,CEBPB,SOX8,AXIN1,ARID5B,FGF10,AKT1,NIPBL,VEGFA,ATF5,WNT5A,MED1,NCOR2,SOD2,INHBB,GATA2,GATA3,DLK1,PTGS2,STK3,STK4,BMP2,WNT3A,PLCB1,NR4A2,LAMA4,LAMB3,ZFPM2,IFT88,TNF,SMAD3
GO: Biological Process	GO:0021532	neural tube patterning		3.274e-13	2.744e-09	5.129e-12	4.929e-11	15	47	FOXA1,FOXA2,TULP3,FGF8,SHH,PRKACA,SMO,PSEN1,BMP4,GLI2,GLI3,WNT3A,SOX17,GSC,KIF3A
GO: Biological Process	GO:0034614	cellular response to reactive oxygen species		3.355e-13	2.811e-09	5.245e-12	5.041e-11	27	189	TPM1,EPOR,PDGFRA,PDGFRB,PARK7,KLF2,MET,PKD2,AKT1,MMP2,MMP9,ATG7,SLC8A1,PDGFD,FOXP1,SOD1,SOD2,MYB,PCGF2,ATP7A,NFE2L2,NOS3,PLEKHA1,TNF,PDCD10,ENDOG,TP53
GO: Biological Process	GO:0060561	apoptotic process involved in morphogenesis		3.377e-13	2.83e-09	5.27e-12	5.065e-11	13	32	FGF4,HAND2,FOXC1,WNT7B,NKX2-5,BAX,B4GALT1,JAG2,BMP4,FZD5,NOTCH1,BCL2L11,TGFB2
GO: Biological Process	GO:0045664	regulation of neuron differentiation		3.586e-13	3.005e-09	5.585e-12	5.368e-11	58	792	EPO,EPOR,SOX8,FOXA1,FOXA2,ADAM10,PLXNB2,MECP2,SLIT2,MET,SALL1,MIB1,AKT1,FGFR1,FKBP4,CXCL12,VEGFA,SEMA3C,WNT5A,SHH,SIN3A,MED1,BCL11B,RRN3,NKX2-5,PRKCSH,IL1B,KDM1A,SOX2,SOX5,PSEN1,DISC1,INPPL1,GATA2,GATA3,DAB2,SRF,BCL2,ITGB1,MAPK8IP3,LRP8,BMP2,BMP4,NFE2L2,GLI2,GLI3,WNT3A,DLX1,NOTCH1,GRN,RET,DICER1,LIF,EFNA1,LRP1,PBX1,OLIG2,TP73
GO: Biological Process	GO:0098609	cell-cell adhesion		4.083e-13	3.422e-09	6.349e-12	6.102e-11	63	911	EPO,CEBPB,PDGFRA,TRO,MCAM,CD46,ACVR1,FOXA1,FOXA2,ADA,PLXNB2,CITED2,SLIT2,PIK3CA,SCGB1A1,PKD1,AKT1,RIC8A,PLG,CXCL12,VEGFA,VEZT,WNT5A,WNT7B,SHH,PARVA,CTNNB1,IHH,IL1B,ZP4,IL6ST,PRNP,MYB,SOX2,MYH9,PSEN1,GATA1,GATA3,SRF,CDH23,BCL2,ZP3,ITGB1,BMP2,BMP4,GLI2,GLI3,WNT3A,FOXP3,VMP1,DSC3,KIF26B,LAMA3,LAMA5,LAMB1,ZMIZ1,RET,RUNX1,TGFB2,TGFBR2,LIMS1,CD9,TNF
GO: Biological Process	GO:0032924	activin receptor signaling pathway		4.653e-13	3.899e-09	7.221e-12	6.94e-11	15	48	ACVR1,ACVR1B,ACVR2A,ACVR2B,ACVRL1,CITED2,FGF9,FGF10,SHH,INHBA,INHBB,TDGF1,TGFBR1,SMAD2,SMAD3
GO: Biological Process	GO:0007224	smoothened signaling pathway		4.876e-13	4.086e-09	7.553e-12	7.259e-11	24	149	FOXA1,FOXA2,TULP3,SALL1,FGF9,FGF10,FGFR2,WNT7B,SHH,STIL,SCUBE1,SCUBE2,PRKACA,B9D1,SMO,IHH,STK36,BMP4,GLI2,GLI3,KIF3A,TGFBR2,OTX2,IFT88
GO: Biological Process	GO:0055006	cardiac cell development		5.131e-13	4.3e-09	7.928e-12	7.62e-11	22	123	PDGFRA,PDGFRB,SPEG,TTN,MET,PITX2,VEGFA,ATG7,SLC8A1,NKX2-5,FOXP1,MYH10,MYL2,GATA4,SRF,BMP4,NOTCH1,TBX3,DICER1,EDN1,CCNB1,SMAD4
GO: Biological Process	GO:0010594	regulation of endothelial cell migration		5.147e-13	4.313e-09	7.928e-12	7.62e-11	30	239	HIF1A,PDGFB,ACVRL1,MECP2,SLIT2,MET,AMOT,FGF4,AKT1,FGFR1,VEGFA,FLT4,WNT5A,SHH,FOXP1,SP1,GATA2,GATA3,PTGS2,BMP4,NFE2L2,KDR,NOS3,NOTCH1,GRN,TDGF1,NR2F2,EDN1,EFNA1,PDCD10
GO: Biological Process	GO:0002573	myeloid leukocyte differentiation		5.147e-13	4.313e-09	7.928e-12	7.62e-11	30	239	HHEX,CEBPA,CEBPB,CITED2,MMP9,VEGFA,MED1,CSF1,CSF1R,CSF2,FSHR,FOXP1,CTNNB1,KDM1A,SP3,MYH9,PSEN1,INHA,INHBA,GATA1,GATA2,GATA3,IREB2,BMP4,JUNB,PLCB1,RUNX1,LIF,TGFBR2,TNF
GO: Biological Process	GO:0003338	metanephros morphogenesis		5.444e-13	4.562e-09	8.371e-12	8.046e-11	13	33	PDGFRB,SOX8,SALL1,PKD1,PKD2,FGF10,WNT7B,SMO,CTNNB1,BMP4,KIF26B,LHX1,LIF
GO: Biological Process	GO:0007411	axon guidance		5.492e-13	4.602e-09	8.429e-12	8.101e-11	34	307	NOG,PDLIM7,EXT1,PLXNB2,SLIT2,PIK3CA,FGF8,CXCL12,VEGFA,SEMA3C,WNT5A,WNT7B,SHH,BCL11B,CSF1R,FOXP1,SMO,MYH10,LAMA1,GATA3,MAPK8IP3,GLI2,GLI3,WNT3A,LAMA2,LAMB2,RET,KIF3A,TGFB2,LHX1,EFNA1,OTX2,LRP1,SMAD4
GO: Biological Process	GO:0097485	neuron projection guidance		6.03e-13	5.054e-09	9.239e-12	8.879e-11	34	308	NOG,PDLIM7,EXT1,PLXNB2,SLIT2,PIK3CA,FGF8,CXCL12,VEGFA,SEMA3C,WNT5A,WNT7B,SHH,BCL11B,CSF1R,FOXP1,SMO,MYH10,LAMA1,GATA3,MAPK8IP3,GLI2,GLI3,WNT3A,LAMA2,LAMB2,RET,KIF3A,TGFB2,LHX1,EFNA1,OTX2,LRP1,SMAD4
GO: Biological Process	GO:0030111	regulation of Wnt signaling pathway		6.211e-13	5.205e-09	9.498e-12	9.128e-11	38	381	HHEX,NOG,AXIN1,UBE2B,SALL1,FGF9,FGF10,FGFR2,RECK,COL1A1,WNT5A,SHH,SOSTDC1,CHD8,POU5F1,NKX2-5,CTNNB1,INVS,SOX2,SOX10,PSEN1,DISC1,DAB2,STK3,STK4,BMP2,SULF2,GLI3,WNT3A,CDC73,GNAQ,NOTCH1,FOXP3,SOX17,RUNX1,GSC,LRP1,SMAD3
GO: Biological Process	GO:0001936	regulation of endothelial cell proliferation		6.365e-13	5.334e-09	9.716e-12	9.338e-11	27	194	HIF1A,PDGFB,ACVRL1,AKT1,FGFR1,CXCL12,VEGFA,FLT1,FLT4,WNT5A,RICTOR,ARNT,SP1,GHRL,GATA2,DLK1,GHSR,GJA1,BMP2,BMP4,BMPR1A,ALDH1A2,KDR,NR2F2,TGFBR1,TNF,PDCD10
GO: Biological Process	GO:1901699	cellular response to nitrogen compound		6.644e-13	5.568e-09	1.012e-11	9.729e-11	56	758	CEBPB,PDGFRA,MECP2,RYR1,RYR2,KLF2,SLIT2,PIK3CA,PKD2,AKT1,MMP2,COL1A1,ATG7,SIN3A,DNAI1,SLC8A1,ARRB2,KLF1,PDGFD,PRKACA,CTNNB1,IL1B,PRLR,KDM1A,PRNP,GABPA,SOD1,WDTC1,SP1,GHRL,ATP7A,PSEN1,INHBB,INPP5K,INPPL1,INSR,BCL2L1,PTGS2,DDX11,GHSR,BRCA1,EHMT2,NFE2L2,PLCB1,GNAQ,PDGFC,BCL2L11,HCN4,YBX1,NR4A2,EDN1,ERRFI1,LRP1,TNF,LY6E,TP53
GO: Biological Process	GO:0061005	cell differentiation involved in kidney development		6.772e-13	5.675e-09	1.03e-11	9.899e-11	16	58	PDGFB,SALL1,MMP9,SHH,POU3F3,OSR1,SMO,CTNNB1,MYO1E,GATA3,BMP4,GLI3,NOTCH1,LAMB2,LHX1,LIF
GO: Biological Process	GO:0060560	developmental growth involved in morphogenesis		6.982e-13	5.851e-09	1.06e-11	1.019e-10	32	275	MECP2,SLIT2,SALL1,FGF10,FGFR2,CXCL12,VEGFA,SEMA3C,WNT5A,WNT7B,SHH,SIN3A,MED1,MST1,CSF1,SMO,CTNNB1,KDM1A,DISC1,SRF,NDN,ITGB1,BMP4,WNT3A,NOTCH1,DDR1,KIF26B,LAMB2,LHX1,TGFBR2,LRP1,EMX1
GO: Biological Process	GO:0031076	embryonic camera-type eye development		7.013e-13	5.877e-09	1.063e-11	1.021e-10	14	41	TULP3,TWIST1,CITED2,PITX2,FGF10,FOXF2,WNT5A,IHH,SP1,NES,SP3,PPP1R13L,ALDH1A2,FZD5
GO: Biological Process	GO:0045766	positive regulation of angiogenesis		7.21e-13	6.042e-09	1.091e-11	1.048e-10	29	226	HIF1A,ACVRL1,ADD1,TWIST1,MMP9,VEGFA,FLT1,WNT5A,SHH,IL1B,SP1,GHRL,GATA2,GATA4,GATA6,ITGB1,PTGS2,GHSR,BRCA1,NFE2L2,KDR,C5,C6,NOS3,GRN,RUNX1,TGFBR2,TIE1,CELA1
GO: Biological Process	GO:2000736	regulation of stem cell differentiation		7.223e-13	6.053e-09	1.091e-11	1.048e-10	22	125	PDGFRA,FOXC1,SOX6,SEMA3C,NKX2-5,MYB,SOX5,GATA1,GATA2,GATA3,GATA4,GATA6,CCNK,BMP4,BMPR1A,NFE2L2,WNT3A,NOTCH1,RUNX1,DICER1,TGFB2,TP73
GO: Biological Process	GO:0048659	smooth muscle cell proliferation		7.836e-13	6.567e-09	1.181e-11	1.135e-10	28	211	TPM1,HIF1A,PDGFB,PDGFRB,PIK3CA,FGF9,AKT1,FGFR2,MMP2,MMP9,VEGFA,PDGFD,FOXP1,CTNNB1,SOD2,MYB,PTGS2,BMP4,BMPR1A,GNAQ,NOS3,NPPC,EDN1,EDNRA,TGFB3,TGFBR2,TNF,TP53
GO: Biological Process	GO:0009636	response to toxic substance		7.915e-13	6.632e-09	1.191e-11	1.144e-10	48	585	EPOR,HIF1A,PDGFB,PDGFRB,PARK7,ADA,KLF2,MET,FGFR2,MMP2,COL1A1,SHH,MSX1,SLC8A1,ARNT,SLC18A2,PDGFD,FOXP1,KDM1A,SOD1,SOD2,MYB,PCGF2,ATP7A,GATA3,SRF,BAX,BCL2,BCL2L1,SLC30A1,PTGS2,DDX11,NFE2L2,KDR,NOS3,NPPC,RBP4,GPX4,NR4A2,GRIN2B,EDN1,CCNB1,FOSL1,PLEKHA1,TNF,PDCD10,ENDOG,TP53
GO: Biological Process	GO:0007440	foregut morphogenesis		8.194e-13	6.867e-09	1.231e-11	1.183e-10	9	12	ACVR2B,SHH,CTNNB1,NCKAP1,GATA4,NOTCH1,SOX17,SMAD2,SMAD3
GO: Biological Process	GO:0035036	sperm-egg recognition		9.078e-13	7.608e-09	1.361e-11	1.308e-10	16	59	CLGN,ACR,SMCP,SPA17,CATSPER1,ADAM2,ZP4,ASTL,ZP2,ZP3,B4GALT1,ZPBP,OVGP1,CD9,PAEP,SPACA3
GO: Biological Process	GO:0045926	negative regulation of growth		9.192e-13	7.703e-09	1.375e-11	1.322e-10	33	295	HIF1A,NOG,TRO,ACVR1B,ACVRL1,MECP2,CITED2,SLIT2,SEMA3C,WNT5A,MSX1,STC2,FOXP1,RAI1,MYL2,INHBA,DAB2,BCL2,STK3,STK4,JARID2,GJA1,BMP4,WNT3A,NOTCH1,RBP4,SOX17,TGFB2,TGFBR2,TP53,SMAD3,SMAD4,TP73
GO: Biological Process	GO:0007405	neuroblast proliferation		9.798e-13	8.211e-09	1.464e-11	1.407e-10	17	69	HIF1A,PLXNB2,FGFR1,FGFR2,VEGFA,SHH,SMO,CTNNB1,KDM1A,SOX2,SOX5,SOX10,DISC1,GLI3,WNT3A,NOTCH1,TP53
GO: Biological Process	GO:0048636	positive regulation of muscle organ development		9.837e-13	8.243e-09	1.464e-11	1.407e-10	20	102	ERBB4,FGF9,FGFR1,FGFR2,SHH,ARRB2,CTNNB1,GATA4,GATA6,BCL2,KAT2A,GJA1,BMP4,BMPR1A,WNT3A,NOTCH1,SOX17,EDN1,ZFPM2,CCNB1
GO: Biological Process	GO:0045844	positive regulation of striated muscle tissue development		9.837e-13	8.243e-09	1.464e-11	1.407e-10	20	102	ERBB4,FGF9,FGFR1,FGFR2,SHH,ARRB2,CTNNB1,GATA4,GATA6,BCL2,KAT2A,GJA1,BMP4,BMPR1A,WNT3A,NOTCH1,SOX17,EDN1,ZFPM2,CCNB1
GO: Biological Process	GO:0055002	striated muscle cell development		9.919e-13	8.312e-09	1.474e-11	1.416e-10	28	213	TPM1,PDGFRA,PDGFRB,SPEG,TTN,RYR1,MET,PITX2,VEGFA,ATG7,SLC8A1,CSRP2,NKX2-5,FOXP1,SMO,MYH10,MYL2,GATA4,SRF,BCL2,ITGB1,BMP4,TBX3,KRT19,DICER1,EDN1,CCNB1,SMAD4
GO: Biological Process	GO:0033077	T cell differentiation in thymus		1.114e-12	9.338e-09	1.648e-11	1.584e-10	19	91	ADA,SHH,XRCC4,BCL11B,CTNNB1,IHH,IL1B,SOD1,GATA3,SRF,BCL2,JAG2,BMP4,FZD5,GLI2,GLI3,FOXP3,LIG4,TP53
GO: Biological Process	GO:0010817	regulation of hormone levels		1.114e-12	9.338e-09	1.648e-11	1.584e-10	49	612	PCSK5,HIF1A,PDGFRA,PARK7,ACVR2A,SOX8,ACVR2B,FOXA1,FOXA2,MECP2,FGFR1,ATG7,SHH,CHD7,SIN3A,MED1,TIPARP,ARNT,STC2,SLC18A2,FSHR,IL1B,KDM1A,MYB,CYP1A2,GHRL,INHA,INHBA,INHBB,GATA3,DAB2,SERP1,GHSR,GJA1,BMP2,ALDH1A2,KISS1R,SERPINA7,TBX3,SRD5A3,RBP4,RUNX1,EDN1,LIF,LRP1,PLEKHA1,TNF,SMAD2,SMAD4
GO: Biological Process	GO:0000280	nuclear division		1.115e-12	9.342e-09	1.648e-11	1.584e-10	76	1256	NR2C2,ERCC1,ERCC2,CLGN,PDGFB,CENPF,PDGFRB,ACVR1,ACVR1B,FOXA1,TTN,MECP2,MET,UBE2B,TUBGCP3,PKD1,PKD2,PRMT1,FGF8,FGF10,AKT1,FGFR1,FGFR2,TRIM36,NIPBL,FOXC1,DNMT3L,WNT5A,MSH2,SIN3A,STIL,XRCC2,SYF2,HINFP,MSX1,PRKACA,GIGYF2,CTNNB1,IL1B,MYB,NES,ZFP42,MYH9,MYH10,INHBA,INSR,BAX,BCL2,BCL2L1,ITGB1,BMP4,SLC26A8,BRCA1,EHMT2,BUB1B,PLCB1,SPATA22,CDC73,TBCE,TDRKH,NPPC,TEX14,TEX11,DICER1,EDN1,CCNB1,LIF,AAAS,CCNB2,…
GO: Biological Process	GO:0055013	cardiac muscle cell development		1.144e-12	9.584e-09	1.686e-11	1.62e-10	21	115	PDGFRA,PDGFRB,SPEG,TTN,MET,PITX2,VEGFA,ATG7,SLC8A1,NKX2-5,FOXP1,MYH10,MYL2,GATA4,SRF,BMP4,TBX3,DICER1,EDN1,CCNB1,SMAD4
GO: Biological Process	GO:0030217	T cell differentiation		1.144e-12	9.591e-09	1.686e-11	1.62e-10	32	280	CD46,ADA,EOMES,SHH,CHD7,XRCC4,BCL11B,FOXP1,CTNNB1,IHH,IL1B,SOD1,MYB,SP3,ATP7A,GATA3,SRF,BCL2,KAT2A,PRDM1,JAG2,BMP4,FZD5,GLI2,GLI3,FOXP3,ZMIZ1,RUNX1,DICER1,TGFBR2,LIG4,TP53
GO: Biological Process	GO:1901863	positive regulation of muscle tissue development		1.192e-12	9.993e-09	1.753e-11	1.685e-10	20	103	ERBB4,FGF9,FGFR1,FGFR2,SHH,ARRB2,CTNNB1,GATA4,GATA6,BCL2,KAT2A,GJA1,BMP4,BMPR1A,WNT3A,NOTCH1,SOX17,EDN1,ZFPM2,CCNB1
GO: Biological Process	GO:1904888	cranial skeletal system development		1.264e-12	1.059e-08	1.855e-11	1.783e-10	17	70	PDGFRA,GRHL2,TULP3,TWIST1,FGF4,FGFR2,NIPBL,CTNNB1,BMP4,GLI3,TGFB2,TGFB3,TGFBR1,LHX1,TGFBR2,SMAD2,SMAD3
GO: Biological Process	GO:0060041	retina development in camera-type eye		1.503e-12	1.26e-08	2.202e-11	2.116e-10	25	171	HIF1A,MAN2A1,PDGFB,PDGFRA,PDGFRB,LAMC3,SOX8,ACVR2B,ACVRL1,CLIC4,CHD7,MED1,IHH,SOX2,MYH10,PSEN1,LAMA1,BAX,DLX1,RBP4,LAMB2,RET,TGFB2,LHX1,LIF
GO: Biological Process	GO:0001974	blood vessel remodeling		1.602e-12	1.342e-08	2.342e-11	2.251e-10	16	61	ACVR2B,ACVRL1,FGF8,FGF10,FOXC1,VEGFA,SEMA3C,FLT4,CHD7,ATP7A,BAX,GJA1,NOS3,TGFB2,LIF,EPAS1
GO: Biological Process	GO:0007568	aging		2.021e-12	1.693e-08	2.95e-11	2.835e-10	36	358	EPO,ERCC1,ERCC2,PDGFRB,ADA,TWIST1,AKT1,MMP2,MMP9,ATG7,MSH2,SIN3A,MBD3,SLC18A2,PRNP,SOD1,SOD2,PSEN1,SRF,BCL2,SERP1,PTGS2,BMPR1A,NFE2L2,TBX3,GPX4,ZMIZ1,EDN1,TGFB3,TGFBR2,LIMS1,ICMT,LRP1,MORC3,ENDOG,TP53
GO: Biological Process	GO:0060135	maternal process involved in female pregnancy		2.077e-12	1.74e-08	3.026e-11	2.909e-10	17	72	EPOR,CITED2,UBE2A,AKT1,MED1,KLF1,STC2,IHH,GHRL,PTGS2,PRDM1,GHSR,GJA1,JUNB,NR2F2,LIF,DEDD
GO: Biological Process	GO:0031058	positive regulation of histone modification		2.095e-12	1.756e-08	3.048e-11	2.93e-10	20	106	MECP2,NIPBL,VEGFA,PAF1,CTR9,CTNNB1,WDR61,IL1B,KDM1A,MYB,GATA3,KAT2A,RTF1,JARID2,BRCA1,FOXP3,CCNB1,LIF,TP53,SMAD4
GO: Biological Process	GO:0010171	body morphogenesis		2.109e-12	1.767e-08	3.063e-11	2.944e-10	16	62	NOG,PDGFRA,CSRNP1,ARID5B,MMP2,NIPBL,COL1A1,TIPARP,MSX1,ANKRD11,IHH,GATAD2A,NCKAP1,TGFB2,TGFB3,PLEKHA1
GO: Biological Process	GO:0040019	positive regulation of embryonic development		2.134e-12	1.788e-08	3.093e-11	2.973e-10	14	44	NR2C2,PDGFB,FOXA2,AMOT,SHH,OSR2,OSR1,CTNNB1,GATA3,RBM19,WNT3A,PLCB1,LHX1,OTX2
GO: Biological Process	GO:0060571	morphogenesis of an epithelial fold		2.14e-12	1.793e-08	3.097e-11	2.976e-10	12	29	HHEX,HIF1A,NOG,FGF10,FGFR2,WNT5A,SHH,SOSTDC1,CTNNB1,GATAD2A,BMP4,GLI2
GO: Biological Process	GO:0001841	neural tube formation		2.27e-12	1.902e-08	3.28e-11	3.152e-10	22	132	HIF1A,NOG,PLXNB2,GRHL2,TULP3,TWIST1,CITED2,SALL1,MIB1,KDM6A,DEAF1,WNT5A,SHH,STIL,PRKACA,GATAD2A,NCKAP1,KAT2A,STK3,STK4,BMP4,TGFB2
GO: Biological Process	GO:0048285	organelle fission		2.342e-12	1.963e-08	3.378e-11	3.247e-10	77	1301	NR2C2,ERCC1,ERCC2,CLGN,PDGFB,CENPF,PDGFRB,ACVR1,ACVR1B,FOXA1,TTN,MECP2,MET,UBE2B,TUBGCP3,PKD1,PKD2,PRMT1,FGF8,FGF10,AKT1,FGFR1,FGFR2,TRIM36,NIPBL,FOXC1,DNMT3L,WNT5A,MSH2,SIN3A,STIL,XRCC2,SYF2,HINFP,MSX1,PRKACA,GIGYF2,CTNNB1,IL1B,MYB,NES,ZFP42,MYH9,MYH10,INHBA,INSR,BAX,BCL2,BCL2L1,ITGB1,BMP4,SLC26A8,BRCA1,EHMT2,BUB1B,PLCB1,KDR,SPATA22,CDC73,TBCE,TDRKH,NPPC,TEX14,TEX11,DICER1,EDN1,CCNB1,LIF,AAAS,CC…
GO: Biological Process	GO:0048708	astrocyte differentiation		2.518e-12	2.11e-08	3.625e-11	3.484e-10	19	95	NOG,LAMC3,SOX8,MECP2,SOX6,ATF5,SHH,GCM1,SMO,IL1B,IL6ST,PSEN1,BMP2,NOTCH1,LAMB2,GRN,LIF,LRP1,TNF
GO: Biological Process	GO:1905269	positive regulation of chromatin organization		2.71e-12	2.271e-08	3.896e-11	3.744e-10	21	120	MECP2,NIPBL,VEGFA,SIN3A,PAF1,CTR9,CTNNB1,WDR61,IL1B,KDM1A,MYB,GATA3,KAT2A,RTF1,JARID2,BRCA1,FOXP3,CCNB1,LIF,TP53,SMAD4
GO: Biological Process	GO:0048660	regulation of smooth muscle cell proliferation		2.726e-12	2.284e-08	3.911e-11	3.759e-10	27	206	TPM1,HIF1A,PDGFB,PDGFRB,PIK3CA,FGF9,AKT1,FGFR2,MMP2,MMP9,VEGFA,PDGFD,FOXP1,CTNNB1,SOD2,MYB,PTGS2,BMP4,BMPR1A,GNAQ,NOS3,NPPC,EDN1,TGFB3,TGFBR2,TNF,TP53
GO: Biological Process	GO:0070371	ERK1 and ERK2 cascade		2.803e-12	2.349e-08	4.015e-11	3.859e-10	36	362	EPO,EPOR,ERBB4,PDGFA,PDGFB,PDGFRA,PDGFRB,FBLN1,FGF4,FGF8,FGF10,FGFR2,HAND2,VEGFA,FLT1,FLT4,MED1,ARRB2,CSF1R,PDGFD,FSHR,IL1B,DAB2,GATA4,BMP2,BMP4,RPS6KA6,KDR,PDGFC,NOTCH1,EDNRA,LIF,ERRFI1,LRP1,TNF,SMAD4
GO: Biological Process	GO:0001764	neuron migration		2.882e-12	2.415e-08	4.122e-11	3.962e-10	26	191	ERBB4,PLXNB2,TWIST1,MET,PITX2,FGFR1,NIPBL,CXCL12,VEGFA,DDIT4,CTNNB1,MYH10,PSEN1,DISC1,GATA2,GATA3,SRF,BAX,NDN,MAPK8IP3,GJA1,NR4A2,NR2F2,LHX1,LMX1B,PCNT
GO: Biological Process	GO:0003156	regulation of animal organ formation		3.026e-12	2.536e-08	4.32e-11	4.152e-10	14	45	CITED2,FGF3,FGF8,FGF10,FGFR1,HAND2,WNT5A,SHH,POU5F1,CTNNB1,BMP2,BMP4,WNT3A,NOTCH1
GO: Biological Process	GO:0070372	regulation of ERK1 and ERK2 cascade		3.209e-12	2.69e-08	4.574e-11	4.396e-10	35	345	EPO,EPOR,ERBB4,PDGFA,PDGFB,PDGFRA,PDGFRB,FBLN1,FGF4,FGF8,FGF10,FGFR2,HAND2,VEGFA,FLT1,FLT4,ARRB2,CSF1R,PDGFD,FSHR,IL1B,DAB2,GATA4,BMP2,BMP4,RPS6KA6,KDR,PDGFC,NOTCH1,EDNRA,LIF,ERRFI1,LRP1,TNF,SMAD4
GO: Biological Process	GO:0060572	morphogenesis of an epithelial bud		3.616e-12	3.03e-08	5.144e-11	4.944e-10	10	18	HHEX,NOG,FGF10,FGFR2,WNT5A,SHH,SOSTDC1,CTNNB1,BMP4,GLI2
GO: Biological Process	GO:0010595	positive regulation of endothelial cell migration		3.623e-12	3.036e-08	5.146e-11	4.946e-10	22	135	HIF1A,PDGFB,MET,AMOT,AKT1,FGFR1,VEGFA,FLT4,WNT5A,SHH,FOXP1,SP1,GATA2,GATA3,PTGS2,BMP4,NFE2L2,KDR,NOS3,GRN,TDGF1,EDN1
GO: Biological Process	GO:0030098	lymphocyte differentiation		3.765e-12	3.155e-08	5.338e-11	5.13e-10	38	404	HHEX,CD46,ADA,EOMES,SHH,CHD7,MSH2,XRCC4,BCL11B,FOXP1,CTNNB1,IHH,IL1B,SOD1,MYB,SP3,ATP7A,INHA,INHBA,GATA3,SRF,BAX,BCL2,KAT2A,ITGB1,PRDM1,JAG2,BMP4,FZD5,GLI2,GLI3,FOXP3,ZMIZ1,RUNX1,DICER1,TGFBR2,LIG4,TP53
GO: Biological Process	GO:0048593	camera-type eye morphogenesis		4.222e-12	3.538e-08	5.977e-11	5.744e-10	22	136	HIF1A,MAN2A1,SOX8,TWIST1,CITED2,PITX2,FOXF2,VEGFA,FLT1,WNT5A,CTNNB1,IHH,SOX2,SP1,SP3,BAX,BMP4,FZD5,GLI3,KDR,RBP4,LHX1
GO: Biological Process	GO:0060323	head morphogenesis		4.25e-12	3.562e-08	6.006e-11	5.772e-10	14	46	NOG,PDGFRA,CSRNP1,ARID5B,MMP2,NIPBL,COL1A1,TIPARP,MSX1,ANKRD11,IHH,TGFB2,TGFB3,PLEKHA1
GO: Biological Process	GO:0048806	genitalia development		4.303e-12	3.606e-08	6.071e-11	5.835e-10	15	55	PDGFRA,PKD1,FGF8,FGF10,NIPBL,FOXF2,WNT5A,SHH,CHD7,CTNNB1,SOX2,BAX,TBX3,RBP4,LHX1
GO: Biological Process	GO:0001935	endothelial cell proliferation		4.322e-12	3.621e-08	6.087e-11	5.85e-10	27	210	HIF1A,PDGFB,ACVRL1,AKT1,FGFR1,CXCL12,VEGFA,FLT1,FLT4,WNT5A,RICTOR,ARNT,SP1,GHRL,GATA2,DLK1,GHSR,GJA1,BMP2,BMP4,BMPR1A,ALDH1A2,KDR,NR2F2,TGFBR1,TNF,PDCD10
GO: Biological Process	GO:0046649	lymphocyte activation		4.404e-12	3.691e-08	6.193e-11	5.952e-10	57	818	EPO,HHEX,ERCC1,CEBPB,CD46,ADA,EOMES,PIK3CA,SCGB1A1,FGF10,AKT1,CXCL12,SHH,CHD7,MSH2,XRCC4,BCL11B,FOXP1,CTNNB1,IHH,IL1B,ZP4,PRLR,IL6ST,PRNP,SOD1,MYB,SP3,MYH9,ATP7A,PSEN1,INHA,INHBA,GATA3,SRF,BAX,BCL2,KAT2A,ZP3,ITGB1,DDOST,PRDM1,JAG2,GJA1,BMP4,FZD5,GLI2,GLI3,WNT3A,FOXP3,ZMIZ1,RUNX1,DICER1,TGFBR2,LIG4,TP53,SMAD3
GO: Biological Process	GO:2000179	positive regulation of neural precursor cell proliferation		4.662e-12	3.907e-08	6.544e-11	6.289e-10	16	65	HIF1A,NOG,VEGFA,SHH,SMO,CTNNB1,KDM1A,SOX2,SOX10,NES,DISC1,GLI2,GLI3,WNT3A,NOTCH1,LHX1
GO: Biological Process	GO:0031214	biomineral tissue development		4.833e-12	4.05e-08	6.761e-11	6.498e-10	25	180	HIF1A,ERCC2,CEBPB,ACVR1,ACVR2A,ACVR2B,TWIST1,FGFR2,COL1A1,OSR2,SLC8A1,OSR1,GATA1,DLK1,PTGS2,GJA1,BMP2,BMP4,BMPR1A,NOS3,NOTCH1,DICER1,TGFB3,ICMT,SMAD3
GO: Biological Process	GO:0110148	biomineralization		4.833e-12	4.05e-08	6.761e-11	6.498e-10	25	180	HIF1A,ERCC2,CEBPB,ACVR1,ACVR2A,ACVR2B,TWIST1,FGFR2,COL1A1,OSR2,SLC8A1,OSR1,GATA1,DLK1,PTGS2,GJA1,BMP2,BMP4,BMPR1A,NOS3,NOTCH1,DICER1,TGFB3,ICMT,SMAD3
GO: Biological Process	GO:0050730	regulation of peptidyl-tyrosine phosphorylation		5.162e-12	4.326e-08	7.21e-11	6.93e-10	32	296	EPO,ERBB4,PDGFA,PDGFB,PDGFRA,PDGFRB,ACVR1,FGF7,FGF8,FGF10,VEGFA,RICTOR,ARRB2,CSF1R,CSF2,PDGFD,IL6ST,PRNP,GHRL,PSEN1,GATA1,ITGB1,LRP8,WNT3A,PDGFC,TDGF1,GPRC5A,LIF,EFNA1,ERRFI1,TNF,TP53
GO: Biological Process	GO:0072091	regulation of stem cell proliferation		5.192e-12	4.351e-08	7.239e-11	6.958e-10	18	87	HIF1A,SOX18,FBLN1,FGFR1,VEGFA,SHH,SMO,CTNNB1,KDM1A,SOX2,SOX10,DISC1,BMP4,GLI3,NOTCH1,TBX3,SOX17,TP53
GO: Biological Process	GO:0048015	phosphatidylinositol-mediated signaling		5.263e-12	4.411e-08	7.327e-11	7.042e-10	26	196	EPO,EPOR,ERBB4,PDGFA,PDGFB,PDGFRA,PDGFRB,TWIST1,PIK3CA,AKT1,FGFR1,FLT1,FLT4,CSF1R,PDGFD,FSHR,INSR,GATA3,ZP3,PLCB1,KDR,PDGFC,EDN1,TGFB2,PLEKHA1,TNF
GO: Biological Process	GO:0009100	glycoprotein metabolic process		5.574e-12	4.671e-08	7.747e-11	7.445e-10	39	429	HIF1A,MAN2A1,GCNT3,B3GNT5,PARK7,DPM3,EXT1,MAGT1,MGAT1,ALG8,ALG12,COL2A1,MPDU1,ALG2,PRKCSH,CTNNB1,IHH,SYVN1,FUT8,TET2,ATP7A,PSEN1,TMEM165,INSR,GATA1,BCL2,SERP1,DDOST,B4GALT1,BMP2,IMPAD1,SULF2,PTX3,PLCB1,DPAGT1,SRD5A3,COG7,ALG9,CELA1
GO: Biological Process	GO:0009948	anterior/posterior axis specification		5.742e-12	4.812e-08	7.967e-11	7.657e-10	15	56	HHEX,FOXA2,KDM6A,WNT5A,SHH,CTNNB1,NCKAP1,SRF,BMP4,FZD5,TBX3,TDGF1,LHX1,OTX2,SMAD4
GO: Biological Process	GO:1902893	regulation of pri-miRNA transcription by RNA polymerase II		5.914e-12	4.956e-08	8.179e-11	7.86e-10	14	47	HIF1A,PDGFB,CTCF,GATA2,SRF,GATA6,DDX5,BMP2,BMP4,BMPR1A,TGFB2,TGFBR1,TP53,SMAD3
GO: Biological Process	GO:1902742	apoptotic process involved in development		5.914e-12	4.956e-08	8.179e-11	7.86e-10	14	47	SLIT2,FGF4,HAND2,FOXC1,WNT7B,NKX2-5,BAX,B4GALT1,JAG2,BMP4,FZD5,NOTCH1,BCL2L11,TGFB2
GO: Biological Process	GO:0048008	platelet-derived growth factor receptor signaling pathway		6.012e-12	5.038e-08	8.3e-11	7.977e-10	16	66	PDGFA,PDGFB,PDGFRA,PDGFRB,CSRNP1,ARID5B,VEGFA,TIPARP,PDGFD,FSHR,MYO1E,INPPL1,ZFAND5,PDGFC,LRP1,PLEKHA1
GO: Biological Process	GO:0070374	positive regulation of ERK1 and ERK2 cascade		6.182e-12	5.181e-08	8.521e-11	8.189e-10	29	246	EPO,EPOR,ERBB4,PDGFA,PDGFB,PDGFRA,PDGFRB,FGF4,FGF8,FGF10,FGFR2,HAND2,VEGFA,FLT1,FLT4,ARRB2,CSF1R,PDGFD,FSHR,IL1B,GATA4,BMP2,BMP4,KDR,PDGFC,NOTCH1,EDNRA,LRP1,TNF
GO: Biological Process	GO:0043405	regulation of MAP kinase activity		6.218e-12	5.211e-08	8.556e-11	8.224e-10	36	372	PDGFA,PDGFB,PDGFRB,AXIN1,MET,FGF10,FGFR1,VEGFA,FLT1,WNT5A,WNT7B,MST1R,PDGFD,IL1B,SOD1,GHRL,PSEN1,INPP5K,INPPL1,INSR,DAB2,MAPK8IP3,BMP2,BMP4,KISS1R,FZD5,C5,PDGFC,TDGF1,RET,EDN1,TGFB3,TGFBR1,TNF,PDCD10,TP73
GO: Biological Process	GO:0021772	olfactory bulb development		6.715e-12	5.627e-08	9.225e-11	8.866e-10	13	39	ERBB4,EXT1,EOMES,SLIT2,SALL1,FGFR1,ATF5,WNT5A,CHD7,CSF1R,SRF,DICER1,PCNT
GO: Biological Process	GO:0046677	response to antibiotic		7.267e-12	6.09e-08	9.967e-11	9.579e-10	36	374	EPOR,HIF1A,PDGFB,PDGFRB,PARK7,ADA,KLF2,MET,SCGB1A1,FGFR2,MMP2,COL1A1,SHH,SLC8A1,PDGFD,FOXP1,KDM1A,SOD1,SOD2,MYB,PCGF2,ATP7A,GATA3,BCL2,BCL2L1,DDX11,NFE2L2,NPPC,RBP4,GRIN2B,EDN1,FOSL1,PLEKHA1,PDCD10,ENDOG,TP53
GO: Biological Process	GO:0048017	inositol lipid-mediated signaling		7.483e-12	6.271e-08	1.025e-10	9.848e-10	26	199	EPO,EPOR,ERBB4,PDGFA,PDGFB,PDGFRA,PDGFRB,TWIST1,PIK3CA,AKT1,FGFR1,FLT1,FLT4,CSF1R,PDGFD,FSHR,INSR,GATA3,ZP3,PLCB1,KDR,PDGFC,EDN1,TGFB2,PLEKHA1,TNF
GO: Biological Process	GO:0003181	atrioventricular valve morphogenesis		7.96e-12	6.671e-08	1.086e-10	1.044e-09	11	25	ACVR1,TWIST1,GATA4,BMP2,BMPR1A,NOTCH1,ZFPM2,TGFB2,TGFBR2,EFNA1,SMAD4
GO: Biological Process	GO:0002052	positive regulation of neuroblast proliferation		7.96e-12	6.671e-08	1.086e-10	1.044e-09	11	25	HIF1A,VEGFA,SHH,SMO,CTNNB1,KDM1A,SOX2,SOX10,DISC1,GLI3,NOTCH1
GO: Biological Process	GO:0090068	positive regulation of cell cycle process		9.485e-12	7.949e-08	1.292e-10	1.242e-09	33	321	PDGFB,PDGFRB,MECP2,MET,UBE2B,PKD2,PRMT1,FGF8,FGF10,AKT1,FGFR1,NIPBL,WNT5A,SIN3A,MED1,PAF1,MSX1,PRKACA,IL1B,ZBTB17,INSR,GATA6,BAX,DDX11,BRCA1,PLCB1,CDC73,EDN1,CCNB1,TNF,PBX1,TP53,TP73
GO: Biological Process	GO:0060325	face morphogenesis		9.72e-12	8.146e-08	1.322e-10	1.271e-09	13	40	NOG,PDGFRA,CSRNP1,ARID5B,MMP2,NIPBL,COL1A1,TIPARP,MSX1,ANKRD11,TGFB2,TGFB3,PLEKHA1
GO: Biological Process	GO:0021510	spinal cord development		1.015e-11	8.51e-08	1.379e-10	1.326e-09	20	115	ERCC2,NOG,TULP3,PKD1,PKD2,AKT1,SHH,GIGYF2,FOXP1,SMO,GATA2,LRP8,GLI2,GLI3,WNT3A,NOTCH1,DICER1,LHX1,IFT88,OLIG2
GO: Biological Process	GO:0060395	SMAD protein signal transduction		1.039e-11	8.71e-08	1.409e-10	1.355e-09	17	79	POU5F1,INHA,INHBA,INHBB,INHBC,DAB2,GATA4,BMP2,BMP4,BMPR1A,INHBE,TGFB2,TGFB3,TGFBR1,SMAD2,SMAD3,SMAD4
GO: Biological Process	GO:0071345	cellular response to cytokine stimulus		1.22e-11	1.023e-07	1.652e-10	1.588e-09	71	1188	EPO,EPOR,HIF1A,CEBPA,CEBPB,PDGFB,TWIST1,KLF2,SLIT2,CACTIN,PIK3CA,ARID5B,FGF4,AKT1,MMP2,MMP9,CXCL12,FOXC1,COL1A1,VEGFA,WNT5A,APOB,POU5F1,MED1,MST1R,FOXD3,CSF1,CSF1R,CSF2,CTR9,NR5A2,PRKACA,IL1B,PRLR,IL6ST,SOD1,SOD2,MYB,SOX2,ZFP42,INPP5K,INPPL1,GATA3,NDN,BCL2,BCL2L1,KAT2A,KEAP1,ITGB1,PTGS2,LRP8,JARID2,JUNB,BRCA1,NFE2L2,PLCB1,YBX1,SOX17,LAMA5,TDGF1,TEX14,RUNX1,EDN1,LIF,LIMS1,OTX2,TNF,PDCD10,TP53,SMAD…
GO: Biological Process	GO:0030902	hindbrain development		1.284e-11	1.076e-07	1.736e-10	1.668e-09	25	188	NR2C2,NOG,FOXA2,MECP2,FOXC1,ATF5,ATG7,SHH,SMO,CTNNB1,MYH10,ATP7A,PSEN1,GATA2,BCL2,KAT2A,ITGB1,ALDH1A2,GLI2,FOXP2,LHX1,OTX2,LMX1B,TP53,PCNT
GO: Biological Process	GO:0072273	metanephric nephron morphogenesis		1.348e-11	1.13e-07	1.817e-10	1.746e-09	11	26	PDGFRB,SOX8,SALL1,PKD1,PKD2,SMO,CTNNB1,BMP4,KIF26B,LHX1,LIF
GO: Biological Process	GO:0048745	smooth muscle tissue development		1.348e-11	1.13e-07	1.817e-10	1.746e-09	11	26	PDGFRB,PKD2,SHH,TIPARP,OSR1,FOXP1,IHH,SRF,ZFAND5,BMP4,FOXP2
GO: Biological Process	GO:0048873	homeostasis of number of cells within a tissue		1.391e-11	1.165e-07	1.865e-10	1.792e-09	13	41	ADD1,VEGFA,CSF1,GIGYF2,SMO,PRDM14,GATA1,GATA2,BAX,BCL2,NOS3,NOTCH1,RPA1
GO: Biological Process	GO:0021988	olfactory lobe development		1.391e-11	1.165e-07	1.865e-10	1.792e-09	13	41	ERBB4,EXT1,EOMES,SLIT2,SALL1,FGFR1,ATF5,WNT5A,CHD7,CSF1R,SRF,DICER1,PCNT
GO: Biological Process	GO:0034405	response to fluid shear stress		1.391e-11	1.165e-07	1.865e-10	1.792e-09	13	41	PDGFRB,KLF2,CITED2,PKD1,PKD2,AKT1,CSF2,PTGS2,GJA1,NFE2L2,NOS3,TGFB3,IFT88
GO: Biological Process	GO:0048701	embryonic cranial skeleton morphogenesis		1.514e-11	1.269e-07	2.027e-10	1.948e-09	14	50	PDGFRA,GRHL2,TULP3,TWIST1,FGFR2,NIPBL,BMP4,TGFB2,TGFB3,TGFBR1,LHX1,TGFBR2,SMAD2,SMAD3
GO: Biological Process	GO:0044057	regulation of system process		1.582e-11	1.325e-07	2.114e-10	2.032e-09	52	727	TPM1,HIF1A,PDGFB,ACVR2A,ADA,TTN,MECP2,RYR1,RYR2,FGF10,AKT1,FGFR1,MMP2,HAND2,ANPEP,SLC8A1,PRKACA,NKX2-5,FOXP1,IL1B,IL6ST,SOD1,SOX10,MYL2,GHRL,INHA,INHBA,INHBB,INPP5K,DAB2,GATA4,SRF,PTGS2,GHSR,JARID2,GJA1,GJA5,NOS3,NOTCH1,NPPC,CALCA,HCN4,RUNX1,DICER1,EDN1,TGFB2,LIF,ERRFI1,TNF,EPAS1,SMAD3,SMAD4
GO: Biological Process	GO:0070167	regulation of biomineral tissue development		1.623e-11	1.36e-07	2.162e-10	2.078e-09	19	105	HIF1A,CEBPB,ACVR1,ACVR2A,ACVR2B,TWIST1,OSR2,SLC8A1,OSR1,GATA1,GJA1,BMP2,BMP4,BMPR1A,NOS3,NOTCH1,DICER1,TGFB3,SMAD3
GO: Biological Process	GO:0110149	regulation of biomineralization		1.623e-11	1.36e-07	2.162e-10	2.078e-09	19	105	HIF1A,CEBPB,ACVR1,ACVR2A,ACVR2B,TWIST1,OSR2,SLC8A1,OSR1,GATA1,GJA1,BMP2,BMP4,BMPR1A,NOS3,NOTCH1,DICER1,TGFB3,SMAD3
GO: Biological Process	GO:0008015	blood circulation		1.687e-11	1.414e-07	2.244e-10	2.156e-09	47	615	TPM1,PCSK5,EPO,HIF1A,PDGFB,ACVRL1,ADA,TTN,MECP2,RYR1,RYR2,SLIT2,MET,PIK3CA,AMOT,AKT1,MMP2,CXCL12,FOXC1,VEGFA,SRSF1,CHD7,SLC8A1,FSHR,PRKACA,NKX2-5,SOD1,SOD2,MYL2,GHRL,GATA4,PPP1R13L,PTGS2,GJA1,GJA5,KDR,NOS3,NPPC,CALCA,HCN4,NR2F2,EDN1,EDNRA,TGFB2,TNF,EPAS1,SMAD3
GO: Biological Process	GO:0014068	positive regulation of phosphatidylinositol 3-kinase signaling		1.708e-11	1.431e-07	2.268e-10	2.18e-09	18	93	EPO,EPOR,ERBB4,PDGFA,PDGFB,PDGFRA,PDGFRB,PIK3CA,FGFR1,FLT1,FLT4,PDGFD,FSHR,INSR,KDR,PDGFC,TGFB2,TNF
GO: Biological Process	GO:0001893	maternal placenta development		1.968e-11	1.649e-07	2.606e-10	2.504e-09	13	42	EPOR,CITED2,AKT1,STC2,GHRL,PTGS2,PRDM1,GHSR,GJA1,JUNB,NR2F2,LIF,DEDD
GO: Biological Process	GO:0000578	embryonic axis specification		1.968e-11	1.649e-07	2.606e-10	2.504e-09	13	42	FOXA2,KDM6A,WNT5A,STIL,CTNNB1,NCKAP1,FZD5,TBX3,TDGF1,LHX1,OTX2,SMAD2,SMAD4
GO: Biological Process	GO:0032835	glomerulus development		2.002e-11	1.678e-07	2.647e-10	2.544e-09	16	71	NOG,PDGFA,PDGFB,PDGFRA,PDGFRB,FOXC1,PDGFD,OSR1,MYO1E,BCL2,BMP4,SULF2,NOTCH1,LAMB2,RET,LHX1
GO: Biological Process	GO:0043393	regulation of protein binding		2.017e-11	1.69e-07	2.662e-10	2.559e-09	29	258	NOG,PDGFB,PARK7,MECP2,ADD1,MET,PKD1,AKT1,MMP9,WNT5A,ARRB2,PRKACA,KDM1A,NES,PSEN1,DISC1,DAB2,BAX,BCL2,SPAG8,DDX11,STK3,STK4,BMP2,BMP4,WNT3A,TEX14,TGFBR1,LRP1
GO: Biological Process	GO:0001816	cytokine production		2.104e-11	1.764e-07	2.773e-10	2.665e-09	58	875	PCSK5,HIF1A,CEBPB,PARK7,CD46,TWIST1,KLF2,EOMES,MET,CACTIN,FBLN1,SCGB1A1,FGFR1,FLT4,WNT5A,ARNT,ARRB2,CSF1R,CSF2,FOXP1,CTNNB1,IL1B,IL6ST,PRNP,SOD1,MYB,GHRL,PSEN1,INHA,INHBA,INHBB,GATA3,GATA4,GATA6,DLK1,KAT2A,ZP3,PTGS2,GHSR,SULF2,BRCA1,FZD5,WNT3A,PLCB1,C5,NOTCH1,FOXP3,RUNX1,DICER1,TGFB2,TGFB3,PAEP,ERRFI1,LRP1,TNF,SMAD3,SMAD4,MAF
GO: Biological Process	GO:0014065	phosphatidylinositol 3-kinase signaling		2.2e-11	1.844e-07	2.895e-10	2.782e-09	23	162	EPO,EPOR,ERBB4,PDGFA,PDGFB,PDGFRA,PDGFRB,TWIST1,PIK3CA,AKT1,FGFR1,FLT1,FLT4,PDGFD,FSHR,INSR,GATA3,KDR,PDGFC,EDN1,TGFB2,PLEKHA1,TNF
GO: Biological Process	GO:2001252	positive regulation of chromosome organization		2.303e-11	1.93e-07	3.025e-10	2.907e-09	25	193	ERCC1,MECP2,NIPBL,VEGFA,SIN3A,PAF1,CTR9,CTNNB1,WDR61,IL1B,KDM1A,MYB,GATA3,KAT2A,DDX11,RTF1,JARID2,BRCA1,FOXP3,CCNB1,LIF,LIG4,PARN,TP53,SMAD4
GO: Biological Process	GO:2001236	regulation of extrinsic apoptotic signaling pathway		2.462e-11	2.063e-07	3.225e-10	3.1e-09	24	178	PARK7,ACVR1,FGF10,AKT1,FGFR1,VEGFA,COL2A1,CSF2,IL1B,INHBA,GATA1,DAB2,BAX,BCL2,BCL2L1,STK3,STK4,BMP4,BRCA1,NOS3,RET,TGFB2,TGFBR1,TNF
GO: Biological Process	GO:0048617	embryonic foregut morphogenesis		2.467e-11	2.067e-07	3.225e-10	3.1e-09	8	11	ACVR2B,SHH,CTNNB1,NCKAP1,GATA4,SOX17,SMAD2,SMAD3
GO: Biological Process	GO:0062042	regulation of cardiac epithelial to mesenchymal transition		2.467e-11	2.067e-07	3.225e-10	3.1e-09	8	11	NOG,ACVR1,TWIST1,NOTCH1,TGFB2,TGFB3,TGFBR1,TGFBR2
GO: Biological Process	GO:0007339	binding of sperm to zona pellucida		2.756e-11	2.31e-07	3.592e-10	3.453e-09	13	43	CLGN,ACR,SMCP,SPA17,ADAM2,ZP4,ASTL,ZP2,ZP3,B4GALT1,ZPBP,OVGP1,PAEP
GO: Biological Process	GO:0031128	developmental induction		2.756e-11	2.31e-07	3.592e-10	3.453e-09	13	43	SOX8,SALL1,FGF3,FGF8,FGF10,FGFR1,POU5F1,CTNNB1,SOX2,BMP2,BMP4,FZD5,WNT3A
GO: Biological Process	GO:0003013	circulatory system process		2.781e-11	2.33e-07	3.619e-10	3.478e-09	47	624	TPM1,PCSK5,EPO,HIF1A,PDGFB,ACVRL1,ADA,TTN,MECP2,RYR1,RYR2,SLIT2,MET,PIK3CA,AMOT,AKT1,MMP2,CXCL12,FOXC1,VEGFA,SRSF1,CHD7,SLC8A1,FSHR,PRKACA,NKX2-5,SOD1,SOD2,MYL2,GHRL,GATA4,PPP1R13L,PTGS2,GJA1,GJA5,KDR,NOS3,NPPC,CALCA,HCN4,NR2F2,EDN1,EDNRA,TGFB2,TNF,EPAS1,SMAD3
GO: Biological Process	GO:1902895	positive regulation of pri-miRNA transcription by RNA polymerase II		2.996e-11	2.511e-07	3.893e-10	3.741e-09	12	35	HIF1A,PDGFB,CTCF,GATA2,SRF,BMP2,BMP4,BMPR1A,TGFB2,TGFBR1,TP53,SMAD3
GO: Biological Process	GO:0060828	regulation of canonical Wnt signaling pathway		3.025e-11	2.535e-07	3.924e-10	3.771e-09	31	298	NOG,AXIN1,UBE2B,FGF9,FGF10,FGFR2,RECK,COL1A1,WNT5A,SHH,SOSTDC1,CHD8,POU5F1,NKX2-5,CTNNB1,INVS,SOX2,SOX10,PSEN1,DISC1,DAB2,STK3,STK4,BMP2,SULF2,GLI3,WNT3A,GNAQ,NOTCH1,SOX17,SMAD3
GO: Biological Process	GO:0009612	response to mechanical stimulus		3.343e-11	2.801e-07	4.33e-10	4.161e-09	28	246	PKDREJ,TTN,RYR2,PKD1,PKD2,AKT1,MMP2,CXCL12,COL1A1,SLC8A1,CTNNB1,IHH,IL1B,SOX2,GATA4,PTGS2,GJA1,JUNB,NOS3,FOXP2,GRIN2B,EDN1,EDNRA,CCNB1,FOSL1,TGFBR2,TNF,ENDOG
GO: Biological Process	GO:0021987	cerebral cortex development		3.75e-11	3.142e-07	4.849e-10	4.66e-09	21	137	HIF1A,EOMES,SLIT2,FGFR1,ATG7,POU3F3,SMO,CTNNB1,KDM1A,SOX2,PSEN1,DISC1,BAX,LRP8,GLI3,PLCB1,FOXP2,LAMB1,DICER1,LRP1,EMX1
GO: Biological Process	GO:0072498	embryonic skeletal joint development		3.892e-11	3.262e-07	5.026e-10	4.83e-09	9	16	NOG,EXT1,AXIN1,COL2A1,OSR2,OSR1,CTNNB1,IHH,BMP4
GO: Biological Process	GO:0045669	positive regulation of osteoblast differentiation		3.923e-11	3.287e-07	5.057e-10	4.86e-09	16	74	CEBPA,CEBPB,PDLIM7,ACVR1,ACVR2A,ACVR2B,VEGFA,WNT7B,SCUBE2,CTNNB1,IL6ST,BMP2,BMP4,BMPR1A,GLI3,NPPC
GO: Biological Process	GO:0051099	positive regulation of binding		3.944e-11	3.305e-07	5.077e-10	4.88e-09	26	214	ERCC2,PARK7,ADD1,TWIST1,MET,PITX2,PKD1,MMP9,NIPBL,HAND2,FOXC1,WNT5A,CTNNB1,KDM1A,PSEN1,GATA3,SPAG8,DDX11,STK3,STK4,BMP2,BMP4,PYGO2,WNT3A,TGFB2,LRP1
GO: Biological Process	GO:0006325	chromatin organization		4.049e-11	3.393e-07	5.203e-10	5.001e-09	56	841	FOXA1,FOXA2,MECP2,TWIST1,BPTF,UBE2A,UBE2B,PRMT1,KDM6A,UTY,NIPBL,VEGFA,LEO1,ATG7,CHD8,POU5F1,CHD7,SIN3A,PAF1,DPPA3,MBD3,KLF1,CTCF,CTR9,FSHR,SNAI1,CTNNB1,WDR61,IL1B,PRDM14,KDM1A,MYB,SOX2,TET2,PCGF2,GATA1,GATA2,GATA3,KAT2A,DDX11,RTF1,JARID2,PYGO2,BRCA1,EHMT2,USP7,CDC73,FOXP3,GPX4,ZMIZ1,DICER1,CCNB1,LIF,TNP1,TP53,SMAD4
GO: Biological Process	GO:0045786	negative regulation of cell cycle		4.202e-11	3.521e-07	5.392e-10	5.182e-09	49	677	HHEX,CEBPA,CENPF,PKD1,PKD2,PRMT1,FGF10,FGFR2,FOXC1,ATF5,MSH2,STIL,SYF2,HINFP,PRKACA,GIGYF2,CTNNB1,PRNP,SOX2,PCGF2,ZBTB17,INHA,INHBA,GATA3,GATA6,BAX,BCL2,BCL2L1,KAT2A,CCNK,PTGS2,BMP2,BMP4,BRCA1,EHMT2,BUB1B,CDC73,NOTCH1,NPPC,TEX14,NR2F2,CCNB1,TGFB2,TGFBR1,LIF,TNF,TP53,SMAD3,TP73
GO: Biological Process	GO:0044092	negative regulation of molecular function		4.276e-11	3.583e-07	5.479e-10	5.265e-09	76	1354	EPO,HHEX,NOG,CEBPA,PDGFB,PARK7,CD46,FOXA2,MECP2,TWIST1,EOMES,SLIT2,MET,CACTIN,AMOT,SCGB1A1,NR0B1,PKD1,PKD2,HAND1,AKT1,RIC8A,MMP9,RECK,HAND2,VEGFA,FOXS1,APBA3,SIN3A,MSX1,ARRB2,FSHR,OSR1,SMO,IL1B,KDM1A,PRNP,WDTC1,NES,ATP7A,PSEN1,DISC1,INPP5K,INPPL1,INSL3,INSR,GATA1,DAB2,BAX,BCL2L1,KEAP1,PTGS2,DDX11,BMP4,PTX3,USP7,C5,GNAQ,NOS3,NOTCH1,SERPINA7,FOXP3,TEX14,GPRC5A,NR2F2,EDN1,EDNRA,TGFB2,ERRFI1,TNF,LY6E…
GO: Biological Process	GO:2001239	regulation of extrinsic apoptotic signaling pathway in absence of ligand		4.776e-11	4.002e-07	6.11e-10	5.872e-09	14	54	FGF10,AKT1,FGFR1,COL2A1,CSF2,IL1B,INHBA,GATA1,BAX,BCL2,BCL2L1,RET,TGFB2,TNF
GO: Biological Process	GO:0071542	dopaminergic neuron differentiation		5.253e-11	4.402e-07	6.7e-10	6.44e-09	13	45	HIF1A,FOXA1,FOXA2,FGF8,CXCL12,VEGFA,WNT5A,SHH,CTNNB1,WNT3A,NR4A2,OTX2,LMX1B
GO: Biological Process	GO:0045168	cell-cell signaling involved in cell fate commitment		5.253e-11	4.402e-07	6.7e-10	6.44e-09	13	45	SOX8,SALL1,FGF3,FGF8,FGF10,FGFR1,POU5F1,CTNNB1,SOX2,BMP2,BMP4,FZD5,WNT3A
GO: Biological Process	GO:0008589	regulation of smoothened signaling pathway		5.337e-11	4.472e-07	6.797e-10	6.533e-09	17	87	FOXA1,FOXA2,TULP3,SALL1,FGF9,FGF10,FGFR2,WNT7B,SHH,SCUBE1,SCUBE2,PRKACA,SMO,IHH,STK36,GLI3,OTX2
GO: Biological Process	GO:0097191	extrinsic apoptotic signaling pathway		5.397e-11	4.523e-07	6.863e-10	6.596e-09	28	251	PARK7,ACVR1,ACVR1B,FGF10,AKT1,FGFR1,VEGFA,COL2A1,CSF2,IL1B,INHBA,GATA1,DAB2,BAX,BCL2,BCL2L1,STK3,STK4,BMP4,BRCA1,NOS3,BCL2L11,RET,TGFB2,TGFBR1,TNF,DEDD,SMAD3
GO: Biological Process	GO:0048661	positive regulation of smooth muscle cell proliferation		5.735e-11	4.806e-07	7.282e-10	6.999e-09	20	126	HIF1A,PDGFB,PDGFRB,PIK3CA,FGF9,AKT1,FGFR2,MMP2,MMP9,VEGFA,PDGFD,FOXP1,MYB,PTGS2,BMP4,BMPR1A,GNAQ,EDN1,TGFBR2,TNF
GO: Biological Process	GO:0008593	regulation of Notch signaling pathway		6.187e-11	5.184e-07	7.843e-10	7.538e-09	19	113	CD46,ADAM10,FGF10,AKT1,RECK,EPN2,IL6ST,SOX2,GATA2,DLK1,JAG2,DLX1,NOS3,NOTCH1,ZMIZ1,DICER1,TGFB2,ELF3,PDCD10
GO: Biological Process	GO:0034330	cell junction organization		7.629e-11	6.393e-07	9.657e-10	9.281e-09	31	309	ACVRL1,GRHL2,ADD1,VEGFA,CSF1R,PRKACA,SNAI1,CTNNB1,SRF,BCL2,ITGB1,GJA1,GJA5,CCM2,FZD5,KDR,VMP1,LAMA3,LAMA5,LAMB3,LAMC1,LAMC2,RUNX1,TGFB2,TGFB3,TGFBR1,LIMS1,CD9,LRP1,TNF,SMAD3
GO: Biological Process	GO:0051145	smooth muscle cell differentiation		7.804e-11	6.54e-07	9.864e-10	9.48e-09	17	89	PDGFB,PDGFRB,ACVR1,MECP2,PITX2,FGF9,FGF10,FGFR2,VEGFA,WNT7B,SHH,CTNNB1,SOD2,SRF,GATA6,BMP4,NOTCH1
GO: Biological Process	GO:0048569	post-embryonic animal organ development		8.435e-11	7.069e-07	1.065e-09	1.023e-08	10	23	ERCC1,VEGFA,FLT1,BCL11B,MYO1E,BAX,CDH23,FZD5,KDR,BCL2L11
GO: Biological Process	GO:0002065	columnar/cuboidal epithelial cell differentiation		8.606e-11	7.212e-07	1.085e-09	1.042e-08	21	143	HIF1A,CEBPB,FOXA1,FGF8,FGFR1,FGFR2,WNT5A,B9D1,FOXP1,SMO,SOD1,GATA4,GATA6,CDH23,PRDM1,JAG2,BMP2,BMP4,NOTCH1,DICER1,EMX1
GO: Biological Process	GO:0030325	adrenal gland development		8.699e-11	7.289e-07	1.095e-09	1.052e-08	11	30	PDGFRA,PDGFRB,CITED2,SALL1,NR0B1,ARID5B,INSR,LY6E,PBX1,SMAD2,SMAD3
GO: Biological Process	GO:0071774	response to fibroblast growth factor		8.873e-11	7.436e-07	1.113e-09	1.07e-08	22	158	NOG,PDGFB,SCGB1A1,FGF3,FGF4,FGF7,FGF8,FGF9,FGF10,FGFR1,FGFR2,COL1A1,WNT5A,RAB14,CTNNB1,PRDM14,GATA3,FGF17,SULF2,TDGF1,LHX1,OTX2
GO: Biological Process	GO:0014013	regulation of gliogenesis		8.873e-11	7.436e-07	1.113e-09	1.07e-08	22	158	NOG,SOX8,MECP2,ATF5,SHH,CSF1,CTNNB1,IL1B,IL6ST,MYB,SOX10,BMP2,BMP4,DLX1,NOTCH1,DICER1,LIF,LRP1,TNF,EMX1,OLIG2,TP73
GO: Biological Process	GO:0030282	bone mineralization		8.9e-11	7.458e-07	1.115e-09	1.071e-08	20	129	HIF1A,ERCC2,ACVR1,ACVR2A,ACVR2B,TWIST1,FGFR2,OSR2,SLC8A1,OSR1,GATA1,DLK1,PTGS2,GJA1,BMP2,BMP4,BMPR1A,TGFB3,ICMT,SMAD3
GO: Biological Process	GO:0060441	epithelial tube branching involved in lung morphogenesis		9.072e-11	7.602e-07	1.133e-09	1.089e-08	12	38	HHEX,PDGFRA,FOXA1,FOXA2,FGF10,FGFR2,SHH,CTNNB1,SOX2,LAMA1,BMP4,TNF
GO: Biological Process	GO:1902692	regulation of neuroblast proliferation		9.072e-11	7.602e-07	1.133e-09	1.089e-08	12	38	HIF1A,VEGFA,SHH,SMO,CTNNB1,KDM1A,SOX2,SOX10,DISC1,GLI3,NOTCH1,TP53
GO: Biological Process	GO:1901862	negative regulation of muscle tissue development		9.137e-11	7.657e-07	1.139e-09	1.095e-08	16	78	NOG,TWIST1,CITED2,FGF3,FGF8,SOX6,SHH,FOXP1,JARID2,GJA1,BMP2,BMP4,RBP4,TGFBR2,SMAD4,TP73
GO: Biological Process	GO:0045682	regulation of epidermis development		9.399e-11	7.876e-07	1.17e-09	1.125e-08	17	90	MAFG,GRHL2,MAFF,FOXC1,WNT5A,MED1,SMO,CTNNB1,INHBA,KEAP1,BMP4,NOTCH1,RUNX1,TGFB2,ERRFI1,TNF,SMAD4
GO: Biological Process	GO:0051052	regulation of DNA metabolic process		9.413e-11	7.888e-07	1.17e-09	1.125e-08	35	389	ERCC1,ERCC2,PDGFA,PDGFB,PDGFRB,ACVRL1,GRHL2,MECP2,TWIST1,UBE2B,PIK3CA,FGF10,AKT1,DNMT3L,VEGFA,MSH2,XRCC4,DPPA3,MBD3,ARRB2,CTNNB1,PRDM14,KDM1A,GATA3,BAX,DDX11,GJA1,BRCA1,EHMT2,USP7,FOXP3,NPPC,PARN,ENDOG,TP53
GO: Biological Process	GO:0035850	epithelial cell differentiation involved in kidney development		9.665e-11	8.099e-07	1.2e-09	1.153e-08	13	47	PDGFB,SALL1,MMP9,OSR1,SMO,CTNNB1,MYO1E,GATA3,BMP4,NOTCH1,LAMB2,LHX1,LIF
GO: Biological Process	GO:0032355	response to estradiol		9.842e-11	8.248e-07	1.22e-09	1.173e-08	21	144	PDGFRB,FOXA1,FGF10,MMP2,COL1A1,APOB,MBD3,NCOR2,CTNNB1,IHH,CYP1A2,PTGS2,GHSR,GJA1,ALDH1A2,NOS3,BCL2L11,GPX4,GRN,NR2F2,ENDOG
GO: Biological Process	GO:0060249	anatomical structure homeostasis		9.882e-11	8.281e-07	1.223e-09	1.176e-08	40	493	ERBB4,HIF1A,ERCC1,PDGFRB,ADD1,FGF7,PLG,FOXC1,VEGFA,COL2A1,XRCC4,CSF1,CSF1R,FSHR,ANKRD11,GIGYF2,SMO,CTNNB1,IHH,PRDM14,SOD1,GATA1,GATA2,SRF,BAX,CDH23,DLK1,BCL2,ITGB1,KCNJ1,USP7,KDR,NOS3,NOTCH1,CALCA,RBP4,CUBN,PARN,RPA1,EPAS1
GO: Biological Process	GO:0001817	regulation of cytokine production		1.023e-10	8.576e-07	1.265e-09	1.216e-08	53	789	HIF1A,CEBPB,PARK7,CD46,TWIST1,KLF2,MET,CACTIN,FBLN1,SCGB1A1,FGFR1,FLT4,WNT5A,ARNT,ARRB2,CSF1R,CSF2,FOXP1,CTNNB1,IL1B,IL6ST,PRNP,SOD1,MYB,GHRL,PSEN1,INHA,INHBA,INHBB,GATA3,GATA4,GATA6,DLK1,ZP3,PTGS2,GHSR,SULF2,BRCA1,FZD5,WNT3A,PLCB1,C5,FOXP3,RUNX1,DICER1,TGFB2,TGFB3,PAEP,ERRFI1,LRP1,TNF,SMAD3,SMAD4
GO: Biological Process	GO:1905330	regulation of morphogenesis of an epithelium		1.106e-10	9.266e-07	1.365e-09	1.312e-08	24	191	NOG,PDGFA,PDGFRA,SOX8,MET,SALL1,FGF7,FGF10,FGFR1,VEGFA,WNT5A,WNT7B,SHH,ARRB2,FOXP1,SMO,CTNNB1,GATA3,DAB2,BMP4,FZD5,LHX1,LIF,TNF
GO: Biological Process	GO:0045321	leukocyte activation		1.277e-10	1.07e-06	1.574e-09	1.513e-08	76	1386	EPO,HHEX,ERCC1,CEBPA,CEBPB,CD46,MAGT1,ADA,ADAM10,EOMES,PIK3CA,SCGB1A1,FGF10,AKT1,MMP9,CXCL12,ANPEP,ATG7,WNT5A,SHH,CHD7,MSH2,XRCC4,RAB14,BCL11B,CSF1,CSF2,FOXP1,CTNNB1,IHH,IL1B,ZP4,PRLR,IL6ST,PRNP,SOD1,MYB,SP3,MYH9,ATP7A,PSEN1,INHA,INHBA,GATA2,GATA3,SRF,BAX,BCL2,KAT2A,ZP3,ITGB1,DDOST,B4GALT1,PRDM1,JAG2,GJA1,BMP4,PTPRB,PTX3,FZD5,GLI2,GLI3,WNT3A,RAB3A,FOXP3,GRN,ZMIZ1,RUNX1,DICER1,EDN1,TGFBR2,LIG4,TNF…
GO: Biological Process	GO:0051569	regulation of histone H3-K4 methylation		1.318e-10	1.104e-06	1.622e-09	1.558e-08	11	31	CTR9,CTNNB1,WDR61,KDM1A,MYB,GATA3,RTF1,PYGO2,BRCA1,EHMT2,SMAD4
GO: Biological Process	GO:0097193	intrinsic apoptotic signaling pathway		1.454e-10	1.219e-06	1.787e-09	1.718e-08	31	317	EPO,HIF1A,CEBPB,PARK7,PLAGL2,AKT1,MMP9,CXCL12,DDIT4,ZNF622,G2E3,MSH2,MSX1,RRN3,SNAI1,SYVN1,KDM1A,SOD1,SOD2,BAX,BCL2,BCL2L1,PTGS2,DDX5,BRCA1,NFE2L2,BCL2L11,TNF,PDCD10,TP53,TP73
GO: Biological Process	GO:0001938	positive regulation of endothelial cell proliferation		1.565e-10	1.311e-06	1.92e-09	1.845e-08	19	119	HIF1A,PDGFB,ACVRL1,AKT1,FGFR1,CXCL12,VEGFA,FLT4,WNT5A,RICTOR,ARNT,SP1,GHRL,GATA2,GHSR,BMP2,BMP4,KDR,TGFBR1
GO: Biological Process	GO:0003012	muscle system process		1.637e-10	1.372e-06	2.006e-09	1.928e-08	41	523	TPM1,ADA,TTN,RYR1,RYR2,MET,PIK3CA,HAND2,SRSF1,SLC8A1,PRKACA,NKX2-5,FOXP1,IL1B,IL6ST,SOD1,MYL2,GHRL,GATA4,SRF,GATA6,GATM,PPP1R13L,PTGS2,GHSR,JARID2,GJA1,GJA5,SULF2,NOS3,NOTCH1,TBCE,SCO2,CALCA,HCN4,CERT1,EDN1,EDNRA,ERRFI1,SMAD3,SMAD4
GO: Biological Process	GO:0009988	cell-cell recognition		1.664e-10	1.395e-06	2.036e-09	1.957e-08	16	81	CLGN,ACR,SMCP,SPA17,CATSPER1,ADAM2,ZP4,ASTL,ZP2,ZP3,B4GALT1,ZPBP,OVGP1,CD9,PAEP,SPACA3
GO: Biological Process	GO:2000648	positive regulation of stem cell proliferation		1.723e-10	1.443e-06	2.104e-09	2.022e-08	13	49	HIF1A,VEGFA,SHH,SMO,CTNNB1,KDM1A,SOX2,SOX10,DISC1,BMP4,GLI3,NOTCH1,TBX3
GO: Biological Process	GO:0030850	prostate gland development		1.743e-10	1.46e-06	2.126e-09	2.043e-08	14	59	NOG,FOXA1,FGF10,FGFR2,MMP2,FKBP4,WNT5A,SHH,CTNNB1,PRLR,BMP4,GLI2,GLI3,NOTCH1
GO: Biological Process	GO:0003174	mitral valve development		1.84e-10	1.542e-06	2.241e-09	2.154e-08	8	13	ACVR1,TWIST1,GATA4,GJA5,BMPR1A,NOTCH1,ZFPM2,EFNA1
GO: Biological Process	GO:0055082	cellular chemical homeostasis		1.927e-10	1.615e-06	2.343e-09	2.252e-08	58	926	MAFG,EPO,EPOR,HIF1A,PDGFRA,ACO1,FOXA2,RYR1,RYR2,PIK3CA,PKD1,PKD2,CXCL12,ATG7,WNT5A,CLIC4,CHD7,SIN3A,SLC8A1,STC2,GNA13,FSHR,PRKACA,IL1B,IL6ST,PRNP,SOD1,WDTC1,GHRL,ATP7A,PSEN1,DISC1,TMEM165,GATA2,GATA4,SRF,BAX,CDH23,IREB2,BCL2,SLC30A1,GJA1,BMP4,PLCB1,KDR,SCO2,CALCA,GRN,GRIN2B,CUBN,EDN1,EDNRA,TGFB2,LRP1,ENDOG,TP53,SMAD3,SMAD4
GO: Biological Process	GO:2000243	positive regulation of reproductive process		1.929e-10	1.617e-06	2.343e-09	2.252e-08	17	94	PARK7,ACVR1B,CITED2,UBE2B,WNT5A,SHH,MSX1,CTNNB1,ZP4,PRDM14,INHBA,INHBB,INSR,ZP3,PLCB1,RUNX1,ZFPM2
GO: Biological Process	GO:0006259	DNA metabolic process		2.02e-10	1.693e-06	2.446e-09	2.35e-08	64	1080	ERCC1,ERCC2,PDGFA,PDGFB,CENPF,PDGFRB,PARK7,ACVRL1,GRHL2,MECP2,TWIST1,MET,UBE2A,UBE2B,PIK3CA,FGF10,AKT1,FGFR1,NIPBL,DNMT3L,VEGFA,ATG7,POU5F1,MSH2,COPS3,SIN3A,XRCC2,XRCC4,DPPA3,MBD3,HINFP,BCL11B,ARRB2,CTCF,FOXP1,CTNNB1,PRDM14,KDM1A,RNF111,TET2,GATAD2A,INPP5K,INPPL1,GATA3,BAX,DDX11,GJA1,BRCA1,EHMT2,GLI2,USP7,SPATA22,FOXP3,TDRKH,NPPC,TEX11,DICER1,LIG4,PARN,TNP1,ENDOG,RPA1,TP53,TP73
GO: Biological Process	GO:0043627	response to estrogen		2.02e-10	1.693e-06	2.446e-09	2.35e-08	16	82	EPO,PDGFRB,CITED2,MMP2,CTNNB1,GHRL,GATA3,GATA4,GATA6,BRCA1,GLI3,KRT19,TGFB2,TGFB3,TGFBR1,TGFBR2
GO: Biological Process	GO:0050817	coagulation		2.022e-10	1.695e-06	2.446e-09	2.35e-08	33	360	MAFG,PDGFA,PDGFB,PDGFRA,FOXA2,FBLN1,PIK3CA,MAFF,PLG,COL1A1,SHH,SCUBE1,ARRB2,GNA13,PRKACA,KDM1A,MYH9,PSEN1,GATA1,GATA2,GATA3,GATA4,SRF,GATA6,NFE2L2,WNT3A,GNA12,GNAQ,NOS3,EDN1,ZFPM2,CD9,SERPINA5
GO: Biological Process	GO:0001755	neural crest cell migration		2.221e-10	1.861e-06	2.682e-09	2.577e-08	14	60	ERBB4,HIF1A,ACVR1,SOX8,TWIST1,PITX2,HAND2,SEMA3C,SHH,SMO,SOX10,BMP4,LAMA5,RET
GO: Biological Process	GO:0044344	cellular response to fibroblast growth factor stimulus		2.439e-10	2.044e-06	2.94e-09	2.826e-08	21	151	NOG,PDGFB,FGF3,FGF4,FGF7,FGF8,FGF9,FGF10,FGFR1,FGFR2,COL1A1,WNT5A,RAB14,CTNNB1,PRDM14,GATA3,FGF17,SULF2,TDGF1,LHX1,OTX2
GO: Biological Process	GO:0007340	acrosome reaction		2.47e-10	2.07e-06	2.974e-09	2.858e-08	12	41	ACR,PKDREJ,TRIM36,AKAP3,ZP4,ZP2,ZP3,B4GALT1,PLCB1,RAB3A,GNPDA1,PLCD4
GO: Biological Process	GO:0045445	myoblast differentiation		2.725e-10	2.284e-06	3.276e-09	3.149e-08	17	96	NR2C2,MBNL1,SOX8,PLG,DDX17,SHH,SOSTDC1,HINFP,SRF,DDX5,BMP4,PLCB1,NOTCH1,TBX3,DICER1,TNF,EPAS1
GO: Biological Process	GO:0016049	cell growth		2.833e-10	2.374e-06	3.401e-09	3.268e-08	43	577	TRO,ACVR1B,ACVRL1,ADAM10,MECP2,SLIT2,AKT1,CXCL12,VEGFA,SEMA3C,FLT4,WNT5A,SIN3A,MSX1,FOXP1,SMO,CTNNB1,KDM1A,MYL2,INHBA,DISC1,DAB2,GATA4,SRF,NDN,BCL2,ITGB1,GJA1,WNT3A,CDC73,DDR1,SOX17,LAMB2,EDN1,TGFB2,TGFB3,TGFBR1,TGFBR2,LRP1,EMX1,TP53,SMAD3,SMAD4
GO: Biological Process	GO:0060979	vasculogenesis involved in coronary vascular morphogenesis		2.937e-10	2.461e-06	3.521e-09	3.384e-08	9	19	EPO,EPOR,FGF9,FGFR1,FGFR2,SHH,GATA4,NOTCH1,ZFPM2
GO: Biological Process	GO:0046903	secretion		2.956e-10	2.477e-06	3.539e-09	3.401e-08	91	1835	PCSK5,ERBB4,HIF1A,PDGFA,PDGFB,PARK7,ACVR2A,MAGT1,ACVR2B,FOXA2,ADA,ADAM10,TTN,MECP2,TWIST1,FBLN1,FGF7,FGF10,FGFR1,PLG,MMP9,CXCL12,VEGFA,ANPEP,ATG7,WNT5A,APBA1,APBA2,POU5F1,CHD7,MED1,RAB14,NCOR2,CSF1R,CSF2,SLC18A2,FOXP1,IL1B,MTX1,ZP4,PRLR,SOD1,MYB,MYH9,MYH10,GHRL,ATP7A,PSEN1,INHA,INHBA,INHBB,GATA2,GATA3,DAB2,BCL2L1,SERP1,SLC30A1,ZP3,DDOST,B4GALT1,GHSR,GJA1,GJA5,KISS1R,PTPRB,PTX3,FZD5,C5,RAB3A,NOTCH…
GO: Biological Process	GO:0055026	negative regulation of cardiac muscle tissue development		2.983e-10	2.5e-06	3.566e-09	3.427e-08	13	51	NOG,CITED2,FGF3,FGF8,SOX6,FOXP1,JARID2,GJA1,BMP2,RBP4,TGFBR2,SMAD4,TP73
GO: Biological Process	GO:0016569	covalent chromatin modification		3.06e-10	2.564e-06	3.652e-09	3.51e-08	40	512	MECP2,TWIST1,UBE2A,UBE2B,PRMT1,KDM6A,UTY,NIPBL,VEGFA,LEO1,ATG7,POU5F1,SIN3A,PAF1,MBD3,CTCF,CTR9,CTNNB1,WDR61,IL1B,PRDM14,KDM1A,MYB,TET2,PCGF2,GATA2,GATA3,KAT2A,RTF1,JARID2,PYGO2,BRCA1,EHMT2,USP7,CDC73,FOXP3,CCNB1,LIF,TP53,SMAD4
GO: Biological Process	GO:0016570	histone modification		3.184e-10	2.669e-06	3.796e-09	3.648e-08	39	491	MECP2,TWIST1,UBE2A,UBE2B,PRMT1,KDM6A,UTY,NIPBL,VEGFA,LEO1,ATG7,SIN3A,PAF1,MBD3,CTCF,CTR9,CTNNB1,WDR61,IL1B,PRDM14,KDM1A,MYB,TET2,PCGF2,GATA2,GATA3,KAT2A,RTF1,JARID2,PYGO2,BRCA1,EHMT2,USP7,CDC73,FOXP3,CCNB1,LIF,TP53,SMAD4
GO: Biological Process	GO:0010564	regulation of cell cycle process		3.234e-10	2.71e-06	3.85e-09	3.7e-08	54	839	ERCC2,PDGFB,CENPF,PDGFRB,MECP2,MET,UBE2B,PKD1,PKD2,PRMT1,FGF8,FGF10,AKT1,FGFR1,FGFR2,NIPBL,ATF5,WNT5A,SIN3A,STIL,MED1,SYF2,PAF1,MSX1,CTCF,PRKACA,GIGYF2,CTNNB1,IL1B,PCGF2,ZBTB17,INSR,GATA6,BAX,BCL2,BCL2L1,KAT2A,CCNK,DDX11,BMP4,BRCA1,EHMT2,BUB1B,PLCB1,CDC73,TEX14,EDN1,CCNB1,LIF,TNF,PBX1,TP53,TP73,PCNT
GO: Biological Process	GO:0032526	response to retinoic acid		3.246e-10	2.72e-06	3.859e-09	3.708e-08	19	124	PDGFRB,ADD1,FGFR2,COL1A1,WNT5A,WNT7B,POU5F1,OSR1,MYB,SOX2,GATA4,GJA1,GJB3,ALDH1A2,WNT3A,RBP4,RET,RUNX1,TIE1
GO: Biological Process	GO:2001242	regulation of intrinsic apoptotic signaling pathway		3.362e-10	2.818e-06	3.991e-09	3.836e-08	23	185	EPO,HIF1A,PARK7,PLAGL2,AKT1,MMP9,CXCL12,G2E3,MSX1,RRN3,SNAI1,SYVN1,KDM1A,SOD1,SOD2,BAX,BCL2,BCL2L1,PTGS2,NFE2L2,BCL2L11,TP53,TP73
GO: Biological Process	GO:0060603	mammary gland duct morphogenesis		3.379e-10	2.832e-06	4e-09	3.844e-08	12	42	SLIT2,FGF10,FGFR2,WNT5A,SOSTDC1,MED1,MST1,CSF1,CSF1R,GLI2,DDR1,TBX3
GO: Biological Process	GO:0110111	negative regulation of animal organ morphogenesis		3.379e-10	2.832e-06	4e-09	3.844e-08	12	42	NOG,SALL1,FOXC1,WNT5A,CTNNB1,GATA3,BCL2,BMP4,NOTCH1,TGFB2,LIMS1,TNF
GO: Biological Process	GO:0055025	positive regulation of cardiac muscle tissue development		3.46e-10	2.899e-06	4.084e-09	3.925e-08	15	73	ERBB4,FGF9,FGFR1,FGFR2,ARRB2,GATA4,GATA6,KAT2A,BMP4,BMPR1A,WNT3A,NOTCH1,EDN1,ZFPM2,CCNB1
GO: Biological Process	GO:0048146	positive regulation of fibroblast proliferation		3.46e-10	2.899e-06	4.084e-09	3.925e-08	15	73	PDGFA,PDGFB,PDGFRA,PDGFRB,FBLN1,FGF10,WNT5A,XRCC4,PDGFD,MYB,PDGFC,TDGF1,ZMIZ1,CCNB1,LIG4
GO: Biological Process	GO:0050731	positive regulation of peptidyl-tyrosine phosphorylation		3.602e-10	3.018e-06	4.245e-09	4.08e-08	25	219	EPO,ERBB4,PDGFB,PDGFRA,ACVR1,FGF7,FGF8,FGF10,VEGFA,RICTOR,ARRB2,CSF1R,CSF2,IL6ST,PRNP,GHRL,GATA1,ITGB1,LRP8,WNT3A,TDGF1,LIF,EFNA1,TNF,TP53
GO: Biological Process	GO:0060606	tube closure		3.665e-10	3.071e-06	4.314e-09	4.146e-08	18	111	NOG,PLXNB2,GRHL2,TULP3,TWIST1,CITED2,SALL1,FGF10,KDM6A,DEAF1,WNT5A,STIL,PRKACA,GATAD2A,NCKAP1,KAT2A,BMP4,TGFB2
GO: Biological Process	GO:0043534	blood vessel endothelial cell migration		4.174e-10	3.498e-06	4.906e-09	4.715e-08	23	187	HIF1A,PDGFB,SOX18,ACVRL1,MECP2,SLIT2,AMOT,AKT1,FGFR1,VEGFA,SP1,MYH9,GATA2,SRF,ITGB1,PTGS2,NFE2L2,KDR,NOS3,NOTCH1,TDGF1,EFNA1,PDCD10
GO: Biological Process	GO:0042542	response to hydrogen peroxide		4.208e-10	3.526e-06	4.939e-09	4.746e-08	22	171	EPOR,PDGFRB,PARK7,ADA,KLF2,MET,MMP2,COL1A1,SLC8A1,PDGFD,FOXP1,SOD1,SOD2,MYB,PCGF2,BCL2,NFE2L2,FOSL1,PLEKHA1,PDCD10,ENDOG,TP53
GO: Biological Process	GO:0046622	positive regulation of organ growth		4.24e-10	3.553e-06	4.969e-09	4.776e-08	15	74	ERBB4,FGF8,FGF9,AKT1,FGFR1,FGFR2,SMO,GATA4,GATA6,SERP1,BMPR1A,NOTCH1,EDN1,ZFPM2,CCNB1
GO: Biological Process	GO:0051276	chromosome organization		4.375e-10	3.667e-06	5.121e-09	4.922e-08	71	1287	HHEX,ERCC1,ERCC2,CENPF,FOXA1,FOXA2,TTN,MECP2,TWIST1,BPTF,UBE2A,UBE2B,PRMT1,KDM6A,UTY,NIPBL,VEGFA,LEO1,ATG7,CHD8,POU5F1,CHD7,MSH2,COPS3,SIN3A,XRCC4,PAF1,DPPA3,MBD3,KLF1,CTCF,CTR9,FSHR,SNAI1,CTNNB1,WDR61,IL1B,PRDM14,KDM1A,MYB,SOX2,TET2,PCGF2,GATA1,GATA2,GATA3,KAT2A,DDX11,RTF1,JARID2,PYGO2,BRCA1,EHMT2,BUB1B,USP7,SPATA22,CDC73,FOXP3,GPX4,ZMIZ1,TEX14,TEX11,DICER1,CCNB1,LIF,LIG4,PARN,TNP1,RPA1,TP53,SMA…
GO: Biological Process	GO:0007596	blood coagulation		5.074e-10	4.252e-06	5.93e-09	5.7e-08	32	353	MAFG,PDGFA,PDGFB,PDGFRA,FOXA2,FBLN1,PIK3CA,MAFF,PLG,COL1A1,SHH,SCUBE1,ARRB2,GNA13,PRKACA,KDM1A,MYH9,GATA1,GATA2,GATA3,GATA4,SRF,GATA6,NFE2L2,WNT3A,GNA12,GNAQ,NOS3,EDN1,ZFPM2,CD9,SERPINA5
GO: Biological Process	GO:0055080	cation homeostasis		5.11e-10	4.282e-06	5.964e-09	5.732e-08	53	825	MAFG,EPO,EPOR,HIF1A,PDGFRA,ACO1,RYR1,RYR2,PKD1,PKD2,CXCL12,ANPEP,WNT5A,CLIC4,CHD7,SLC8A1,STC2,GNA13,PRKACA,IL1B,IL6ST,PRNP,SOD1,SOD2,GHRL,ATP7A,PSEN1,DISC1,TMEM165,GATA2,BAX,CDH23,IREB2,BCL2,SLC30A1,GJA1,BMP4,CCDC47,PLCB1,KDR,SCO2,CALCA,GRN,GRIN2B,CUBN,EDN1,EDNRA,TGFB2,LRP1,EPAS1,TP53,SMAD3,SMAD4
GO: Biological Process	GO:0045843	negative regulation of striated muscle tissue development		5.178e-10	4.339e-06	6.035e-09	5.8e-08	15	75	NOG,TWIST1,CITED2,FGF3,FGF8,SOX6,FOXP1,JARID2,GJA1,BMP2,BMP4,RBP4,TGFBR2,SMAD4,TP73
GO: Biological Process	GO:0010927	cellular component assembly involved in morphogenesis		5.669e-10	4.75e-06	6.598e-09	6.341e-08	19	128	TPM1,ERCC2,PDGFRA,PDGFRB,TTN,CSRP2,NKX2-5,FOXP1,IHH,MYH10,MYL2,SRF,ITGB1,KRT19,ZPBP,DICER1,EDN1,CD9,SMAD4
GO: Biological Process	GO:0021871	forebrain regionalization		5.678e-10	4.758e-06	6.6e-09	6.343e-08	10	27	EOMES,FGF8,WNT7B,SHH,BMP2,BMP4,GLI3,LHX1,OTX2,EMX1
GO: Biological Process	GO:0002684	positive regulation of immune system process		5.738e-10	4.808e-06	6.66e-09	6.401e-08	70	1268	EPO,HIF1A,CEBPA,PARK7,CD46,ACVR1B,ACVR2A,ADA,ADAM10,CACTIN,PIK3CA,PRMT1,FGF10,AKT1,MMP2,MMP9,CXCL12,FOXC1,VEGFA,FLT1,WNT5A,SHH,APOB,MSH2,SIN3A,MED1,ARNT,ARRB2,CSF1,CSF1R,PDGFD,PRKACA,FOXP1,IHH,IL1B,ZP4,IL6ST,KDM1A,PRNP,MYB,PSEN1,NCKAP1,BRK1,INHBA,GATA1,GATA2,GATA3,BAX,BCL2,ZP3,PRDM1,FZD5,GLI2,GLI3,WNT3A,C5,C6,FOXP3,RBP4,ZMIZ1,RUNX1,EDN1,EDNRA,TGFB2,LIF,TGFBR2,PLEKHA1,TNF,SPACA3,TP53
GO: Biological Process	GO:0002040	sprouting angiogenesis		6.377e-10	5.344e-06	7.391e-09	7.104e-08	23	191	ACVRL1,KLF2,SLIT2,AKT1,EPN1,RECK,VEGFA,FLT1,FLT4,SHH,EPN2,PARVA,GHRL,GATA2,SRF,ITGB1,PTGS2,GHSR,BMP4,KDR,NOTCH1,TDGF1,PDCD10
GO: Biological Process	GO:2000677	regulation of transcription regulatory region DNA binding		6.476e-10	5.427e-06	7.485e-09	7.194e-08	13	54	PARK7,TWIST1,HAND1,HAND2,FOXC1,SIN3A,MSX1,CTNNB1,PSEN1,GATA1,GATA3,WNT3A,LIF
GO: Biological Process	GO:0061383	trabecula morphogenesis		6.476e-10	5.427e-06	7.485e-09	7.194e-08	13	54	NOG,MMP2,COL1A1,VEGFA,CHD7,MED1,NKX2-5,SRF,BMPR1A,NOTCH1,RBP4,TGFB2,TGFBR1
GO: Biological Process	GO:0050890	cognition		6.737e-10	5.645e-06	7.77e-09	7.468e-08	32	357	HIF1A,NOG,CEBPB,MAGT1,MECP2,RIC8A,NIPBL,DEAF1,CHD8,CHD7,ADAM2,IL1B,PRNP,GHRL,PSEN1,INSR,SRF,GATM,KAT2A,ITGB1,PTGS2,GHSR,EHMT2,PLCB1,FOXP2,LAMB1,GRIN2B,FOSL1,AAAS,LMX1B,UBA6,TNF
GO: Biological Process	GO:0030003	cellular cation homeostasis		6.741e-10	5.649e-06	7.77e-09	7.468e-08	49	734	MAFG,EPO,EPOR,HIF1A,PDGFRA,ACO1,RYR1,RYR2,PKD1,PKD2,CXCL12,WNT5A,CLIC4,CHD7,SLC8A1,STC2,GNA13,PRKACA,IL1B,IL6ST,PRNP,SOD1,GHRL,ATP7A,PSEN1,DISC1,TMEM165,GATA2,BAX,CDH23,IREB2,BCL2,SLC30A1,GJA1,BMP4,PLCB1,KDR,SCO2,CALCA,GRN,GRIN2B,CUBN,EDN1,EDNRA,TGFB2,LRP1,TP53,SMAD3,SMAD4
GO: Biological Process	GO:0019725	cellular homeostasis		7.182e-10	6.019e-06	8.268e-09	7.946e-08	63	1088	MAFG,EPO,EPOR,HIF1A,PDGFRA,ACO1,FOXA2,RYR1,RYR2,ADD1,PIK3CA,PKD1,PKD2,PLG,CXCL12,ATG7,WNT5A,CLIC4,CHD7,SIN3A,SLC8A1,STC2,GNA13,FSHR,PRKACA,IL1B,IL6ST,PRNP,SOD1,WDTC1,GHRL,ATP7A,PSEN1,DISC1,TMEM165,GATA2,GATA4,SRF,BAX,CDH23,IREB2,BCL2,SLC30A1,GJA1,BMP4,NFE2L2,PLCB1,KDR,NOS3,SCO2,CALCA,GRN,GRIN2B,CUBN,EDN1,EDNRA,TGFB2,LRP1,ENDOG,RPA1,TP53,SMAD3,SMAD4
GO: Biological Process	GO:0007599	hemostasis		7.226e-10	6.056e-06	8.299e-09	7.976e-08	32	358	MAFG,PDGFA,PDGFB,PDGFRA,FOXA2,FBLN1,PIK3CA,MAFF,PLG,COL1A1,SHH,SCUBE1,ARRB2,GNA13,PRKACA,KDM1A,MYH9,GATA1,GATA2,GATA3,GATA4,SRF,GATA6,NFE2L2,WNT3A,GNA12,GNAQ,NOS3,EDN1,ZFPM2,CD9,SERPINA5
GO: Biological Process	GO:0071241	cellular response to inorganic substance		7.23e-10	6.058e-06	8.299e-09	7.976e-08	26	244	CEBPA,MECP2,RYR1,ADD1,PKD2,AKT1,MMP9,WNT5A,SHH,CLIC4,XRCC4,PRNP,SOD1,ADCY10,CYP1A2,ATP7A,IREB2,PTGS2,DDX11,JUNB,NFE2L2,KCNJ1,EDN1,CCNB1,LIG4,ENDOG
GO: Biological Process	GO:0050886	endocrine process		7.294e-10	6.112e-06	8.35e-09	8.025e-08	17	102	PCSK5,ACVR2A,FGFR1,IL1B,GHRL,INHA,INHBA,INHBB,GATA3,DAB2,GJA5,NOS3,TBX3,RUNX1,EDN1,LIF,SMAD4
GO: Biological Process	GO:0048010	vascular endothelial growth factor receptor signaling pathway		7.294e-10	6.112e-06	8.35e-09	8.025e-08	17	102	HHEX,HIF1A,PDGFB,PIK3CA,FGF9,FGF10,FOXC1,VEGFA,FLT1,FLT4,EPN2,ARNT,IL1B,NCKAP1,BRK1,BMP4,KDR
GO: Biological Process	GO:0050801	ion homeostasis		7.511e-10	6.294e-06	8.587e-09	8.253e-08	56	909	MAFG,EPO,EPOR,HIF1A,PDGFRA,ACO1,RYR1,RYR2,PKD1,PKD2,CXCL12,ANPEP,ATG7,WNT5A,CLIC4,CHD7,SLC8A1,STC2,GNA13,PRKACA,IL1B,IL6ST,PRNP,SOD1,SOD2,GHRL,ATP7A,PSEN1,DISC1,TMEM165,GATA2,BAX,CDH23,IREB2,BCL2,SLC30A1,GJA1,BMP4,GJA5,CCDC47,PLCB1,KDR,SCO2,CALCA,HCN4,GRN,GRIN2B,CUBN,EDN1,EDNRA,TGFB2,LRP1,EPAS1,TP53,SMAD3,SMAD4
GO: Biological Process	GO:0048635	negative regulation of muscle organ development		7.648e-10	6.409e-06	8.731e-09	8.392e-08	15	77	NOG,TWIST1,CITED2,FGF3,FGF8,SOX6,FOXP1,JARID2,GJA1,BMP2,BMP4,RBP4,TGFBR2,SMAD4,TP73
GO: Biological Process	GO:0071383	cellular response to steroid hormone stimulus		8.494e-10	7.118e-06	9.685e-09	9.308e-08	27	264	NR2C2,PARK7,FOXA1,AXIN1,NR0B1,FKBP4,DDIT4,DDX17,MED1,NCOR2,ARRB2,FSHR,NR5A2,FOXP1,CTNNB1,SOX10,DAB2,DDX5,BMP4,BRCA1,KLF9,BCL2L11,NR4A2,RUNX1,NR2F2,EDN1,ERRFI1
GO: Biological Process	GO:0071248	cellular response to metal ion		8.757e-10	7.338e-06	9.971e-09	9.583e-08	24	211	CEBPA,MECP2,RYR1,ADD1,PKD2,AKT1,MMP9,WNT5A,SHH,CLIC4,XRCC4,PRNP,SOD1,CYP1A2,ATP7A,IREB2,PTGS2,JUNB,NFE2L2,KCNJ1,EDN1,CCNB1,LIG4,ENDOG
GO: Biological Process	GO:0003157	endocardium development		8.797e-10	7.372e-06	9.992e-09	9.604e-08	8	15	SOX18,ACVR1,STK3,STK4,KDR,NOTCH1,SOX17,SMAD4
GO: Biological Process	GO:0045637	regulation of myeloid cell differentiation		8.8e-10	7.374e-06	9.992e-09	9.604e-08	28	283	HIF1A,CEBPB,ACVR1B,ACVR2A,PRMT1,LEO1,SIN3A,MED1,PAF1,ARNT,CSF1,CSF1R,CSF2,CTR9,FSHR,FOXP1,CTNNB1,WDR61,KDM1A,GABPA,INHA,INHBA,GATA1,GATA2,CDC73,RUNX1,LIF,TNF
GO: Biological Process	GO:0098771	inorganic ion homeostasis		8.887e-10	7.447e-06	1.007e-08	9.677e-08	53	838	MAFG,EPO,EPOR,HIF1A,PDGFRA,ACO1,RYR1,RYR2,PKD1,PKD2,CXCL12,ANPEP,WNT5A,CLIC4,CHD7,SLC8A1,STC2,GNA13,PRKACA,IL1B,IL6ST,PRNP,SOD1,SOD2,GHRL,ATP7A,PSEN1,DISC1,TMEM165,GATA2,BAX,CDH23,IREB2,BCL2,SLC30A1,GJA1,BMP4,CCDC47,PLCB1,KDR,SCO2,CALCA,GRN,GRIN2B,CUBN,EDN1,EDNRA,TGFB2,LRP1,EPAS1,TP53,SMAD3,SMAD4
GO: Biological Process	GO:0014020	primary neural tube formation		8.892e-10	7.451e-06	1.007e-08	9.677e-08	18	117	HIF1A,NOG,PLXNB2,GRHL2,TULP3,TWIST1,CITED2,SALL1,KDM6A,DEAF1,WNT5A,STIL,PRKACA,GATAD2A,NCKAP1,KAT2A,BMP4,TGFB2
GO: Biological Process	GO:0048557	embryonic digestive tract morphogenesis		8.931e-10	7.484e-06	1.009e-08	9.694e-08	9	21	PDGFRA,PITX2,FGF10,FGFR2,NIPBL,SHH,IHH,GATA4,GLI3
GO: Biological Process	GO:0072087	renal vesicle development		8.931e-10	7.484e-06	1.009e-08	9.694e-08	9	21	SOX8,SALL1,OSR1,SMO,CTNNB1,BMP4,KIF26B,LHX1,LIF
GO: Biological Process	GO:0006487	protein N-linked glycosylation		9.251e-10	7.752e-06	1.043e-08	1.003e-07	15	78	DPM3,MAGT1,MGAT1,ALG8,ALG12,MPDU1,ALG2,SYVN1,FUT8,TMEM165,DDOST,B4GALT1,DPAGT1,SRD5A3,ALG9
GO: Biological Process	GO:0055065	metal ion homeostasis		9.263e-10	7.762e-06	1.043e-08	1.003e-07	49	741	EPO,EPOR,HIF1A,PDGFRA,ACO1,RYR1,RYR2,PKD1,PKD2,CXCL12,ANPEP,WNT5A,CHD7,SLC8A1,STC2,GNA13,PRKACA,IL1B,IL6ST,PRNP,SOD1,SOD2,GHRL,ATP7A,PSEN1,DISC1,TMEM165,GATA2,BAX,CDH23,IREB2,BCL2,SLC30A1,GJA1,BMP4,CCDC47,PLCB1,KDR,SCO2,CALCA,GRIN2B,CUBN,EDN1,EDNRA,TGFB2,LRP1,EPAS1,SMAD3,SMAD4
GO: Biological Process	GO:0014015	positive regulation of gliogenesis		1.022e-09	8.566e-06	1.15e-08	1.105e-07	16	91	NOG,SOX8,SHH,CSF1,IL1B,IL6ST,MYB,SOX10,BMP2,NOTCH1,DICER1,LIF,LRP1,TNF,OLIG2,TP73
GO: Biological Process	GO:0031589	cell-substrate adhesion		1.068e-09	8.949e-06	1.2e-08	1.153e-07	33	384	PCSK5,RPL29,LAMC3,ACVRL1,FBLN1,PKD1,PLG,COL1A1,VEGFA,CSF1,PARVA,CTNNB1,DISC1,DAB2,SRF,BCL2,ITGB1,KDR,NOTCH1,DDR1,BCL2L11,LAMA5,LAMB1,LAMB2,LAMB3,LAMC1,LAMC2,TDGF1,EDIL3,LIMS1,EFNA1,LRP1,SMAD3
GO: Biological Process	GO:0035136	forelimb morphogenesis		1.084e-09	9.087e-06	1.217e-08	1.169e-07	12	46	ALX4,TWIST1,SALL1,NIPBL,RECK,SHH,OSR2,MSX1,OSR1,CTNNB1,ALDH1A2,TBX3
GO: Biological Process	GO:0045598	regulation of fat cell differentiation		1.097e-09	9.196e-06	1.229e-08	1.182e-07	20	148	CEBPA,CEBPB,AXIN1,AKT1,VEGFA,WNT5A,NCOR2,SOD2,GATA2,GATA3,DLK1,PTGS2,STK3,STK4,BMP2,WNT3A,ZFPM2,IFT88,TNF,SMAD3
GO: Biological Process	GO:0031060	regulation of histone methylation		1.116e-09	9.35e-06	1.248e-08	1.2e-07	15	79	MECP2,PAF1,CTCF,CTR9,CTNNB1,WDR61,KDM1A,MYB,GATA3,RTF1,JARID2,PYGO2,BRCA1,EHMT2,SMAD4
GO: Biological Process	GO:1905314	semi-lunar valve development		1.16e-09	9.718e-06	1.294e-08	1.244e-07	11	37	TWIST1,SLIT2,SNAI1,GATA3,GATA4,BMP4,GJA5,NOS3,NOTCH1,TGFB2,EFNA1
GO: Biological Process	GO:0035115	embryonic forelimb morphogenesis		1.16e-09	9.718e-06	1.294e-08	1.244e-07	11	37	ALX4,TWIST1,NIPBL,RECK,SHH,OSR2,MSX1,OSR1,CTNNB1,ALDH1A2,TBX3
GO: Biological Process	GO:0051781	positive regulation of cell division		1.209e-09	1.013e-05	1.347e-08	1.295e-07	16	92	PDGFA,PDGFB,FGF3,FGF4,FGF7,FGF8,FGF9,FGFR2,VEGFA,SHH,PDGFD,IL1B,PDGFC,YBX1,TGFB2,TGFB3
GO: Biological Process	GO:0010038	response to metal ion		1.24e-09	1.039e-05	1.38e-08	1.327e-07	34	407	HIF1A,ERCC1,CEBPA,ACO1,PARK7,TTN,MECP2,RYR1,RYR2,ADD1,PKD2,AKT1,MMP9,WNT5A,SHH,CLIC4,XRCC4,ALG2,PRNP,SOD1,CYP1A2,ATP7A,GATM,IREB2,BCL2,SLC30A1,PTGS2,JUNB,NFE2L2,KCNJ1,EDN1,CCNB1,LIG4,ENDOG
GO: Biological Process	GO:0014066	regulation of phosphatidylinositol 3-kinase signaling		1.257e-09	1.053e-05	1.397e-08	1.342e-07	19	134	EPO,EPOR,ERBB4,PDGFA,PDGFB,PDGFRA,PDGFRB,TWIST1,PIK3CA,FGFR1,FLT1,FLT4,PDGFD,FSHR,INSR,KDR,PDGFC,TGFB2,TNF
GO: Biological Process	GO:1903532	positive regulation of secretion by cell		1.263e-09	1.058e-05	1.401e-08	1.347e-07	38	493	HIF1A,ACVR2A,TTN,TWIST1,FGFR1,CXCL12,ATG7,WNT5A,CSF1R,IL1B,MYB,MYH10,GHRL,INHA,INHBA,INHBB,GATA2,GATA3,DAB2,BCL2L1,SERP1,ZP3,GJA1,KISS1R,FZD5,C5,RAB3A,RBP4,GRIN2B,RUNX1,EDN1,TGFB2,TGFB3,LIF,PAEP,LRP1,TNF,SMAD4
GO: Biological Process	GO:0006873	cellular ion homeostasis		1.267e-09	1.062e-05	1.404e-08	1.35e-07	49	748	MAFG,EPO,EPOR,HIF1A,PDGFRA,ACO1,RYR1,RYR2,PKD1,PKD2,CXCL12,WNT5A,CLIC4,CHD7,SLC8A1,STC2,GNA13,PRKACA,IL1B,IL6ST,PRNP,SOD1,GHRL,ATP7A,PSEN1,DISC1,TMEM165,GATA2,BAX,CDH23,IREB2,BCL2,SLC30A1,GJA1,BMP4,PLCB1,KDR,SCO2,CALCA,GRN,GRIN2B,CUBN,EDN1,EDNRA,TGFB2,LRP1,TP53,SMAD3,SMAD4
GO: Biological Process	GO:0010575	positive regulation of vascular endothelial growth factor production		1.288e-09	1.079e-05	1.424e-08	1.369e-07	10	29	HIF1A,FLT4,ARNT,IL1B,IL6ST,GATA4,PTGS2,SULF2,BRCA1,C5
GO: Biological Process	GO:0009299	mRNA transcription		1.288e-09	1.079e-05	1.424e-08	1.369e-07	10	29	HIF1A,SOX18,POU5F1,MED1,ARNT,SP1,SRF,DDX5,SOX17,TP53
GO: Biological Process	GO:0022407	regulation of cell-cell adhesion		1.293e-09	1.083e-05	1.427e-08	1.372e-07	36	450	EPO,CEBPB,CD46,FOXA1,FOXA2,ADA,CITED2,PIK3CA,SCGB1A1,AKT1,PLG,CXCL12,VEGFA,WNT5A,SHH,IHH,IL1B,ZP4,IL6ST,PRNP,MYB,SOX2,GATA3,ZP3,BMP2,BMP4,GLI2,GLI3,WNT3A,FOXP3,KIF26B,ZMIZ1,RUNX1,TGFBR2,CD9,TNF
GO: Biological Process	GO:0007519	skeletal muscle tissue development		1.303e-09	1.092e-05	1.437e-08	1.381e-07	23	198	IGSF8,MBNL1,SOX8,RYR1,TWIST1,EOMES,CITED2,MET,PITX2,MAFF,DDX17,SHH,FOXP1,SMO,CTNNB1,GATA4,BCL2,DDX5,WNT3A,NOTCH1,FOXP2,SOX17,NR2F2
GO: Biological Process	GO:0007010	cytoskeleton organization		1.552e-09	1.3e-05	1.709e-08	1.642e-07	83	1663	TPM1,PDGFA,PDGFB,PDGFRA,PDGFRB,PDLIM7,KATNAL1,TTN,MECP2,ADD1,AXIN1,SLIT2,MET,UBE2B,AMOT,TUBGCP3,PKD1,PKD2,FGF7,FGF10,AKT1,TRIM36,FKBP4,CXCL12,FLII,ATF5,SHH,CLIC4,RICTOR,STIL,XRCC2,DNAI1,CSF1R,CSRP2,PRKACA,PARVA,B9D1,NKX2-5,FOXP1,CTNNB1,SOD1,NES,STK36,SPAG1,MYH9,MYH10,MYL2,GHRL,NCKAP1,BRK1,DISC1,INPP5K,INPPL1,SRF,BCL2,KAT2A,ITGB1,DNALI1,GHSR,AKAP4,KISS1R,BRCA1,WNT3A,NOTCH1,TBCE,KRT19,LAMA5,OCRL,DI…
GO: Biological Process	GO:0045666	positive regulation of neuron differentiation		1.576e-09	1.32e-05	1.733e-08	1.665e-07	37	475	EPO,EPOR,FOXA1,FOXA2,PLXNB2,MECP2,SLIT2,MET,SALL1,FGFR1,CXCL12,VEGFA,WNT5A,SHH,SIN3A,RRN3,NKX2-5,KDM1A,SOX2,PSEN1,DISC1,GATA2,SRF,BCL2,ITGB1,MAPK8IP3,LRP8,BMP2,BMP4,NFE2L2,GLI2,WNT3A,DLX1,GRN,RET,LIF,LRP1
GO: Biological Process	GO:2000242	negative regulation of reproductive process		1.607e-09	1.346e-05	1.765e-08	1.696e-07	14	69	ADA,WNT5A,PRKACA,SNAI1,ZP4,ASTL,ZP2,ZP3,BMP4,NPPC,ZFPM2,LIF,OVGP1,PAEP
GO: Biological Process	GO:1905207	regulation of cardiocyte differentiation		1.609e-09	1.348e-05	1.765e-08	1.696e-07	15	81	SOX6,SEMA3C,ARRB2,NKX2-5,FOXP1,GATA4,GATA6,KAT2A,BMP2,BMP4,WNT3A,SOX17,EDN1,TGFB2,SMAD4
GO: Biological Process	GO:0006875	cellular metal ion homeostasis		1.656e-09	1.388e-05	1.814e-08	1.743e-07	45	658	EPO,EPOR,HIF1A,PDGFRA,ACO1,RYR1,RYR2,PKD1,PKD2,CXCL12,WNT5A,CHD7,SLC8A1,STC2,GNA13,PRKACA,IL1B,IL6ST,PRNP,SOD1,GHRL,ATP7A,PSEN1,DISC1,TMEM165,GATA2,BAX,CDH23,IREB2,BCL2,SLC30A1,GJA1,BMP4,PLCB1,KDR,SCO2,CALCA,GRIN2B,CUBN,EDN1,EDNRA,TGFB2,LRP1,SMAD3,SMAD4
GO: Biological Process	GO:0050920	regulation of chemotaxis		1.742e-09	1.46e-05	1.906e-08	1.832e-07	25	236	PDGFB,PDGFRA,PDGFRB,ADAM10,SLIT2,MET,FGF4,FGF10,FGFR1,CXCL12,VEGFA,SEMA3C,WNT5A,SHH,MST1,CSF1,PDGFD,IL1B,WNT3A,KDR,C5,NOTCH1,EDN1,EDNRA,SMAD3
GO: Biological Process	GO:0008543	fibroblast growth factor receptor signaling pathway		1.783e-09	1.494e-05	1.946e-08	1.87e-07	18	122	NOG,PDGFB,FGF3,FGF4,FGF7,FGF8,FGF9,FGF10,FGFR1,FGFR2,WNT5A,RAB14,CTNNB1,PRDM14,GATA3,FGF17,SULF2,OTX2
GO: Biological Process	GO:2000379	positive regulation of reactive oxygen species metabolic process		1.783e-09	1.494e-05	1.946e-08	1.87e-07	18	122	PDGFB,PDGFRB,PARK7,KLF2,PKD2,AKT1,IL1B,SOD1,SOD2,INSR,PTGS2,NFE2L2,PTX3,EDN1,TGFBR2,TNF,TP53,SMAD3
GO: Biological Process	GO:0030225	macrophage differentiation		1.854e-09	1.554e-05	2.021e-08	1.942e-07	12	48	CEBPA,MMP9,VEGFA,CSF1,CSF1R,CSF2,INHA,INHBA,GATA2,BMP4,PLCB1,LIF
GO: Biological Process	GO:0046697	decidualization		1.889e-09	1.583e-05	2.056e-08	1.976e-07	10	30	EPOR,CITED2,STC2,GHRL,PTGS2,GHSR,GJA1,JUNB,LIF,DEDD
GO: Biological Process	GO:0033135	regulation of peptidyl-serine phosphorylation		1.986e-09	1.665e-05	2.159e-08	2.075e-07	20	153	PARK7,AXIN1,MET,PIK3CA,AKT1,VEGFA,DDIT4,WNT5A,RICTOR,ARRB2,INPP5K,BAX,BCL2,PTGS2,STK4,WNT3A,RET,LIF,TNF,PDCD10
GO: Biological Process	GO:0090066	regulation of anatomical structure size		2.023e-09	1.695e-05	2.196e-08	2.11e-07	42	592	TPM1,HIF1A,PDGFB,ADD1,SLIT2,AKT1,MMP2,CXCL12,FOXC1,VEGFA,SEMA3C,WNT5A,WNT7B,RICTOR,ALS2,SIN3A,SLC8A1,FSHR,KDM1A,SOD1,SOD2,WDTC1,MYH9,ATP7A,NCKAP1,BRK1,DISC1,SRF,PTGS2,GJA1,GJA5,WNT3A,KDR,NOS3,NPPC,CALCA,RET,EDN1,EDNRA,LRP1,TNF,TP73
GO: Biological Process	GO:0060986	endocrine hormone secretion		2.107e-09	1.766e-05	2.281e-08	2.192e-07	13	59	ACVR2A,FGFR1,IL1B,GHRL,INHA,INHBA,INHBB,GATA3,DAB2,TBX3,RUNX1,LIF,SMAD4
GO: Biological Process	GO:0030857	negative regulation of epithelial cell differentiation		2.107e-09	1.766e-05	2.281e-08	2.192e-07	13	59	ACVRL1,GRHL2,SALL1,MMP9,VEGFA,OSR1,FOXP1,SMO,CTNNB1,NOTCH1,TBX3,TGFB2,TGFBR1
GO: Biological Process	GO:0032101	regulation of response to external stimulus		2.359e-09	1.977e-05	2.55e-08	2.451e-07	66	1202	CEBPA,CEBPB,PDGFA,PDGFB,PDGFRA,PDGFRB,PARK7,FOXA2,ADA,ADAM10,SLIT2,MET,CACTIN,SCGB1A1,FGF4,FGF10,FGFR1,MMP2,PLG,MMP9,CXCL12,VEGFA,SEMA3C,WNT5A,SHH,RICTOR,CHD8,APOB,SIN3A,MED1,MST1,ARRB2,CSF1,PDGFD,PRKACA,FOXP1,IL1B,IL6ST,SOD1,GHRL,GATA3,ZP3,PTGS2,LRP8,PRDM1,GHSR,GJA1,NFE2L2,WNT3A,KDR,C5,NMT1,NOS3,NOTCH1,FOXP3,TFEB,GPX4,GRN,DICER1,EDN1,EDNRA,TGFBR2,CD9,LRP1,TNF,SMAD3
GO: Biological Process	GO:0023019	signal transduction involved in regulation of gene expression		2.373e-09	1.989e-05	2.556e-08	2.457e-07	9	23	PDGFRA,FOXA2,FGF8,MSX1,GATA4,SOX17,GSC,SMAD2,SMAD3
GO: Biological Process	GO:0070242	thymocyte apoptotic process		2.373e-09	1.989e-05	2.556e-08	2.457e-07	9	23	HIF1A,ADA,WNT5A,BAX,BMP4,GLI3,BCL2L11,EFNA1,TP53
GO: Biological Process	GO:2000738	positive regulation of stem cell differentiation		2.373e-09	1.989e-05	2.556e-08	2.457e-07	9	23	FOXC1,SOX6,SEMA3C,NKX2-5,SOX5,GATA4,GATA6,BMP4,TGFB2
GO: Biological Process	GO:0001843	neural tube closure		2.435e-09	2.04e-05	2.616e-08	2.514e-07	17	110	NOG,PLXNB2,GRHL2,TULP3,TWIST1,CITED2,SALL1,KDM6A,DEAF1,WNT5A,STIL,PRKACA,GATAD2A,NCKAP1,KAT2A,BMP4,TGFB2
GO: Biological Process	GO:0036473	cell death in response to oxidative stress		2.435e-09	2.04e-05	2.616e-08	2.514e-07	17	110	EPOR,HIF1A,PARK7,MET,AKT1,ATG7,ZNF622,FOXP1,CTNNB1,SOD1,SOD2,GATA4,BCL2,NFE2L2,PDCD10,ENDOG,TP53
GO: Biological Process	GO:0097192	extrinsic apoptotic signaling pathway in absence of ligand		2.729e-09	2.287e-05	2.924e-08	2.81e-07	15	84	FGF10,AKT1,FGFR1,COL2A1,CSF2,IL1B,INHBA,GATA1,BAX,BCL2,BCL2L1,BCL2L11,RET,TGFB2,TNF
GO: Biological Process	GO:0038034	signal transduction in absence of ligand		2.729e-09	2.287e-05	2.924e-08	2.81e-07	15	84	FGF10,AKT1,FGFR1,COL2A1,CSF2,IL1B,INHBA,GATA1,BAX,BCL2,BCL2L1,BCL2L11,RET,TGFB2,TNF
GO: Biological Process	GO:0010092	specification of animal organ identity		2.927e-09	2.453e-05	3.129e-08	3.007e-07	11	40	FGF3,FGF8,FGF10,FGFR1,FGFR2,POU5F1,CTNNB1,BMP2,BMP4,GLI3,WNT3A
GO: Biological Process	GO:1905332	positive regulation of morphogenesis of an epithelium		2.927e-09	2.453e-05	3.129e-08	3.007e-07	11	40	NOG,PDGFRA,SOX8,SALL1,VEGFA,SMO,CTNNB1,GATA3,BMP4,LHX1,LIF
GO: Biological Process	GO:0051101	regulation of DNA binding		3.01e-09	2.522e-05	3.213e-08	3.088e-07	19	141	ERCC2,PARK7,TWIST1,PITX2,HAND1,MMP9,NIPBL,HAND2,FOXC1,SIN3A,MSX1,SMO,CTNNB1,KDM1A,PSEN1,GATA1,GATA3,WNT3A,LIF
GO: Biological Process	GO:0030500	regulation of bone mineralization		3.237e-09	2.713e-05	3.451e-08	3.317e-07	15	85	HIF1A,ACVR1,ACVR2A,ACVR2B,TWIST1,OSR2,SLC8A1,OSR1,GATA1,GJA1,BMP2,BMP4,BMPR1A,TGFB3,SMAD3
GO: Biological Process	GO:0018105	peptidyl-serine phosphorylation		3.364e-09	2.819e-05	3.582e-08	3.443e-07	29	320	EPO,PDGFB,PARK7,AXIN1,MET,PIK3CA,PKD1,AKT1,VEGFA,DDIT4,WNT5A,RICTOR,ARRB2,PRKACA,INPP5K,BAX,BCL2,PTGS2,STK4,WNT3A,TDGF1,RET,CCNB1,TGFBR1,LIF,TGFBR2,TNF,MORC3,PDCD10
GO: Biological Process	GO:0060349	bone morphogenesis		3.453e-09	2.893e-05	3.672e-08	3.529e-07	18	127	TWIST1,CITED2,FGF4,FGFR2,FOXC1,COL1A1,COL2A1,OSR2,MSX1,SCUBE2,IHH,INPPL1,BMP4,IMPAD1,GLI3,NPPC,TGFB3,TGFBR2
GO: Biological Process	GO:0062009	secondary palate development		3.713e-09	3.111e-05	3.938e-08	3.785e-07	9	24	WNT5A,CHD7,JAG2,WNT3A,TGFB2,TGFB3,TGFBR2,SMAD2,SMAD4
GO: Biological Process	GO:0030949	positive regulation of vascular endothelial growth factor receptor signaling pathway		3.713e-09	3.111e-05	3.938e-08	3.785e-07	9	24	HIF1A,FGF9,FGF10,VEGFA,FLT1,ARNT,IL1B,BMP4,KDR
GO: Biological Process	GO:0060538	skeletal muscle organ development		3.753e-09	3.145e-05	3.977e-08	3.822e-07	23	209	IGSF8,MBNL1,SOX8,RYR1,TWIST1,EOMES,CITED2,MET,PITX2,MAFF,DDX17,SHH,FOXP1,SMO,CTNNB1,GATA4,BCL2,DDX5,WNT3A,NOTCH1,FOXP2,SOX17,NR2F2
GO: Biological Process	GO:0009755	hormone-mediated signaling pathway		3.78e-09	3.167e-05	3.999e-08	3.844e-07	25	245	NR2C2,PARK7,FOXA1,AXIN1,NR0B1,FKBP4,DDX17,MED1,NCOR2,ARRB2,FSHR,NR5A2,FOXP1,CTNNB1,PRLR,GHRL,DAB2,DDX5,GHSR,BMP4,BRCA1,KLF9,NR4A2,RUNX1,NR2F2
GO: Biological Process	GO:0080154	regulation of fertilization		3.875e-09	3.247e-05	4.09e-08	3.931e-07	10	32	PARK7,PKDREJ,ZP4,ASTL,ZP2,ZP3,B4GALT1,PLCB1,OVGP1,PAEP
GO: Biological Process	GO:0042481	regulation of odontogenesis		3.875e-09	3.247e-05	4.09e-08	3.931e-07	10	32	FGF8,SHH,MSX1,CSF1,BMP2,BMP4,DICER1,EDN1,EDNRA,IFT88
GO: Biological Process	GO:0035065	regulation of histone acetylation		4.036e-09	3.382e-05	4.249e-08	4.083e-07	13	62	TWIST1,ATG7,SIN3A,CTCF,IL1B,GATA2,GATA3,KAT2A,PYGO2,BRCA1,FOXP3,LIF,SMAD4
GO: Biological Process	GO:0051568	histone H3-K4 methylation		4.036e-09	3.382e-05	4.249e-08	4.083e-07	13	62	KDM6A,CTR9,CTNNB1,WDR61,KDM1A,MYB,TET2,GATA3,RTF1,PYGO2,BRCA1,EHMT2,SMAD4
GO: Biological Process	GO:0090257	regulation of muscle system process		4.09e-09	3.428e-05	4.301e-08	4.133e-07	28	303	TPM1,ADA,TTN,RYR1,RYR2,HAND2,SLC8A1,PRKACA,NKX2-5,FOXP1,IL6ST,SOD1,MYL2,GHRL,GATA4,SRF,PTGS2,GHSR,JARID2,GJA5,NOS3,NOTCH1,CALCA,HCN4,EDN1,ERRFI1,SMAD3,SMAD4
GO: Biological Process	GO:0043401	steroid hormone mediated signaling pathway		4.256e-09	3.567e-05	4.47e-08	4.296e-07	22	193	NR2C2,PARK7,FOXA1,AXIN1,NR0B1,FKBP4,DDX17,MED1,NCOR2,ARRB2,FSHR,NR5A2,FOXP1,CTNNB1,DAB2,DDX5,BMP4,BRCA1,KLF9,NR4A2,RUNX1,NR2F2
GO: Biological Process	GO:0097435	supramolecular fiber organization		4.278e-09	3.585e-05	4.487e-08	4.312e-07	47	727	TPM1,PDGFRA,PDGFRB,PARK7,KATNAL1,TTN,MECP2,ADD1,AXIN1,SLIT2,MET,TUBGCP3,FKBP4,CXCL12,FOXC1,COL1A1,COL2A1,SHH,RICTOR,CSRP2,NKX2-5,FOXP1,MYH9,MYH10,MYL2,GHRL,ATP7A,PSEN1,NCKAP1,BRK1,INPP5K,INPPL1,SRF,BCL2,ITGB1,GHSR,KISS1R,KRT19,EDN1,TGFB2,TGFB3,TGFBR1,IFT88,LMX1B,PDCD10,SMAD3,SMAD4
GO: Biological Process	GO:0003183	mitral valve morphogenesis		4.54e-09	3.805e-05	4.756e-08	4.571e-07	7	12	ACVR1,TWIST1,GATA4,BMPR1A,NOTCH1,ZFPM2,EFNA1
GO: Biological Process	GO:1902532	negative regulation of intracellular signal transduction		4.788e-09	4.012e-05	5.009e-08	4.814e-07	45	681	EPO,HIF1A,PARK7,TWIST1,SLIT2,MET,FBLN1,UBE2B,PKD2,AKT1,RIC8A,MMP9,CXCL12,DDIT4,G2E3,POU5F1,ARRB2,RRN3,FSHR,SNAI1,SYVN1,IL1B,KDM1A,PRNP,SOD2,INPP5K,INPPL1,INSL3,DAB2,BCL2,BCL2L1,ITGB1,PTGS2,BMP4,NFE2L2,RPS6KA6,EDN1,EDNRA,TGFB2,LIF,EFNA1,ERRFI1,PLEKHA1,SMAD4,TP73
GO: Biological Process	GO:0031099	regeneration		4.988e-09	4.18e-05	5.212e-08	5.01e-07	24	230	ERBB4,CEBPB,FGF10,MMP2,PLG,CXCL12,MED1,IHH,SOX2,GATA4,BCL2,MAPK8IP3,GJA1,SULF2,GLI3,NOTCH1,LAMB2,GRN,DICER1,CCNB1,LIF,TGFBR2,CD9,LRP1
GO: Biological Process	GO:1902105	regulation of leukocyte differentiation		5.134e-09	4.302e-05	5.358e-08	5.149e-07	29	326	CEBPB,CD46,ADA,SHH,CSF1,CSF1R,FSHR,FOXP1,CTNNB1,IHH,IL1B,SOD1,MYB,INHA,INHBA,GATA2,GATA3,KAT2A,PRDM1,BMP4,GLI2,GLI3,FOXP3,ZMIZ1,RUNX1,DICER1,LIF,TGFBR2,TNF
GO: Biological Process	GO:0030947	regulation of vascular endothelial growth factor receptor signaling pathway		5.178e-09	4.339e-05	5.397e-08	5.187e-07	11	42	HHEX,HIF1A,FGF9,FGF10,VEGFA,FLT1,EPN2,ARNT,IL1B,BMP4,KDR
GO: Biological Process	GO:1901652	response to peptide		5.286e-09	4.43e-05	5.503e-08	5.289e-07	40	565	HHEX,KLF2,PIK3CA,AKT1,MMP2,MMP9,CXCL12,COL1A1,DNAI1,KLF1,STC2,PRKACA,CTNNB1,IL1B,PRLR,PRNP,WDTC1,SP1,GHRL,PSEN1,INHBB,INPP5K,INPPL1,INSR,GATM,PTGS2,DDX11,GHSR,GJA1,NFE2L2,PLCB1,NOTCH1,BCL2L11,YBX1,RBP4,NR4A2,EDN1,ERRFI1,LRP1,TP53
GO: Biological Process	GO:0051147	regulation of muscle cell differentiation		5.416e-09	4.539e-05	5.616e-08	5.397e-07	23	213	PDGFB,MECP2,FGF9,FGFR2,CXCL12,SOX6,SHH,MSX1,ARRB2,NKX2-5,FOXP1,CTNNB1,SOD2,SRF,BCL2,KAT2A,BMP2,BMP4,WNT3A,NOTCH1,YBX1,EDN1,SMAD4
GO: Biological Process	GO:0007179	transforming growth factor beta receptor signaling pathway		5.416e-09	4.539e-05	5.616e-08	5.397e-07	23	213	ACVR1,ACVR1B,ACVR2A,ACVR2B,ACVRL1,AXIN1,CITED2,ARRB2,FUT8,RNF111,DAB2,ITGB1,BMP2,BMPR1A,TDGF1,TGFB2,TGFB3,TGFBR1,TGFBR2,TP53,SMAD2,SMAD3,SMAD4
GO: Biological Process	GO:0060914	heart formation		5.435e-09	4.554e-05	5.616e-08	5.397e-07	10	33	HAND2,POU5F1,CTNNB1,BMP2,BMP4,BMPR1A,WNT3A,NOTCH1,SOX17,IFT88
GO: Biological Process	GO:0060740	prostate gland epithelium morphogenesis		5.435e-09	4.554e-05	5.616e-08	5.397e-07	10	33	NOG,FOXA1,FGF10,FGFR2,MMP2,WNT5A,SHH,BMP4,GLI2,NOTCH1
GO: Biological Process	GO:0045648	positive regulation of erythrocyte differentiation		5.435e-09	4.554e-05	5.616e-08	5.397e-07	10	33	HIF1A,ACVR1B,ACVR2A,PRMT1,MED1,ARNT,KDM1A,INHBA,GATA1,GATA2
GO: Biological Process	GO:0003209	cardiac atrium morphogenesis		5.435e-09	4.554e-05	5.616e-08	5.397e-07	10	33	NOG,ACVR1,PITX2,WNT5A,NKX2-5,SMO,GATA4,GJA5,NOTCH1,TGFB2
GO: Biological Process	GO:0072111	cell proliferation involved in kidney development		5.671e-09	4.753e-05	5.846e-08	5.618e-07	9	25	PDGFA,PDGFB,PDGFRB,SHH,PDGFD,OSR1,GATA3,BMP2,BMP4
GO: Biological Process	GO:0072243	metanephric nephron epithelium development		5.671e-09	4.753e-05	5.846e-08	5.618e-07	9	25	PDGFB,SOX8,PKD1,PKD2,WNT7B,POU3F3,OSR1,LAMB2,LIF
GO: Biological Process	GO:1900407	regulation of cellular response to oxidative stress		5.762e-09	4.828e-05	5.931e-08	5.701e-07	16	102	EPOR,HIF1A,PARK7,MET,AKT1,ATG7,FOXP1,CTNNB1,FUT8,SOD1,SOD2,GATA4,NFE2L2,TNF,ENDOG,TP53
GO: Biological Process	GO:0002088	lens development in camera-type eye		6.26e-09	5.246e-05	6.437e-08	6.186e-07	15	89	CITED2,FGFR2,WNT5A,WNT7B,MED1,CTNNB1,SOX2,GATA3,GJA1,BMP4,PYGO2,TGFBR1,TGFBR2,SMAD3,MAF
GO: Biological Process	GO:0070169	positive regulation of biomineral tissue development		6.329e-09	5.304e-05	6.492e-08	6.239e-07	12	53	CEBPB,ACVR1,ACVR2A,ACVR2B,OSR2,SLC8A1,OSR1,BMP2,BMP4,BMPR1A,TGFB3,SMAD3
GO: Biological Process	GO:0110151	positive regulation of biomineralization		6.329e-09	5.304e-05	6.492e-08	6.239e-07	12	53	CEBPB,ACVR1,ACVR2A,ACVR2B,OSR2,SLC8A1,OSR1,BMP2,BMP4,BMPR1A,TGFB3,SMAD3
GO: Biological Process	GO:0022409	positive regulation of cell-cell adhesion		6.618e-09	5.546e-05	6.78e-08	6.516e-07	27	290	EPO,CD46,FOXA1,FOXA2,ADA,CITED2,PIK3CA,AKT1,WNT5A,SHH,IHH,IL1B,ZP4,IL6ST,MYB,SOX2,GATA3,ZP3,GLI2,GLI3,WNT3A,FOXP3,KIF26B,ZMIZ1,RUNX1,TGFBR2,TNF
GO: Biological Process	GO:0045665	negative regulation of neuron differentiation		6.771e-09	5.674e-05	6.928e-08	6.658e-07	26	271	SOX8,FOXA2,MECP2,SLIT2,MIB1,FKBP4,SEMA3C,WNT5A,SHH,MED1,PRKCSH,IL1B,SOX2,PSEN1,INPPL1,DAB2,ITGB1,GLI3,WNT3A,DLX1,NOTCH1,EFNA1,LRP1,PBX1,OLIG2,TP73
GO: Biological Process	GO:1905005	regulation of epithelial to mesenchymal transition involved in endocardial cushion formation		6.859e-09	5.748e-05	7.001e-08	6.728e-07	6	8	NOG,ACVR1,TGFB2,TGFB3,TGFBR1,TGFBR2
GO: Biological Process	GO:0062043	positive regulation of cardiac epithelial to mesenchymal transition		6.859e-09	5.748e-05	7.001e-08	6.728e-07	6	8	ACVR1,TWIST1,NOTCH1,TGFB2,TGFBR1,TGFBR2
GO: Biological Process	GO:0050865	regulation of cell activation		7.144e-09	5.987e-05	7.283e-08	7e-07	45	690	EPO,CEBPA,CEBPB,PDGFA,PDGFB,PDGFRA,PDGFRB,CD46,ADA,PIK3CA,SCGB1A1,FGF10,AKT1,WNT5A,SHH,MSH2,CTNNB1,IHH,IL1B,ZP4,IL6ST,PRNP,SOD1,MYB,INHA,INHBA,GATA2,GATA3,BCL2,KAT2A,ZP3,PRDM1,BMP4,GLI2,GLI3,WNT3A,NOS3,FOXP3,GRN,ZMIZ1,RUNX1,DICER1,TGFBR2,CD9,SPACA3
GO: Biological Process	GO:0042472	inner ear morphogenesis		7.313e-09	6.128e-05	7.438e-08	7.148e-07	17	118	FGF3,FGF8,FGF9,FGF10,FGFR1,FGFR2,COL2A1,WNT5A,CHD7,SOD1,SOX2,GATA2,GATA3,CDH23,GLI2,WNT3A,OTX2
GO: Biological Process	GO:0014812	muscle cell migration		7.314e-09	6.129e-05	7.438e-08	7.148e-07	18	133	TPM1,PCSK5,PDGFA,PDGFB,PDGFRB,SLIT2,MET,FGF9,PDGFD,PARVA,SMO,IL6ST,ATP7A,BCL2,BMPR1A,NFE2L2,DDR1,LRP1
GO: Biological Process	GO:0034329	cell junction assembly		7.899e-09	6.62e-05	8.024e-08	7.711e-07	25	254	ACVRL1,GRHL2,VEGFA,PRKACA,SNAI1,CTNNB1,SRF,BCL2,ITGB1,GJA1,GJA5,FZD5,KDR,VMP1,LAMA3,LAMA5,LAMB3,LAMC1,LAMC2,RUNX1,LIMS1,CD9,LRP1,TNF,SMAD3
GO: Biological Process	GO:0044060	regulation of endocrine process		7.952e-09	6.664e-05	8.068e-08	7.754e-07	12	54	ACVR2A,FGFR1,IL1B,GHRL,INHA,INHBA,INHBB,DAB2,GJA5,RUNX1,LIF,SMAD4
GO: Biological Process	GO:0014909	smooth muscle cell migration		8.335e-09	6.985e-05	8.435e-08	8.107e-07	17	119	TPM1,PCSK5,PDGFA,PDGFB,PDGFRB,SLIT2,FGF9,PDGFD,PARVA,SMO,IL6ST,ATP7A,BCL2,BMPR1A,NFE2L2,DDR1,LRP1
GO: Biological Process	GO:2001237	negative regulation of extrinsic apoptotic signaling pathway		8.335e-09	6.985e-05	8.435e-08	8.107e-07	17	119	PARK7,ACVR1,FGF10,AKT1,VEGFA,COL2A1,CSF2,IL1B,GATA1,DAB2,BCL2,BCL2L1,BMP4,BRCA1,NOS3,TGFBR1,TNF
GO: Biological Process	GO:0051129	negative regulation of cellular component organization		8.457e-09	7.087e-05	8.549e-08	8.217e-07	50	818	TPM1,ERCC1,CENPF,PARK7,ACVRL1,MECP2,ADD1,TWIST1,SLIT2,MET,FBLN1,UBE2B,AKT1,FGFR2,FKBP4,VEGFA,SEMA3C,ATG7,WNT5A,SIN3A,XRCC4,ARRB2,PRKCSH,KDM1A,PRNP,MYH9,PSEN1,INPP5K,INPPL1,DAB2,BCL2L1,KAT2A,ITGB1,JARID2,BMP4,BRCA1,EHMT2,WNT3A,BUB1B,NOTCH1,FOXP3,GRIN2B,TEX14,CCNB1,LIF,EFNA1,LRP1,TNF,TP53,SMAD4
GO: Biological Process	GO:0072202	cell differentiation involved in metanephros development		8.48e-09	7.107e-05	8.562e-08	8.229e-07	9	26	PDGFB,SALL1,POU3F3,OSR1,SMO,CTNNB1,BMP4,LAMB2,LIF
GO: Biological Process	GO:0061035	regulation of cartilage development		8.636e-09	7.237e-05	8.709e-08	8.37e-07	14	78	NOG,ACVRL1,SOX6,WNT5A,CTNNB1,SOX5,BMP2,BMP4,GLI2,GLI3,TGFB2,TGFBR1,SMAD3,MAF
GO: Biological Process	GO:0051047	positive regulation of secretion		8.755e-09	7.336e-05	8.818e-08	8.475e-07	38	529	HIF1A,ACVR2A,TTN,TWIST1,FGFR1,CXCL12,ATG7,WNT5A,CSF1R,IL1B,MYB,MYH10,GHRL,INHA,INHBA,INHBB,GATA2,GATA3,DAB2,BCL2L1,SERP1,ZP3,GJA1,KISS1R,FZD5,C5,RAB3A,RBP4,GRIN2B,RUNX1,EDN1,TGFB2,TGFB3,LIF,PAEP,LRP1,TNF,SMAD4
GO: Biological Process	GO:0030501	positive regulation of bone mineralization		8.862e-09	7.426e-05	8.904e-08	8.558e-07	11	44	ACVR1,ACVR2A,ACVR2B,OSR2,SLC8A1,OSR1,BMP2,BMP4,BMPR1A,TGFB3,SMAD3
GO: Biological Process	GO:0048536	spleen development		8.862e-09	7.426e-05	8.904e-08	8.558e-07	11	44	CITED2,PITX2,FGF10,NKX2-5,MYB,TET2,BCL2,JARID2,BCL2L11,DICER1,PBX1
GO: Biological Process	GO:0020027	hemoglobin metabolic process		9.449e-09	7.918e-05	9.449e-08	9.081e-07	8	19	EPO,HIF1A,ADD1,AXIN1,PRMT1,TET2,INHA,INHBA
GO: Biological Process	GO:0072077	renal vesicle morphogenesis		9.449e-09	7.918e-05	9.449e-08	9.081e-07	8	19	SOX8,SALL1,SMO,CTNNB1,BMP4,KIF26B,LHX1,LIF
GO: Biological Process	GO:0072189	ureter development		9.449e-09	7.918e-05	9.449e-08	9.081e-07	8	19	SOX8,SHH,OSR1,GATA3,BMP4,ALDH1A2,RET,LHX1
GO: Biological Process	GO:0060841	venous blood vessel development		9.449e-09	7.918e-05	9.449e-08	9.081e-07	8	19	ACVR2B,ACVRL1,PITX2,VEGFA,SEMA3C,NKX2-5,CCM2,NOTCH1
GO: Biological Process	GO:0060391	positive regulation of SMAD protein signal transduction		9.623e-09	8.064e-05	9.577e-08	9.204e-07	7	13	POU5F1,DAB2,BMP4,BMPR1A,TGFB3,TGFBR1,SMAD4
GO: Biological Process	GO:0060601	lateral sprouting from an epithelium		9.623e-09	8.064e-05	9.577e-08	9.204e-07	7	13	NOG,FGF10,FGFR2,WNT5A,SHH,BMP4,GLI2
GO: Biological Process	GO:0060272	embryonic skeletal joint morphogenesis		9.623e-09	8.064e-05	9.577e-08	9.204e-07	7	13	NOG,AXIN1,COL2A1,OSR2,OSR1,CTNNB1,BMP4
GO: Biological Process	GO:0048340	paraxial mesoderm morphogenesis		9.623e-09	8.064e-05	9.577e-08	9.204e-07	7	13	FOXC1,WNT5A,NCKAP1,BMPR1A,WNT3A,SMAD2,SMAD3
GO: Biological Process	GO:0006629	lipid metabolic process		9.972e-09	8.357e-05	9.913e-08	9.527e-07	74	1471	CEBPA,PDGFA,ACADM,PDGFB,B3GNT5,PDGFRA,PDGFRB,DPM3,FOXA2,MECP2,TWIST1,PIK3CA,NR0B1,FGF7,ALG8,PLAGL2,AKT1,PITPNB,FGFR1,ALG12,FLT1,ATG7,MPDU1,SHH,APOB,SIN3A,MED1,RAB14,ALG2,TIPARP,NCOR2,BCL11B,CSF1R,NR5A2,SNAI1,IL1B,PRLR,IL6ST,SOD1,WDTC1,CYP1A2,SP1,INPP5B,INPP5K,INPPL1,DAB2,GATA6,BAX,ZP3,PTGS2,LRP8,GHSR,BMP2,IMPAD1,ALDH1A2,BRCA1,PLCB1,ALDH5A1,DPAGT1,SRD5A3,RBP4,GPX4,PLCD4,OCRL,CUBN,CERT1,NR2F2,EDN1,…
GO: Biological Process	GO:0071514	genetic imprinting		1.03e-08	8.631e-05	1.021e-07	9.817e-07	10	35	MECP2,AXIN1,PIK3CA,DNMT3L,DPPA3,CTCF,CTR9,ZFP42,NDN,BRCA1
GO: Biological Process	GO:0060512	prostate gland morphogenesis		1.03e-08	8.631e-05	1.021e-07	9.817e-07	10	35	NOG,FOXA1,FGF10,FGFR2,MMP2,WNT5A,SHH,BMP4,GLI2,NOTCH1
GO: Biological Process	GO:0007585	respiratory gaseous exchange by respiratory system		1.098e-08	9.201e-05	1.088e-07	1.045e-06	13	67	MAN2A1,MECP2,KDM6A,FLT4,FUT8,ZFAND5,NDN,MAPK8IP3,JAG2,RAB3A,NR4A2,EDN1,EDNRA
GO: Biological Process	GO:0007611	learning or memory		1.106e-08	9.267e-05	1.094e-07	1.051e-06	28	317	HIF1A,NOG,CEBPB,MECP2,RIC8A,DEAF1,CHD8,ADAM2,IL1B,PRNP,GHRL,PSEN1,INSR,SRF,GATM,KAT2A,ITGB1,PTGS2,GHSR,EHMT2,PLCB1,FOXP2,LAMB1,GRIN2B,FOSL1,AAAS,LMX1B,UBA6
GO: Biological Process	GO:0060341	regulation of cellular localization		1.121e-08	9.393e-05	1.108e-07	1.065e-06	59	1060	EPO,ERBB4,HIF1A,PARK7,FOXA2,ADAM10,MECP2,RYR2,PKD2,AKT1,NIPBL,VEGFA,ATG7,WNT5A,APBA1,APBA2,SHH,CHD7,SIN3A,SLC8A1,PRKACA,SMO,CTNNB1,IL1B,KDM1A,PRNP,GHRL,PSEN1,INPP5K,GATA2,DAB2,BAX,BCL2,BCL2L1,SLC30A1,ITGB1,PTGS2,GHSR,BMP4,FZD5,GLI3,WNT3A,BYSL,NMT1,RAB3A,EDNRA,KIF3A,TGFB2,LIF,AAAS,ICMT,LMX1B,LRP1,TNF,PDCD10,TP53,SMAD3,TP73,PCNT
GO: Biological Process	GO:0045685	regulation of glial cell differentiation		1.168e-08	9.785e-05	1.153e-07	1.108e-06	15	93	NOG,MECP2,ATF5,SHH,CTNNB1,IL1B,IL6ST,BMP2,BMP4,DLX1,NOTCH1,DICER1,LIF,OLIG2,TP73
GO: Biological Process	GO:0048640	negative regulation of developmental growth		1.178e-08	9.873e-05	1.161e-07	1.116e-06	18	137	NOG,MECP2,CITED2,SLIT2,SEMA3C,WNT5A,STC2,FOXP1,RAI1,STK3,STK4,JARID2,GJA1,BMP4,WNT3A,RBP4,TGFBR2,TP73
GO: Biological Process	GO:0030239	myofibril assembly		1.215e-08	0.0001018	1.196e-07	1.15e-06	14	80	TPM1,PDGFRA,PDGFRB,TTN,CSRP2,NKX2-5,FOXP1,MYH10,MYL2,SRF,ITGB1,KRT19,EDN1,SMAD4
GO: Biological Process	GO:0048820	hair follicle maturation		1.244e-08	0.0001042	1.222e-07	1.174e-06	9	27	ERCC2,AKT1,WNT5A,BARX2,CTNNB1,PSEN1,PTGS2,NOTCH1,TGFB2
GO: Biological Process	GO:0001945	lymph vessel development		1.244e-08	0.0001042	1.222e-07	1.174e-06	9	27	SOX18,ACVR2B,ACVRL1,PKD1,FOXC1,VEGFA,FLT4,KDR,NR2F2
GO: Biological Process	GO:0050680	negative regulation of epithelial cell proliferation		1.252e-08	0.0001049	1.229e-07	1.181e-06	21	187	ACVRL1,FGFR2,FLT1,WNT5A,MED1,SOX2,GHRL,GATA3,DAB2,DLK1,GJA1,BMP4,KLF9,CDC73,NR2F2,TGFB2,TGFBR1,LIMS1,IFT88,TNF,PDCD10
GO: Biological Process	GO:0030029	actin filament-based process		1.303e-08	0.0001092	1.277e-07	1.227e-06	50	829	TPM1,PDGFA,PDGFB,PDGFRA,PDGFRB,PDLIM7,TTN,RYR2,ADD1,SLIT2,MET,AMOT,FGF7,FGF10,CXCL12,FLII,RICTOR,CSF1R,CSRP2,PARVA,NKX2-5,FOXP1,MYH9,MYH10,MYL2,GHRL,NCKAP1,MYO1E,BRK1,INPP5K,INPPL1,GATA4,SRF,BCL2,ITGB1,GHSR,GJA1,GJA5,KISS1R,HCN4,KRT19,EDN1,TGFB2,TGFB3,TGFBR1,LRP1,TNF,PDCD10,SMAD3,SMAD4
GO: Biological Process	GO:0016571	histone methylation		1.327e-08	0.0001112	1.299e-07	1.249e-06	19	154	MECP2,PRMT1,KDM6A,PAF1,CTCF,CTR9,CTNNB1,WDR61,PRDM14,KDM1A,MYB,TET2,GATA3,RTF1,JARID2,PYGO2,BRCA1,EHMT2,SMAD4
GO: Biological Process	GO:0072593	reactive oxygen species metabolic process		1.358e-08	0.0001138	1.328e-07	1.276e-06	28	320	EPOR,HIF1A,PDGFB,PDGFRB,PARK7,KLF2,MET,PKD2,AKT1,DDIT4,SLC18A2,IL1B,SOD1,SOD2,CYP1A2,ATP7A,INSR,BCL2,PTGS2,BRCA1,NFE2L2,PTX3,NOS3,EDN1,TGFBR2,TNF,TP53,SMAD3
GO: Biological Process	GO:0021846	cell proliferation in forebrain		1.394e-08	0.0001168	1.358e-07	1.305e-06	10	36	HHEX,FGF8,FGFR1,FGFR2,WNT7B,POU3F3,NCOR2,DISC1,GLI3,WNT3A
GO: Biological Process	GO:0034243	regulation of transcription elongation from RNA polymerase II promoter		1.394e-08	0.0001168	1.358e-07	1.305e-06	10	36	AXIN1,LEO1,SHH,PAF1,CTR9,WDR61,DAB2,RTF1,CDC73,ELL
GO: Biological Process	GO:0010574	regulation of vascular endothelial growth factor production		1.394e-08	0.0001168	1.358e-07	1.305e-06	10	36	HIF1A,FLT4,ARNT,IL1B,IL6ST,GATA4,PTGS2,SULF2,BRCA1,C5
GO: Biological Process	GO:0035019	somatic stem cell population maintenance		1.435e-08	0.0001202	1.397e-07	1.342e-06	14	81	NOG,SALL1,FGF10,POU5F1,FOXD3,FOXP1,PRDM14,SOX2,GATA2,TDGF1,LIG4,PBX1,SMAD2,SMAD4
GO: Biological Process	GO:2001243	negative regulation of intrinsic apoptotic signaling pathway		1.54e-08	0.000129	1.494e-07	1.435e-06	16	109	EPO,HIF1A,PARK7,AKT1,MMP9,CXCL12,G2E3,RRN3,SNAI1,SYVN1,KDM1A,SOD2,BCL2,BCL2L1,PTGS2,NFE2L2
GO: Biological Process	GO:0010002	cardioblast differentiation		1.54e-08	0.000129	1.494e-07	1.435e-06	8	20	EOMES,NKX2-5,GATA4,SRF,GATA6,WNT3A,NOTCH1,TGFB2
GO: Biological Process	GO:0061298	retina vasculature development in camera-type eye		1.54e-08	0.000129	1.494e-07	1.435e-06	8	20	HIF1A,PDGFB,PDGFRA,PDGFRB,ACVR2B,ACVRL1,CLIC4,LAMA1
GO: Biological Process	GO:0055074	calcium ion homeostasis		1.598e-08	0.0001339	1.548e-07	1.488e-06	38	541	EPO,EPOR,PDGFRA,RYR1,RYR2,PKD1,PKD2,CXCL12,WNT5A,CHD7,SLC8A1,STC2,GNA13,PRKACA,IL1B,IL6ST,PRNP,GHRL,PSEN1,DISC1,TMEM165,GATA2,BAX,CDH23,BCL2,SLC30A1,GJA1,BMP4,CCDC47,PLCB1,KDR,CALCA,GRIN2B,EDN1,EDNRA,TGFB2,LRP1,SMAD3
GO: Biological Process	GO:0009914	hormone transport		1.605e-08	0.0001345	1.553e-07	1.492e-06	31	385	HIF1A,PARK7,ACVR2A,ACVR2B,FOXA2,FGFR1,ATG7,CHD7,SLC18A2,IL1B,MYB,GHRL,INHA,INHBA,INHBB,GATA3,DAB2,SERP1,GHSR,GJA1,KISS1R,SERPINA7,TBX3,RBP4,RUNX1,EDN1,LIF,LRP1,TNF,SMAD2,SMAD4
GO: Biological Process	GO:0018209	peptidyl-serine modification		1.713e-08	0.0001435	1.656e-07	1.591e-06	29	344	EPO,PDGFB,PARK7,AXIN1,MET,PIK3CA,PKD1,AKT1,VEGFA,DDIT4,WNT5A,RICTOR,ARRB2,PRKACA,INPP5K,BAX,BCL2,PTGS2,STK4,WNT3A,TDGF1,RET,CCNB1,TGFBR1,LIF,TGFBR2,TNF,MORC3,PDCD10
GO: Biological Process	GO:0060037	pharyngeal system development		1.792e-08	0.0001502	1.722e-07	1.655e-06	9	28	NOG,ACVR1,FGF8,NKX2-5,GATA3,BMP4,BMPR1A,TGFB2,TGFBR1
GO: Biological Process	GO:0003180	aortic valve morphogenesis		1.792e-08	0.0001502	1.722e-07	1.655e-06	9	28	TWIST1,SLIT2,SNAI1,GATA3,GATA4,BMP4,NOS3,NOTCH1,EFNA1
GO: Biological Process	GO:0045992	negative regulation of embryonic development		1.792e-08	0.0001502	1.722e-07	1.655e-06	9	28	TULP3,WNT5A,PRKACA,SNAI1,CTNNB1,GATA3,BMP4,RPS6KA6,SOX17
GO: Biological Process	GO:0060039	pericardium development		1.792e-08	0.0001502	1.722e-07	1.655e-06	9	28	EPO,EPOR,HAND2,WNT5A,BMP2,CCM2,NOTCH1,SMAD2,SMAD3
GO: Biological Process	GO:0001759	organ induction		1.792e-08	0.0001502	1.722e-07	1.655e-06	9	28	FGF3,FGF8,FGF10,FGFR1,POU5F1,CTNNB1,BMP2,BMP4,WNT3A
GO: Biological Process	GO:0071634	regulation of transforming growth factor beta production		1.867e-08	0.0001565	1.788e-07	1.719e-06	10	37	HIF1A,CD46,MET,MYB,GATA6,PTGS2,FOXP3,TGFB2,SMAD3,SMAD4
GO: Biological Process	GO:0061384	heart trabecula morphogenesis		1.867e-08	0.0001565	1.788e-07	1.719e-06	10	37	NOG,CHD7,MED1,NKX2-5,SRF,BMPR1A,NOTCH1,RBP4,TGFB2,TGFBR1
GO: Biological Process	GO:0048333	mesodermal cell differentiation		1.867e-08	0.0001565	1.788e-07	1.719e-06	10	37	FGFR1,FGFR2,KDM6A,POU5F1,INHBA,ITGB1,BMP4,BMPR1A,WNT3A,SOX17
GO: Biological Process	GO:0022602	ovulation cycle process		1.886e-08	0.000158	1.804e-07	1.734e-06	12	58	PDGFRA,SLIT2,ARRB2,FSHR,INHBA,ZP3,PTX3,NOS3,RUNX1,TGFB2,TGFB3,PLEKHA1
GO: Biological Process	GO:0040013	negative regulation of locomotion		1.983e-08	0.0001662	1.895e-07	1.821e-06	33	432	TPM1,ERBB4,NOG,PDGFB,ACVRL1,ADA,MECP2,CITED2,SLIT2,FBLN1,AKT1,RECK,CXCL12,SEMA3C,WNT5A,SHH,CLIC4,GHRL,GATA3,SRF,BCL2,GHSR,BMPR1A,KISS1R,NFE2L2,WNT3A,PLCB1,C5,NOTCH1,NR2F2,TIE1,LRP1,PDCD10
GO: Biological Process	GO:0060462	lung lobe development		2.014e-08	0.0001687	1.917e-07	1.843e-06	6	9	GRHL2,FGFR2,SHH,GATA4,LIF,TGFBR2
GO: Biological Process	GO:0031077	post-embryonic camera-type eye development		2.014e-08	0.0001687	1.917e-07	1.843e-06	6	9	VEGFA,FLT1,BCL11B,BAX,FZD5,KDR
GO: Biological Process	GO:0060463	lung lobe morphogenesis		2.014e-08	0.0001687	1.917e-07	1.843e-06	6	9	GRHL2,FGFR2,SHH,GATA4,LIF,TGFBR2
GO: Biological Process	GO:0032880	regulation of protein localization		2.112e-08	0.000177	2.009e-07	1.93e-06	63	1188	ERBB4,HIF1A,PARK7,FOXA2,ADAM10,TTN,TWIST1,FBLN1,AKT1,NIPBL,VEGFA,ATG7,WNT5A,SHH,SIN3A,RAB14,CSF1R,PRKACA,B9D1,FOXP1,SMO,CTNNB1,IL1B,KDM1A,PRNP,MYH10,GHRL,PSEN1,NCKAP1,INHBB,INPP5K,GATA3,DAB2,BCL2,BCL2L1,SERP1,ITGB1,PTGS2,GHSR,GJA1,BMP4,GJA5,FZD5,GLI3,WNT3A,BYSL,C5,NMT1,FOXP3,RBP4,KIF3A,TGFB2,TGFB3,LIF,ICMT,PAEP,LRP1,TNF,PDCD10,TP53,SMAD3,TP73,PCNT
GO: Biological Process	GO:2000377	regulation of reactive oxygen species metabolic process		2.152e-08	0.0001804	2.045e-07	1.965e-06	23	229	EPOR,HIF1A,PDGFB,PDGFRB,PARK7,KLF2,PKD2,AKT1,SLC18A2,IL1B,SOD1,SOD2,INSR,BCL2,PTGS2,BRCA1,NFE2L2,PTX3,EDN1,TGFBR2,TNF,TP53,SMAD3
GO: Biological Process	GO:0006874	cellular calcium ion homeostasis		2.167e-08	0.0001816	2.057e-07	1.977e-06	37	524	EPO,EPOR,PDGFRA,RYR1,RYR2,PKD1,PKD2,CXCL12,WNT5A,CHD7,SLC8A1,STC2,GNA13,PRKACA,IL1B,IL6ST,PRNP,GHRL,PSEN1,DISC1,TMEM165,GATA2,BAX,CDH23,BCL2,SLC30A1,GJA1,BMP4,PLCB1,KDR,CALCA,GRIN2B,EDN1,EDNRA,TGFB2,LRP1,SMAD3
GO: Biological Process	GO:0051100	negative regulation of binding		2.193e-08	0.0001838	2.079e-07	1.998e-06	21	193	NOG,PDGFB,PARK7,MECP2,MET,HAND1,AKT1,HAND2,SIN3A,MSX1,ARRB2,SMO,KDM1A,NES,PSEN1,DISC1,GATA1,DAB2,BAX,DDX11,TEX14
GO: Biological Process	GO:1902882	regulation of response to oxidative stress		2.291e-08	0.0001919	2.169e-07	2.084e-06	16	112	EPOR,HIF1A,PARK7,MET,AKT1,ATG7,FOXP1,CTNNB1,FUT8,SOD1,SOD2,GATA4,NFE2L2,TNF,ENDOG,TP53
GO: Biological Process	GO:2000756	regulation of peptidyl-lysine acetylation		2.293e-08	0.0001921	2.169e-07	2.084e-06	13	71	TWIST1,ATG7,SIN3A,CTCF,IL1B,GATA2,GATA3,KAT2A,PYGO2,BRCA1,FOXP3,LIF,SMAD4
GO: Biological Process	GO:0045599	negative regulation of fat cell differentiation		2.314e-08	0.0001939	2.186e-07	2.101e-06	12	59	AXIN1,VEGFA,WNT5A,NCOR2,SOD2,GATA2,GATA3,DLK1,WNT3A,ZFPM2,TNF,SMAD3
GO: Biological Process	GO:1901983	regulation of protein acetylation		2.33e-08	0.0001953	2.199e-07	2.113e-06	14	84	PARK7,TWIST1,ATG7,SIN3A,CTCF,IL1B,GATA2,GATA3,KAT2A,PYGO2,BRCA1,FOXP3,LIF,SMAD4
GO: Biological Process	GO:0140014	mitotic nuclear division		2.415e-08	0.0002024	2.271e-07	2.183e-06	59	1083	ERCC2,PDGFB,CENPF,PDGFRB,ACVR1,ACVR1B,FOXA1,TTN,MECP2,MET,TUBGCP3,PKD1,PKD2,PRMT1,FGF8,FGF10,AKT1,FGFR1,FGFR2,TRIM36,NIPBL,FOXC1,MSH2,SIN3A,STIL,XRCC2,SYF2,HINFP,PRKACA,GIGYF2,CTNNB1,IL1B,MYB,NES,MYH10,INHBA,INSR,BAX,BCL2,BCL2L1,ITGB1,BMP4,BRCA1,BUB1B,PLCB1,CDC73,TBCE,TEX14,EDN1,CCNB1,AAAS,CCNB2,TNF,PBX1,RPA1,TP53,SMAD3,TP73,PCNT
GO: Biological Process	GO:1903047	mitotic cell cycle process		2.415e-08	0.0002024	2.271e-07	2.183e-06	59	1083	ERCC2,PDGFB,CENPF,PDGFRB,ACVR1,ACVR1B,FOXA1,TTN,MECP2,MET,TUBGCP3,PKD1,PKD2,PRMT1,FGF8,FGF10,AKT1,FGFR1,FGFR2,TRIM36,NIPBL,FOXC1,MSH2,SIN3A,STIL,XRCC2,SYF2,HINFP,PRKACA,GIGYF2,CTNNB1,IL1B,MYB,NES,MYH10,INHBA,INSR,BAX,BCL2,BCL2L1,ITGB1,BMP4,BRCA1,BUB1B,PLCB1,CDC73,TBCE,TEX14,EDN1,CCNB1,AAAS,CCNB2,TNF,PBX1,RPA1,TP53,SMAD3,TP73,PCNT
GO: Biological Process	GO:0000278	mitotic cell cycle		2.415e-08	0.0002024	2.271e-07	2.183e-06	59	1083	ERCC2,PDGFB,CENPF,PDGFRB,ACVR1,ACVR1B,FOXA1,TTN,MECP2,MET,TUBGCP3,PKD1,PKD2,PRMT1,FGF8,FGF10,AKT1,FGFR1,FGFR2,TRIM36,NIPBL,FOXC1,MSH2,SIN3A,STIL,XRCC2,SYF2,HINFP,PRKACA,GIGYF2,CTNNB1,IL1B,MYB,NES,MYH10,INHBA,INSR,BAX,BCL2,BCL2L1,ITGB1,BMP4,BRCA1,BUB1B,PLCB1,CDC73,TBCE,TEX14,EDN1,CCNB1,AAAS,CCNB2,TNF,PBX1,RPA1,TP53,SMAD3,TP73,PCNT
GO: Biological Process	GO:0044851	hair cycle phase		2.433e-08	0.0002039	2.285e-07	2.196e-06	8	21	AKT1,WNT5A,BARX2,CTNNB1,PSEN1,PTGS2,NOTCH1,TGFB2
GO: Biological Process	GO:0003230	cardiac atrium development		2.477e-08	0.0002076	2.322e-07	2.232e-06	10	38	NOG,ACVR1,PITX2,WNT5A,NKX2-5,SMO,GATA4,GJA5,NOTCH1,TGFB2
GO: Biological Process	GO:0010573	vascular endothelial growth factor production		2.477e-08	0.0002076	2.322e-07	2.232e-06	10	38	HIF1A,FLT4,ARNT,IL1B,IL6ST,GATA4,PTGS2,SULF2,BRCA1,C5
GO: Biological Process	GO:0097237	cellular response to toxic substance		2.501e-08	0.0002096	2.342e-07	2.251e-06	25	269	EPOR,PDGFB,PDGFRB,PARK7,KLF2,MET,MSX1,PDGFD,FOXP1,SOD1,SOD2,MYB,PCGF2,ATP7A,PTGS2,DDX11,NFE2L2,KDR,NOS3,GPX4,PLEKHA1,TNF,PDCD10,ENDOG,TP53
GO: Biological Process	GO:0051302	regulation of cell division		2.508e-08	0.0002101	2.345e-07	2.254e-06	20	177	PDGFA,PDGFB,FGF3,FGF4,FGF7,FGF8,FGF9,FGFR2,VEGFA,SHH,POU5F1,PDGFD,IL1B,BCL2L1,PDGFC,YBX1,SOX17,TEX14,TGFB2,TGFB3
GO: Biological Process	GO:0048709	oligodendrocyte differentiation		2.607e-08	0.0002185	2.436e-07	2.341e-06	16	113	ERCC2,SOX8,SOX6,SHH,CTNNB1,SOX5,SOX10,BMP4,GLI3,DLX1,NOTCH1,DICER1,OTX2,CD9,OLIG2,TP73
GO: Biological Process	GO:0051271	negative regulation of cellular component movement		2.774e-08	0.0002324	2.588e-07	2.488e-06	32	416	TPM1,ERBB4,NOG,PDGFB,ACVRL1,ADA,MECP2,CITED2,SLIT2,FBLN1,AKT1,RECK,CXCL12,SEMA3C,WNT5A,SHH,CLIC4,GATA3,SRF,BCL2,BMPR1A,KISS1R,NFE2L2,WNT3A,PLCB1,C5,NOTCH1,NR2F2,CD9,TIE1,LRP1,PDCD10
GO: Biological Process	GO:0032940	secretion by cell		2.809e-08	0.0002354	2.618e-07	2.516e-06	80	1683	PCSK5,HIF1A,PDGFA,PDGFB,PARK7,ACVR2A,MAGT1,ACVR2B,FOXA2,ADAM10,TTN,MECP2,TWIST1,FBLN1,FGF7,FGF10,FGFR1,PLG,MMP9,CXCL12,VEGFA,ANPEP,ATG7,WNT5A,APBA1,APBA2,POU5F1,CHD7,RAB14,CSF1R,SLC18A2,FOXP1,IL1B,ZP4,SOD1,MYB,MYH9,MYH10,GHRL,PSEN1,INHA,INHBA,INHBB,GATA2,GATA3,DAB2,BCL2L1,SERP1,SLC30A1,ZP3,DDOST,B4GALT1,GHSR,GJA1,GJA5,KISS1R,PTPRB,PTX3,FZD5,C5,RAB3A,NOTCH1,FOXP3,TBX3,TCP11,RBP4,GRN,GRIN2B,RUNX1,E…
GO: Biological Process	GO:0043414	macromolecule methylation		2.845e-08	0.0002384	2.649e-07	2.546e-06	29	352	GRHL2,MECP2,PIK3CA,PRMT1,KDM6A,DNMT3L,POU5F1,PAF1,DPPA3,MBD3,CTCF,CTR9,CTNNB1,WDR61,PRDM14,KDM1A,MYB,TET2,GATAD2A,GATA3,RTF1,JARID2,PYGO2,BRCA1,EHMT2,USP7,TDRKH,ICMT,SMAD4
GO: Biological Process	GO:0007589	body fluid secretion		2.963e-08	0.0002483	2.756e-07	2.649e-06	16	114	ERBB4,HIF1A,ADA,FGF10,VEGFA,ATG7,MED1,RAB14,NCOR2,MTX1,PRLR,ATP7A,GJA1,DDR1,EDN1,TP73
GO: Biological Process	GO:0071604	transforming growth factor beta production		3.257e-08	0.0002729	3.022e-07	2.905e-06	10	39	HIF1A,CD46,MET,MYB,GATA6,PTGS2,FOXP3,TGFB2,SMAD3,SMAD4
GO: Biological Process	GO:0021884	forebrain neuron development		3.257e-08	0.0002729	3.022e-07	2.905e-06	10	39	SLIT2,FGF8,FGFR1,FGFR2,ATF5,ATG7,WNT5A,ATP7A,DISC1,GNAQ
GO: Biological Process	GO:1901213	regulation of transcription from RNA polymerase II promoter involved in heart development		3.453e-08	0.0002893	3.197e-07	3.073e-06	7	15	NOG,ACVR1,MSX1,SRF,BMP4,BMPR1A,NOTCH1
GO: Biological Process	GO:0061308	cardiac neural crest cell development involved in heart development		3.453e-08	0.0002893	3.197e-07	3.073e-06	7	15	TWIST1,CITED2,PITX2,HAND2,SEMA3C,BMP4,DICER1
GO: Biological Process	GO:0072207	metanephric epithelium development		3.548e-08	0.0002973	3.282e-07	3.154e-06	9	30	PDGFB,SOX8,PKD1,PKD2,WNT7B,POU3F3,OSR1,LAMB2,LIF
GO: Biological Process	GO:0046887	positive regulation of hormone secretion		3.736e-08	0.0003131	3.443e-07	3.309e-06	19	164	HIF1A,ACVR2A,FGFR1,ATG7,MYB,GHRL,INHA,INHBA,INHBB,DAB2,SERP1,GJA1,KISS1R,RBP4,RUNX1,EDN1,LIF,LRP1,SMAD4
GO: Biological Process	GO:0042789	mRNA transcription by RNA polymerase II		3.738e-08	0.0003133	3.443e-07	3.309e-06	8	22	HIF1A,SOX18,POU5F1,MED1,ARNT,SP1,SRF,SOX17
GO: Biological Process	GO:0030903	notochord development		3.738e-08	0.0003133	3.443e-07	3.309e-06	8	22	NOG,KDM6A,COL2A1,WNT5A,STIL,NCKAP1,GLI2,EFNA1
GO: Biological Process	GO:0048339	paraxial mesoderm development		3.738e-08	0.0003133	3.443e-07	3.309e-06	8	22	FGFR1,FOXC1,WNT5A,NCKAP1,BMPR1A,WNT3A,SMAD2,SMAD3
GO: Biological Process	GO:0046879	hormone secretion		3.794e-08	0.0003179	3.49e-07	3.354e-06	30	378	HIF1A,PARK7,ACVR2A,ACVR2B,FOXA2,FGFR1,ATG7,CHD7,SLC18A2,IL1B,MYB,GHRL,INHA,INHBA,INHBB,GATA3,DAB2,SERP1,GHSR,GJA1,KISS1R,TBX3,RBP4,RUNX1,EDN1,LIF,LRP1,TNF,SMAD2,SMAD4
GO: Biological Process	GO:0033138	positive regulation of peptidyl-serine phosphorylation		3.811e-08	0.0003194	3.502e-07	3.365e-06	16	116	PARK7,AXIN1,MET,PIK3CA,AKT1,VEGFA,WNT5A,ARRB2,BCL2,PTGS2,STK4,WNT3A,RET,LIF,TNF,PDCD10
GO: Biological Process	GO:0050918	positive chemotaxis		3.854e-08	0.0003229	3.537e-07	3.399e-06	13	74	PDGFB,MET,FGF7,FGF8,FGF10,CXCL12,VEGFA,WNT5A,WNT7B,BMP4,KDR,LRP1,SMAD3
GO: Biological Process	GO:0009101	glycoprotein biosynthetic process		3.873e-08	0.0003246	3.551e-07	3.413e-06	29	357	MAN2A1,GCNT3,B3GNT5,DPM3,EXT1,MAGT1,MGAT1,ALG8,ALG12,MPDU1,ALG2,CTNNB1,SYVN1,FUT8,TET2,ATP7A,PSEN1,TMEM165,INSR,GATA1,BCL2,SERP1,DDOST,B4GALT1,PLCB1,DPAGT1,SRD5A3,COG7,ALG9
GO: Biological Process	GO:0031032	actomyosin structure organization		4.004e-08	0.0003355	3.667e-07	3.524e-06	22	218	TPM1,PDGFRA,PDGFRB,TTN,MET,CSRP2,NKX2-5,FOXP1,MYH9,MYH10,MYL2,INPP5K,SRF,ITGB1,KISS1R,KRT19,EDN1,TGFB3,TGFBR1,PDCD10,SMAD3,SMAD4
GO: Biological Process	GO:0051046	regulation of secretion		4.013e-08	0.0003363	3.672e-07	3.529e-06	54	964	HIF1A,ACVR2A,FOXA2,ADA,TTN,TWIST1,FBLN1,FGF10,FGFR1,CXCL12,ANPEP,ATG7,WNT5A,APBA1,APBA2,POU5F1,CHD7,CSF1R,FOXP1,IL1B,MYB,MYH10,GHRL,INHA,INHBA,INHBB,GATA2,GATA3,DAB2,BCL2L1,SERP1,SLC30A1,ZP3,GHSR,GJA1,GJA5,KISS1R,FZD5,C5,RAB3A,NOTCH1,FOXP3,TCP11,RBP4,GRIN2B,RUNX1,EDN1,TGFB2,TGFB3,LIF,PAEP,LRP1,TNF,SMAD4
GO: Biological Process	GO:1903046	meiotic cell cycle process		4.157e-08	0.0003484	3.791e-07	3.643e-06	25	276	NR2C2,ERCC1,CLGN,UBE2B,TUBGCP3,DNMT3L,WNT5A,XRCC2,MSX1,PRKACA,ZFP42,MYH9,INSR,SLC26A8,EHMT2,BUB1B,PLCB1,SPATA22,TDRKH,NPPC,TEX14,TEX11,DICER1,LIF,RPA1
GO: Biological Process	GO:0051321	meiotic cell cycle		4.157e-08	0.0003484	3.791e-07	3.643e-06	25	276	NR2C2,ERCC1,CLGN,UBE2B,TUBGCP3,DNMT3L,WNT5A,XRCC2,MSX1,PRKACA,ZFP42,MYH9,INSR,SLC26A8,EHMT2,BUB1B,PLCB1,SPATA22,TDRKH,NPPC,TEX14,TEX11,DICER1,LIF,RPA1
GO: Biological Process	GO:0140013	meiotic nuclear division		4.157e-08	0.0003484	3.791e-07	3.643e-06	25	276	NR2C2,ERCC1,CLGN,UBE2B,TUBGCP3,DNMT3L,WNT5A,XRCC2,MSX1,PRKACA,ZFP42,MYH9,INSR,SLC26A8,EHMT2,BUB1B,PLCB1,SPATA22,TDRKH,NPPC,TEX14,TEX11,DICER1,LIF,RPA1
GO: Biological Process	GO:0060045	positive regulation of cardiac muscle cell proliferation		4.245e-08	0.0003557	3.866e-07	3.716e-06	10	40	ERBB4,FGF9,FGFR1,FGFR2,GATA4,GATA6,BMPR1A,NOTCH1,ZFPM2,CCNB1
GO: Biological Process	GO:1903201	regulation of oxidative stress-induced cell death		4.304e-08	0.0003607	3.917e-07	3.764e-06	14	88	EPOR,HIF1A,PARK7,MET,AKT1,ATG7,FOXP1,CTNNB1,SOD1,SOD2,GATA4,NFE2L2,ENDOG,TP53
GO: Biological Process	GO:0002683	negative regulation of immune system process		4.359e-08	0.0003653	3.962e-07	3.807e-06	36	515	CEBPB,CD46,ADA,SLIT2,CACTIN,SCGB1A1,PRMT1,AKT1,CXCL12,LEO1,SHH,PAF1,ARRB2,CTR9,CTNNB1,WDR61,IHH,PRNP,GABPA,INHA,INHBA,GATA2,PRDM1,BMP4,NFE2L2,GLI3,PLCB1,C5,CDC73,NOTCH1,FOXP3,GRN,RUNX1,TGFB2,TGFB3,TNF
GO: Biological Process	GO:1901615	organic hydroxy compound metabolic process		4.403e-08	0.0003689	3.997e-07	3.842e-06	39	586	HIF1A,CEBPA,PARK7,MECP2,FGFR1,HAND2,WNT5A,APOB,MED1,NR5A2,SNAI1,IL1B,SOD1,CYP1A2,SP1,ATP7A,INPP5B,INPP5K,INPPL1,GATA3,DAB2,BCL2,BMP2,IMPAD1,ALDH1A2,PLCB1,DPAGT1,SRD5A3,RBP4,NR4A2,PLCD4,OCRL,CUBN,TGFB2,LRP1,TNF,LY6E,EPAS1,TP53
GO: Biological Process	GO:0140352	export from cell		4.479e-08	0.0003754	4.063e-07	3.904e-06	81	1731	PCSK5,HIF1A,PDGFA,PDGFB,PARK7,ACVR2A,MAGT1,ACVR2B,FOXA2,ADAM10,TTN,MECP2,TWIST1,FBLN1,FGF7,FGF10,FGFR1,PLG,MMP9,CXCL12,VEGFA,ANPEP,ATG7,WNT5A,APBA1,APBA2,POU5F1,CHD7,RAB14,SLC8A1,CSF1R,SLC18A2,FOXP1,IL1B,ZP4,SOD1,MYB,MYH9,MYH10,GHRL,PSEN1,INHA,INHBA,INHBB,GATA2,GATA3,DAB2,BCL2L1,SERP1,SLC30A1,ZP3,DDOST,B4GALT1,GHSR,GJA1,GJA5,KISS1R,PTPRB,PTX3,FZD5,C5,RAB3A,NOTCH1,FOXP3,TBX3,TCP11,RBP4,GRN,GRIN2B,…
GO: Biological Process	GO:0001709	cell fate determination		4.689e-08	0.0003929	4.248e-07	4.083e-06	11	51	HAND1,POU5F1,CTNNB1,GATA2,GATA3,GATA6,JAG2,BMP4,CHRDL1,SOX17,OTX2
GO: Biological Process	GO:0060215	primitive hemopoiesis		4.926e-08	0.0004128	4.448e-07	4.275e-06	6	10	VEGFA,KDM1A,GATA1,GATA2,STK3,STK4
GO: Biological Process	GO:0060363	cranial suture morphogenesis		4.926e-08	0.0004128	4.448e-07	4.275e-06	6	10	TWIST1,FGF4,FGFR2,BMP4,GLI3,TGFB3
GO: Biological Process	GO:0060513	prostatic bud formation		4.926e-08	0.0004128	4.448e-07	4.275e-06	6	10	NOG,FGF10,WNT5A,SHH,BMP4,GLI2
GO: Biological Process	GO:0048511	rhythmic process		4.989e-08	0.000418	4.5e-07	4.325e-06	28	340	PDGFRA,ADA,TWIST1,SLIT2,ATF5,ATG7,SIN3A,NCOR2,ARRB2,CSF2,FSHR,RAI1,SP1,GHRL,INHBA,ZP3,DDX5,PTX3,KLF9,USP7,GNAQ,NOS3,GRIN2B,RUNX1,TGFB2,TGFB3,PLEKHA1,TP53
GO: Biological Process	GO:0097305	response to alcohol		5.042e-08	0.0004225	4.543e-07	4.366e-06	24	259	KLF2,SLIT2,AKT1,FGFR2,SHH,SMO,CTNNB1,SOD1,INHBA,INHBB,GATA3,IREB2,BCL2,BCL2L1,LRP8,BRCA1,KLF9,NPPC,RBP4,GRIN2B,FOSL1,TGFBR1,TGFBR2,SMAD2
GO: Biological Process	GO:0050921	positive regulation of chemotaxis		5.481e-08	0.0004593	4.934e-07	4.742e-06	18	151	PDGFB,PDGFRB,ADAM10,SLIT2,MET,FGF10,FGFR1,CXCL12,VEGFA,WNT5A,SHH,CSF1,PDGFD,IL1B,KDR,EDN1,EDNRA,SMAD3
GO: Biological Process	GO:0032968	positive regulation of transcription elongation from RNA polymerase II promoter		5.605e-08	0.0004697	5.035e-07	4.839e-06	8	23	LEO1,PAF1,CTR9,WDR61,DAB2,RTF1,CDC73,ELL
GO: Biological Process	GO:2000380	regulation of mesoderm development		5.605e-08	0.0004697	5.035e-07	4.839e-06	8	23	SALL1,FGFR1,SHH,BMPR1A,WNT3A,RPS6KA6,SOX17,SMAD2
GO: Biological Process	GO:0000187	activation of MAPK activity		5.782e-08	0.0004846	5.188e-07	4.986e-06	21	204	MET,FGF10,WNT5A,WNT7B,IL1B,SOD1,GHRL,PSEN1,INSR,DAB2,MAPK8IP3,BMP2,BMP4,KISS1R,C5,TDGF1,RET,TGFB3,TGFBR1,TNF,TP73
GO: Biological Process	GO:2000359	regulation of binding of sperm to zona pellucida		5.994e-08	0.0005023	5.347e-07	5.139e-06	5	6	ZP4,ASTL,ZP3,OVGP1,PAEP
GO: Biological Process	GO:0061419	positive regulation of transcription from RNA polymerase II promoter in response to hypoxia		5.994e-08	0.0005023	5.347e-07	5.139e-06	5	6	HIF1A,VEGFA,NFE2L2,NOTCH1,TP53
GO: Biological Process	GO:0061312	BMP signaling pathway involved in heart development		5.994e-08	0.0005023	5.347e-07	5.139e-06	5	6	NOG,ACVR1,MSX1,BMP4,BMPR1A
GO: Biological Process	GO:0060684	epithelial-mesenchymal cell signaling		5.994e-08	0.0005023	5.347e-07	5.139e-06	5	6	PDGFA,FOXA1,SHH,SMO,BMP4
GO: Biological Process	GO:0061307	cardiac neural crest cell differentiation involved in heart development		6.005e-08	0.0005032	5.347e-07	5.139e-06	7	16	TWIST1,CITED2,PITX2,HAND2,SEMA3C,BMP4,DICER1
GO: Biological Process	GO:0072283	metanephric renal vesicle morphogenesis		6.005e-08	0.0005032	5.347e-07	5.139e-06	7	16	SALL1,SMO,CTNNB1,BMP4,KIF26B,LHX1,LIF
GO: Biological Process	GO:0003188	heart valve formation		6.005e-08	0.0005032	5.347e-07	5.139e-06	7	16	TWIST1,GATA4,GJA5,NOTCH1,ZFPM2,EFNA1,SMAD4
GO: Biological Process	GO:0030036	actin cytoskeleton organization		6.238e-08	0.0005228	5.55e-07	5.334e-06	44	717	TPM1,PDGFA,PDGFB,PDGFRA,PDGFRB,PDLIM7,TTN,ADD1,SLIT2,MET,AMOT,FGF7,FGF10,CXCL12,FLII,RICTOR,CSF1R,CSRP2,PARVA,NKX2-5,FOXP1,MYH9,MYH10,MYL2,GHRL,NCKAP1,BRK1,INPP5K,INPPL1,SRF,BCL2,ITGB1,GHSR,KISS1R,KRT19,EDN1,TGFB2,TGFB3,TGFBR1,LRP1,TNF,PDCD10,SMAD3,SMAD4
GO: Biological Process	GO:1903530	regulation of secretion by cell		6.391e-08	0.0005355	5.679e-07	5.458e-06	51	898	HIF1A,ACVR2A,FOXA2,TTN,TWIST1,FBLN1,FGFR1,CXCL12,ATG7,WNT5A,APBA1,APBA2,POU5F1,CHD7,CSF1R,FOXP1,IL1B,MYB,MYH10,GHRL,INHA,INHBA,INHBB,GATA2,GATA3,DAB2,BCL2L1,SERP1,SLC30A1,ZP3,GHSR,GJA1,GJA5,KISS1R,FZD5,C5,RAB3A,NOTCH1,FOXP3,TCP11,RBP4,GRIN2B,RUNX1,EDN1,TGFB2,TGFB3,LIF,PAEP,LRP1,TNF,SMAD4
GO: Biological Process	GO:0003176	aortic valve development		6.649e-08	0.0005572	5.902e-07	5.673e-06	9	32	TWIST1,SLIT2,SNAI1,GATA3,GATA4,BMP4,NOS3,NOTCH1,EFNA1
GO: Biological Process	GO:0044728	DNA methylation or demethylation		6.985e-08	0.0005853	6.194e-07	5.953e-06	16	121	GRHL2,MECP2,PIK3CA,DNMT3L,POU5F1,DPPA3,MBD3,CTCF,PRDM14,TET2,GATAD2A,GATA3,BRCA1,EHMT2,USP7,TDRKH
GO: Biological Process	GO:1903827	regulation of cellular protein localization		7.103e-08	0.0005952	6.292e-07	6.047e-06	40	621	ERBB4,PARK7,ADAM10,AKT1,NIPBL,VEGFA,WNT5A,SHH,SIN3A,PRKACA,SMO,CTNNB1,IL1B,KDM1A,PRNP,PSEN1,INPP5K,DAB2,BCL2,BCL2L1,ITGB1,PTGS2,GHSR,BMP4,FZD5,GLI3,WNT3A,BYSL,NMT1,KIF3A,TGFB2,LIF,ICMT,LRP1,TNF,PDCD10,TP53,SMAD3,TP73,PCNT
GO: Biological Process	GO:0051785	positive regulation of nuclear division		7.403e-08	0.0006204	6.551e-07	6.296e-06	13	78	PDGFB,PDGFRB,MET,UBE2B,FGF8,NIPBL,WNT5A,MSX1,IL1B,INSR,PLCB1,EDN1,TNF
GO: Biological Process	GO:0022037	metencephalon development		7.89e-08	0.0006612	6.975e-07	6.703e-06	17	138	NR2C2,MECP2,FOXC1,ATG7,SMO,MYH10,ATP7A,PSEN1,BCL2,KAT2A,GLI2,FOXP2,LHX1,OTX2,LMX1B,TP53,PCNT
GO: Biological Process	GO:0032259	methylation		7.988e-08	0.0006694	7.046e-07	6.772e-06	31	413	GRHL2,MECP2,PIK3CA,PRMT1,KDM6A,DNMT3L,POU5F1,PAF1,DPPA3,MBD3,CTCF,CTR9,CTNNB1,WDR61,PRDM14,KDM1A,MYB,TET2,CYP1A2,GATAD2A,GATA3,PRDM1,RTF1,JARID2,PYGO2,BRCA1,EHMT2,USP7,TDRKH,ICMT,SMAD4
GO: Biological Process	GO:0051480	regulation of cytosolic calcium ion concentration		7.988e-08	0.0006694	7.046e-07	6.772e-06	31	413	EPO,EPOR,PDGFRA,RYR1,RYR2,PKD1,PKD2,WNT5A,CHD7,SLC8A1,GNA13,PRKACA,IL1B,IL6ST,PRNP,GHRL,GATA2,BAX,CDH23,BCL2,GJA1,BMP4,PLCB1,KDR,CALCA,GRIN2B,EDN1,EDNRA,TGFB2,LRP1,SMAD3
GO: Biological Process	GO:1903707	negative regulation of hemopoiesis		8.072e-08	0.0006764	7.113e-07	6.836e-06	19	172	PRMT1,LEO1,SHH,PAF1,CTR9,CTNNB1,WDR61,IHH,GABPA,INHA,INHBA,GATA2,BMP4,NFE2L2,GLI3,CDC73,NOTCH1,FOXP3,RUNX1
GO: Biological Process	GO:0045639	positive regulation of myeloid cell differentiation		8.145e-08	0.0006825	7.169e-07	6.89e-06	15	107	HIF1A,ACVR1B,ACVR2A,PRMT1,MED1,ARNT,CSF1,CSF1R,KDM1A,INHBA,GATA1,GATA2,RUNX1,LIF,TNF
GO: Biological Process	GO:0072215	regulation of metanephros development		8.223e-08	0.0006891	7.23e-07	6.949e-06	8	24	PDGFA,PDGFB,PDGFRB,SALL1,CTNNB1,BMP4,RET,LIF
GO: Biological Process	GO:0060326	cell chemotaxis		8.744e-08	0.0007328	7.681e-07	7.382e-06	27	328	PDGFB,PDGFRA,PDGFRB,ADAM10,SLIT2,MET,HOXB9,FGF4,FGFR1,CXCL12,VEGFA,FLT1,WNT5A,SHH,MST1,ARRB2,CSF1,PDGFD,PARVA,IL1B,KDR,C5,NOTCH1,CALCA,EDN1,EDNRA,TGFB2
GO: Biological Process	GO:0009894	regulation of catabolic process		8.928e-08	0.0007481	7.827e-07	7.522e-06	56	1042	HIF1A,CEBPA,PARK7,AXIN1,TWIST1,MET,PIK3CA,SCGB1A1,PKD1,AKT1,FOXF2,VEGFA,DDIT4,ATG7,WNT5A,SHH,TIPARP,ARNT,PRKACA,GIGYF2,IL1B,PSEN1,DISC1,INSR,DAB2,GATA4,BAX,BCL2,KEAP1,ITGB1,GJA1,EHMT2,NFE2L2,FZD5,USP7,KDR,GNA12,GAPDHS,TFEB,BCL2L11,YBX1,SOX17,DICER1,EFNA1,AAAS,FXR1,IFT88,LMX1B,LRP1,PARN,TNF,ENDOG,DEDD,TP53,SMAD3,SMAD4
GO: Biological Process	GO:0061437	renal system vasculature development		8.939e-08	0.000749	7.827e-07	7.522e-06	9	33	PDGFA,PDGFB,PDGFRA,PDGFRB,PKD2,PDGFD,OSR1,BMP4,NOTCH1
GO: Biological Process	GO:0061440	kidney vasculature development		8.939e-08	0.000749	7.827e-07	7.522e-06	9	33	PDGFA,PDGFB,PDGFRA,PDGFRB,PKD2,PDGFD,OSR1,BMP4,NOTCH1
GO: Biological Process	GO:0030518	intracellular steroid hormone receptor signaling pathway		9.766e-08	0.0008184	8.543e-07	8.211e-06	17	140	PARK7,FOXA1,AXIN1,NR0B1,FKBP4,DDX17,MED1,NCOR2,ARRB2,FSHR,FOXP1,CTNNB1,DAB2,DDX5,BRCA1,KLF9,RUNX1
GO: Biological Process	GO:0032874	positive regulation of stress-activated MAPK cascade		9.832e-08	0.0008239	8.591e-07	8.257e-06	20	192	AXIN1,MET,PRMT1,HAND2,VEGFA,FLT4,WNT5A,WNT7B,ZNF622,IL1B,DAB2,MAPK8IP3,STK3,BMP2,FZD5,PLCB1,EDN1,TGFB2,TNF,PDCD10
GO: Biological Process	GO:0003222	ventricular trabecula myocardium morphogenesis		9.985e-08	0.0008368	8.68e-07	8.342e-06	7	17	CHD7,MED1,NKX2-5,BMPR1A,NOTCH1,TGFB2,TGFBR1
GO: Biological Process	GO:0021889	olfactory bulb interneuron differentiation		9.985e-08	0.0008368	8.68e-07	8.342e-06	7	17	ERBB4,SLIT2,SALL1,FGFR1,ATF5,WNT5A,DICER1
GO: Biological Process	GO:0003214	cardiac left ventricle morphogenesis		9.985e-08	0.0008368	8.68e-07	8.342e-06	7	17	RYR2,HAND1,FGF9,NOTCH1,TGFB2,TGFBR2,SMAD4
GO: Biological Process	GO:0072224	metanephric glomerulus development		9.985e-08	0.0008368	8.68e-07	8.342e-06	7	17	PDGFB,PDGFRA,PDGFRB,OSR1,LAMB2,RET,LHX1
GO: Biological Process	GO:0051571	positive regulation of histone H3-K4 methylation		9.985e-08	0.0008368	8.68e-07	8.342e-06	7	17	CTR9,CTNNB1,WDR61,MYB,RTF1,BRCA1,SMAD4
GO: Biological Process	GO:0090009	primitive streak formation		1.061e-07	0.0008887	9.162e-07	8.805e-06	6	11	HHEX,FOXA2,WNT5A,SRF,LHX1,OTX2
GO: Biological Process	GO:0060693	regulation of branching involved in salivary gland morphogenesis		1.061e-07	0.0008887	9.162e-07	8.805e-06	6	11	PDGFA,MET,FGF7,FGF10,FGFR1,TNF
GO: Biological Process	GO:0048570	notochord morphogenesis		1.061e-07	0.0008887	9.162e-07	8.805e-06	6	11	NOG,KDM6A,WNT5A,NCKAP1,GLI2,EFNA1
GO: Biological Process	GO:0060484	lung-associated mesenchyme development		1.061e-07	0.0008887	9.162e-07	8.805e-06	6	11	FGF9,FGFR1,FGFR2,WNT7B,SHH,CTNNB1
GO: Biological Process	GO:0048382	mesendoderm development		1.061e-07	0.0008887	9.162e-07	8.805e-06	6	11	FOXA2,EOMES,FGF8,BMPR1A,LHX1,SMAD4
GO: Biological Process	GO:0046884	follicle-stimulating hormone secretion		1.061e-07	0.0008887	9.162e-07	8.805e-06	6	11	ACVR2A,INHA,INHBA,INHBB,TBX3,SMAD4
GO: Biological Process	GO:0070304	positive regulation of stress-activated protein kinase signaling cascade		1.072e-07	0.0008979	9.247e-07	8.888e-06	20	193	AXIN1,MET,PRMT1,HAND2,VEGFA,FLT4,WNT5A,WNT7B,ZNF622,IL1B,DAB2,MAPK8IP3,STK3,BMP2,FZD5,PLCB1,EDN1,TGFB2,TNF,PDCD10
GO: Biological Process	GO:0045429	positive regulation of nitric oxide biosynthetic process		1.075e-07	0.0009009	9.269e-07	8.908e-06	11	55	KLF2,PKD2,AKT1,IL1B,SOD2,INSR,PTGS2,PTX3,EDN1,TNF,SMAD3
GO: Biological Process	GO:0072503	cellular divalent inorganic cation homeostasis		1.133e-07	0.0009497	9.76e-07	9.38e-06	37	559	EPO,EPOR,PDGFRA,RYR1,RYR2,PKD1,PKD2,CXCL12,WNT5A,CHD7,SLC8A1,STC2,GNA13,PRKACA,IL1B,IL6ST,PRNP,GHRL,PSEN1,DISC1,TMEM165,GATA2,BAX,CDH23,BCL2,SLC30A1,GJA1,BMP4,PLCB1,KDR,CALCA,GRIN2B,EDN1,EDNRA,TGFB2,LRP1,SMAD3
GO: Biological Process	GO:0050863	regulation of T cell activation		1.164e-07	0.0009756	1.002e-06	9.627e-06	28	354	EPO,CEBPB,CD46,ADA,PIK3CA,SCGB1A1,AKT1,SHH,CTNNB1,IHH,IL1B,ZP4,IL6ST,PRNP,SOD1,MYB,GATA3,KAT2A,ZP3,PRDM1,BMP4,GLI2,GLI3,FOXP3,ZMIZ1,RUNX1,DICER1,TGFBR2
GO: Biological Process	GO:0061213	positive regulation of mesonephros development		1.183e-07	0.0009909	1.016e-06	9.768e-06	8	25	NOG,SOX8,SALL1,VEGFA,SMO,GATA3,BMP4,LHX1
GO: Biological Process	GO:0035904	aorta development		1.224e-07	0.001026	1.051e-06	1.01e-05	12	68	PDGFRB,ACVRL1,PKD2,FGF8,CHD7,MYH10,SRF,PRDM1,BMPR1A,NOTCH1,TGFB2,LRP1
GO: Biological Process	GO:0072507	divalent inorganic cation homeostasis		1.231e-07	0.001031	1.056e-06	1.015e-05	38	585	EPO,EPOR,PDGFRA,RYR1,RYR2,PKD1,PKD2,CXCL12,WNT5A,CHD7,SLC8A1,STC2,GNA13,PRKACA,IL1B,IL6ST,PRNP,GHRL,PSEN1,DISC1,TMEM165,GATA2,BAX,CDH23,BCL2,SLC30A1,GJA1,BMP4,CCDC47,PLCB1,KDR,CALCA,GRIN2B,EDN1,EDNRA,TGFB2,LRP1,SMAD3
GO: Biological Process	GO:0090288	negative regulation of cellular response to growth factor stimulus		1.276e-07	0.001069	1.093e-06	1.051e-05	19	177	HHEX,NOG,SLIT2,WNT5A,SOSTDC1,EPN2,PRDM14,GATA3,SULF2,CHRDL1,DLX1,NOTCH1,TDGF1,TGFB3,TGFBR1,TGFBR2,TP53,SMAD2,SMAD3
GO: Biological Process	GO:0051248	negative regulation of protein metabolic process		1.293e-07	0.001083	1.106e-06	1.063e-05	64	1277	HHEX,NOG,CEBPA,PARK7,AXIN1,TWIST1,SLIT2,MET,CACTIN,FBLN1,UBE2B,AKT1,MMP9,RECK,VEGFA,DDIT4,ATG7,SHH,SIN3A,ARRB2,GIGYF2,CTNNB1,IL1B,KDM1A,PRNP,GHRL,PSEN1,INHA,INHBA,INHBB,INPP5K,INPPL1,INSR,DAB2,BAX,IREB2,BCL2L1,PTGS2,GHSR,JARID2,BMP4,BRCA1,PTX3,RPS6KA6,USP7,C5,GNAQ,SERPINA7,FOXP3,GPRC5A,NR2F2,EDN1,CCNB1,LIF,EFNA1,FXR1,ERRFI1,TNF,DEDD,SERPINA5,TP53,SMAD3,SMAD4,TP73
GO: Biological Process	GO:1904407	positive regulation of nitric oxide metabolic process		1.308e-07	0.001096	1.117e-06	1.074e-05	11	56	KLF2,PKD2,AKT1,IL1B,SOD2,INSR,PTGS2,PTX3,EDN1,TNF,SMAD3
GO: Biological Process	GO:0032784	regulation of DNA-templated transcription, elongation		1.308e-07	0.001096	1.117e-06	1.074e-05	11	56	AXIN1,LEO1,SHH,PAF1,CTR9,WDR61,DAB2,CCNK,RTF1,CDC73,ELL
GO: Biological Process	GO:0021954	central nervous system neuron development		1.331e-07	0.001115	1.136e-06	1.091e-05	14	96	SLIT2,FGF8,FGFR1,FGFR2,ATF5,ATG7,WNT5A,ATP7A,DISC1,GATA2,GLI2,GNAQ,NR4A2,LMX1B
GO: Biological Process	GO:0019221	cytokine-mediated signaling pathway		1.34e-07	0.001123	1.142e-06	1.098e-05	47	814	EPO,EPOR,HIF1A,CEBPA,PDGFB,TWIST1,SLIT2,CACTIN,PIK3CA,AKT1,MMP2,MMP9,CXCL12,FOXC1,VEGFA,WNT5A,MED1,MST1R,CSF1,CSF1R,CSF2,CTR9,PRKACA,IL1B,PRLR,IL6ST,SOD1,SOD2,SOX2,INPPL1,GATA3,NDN,BCL2,BCL2L1,ITGB1,PTGS2,LRP8,JUNB,PLCB1,LAMA5,RUNX1,EDN1,LIF,LIMS1,TNF,TP53,SMAD4
GO: Biological Process	GO:0007626	locomotory behavior		1.357e-07	0.001137	1.156e-06	1.111e-05	23	253	PARK7,FOXA2,MECP2,AXIN1,CXCL12,ATG7,APBA1,APBA2,ALS2,CHD7,ARRB2,SLC18A2,FSHR,GIGYF2,SOD1,SOD2,ATP7A,CDH23,GHSR,TBCE,NR4A2,LMX1B,UBA6
GO: Biological Process	GO:0006816	calcium ion transport		1.369e-07	0.001148	1.165e-06	1.12e-05	34	492	EPO,PDGFB,PDGFRB,PKDREJ,RYR1,RYR2,PKD1,PKD2,CXCL12,CHD7,SLC8A1,ARRB2,CATSPER1,STC2,PRKACA,CTNNB1,PRNP,MYB,PSEN1,TMEM165,INPP5K,BAX,CDH23,BCL2,SLC30A1,PTGS2,GJA1,BMP4,WNT3A,PLCB1,NOS3,GRIN2B,EDNRA,TGFB2
GO: Biological Process	GO:0048854	brain morphogenesis		1.426e-07	0.001195	1.212e-06	1.165e-05	10	45	HHEX,FGF8,WNT5A,SMO,SOX2,PSEN1,OTX2,IFT88,EMX1,PCNT
GO: Biological Process	GO:0007346	regulation of mitotic cell cycle		1.438e-07	0.001205	1.221e-06	1.174e-05	43	713	ERCC2,PDGFB,CENPF,PDGFRB,FOXA1,MECP2,MET,PKD1,PKD2,PRMT1,FGF8,FGF10,AKT1,FGFR1,FGFR2,NIPBL,FOXC1,MSH2,SIN3A,STIL,SYF2,PRKACA,GIGYF2,CTNNB1,IL1B,INSR,BAX,BCL2,BCL2L1,BMP4,BRCA1,BUB1B,PLCB1,CDC73,TEX14,EDN1,CCNB1,TNF,PBX1,TP53,SMAD3,TP73,PCNT
GO: Biological Process	GO:0007292	female gamete generation		1.474e-07	0.001235	1.25e-06	1.201e-05	18	161	ERCC1,FSHR,CTNNB1,IHH,INHBA,INHBB,INSL3,BCL2,ZP3,PTGS2,PTX3,PLCB1,NOS3,NPPC,ZMIZ1,CCNB1,FOSL1,PARN
GO: Biological Process	GO:0008213	protein alkylation		1.503e-07	0.001259	1.272e-06	1.222e-05	20	197	MECP2,PRMT1,KDM6A,PAF1,CTCF,CTR9,CTNNB1,WDR61,PRDM14,KDM1A,MYB,TET2,GATA3,RTF1,JARID2,PYGO2,BRCA1,EHMT2,ICMT,SMAD4
GO: Biological Process	GO:0006479	protein methylation		1.503e-07	0.001259	1.272e-06	1.222e-05	20	197	MECP2,PRMT1,KDM6A,PAF1,CTCF,CTR9,CTNNB1,WDR61,PRDM14,KDM1A,MYB,TET2,GATA3,RTF1,JARID2,PYGO2,BRCA1,EHMT2,ICMT,SMAD4
GO: Biological Process	GO:0014910	regulation of smooth muscle cell migration		1.51e-07	0.001265	1.277e-06	1.227e-05	15	112	TPM1,PCSK5,PDGFA,PDGFB,PDGFRB,SLIT2,FGF9,PDGFD,SMO,IL6ST,ATP7A,BCL2,BMPR1A,NFE2L2,LRP1
GO: Biological Process	GO:0060479	lung cell differentiation		1.564e-07	0.001311	1.321e-06	1.27e-05	9	35	FOXA1,FOXA2,GRHL2,KLF2,FGF10,NCOR2,FOXP1,CTNNB1,GATA6
GO: Biological Process	GO:0045747	positive regulation of Notch signaling pathway		1.584e-07	0.001327	1.337e-06	1.285e-05	11	57	FGF10,RECK,EPN2,SOX2,JAG2,NOS3,NOTCH1,ZMIZ1,TGFB2,ELF3,PDCD10
GO: Biological Process	GO:0048853	forebrain morphogenesis		1.598e-07	0.001339	1.347e-06	1.295e-05	7	18	HHEX,FGF8,WNT5A,SMO,SOX2,OTX2,IFT88
GO: Biological Process	GO:0003018	vascular process in circulatory system		1.667e-07	0.001397	1.404e-06	1.349e-05	21	217	HIF1A,PDGFB,SLIT2,AMOT,AKT1,MMP2,FOXC1,VEGFA,SLC8A1,SOD1,SOD2,PTGS2,GJA1,GJA5,KDR,NOS3,NPPC,CALCA,EDN1,EDNRA,TNF
GO: Biological Process	GO:0070085	glycosylation		1.669e-07	0.001398	1.404e-06	1.349e-05	24	276	MAN2A1,GCNT3,B3GNT5,DPM3,EXT1,MAGT1,MGAT1,COG6,ALG8,ALG12,MPDU1,ALG2,SYVN1,FUT8,TET2,PSEN1,TMEM165,SERP1,DDOST,B4GALT1,DPAGT1,SRD5A3,COG7,ALG9
GO: Biological Process	GO:0060065	uterus development		1.67e-07	0.0014	1.404e-06	1.349e-05	8	26	NIPBL,WNT5A,FSHR,GATA3,RBP4,TGFB2,LHX1,SMAD4
GO: Biological Process	GO:0018205	peptidyl-lysine modification		1.68e-07	0.001408	1.411e-06	1.356e-05	31	427	PARK7,MECP2,TWIST1,KDM6A,ATG7,SIN3A,MBD3,ARNT,CTCF,CTR9,CTNNB1,WDR61,IL1B,KDM1A,MYB,TET2,PCGF2,ATP7A,GATA2,GATA3,KAT2A,RTF1,JARID2,PYGO2,BRCA1,EHMT2,FOXP3,ZMIZ1,LIF,AAAS,SMAD4
GO: Biological Process	GO:0021782	glial cell development		1.727e-07	0.001448	1.449e-06	1.393e-05	16	129	ERCC2,PDGFB,LAMC3,AKT1,SHH,SMO,IL1B,SOD1,SOX10,PSEN1,LAMB2,GRN,DICER1,CD9,LRP1,TNF
GO: Biological Process	GO:1904951	positive regulation of establishment of protein localization		1.767e-07	0.001481	1.481e-06	1.423e-05	35	521	HIF1A,TTN,TWIST1,ATG7,WNT5A,SHH,CSF1R,PRKACA,SMO,IL1B,PRNP,MYH10,GHRL,PSEN1,GATA3,BCL2,SERP1,PTGS2,GJA1,FZD5,GLI3,C5,NMT1,RBP4,KIF3A,TGFB2,TGFB3,PAEP,LRP1,TNF,PDCD10,TP53,SMAD3,TP73,PCNT
GO: Biological Process	GO:0031062	positive regulation of histone methylation		1.781e-07	0.001493	1.491e-06	1.433e-05	10	46	MECP2,PAF1,CTR9,CTNNB1,WDR61,MYB,RTF1,JARID2,BRCA1,SMAD4
GO: Biological Process	GO:0072511	divalent inorganic cation transport		1.857e-07	0.001556	1.553e-06	1.492e-05	36	546	EPO,PDGFB,PDGFRB,MAGT1,PKDREJ,RYR1,RYR2,PKD1,PKD2,CXCL12,CHD7,SLC8A1,ARRB2,CATSPER1,STC2,PRKACA,CTNNB1,PRNP,MYB,ATP7A,PSEN1,TMEM165,INPP5K,BAX,CDH23,BCL2,SLC30A1,PTGS2,GJA1,BMP4,WNT3A,PLCB1,NOS3,GRIN2B,EDNRA,TGFB2
GO: Biological Process	GO:0055023	positive regulation of cardiac muscle tissue growth		1.91e-07	0.001601	1.596e-06	1.534e-05	11	58	ERBB4,FGF9,FGFR1,FGFR2,GATA4,GATA6,BMPR1A,NOTCH1,EDN1,ZFPM2,CCNB1
GO: Biological Process	GO:0046777	protein autophosphorylation		1.933e-07	0.00162	1.613e-06	1.55e-05	23	258	ERBB4,PDGFA,PDGFB,PDGFRA,PDGFRB,ACVR1B,MET,AKT1,FGFR1,FGFR2,VEGFA,FLT1,FLT4,CSF1R,PDGFD,PRKACA,INSR,STK4,KDR,PDGFC,DDR1,TGFBR1,ERRFI1
GO: Biological Process	GO:1903409	reactive oxygen species biosynthetic process		2e-07	0.001676	1.667e-06	1.602e-05	17	147	EPOR,PARK7,KLF2,PKD2,AKT1,SLC18A2,IL1B,SOD1,SOD2,CYP1A2,INSR,PTGS2,PTX3,NOS3,EDN1,TNF,SMAD3
GO: Biological Process	GO:0045936	negative regulation of phosphate metabolic process		2.016e-07	0.001689	1.679e-06	1.614e-05	40	646	HHEX,NOG,CEBPA,PDGFA,PDGFB,PARK7,FOXA2,TWIST1,SLIT2,MET,CACTIN,FBLN1,UBE2B,AKT1,DDIT4,ARRB2,IL1B,PRNP,PSEN1,INHA,INHBA,INPP5K,INPPL1,INSR,DAB2,BAX,BMP4,RPS6KA6,GNAQ,GPRC5A,NR2F2,CCNB1,TGFB2,LIF,EFNA1,ERRFI1,TNF,ELL,SMAD4,TP73
GO: Biological Process	GO:0042326	negative regulation of phosphorylation		2.027e-07	0.001699	1.687e-06	1.621e-05	35	524	HHEX,NOG,CEBPA,PARK7,FOXA2,TWIST1,SLIT2,MET,CACTIN,FBLN1,UBE2B,AKT1,DDIT4,ARRB2,IL1B,PRNP,PSEN1,INHA,INHBA,INPP5K,INPPL1,INSR,DAB2,BAX,BMP4,RPS6KA6,GNAQ,GPRC5A,NR2F2,CCNB1,LIF,EFNA1,ERRFI1,SMAD4,TP73
GO: Biological Process	GO:0032786	positive regulation of DNA-templated transcription, elongation		2.039e-07	0.001709	1.695e-06	1.629e-05	9	36	LEO1,PAF1,CTR9,WDR61,DAB2,CCNK,RTF1,CDC73,ELL
GO: Biological Process	GO:0060467	negative regulation of fertilization		2.054e-07	0.001721	1.701e-06	1.635e-05	5	7	ZP4,ASTL,ZP2,ZP3,OVGP1
GO: Biological Process	GO:0046881	positive regulation of follicle-stimulating hormone secretion		2.054e-07	0.001721	1.701e-06	1.635e-05	5	7	ACVR2A,INHA,INHBA,INHBB,SMAD4
GO: Biological Process	GO:0003278	apoptotic process involved in heart morphogenesis		2.054e-07	0.001721	1.701e-06	1.635e-05	5	7	HAND2,FOXC1,NKX2-5,BMP4,TGFB2
GO: Biological Process	GO:0060664	epithelial cell proliferation involved in salivary gland morphogenesis		2.054e-07	0.001721	1.701e-06	1.635e-05	5	7	PDGFB,FGF10,FGFR2,SHH,TNF
GO: Biological Process	GO:0061309	cardiac neural crest cell development involved in outflow tract morphogenesis		2.076e-07	0.001739	1.717e-06	1.65e-05	6	12	TWIST1,PITX2,HAND2,SEMA3C,BMP4,DICER1
GO: Biological Process	GO:0010563	negative regulation of phosphorus metabolic process		2.099e-07	0.001759	1.734e-06	1.667e-05	40	647	HHEX,NOG,CEBPA,PDGFA,PDGFB,PARK7,FOXA2,TWIST1,SLIT2,MET,CACTIN,FBLN1,UBE2B,AKT1,DDIT4,ARRB2,IL1B,PRNP,PSEN1,INHA,INHBA,INPP5K,INPPL1,INSR,DAB2,BAX,BMP4,RPS6KA6,GNAQ,GPRC5A,NR2F2,CCNB1,TGFB2,LIF,EFNA1,ERRFI1,TNF,ELL,SMAD4,TP73
GO: Biological Process	GO:1903829	positive regulation of cellular protein localization		2.318e-07	0.001942	1.911e-06	1.837e-05	28	366	ERBB4,PARK7,AKT1,NIPBL,VEGFA,SHH,PRKACA,SMO,IL1B,PRNP,PSEN1,BCL2,ITGB1,PTGS2,FZD5,GLI3,WNT3A,NMT1,KIF3A,TGFB2,LIF,LRP1,TNF,PDCD10,TP53,SMAD3,TP73,PCNT
GO: Biological Process	GO:0055003	cardiac myofibril assembly		2.321e-07	0.001945	1.911e-06	1.837e-05	8	27	PDGFRA,PDGFRB,TTN,NKX2-5,MYH10,MYL2,SRF,SMAD4
GO: Biological Process	GO:0032925	regulation of activin receptor signaling pathway		2.321e-07	0.001945	1.911e-06	1.837e-05	8	27	ACVR1,ACVR1B,ACVR2A,ACVR2B,FGF9,FGF10,SHH,SMAD2
GO: Biological Process	GO:2001026	regulation of endothelial cell chemotaxis		2.321e-07	0.001945	1.911e-06	1.837e-05	8	27	PDGFB,MET,FGF4,FGFR1,VEGFA,SHH,KDR,NOTCH1
GO: Biological Process	GO:1903428	positive regulation of reactive oxygen species biosynthetic process		2.355e-07	0.001974	1.937e-06	1.862e-05	12	72	PARK7,KLF2,PKD2,AKT1,IL1B,SOD2,INSR,PTGS2,PTX3,EDN1,TNF,SMAD3
GO: Biological Process	GO:0033143	regulation of intracellular steroid hormone receptor signaling pathway		2.43e-07	0.002037	1.997e-06	1.919e-05	13	86	PARK7,FOXA1,AXIN1,NR0B1,MED1,NCOR2,ARRB2,FSHR,FOXP1,DAB2,DDX5,BRCA1,RUNX1
GO: Biological Process	GO:0045619	regulation of lymphocyte differentiation		2.453e-07	0.002056	2.014e-06	1.935e-05	20	203	CD46,ADA,SHH,IHH,IL1B,SOD1,MYB,INHA,INHBA,GATA3,KAT2A,PRDM1,BMP4,GLI2,GLI3,FOXP3,ZMIZ1,RUNX1,DICER1,TGFBR2
GO: Biological Process	GO:0044403	symbiotic process		2.46e-07	0.002062	2.017e-06	1.939e-05	50	911	PCSK5,EPOR,RPL29,ERCC2,CEBPA,PDGFRA,CD46,MET,FBLN1,PLG,MMP9,CXCL12,ANPEP,ATG7,RICTOR,XRCC4,MST1R,CSF1R,NR5A2,CTNNB1,IL6ST,SP1,NCKAP1,INHBB,INPP5K,INSR,BAX,BCL2,BCL2L1,KAT2A,KEAP1,ITGB1,CCNK,DDX5,DDX11,NFE2L2,PTX3,USP7,KDR,NOTCH1,BCL2L11,KRT19,DICER1,LIG4,AAAS,TNF,MORC3,TP53,SMAD3,TP73
GO: Biological Process	GO:0006488	dolichol-linked oligosaccharide biosynthetic process		2.476e-07	0.002075	2.018e-06	1.94e-05	7	19	ALG8,ALG12,MPDU1,ALG2,DPAGT1,SRD5A3,ALG9
GO: Biological Process	GO:0007512	adult heart development		2.476e-07	0.002075	2.018e-06	1.94e-05	7	19	TTN,HAND2,CHD7,SCUBE1,NKX2-5,MYH10,GJA1
GO: Biological Process	GO:0060947	cardiac vascular smooth muscle cell differentiation		2.476e-07	0.002075	2.018e-06	1.94e-05	7	19	PDGFB,PDGFRB,VEGFA,CTNNB1,SRF,GATA6,NOTCH1
GO: Biological Process	GO:0001946	lymphangiogenesis		2.476e-07	0.002075	2.018e-06	1.94e-05	7	19	SOX18,ACVR2B,ACVRL1,PKD1,FOXC1,VEGFA,FLT4
GO: Biological Process	GO:0030540	female genitalia development		2.476e-07	0.002075	2.018e-06	1.94e-05	7	19	FGF10,WNT5A,CHD7,BAX,TBX3,RBP4,LHX1
GO: Biological Process	GO:0090185	negative regulation of kidney development		2.476e-07	0.002075	2.018e-06	1.94e-05	7	19	SALL1,MMP9,SHH,OSR1,CTNNB1,GATA3,BMP4
GO: Biological Process	GO:0006954	inflammatory response		2.558e-07	0.002144	2.083e-06	2.002e-05	46	806	EPO,HIF1A,CEBPA,CEBPB,PARK7,ACVR1,ADA,SLIT2,SCGB1A1,AKT1,MMP9,WNT5A,RICTOR,SCUBE1,CSF1,CSF1R,FOXP1,SMO,IL1B,IL6ST,SOD1,GHRL,PSEN1,GATA3,ZP3,PTGS2,B4GALT1,GHSR,GJA1,BMP2,NFE2L2,PTX3,C5,NOTCH1,FOXP3,CALCA,GPX4,GRN,DICER1,EDNRA,LRP1,CELA1,ELF3,TNF,SMAD3,TP73
GO: Biological Process	GO:0045580	regulation of T cell differentiation		2.568e-07	0.002152	2.09e-06	2.008e-05	18	167	CD46,ADA,SHH,IHH,IL1B,SOD1,MYB,GATA3,KAT2A,PRDM1,BMP4,GLI2,GLI3,FOXP3,ZMIZ1,RUNX1,DICER1,TGFBR2
GO: Biological Process	GO:0045880	positive regulation of smoothened signaling pathway		2.635e-07	0.002208	2.142e-06	2.058e-05	9	37	FOXA1,FOXA2,FGF9,SHH,SCUBE1,SCUBE2,SMO,IHH,STK36
GO: Biological Process	GO:0043413	macromolecule glycosylation		2.727e-07	0.002285	2.212e-06	2.126e-05	23	263	MAN2A1,GCNT3,B3GNT5,DPM3,EXT1,MAGT1,MGAT1,ALG8,ALG12,MPDU1,ALG2,SYVN1,FUT8,TET2,PSEN1,TMEM165,SERP1,DDOST,B4GALT1,DPAGT1,SRD5A3,COG7,ALG9
GO: Biological Process	GO:0006486	protein glycosylation		2.727e-07	0.002285	2.212e-06	2.126e-05	23	263	MAN2A1,GCNT3,B3GNT5,DPM3,EXT1,MAGT1,MGAT1,ALG8,ALG12,MPDU1,ALG2,SYVN1,FUT8,TET2,PSEN1,TMEM165,SERP1,DDOST,B4GALT1,DPAGT1,SRD5A3,COG7,ALG9
GO: Biological Process	GO:0051148	negative regulation of muscle cell differentiation		2.755e-07	0.002309	2.233e-06	2.146e-05	12	73	PDGFB,MECP2,FGF9,SOX6,SHH,MSX1,NKX2-5,FOXP1,BMP2,NOTCH1,YBX1,SMAD4
GO: Biological Process	GO:0042698	ovulation cycle		2.792e-07	0.00234	2.261e-06	2.173e-05	13	87	PDGFRA,SLIT2,NCOR2,ARRB2,FSHR,INHBA,ZP3,PTX3,NOS3,RUNX1,TGFB2,TGFB3,PLEKHA1
GO: Biological Process	GO:0070661	leukocyte proliferation		2.884e-07	0.002417	2.333e-06	2.242e-05	27	348	EPO,HHEX,CEBPB,CD46,ADA,SCGB1A1,FGF10,CXCL12,SHH,CSF1,CSF1R,CTNNB1,IHH,IL1B,ZP4,IL6ST,PRNP,BAX,BCL2,ZP3,PRDM1,GJA1,BMP4,WNT3A,FOXP3,TGFBR2,TP53
GO: Biological Process	GO:0042445	hormone metabolic process		2.918e-07	0.002445	2.358e-06	2.266e-05	23	264	PCSK5,HIF1A,PDGFRA,FOXA1,MECP2,FGFR1,SHH,MED1,TIPARP,ARNT,STC2,FSHR,IL1B,KDM1A,CYP1A2,GATA3,DAB2,BMP2,ALDH1A2,SRD5A3,RBP4,PLEKHA1,TNF
GO: Biological Process	GO:0071453	cellular response to oxygen levels		2.93e-07	0.002455	2.363e-06	2.271e-05	22	244	EPO,HIF1A,TWIST1,CITED2,AKT1,VEGFA,ATG7,SLC8A1,ARNT,STC2,ATP7A,GATA6,IREB2,BCL2,PTGS2,NFE2L2,NOTCH1,EDN1,CCNB1,ENDOG,EPAS1,TP53
GO: Biological Process	GO:0007050	cell cycle arrest		2.93e-07	0.002455	2.363e-06	2.271e-05	22	244	PKD1,PKD2,PRMT1,FGF10,MSH2,PRKACA,PRNP,SOX2,ZBTB17,INHA,INHBA,GATA6,BAX,CCNK,BRCA1,NOTCH1,CCNB1,TGFB2,TGFBR1,TP53,SMAD3,TP73
GO: Biological Process	GO:0030177	positive regulation of Wnt signaling pathway		3.034e-07	0.002542	2.445e-06	2.349e-05	19	187	HHEX,AXIN1,UBE2B,SALL1,FGF9,FGF10,FGFR2,RECK,COL1A1,WNT5A,SHH,POU5F1,DISC1,DAB2,BMP2,SULF2,WNT3A,CDC73,SMAD3
GO: Biological Process	GO:0031647	regulation of protein stability		3.037e-07	0.002545	2.445e-06	2.35e-05	25	306	PARK7,DPM3,UBE2B,MSX1,SMO,SYVN1,PRNP,NCKAP1,BCL2,KAT2A,STK3,STK4,BMP2,USP7,CDC73,GNAQ,DSC3,COG7,SOX17,GRN,EFNA1,MORC3,PDCD10,TP53,SMAD3
GO: Biological Process	GO:0061217	regulation of mesonephros development		3.178e-07	0.002663	2.556e-06	2.457e-05	8	28	NOG,SOX8,SALL1,VEGFA,SMO,GATA3,BMP4,LHX1
GO: Biological Process	GO:0010639	negative regulation of organelle organization		3.244e-07	0.002719	2.606e-06	2.505e-05	31	440	TPM1,ERCC1,CENPF,ADD1,TWIST1,SLIT2,MET,UBE2B,AKT1,FGFR2,FKBP4,ATG7,SIN3A,XRCC4,ARRB2,KDM1A,MYH9,INPP5K,BCL2L1,KAT2A,JARID2,BMP4,BRCA1,EHMT2,BUB1B,FOXP3,TEX14,CCNB1,LIF,TP53,SMAD4
GO: Biological Process	GO:0006305	DNA alkylation		3.255e-07	0.002728	2.608e-06	2.506e-05	14	103	GRHL2,MECP2,PIK3CA,DNMT3L,POU5F1,DPPA3,MBD3,CTCF,PRDM14,GATAD2A,BRCA1,EHMT2,USP7,TDRKH
GO: Biological Process	GO:0030510	regulation of BMP signaling pathway		3.255e-07	0.002728	2.608e-06	2.506e-05	14	103	NOG,ACVRL1,WNT5A,SOSTDC1,MSX1,GATA4,GATA6,BMP4,CHRDL1,KDR,DLX1,NOTCH1,SMAD2,SMAD4
GO: Biological Process	GO:0006306	DNA methylation		3.255e-07	0.002728	2.608e-06	2.506e-05	14	103	GRHL2,MECP2,PIK3CA,DNMT3L,POU5F1,DPPA3,MBD3,CTCF,PRDM14,GATAD2A,BRCA1,EHMT2,USP7,TDRKH
GO: Biological Process	GO:0070231	T cell apoptotic process		3.275e-07	0.002745	2.622e-06	2.52e-05	11	61	HIF1A,ADA,AKT1,WNT5A,BAX,BMP4,GLI3,BCL2L11,TGFB2,EFNA1,TP53
GO: Biological Process	GO:0035886	vascular smooth muscle cell differentiation		3.354e-07	0.002811	2.682e-06	2.578e-05	10	49	PDGFB,PDGFRB,PITX2,FGF9,VEGFA,CTNNB1,SOD2,SRF,GATA6,NOTCH1
GO: Biological Process	GO:0045216	cell-cell junction organization		3.357e-07	0.002813	2.682e-06	2.578e-05	18	170	GRHL2,CSF1R,PRKACA,SNAI1,SRF,ITGB1,GJA1,GJA5,CCM2,FZD5,RUNX1,TGFB2,TGFB3,TGFBR1,LIMS1,CD9,TNF,SMAD3
GO: Biological Process	GO:2001235	positive regulation of apoptotic signaling pathway		3.365e-07	0.00282	2.686e-06	2.581e-05	20	207	PARK7,PLAGL2,MMP9,MSX1,SOD1,INHBA,INHBB,BAX,BCL2,BCL2L1,STK3,STK4,NMT1,BCL2L11,RET,TGFB2,TGFBR1,TP53,SMAD3,TP73
GO: Biological Process	GO:0035909	aorta morphogenesis		3.376e-07	0.002829	2.686e-06	2.582e-05	9	38	PDGFRB,ACVRL1,FGF8,CHD7,SRF,BMPR1A,NOTCH1,TGFB2,LRP1
GO: Biological Process	GO:0048821	erythrocyte development		3.376e-07	0.002829	2.686e-06	2.582e-05	9	38	EPO,ERCC2,KLF2,CITED2,SOX6,MED1,KLF1,GATA1,SRF
GO: Biological Process	GO:0044030	regulation of DNA methylation		3.376e-07	0.002829	2.686e-06	2.582e-05	9	38	GRHL2,MECP2,PIK3CA,DNMT3L,DPPA3,MBD3,PRDM14,BRCA1,EHMT2
GO: Biological Process	GO:0021761	limbic system development		3.385e-07	0.002837	2.691e-06	2.586e-05	15	119	PITX2,NR0B1,FGFR1,FGFR2,SMO,SRF,BAX,LRP8,GLI3,WNT3A,DLX1,TBX3,KIF3A,UBA6,TP73
GO: Biological Process	GO:0036294	cellular response to decreased oxygen levels		3.557e-07	0.00298	2.825e-06	2.715e-05	21	227	EPO,HIF1A,TWIST1,CITED2,AKT1,VEGFA,SLC8A1,ARNT,STC2,ATP7A,GATA6,IREB2,BCL2,PTGS2,NFE2L2,NOTCH1,EDN1,CCNB1,ENDOG,EPAS1,TP53
GO: Biological Process	GO:0006368	transcription elongation from RNA polymerase II promoter		3.664e-07	0.00307	2.905e-06	2.792e-05	13	89	ERCC2,AXIN1,LEO1,SHH,PAF1,CTR9,WDR61,SOX10,DAB2,CCNK,RTF1,CDC73,ELL
GO: Biological Process	GO:0040014	regulation of multicellular organism growth		3.664e-07	0.00307	2.905e-06	2.792e-05	13	89	PIK3CA,NIPBL,FOXS1,CHD7,CSF1,STC2,SMO,RAI1,SOD1,GHRL,BCL2,GHSR,NPPC
GO: Biological Process	GO:0032941	secretion by tissue		3.676e-07	0.00308	2.911e-06	2.798e-05	14	104	ERBB4,HIF1A,ADA,FGF10,VEGFA,ATG7,MED1,NCOR2,MTX1,PRLR,ATP7A,GJA1,DDR1,TP73
GO: Biological Process	GO:0006490	oligosaccharide-lipid intermediate biosynthetic process		3.726e-07	0.003122	2.94e-06	2.825e-05	7	20	ALG8,ALG12,MPDU1,ALG2,DPAGT1,SRD5A3,ALG9
GO: Biological Process	GO:2000696	regulation of epithelial cell differentiation involved in kidney development		3.726e-07	0.003122	2.94e-06	2.825e-05	7	20	SALL1,MMP9,OSR1,CTNNB1,GATA3,LHX1,LIF
GO: Biological Process	GO:0060973	cell migration involved in heart development		3.726e-07	0.003122	2.94e-06	2.825e-05	7	20	PDGFRB,TWIST1,PITX2,HAND2,SEMA3C,BMP4,NOTCH1
GO: Biological Process	GO:0036303	lymph vessel morphogenesis		3.726e-07	0.003122	2.94e-06	2.825e-05	7	20	SOX18,ACVR2B,ACVRL1,PKD1,FOXC1,VEGFA,FLT4
GO: Biological Process	GO:0023061	signal release		3.733e-07	0.003128	2.943e-06	2.828e-05	36	562	HIF1A,PARK7,ACVR2A,ACVR2B,FOXA2,FGFR1,ATG7,APBA1,APBA2,CHD7,SLC18A2,IL1B,MYB,GHRL,PSEN1,INHA,INHBA,INHBB,GATA3,DAB2,BCL2L1,SERP1,SLC30A1,GHSR,GJA1,KISS1R,RAB3A,TBX3,RBP4,RUNX1,EDN1,LIF,LRP1,TNF,SMAD2,SMAD4
GO: Biological Process	GO:2000543	positive regulation of gastrulation		3.772e-07	0.003161	2.968e-06	2.853e-05	6	13	FOXA2,OSR2,OSR1,WNT3A,LHX1,OTX2
GO: Biological Process	GO:0060433	bronchus development		3.772e-07	0.003161	2.968e-06	2.853e-05	6	13	TULP3,WNT7B,FOXP1,SRF,BMP4,TGFBR2
GO: Biological Process	GO:0046632	alpha-beta T cell differentiation		3.78e-07	0.003167	2.971e-06	2.856e-05	15	120	ADA,EOMES,SHH,BCL11B,FOXP1,IHH,MYB,ATP7A,GATA3,BCL2,PRDM1,GLI3,FOXP3,RUNX1,TGFBR2
GO: Biological Process	GO:0060421	positive regulation of heart growth		3.892e-07	0.003262	3.057e-06	2.938e-05	11	62	ERBB4,FGF9,FGFR1,FGFR2,GATA4,GATA6,BMPR1A,NOTCH1,EDN1,ZFPM2,CCNB1
GO: Biological Process	GO:0070838	divalent metal ion transport		3.956e-07	0.003315	3.104e-06	2.983e-05	35	539	EPO,PDGFB,PDGFRB,MAGT1,PKDREJ,RYR1,RYR2,PKD1,PKD2,CXCL12,CHD7,SLC8A1,ARRB2,CATSPER1,STC2,PRKACA,CTNNB1,PRNP,MYB,PSEN1,TMEM165,INPP5K,BAX,CDH23,BCL2,SLC30A1,PTGS2,GJA1,BMP4,WNT3A,PLCB1,NOS3,GRIN2B,EDNRA,TGFB2
GO: Biological Process	GO:0046621	negative regulation of organ growth		4.099e-07	0.003435	3.207e-06	3.082e-05	10	50	NOG,CITED2,FOXP1,STK3,STK4,JARID2,GJA1,RBP4,TGFBR2,TP73
GO: Biological Process	GO:1905209	positive regulation of cardiocyte differentiation		4.099e-07	0.003435	3.207e-06	3.082e-05	10	50	SEMA3C,ARRB2,NKX2-5,GATA4,GATA6,KAT2A,BMP4,WNT3A,EDN1,TGFB2
GO: Biological Process	GO:0045601	regulation of endothelial cell differentiation		4.099e-07	0.003435	3.207e-06	3.082e-05	10	50	ACVRL1,ADD1,VEGFA,CTNNB1,IL1B,BMP4,BMPR1A,NOTCH1,TGFBR1,TNF
GO: Biological Process	GO:0060800	regulation of cell differentiation involved in embryonic placenta development		4.168e-07	0.003493	3.255e-06	3.129e-05	4	4	GCM1,SNAI1,STK3,STK4
GO: Biological Process	GO:2000360	negative regulation of binding of sperm to zona pellucida		4.168e-07	0.003493	3.255e-06	3.129e-05	4	4	ZP4,ASTL,ZP3,OVGP1
GO: Biological Process	GO:0030224	monocyte differentiation		4.291e-07	0.003595	3.34e-06	3.21e-05	9	39	VEGFA,MED1,CSF1,CSF1R,CSF2,FOXP1,SP3,MYH9,BMP4
GO: Biological Process	GO:0030513	positive regulation of BMP signaling pathway		4.291e-07	0.003595	3.34e-06	3.21e-05	9	39	ACVRL1,MSX1,GATA4,GATA6,BMP4,KDR,NOTCH1,SMAD2,SMAD4
GO: Biological Process	GO:1903131	mononuclear cell differentiation		4.291e-07	0.003595	3.34e-06	3.21e-05	9	39	VEGFA,MED1,CSF1,CSF1R,CSF2,FOXP1,SP3,MYH9,BMP4
GO: Biological Process	GO:0048596	embryonic camera-type eye morphogenesis		4.292e-07	0.003597	3.34e-06	3.21e-05	8	29	TWIST1,CITED2,FOXF2,WNT5A,IHH,SP1,SP3,FZD5
GO: Biological Process	GO:0002694	regulation of leukocyte activation		4.313e-07	0.003615	3.353e-06	3.223e-05	39	640	EPO,CEBPA,CEBPB,CD46,ADA,PIK3CA,SCGB1A1,FGF10,AKT1,WNT5A,SHH,MSH2,CTNNB1,IHH,IL1B,ZP4,IL6ST,PRNP,SOD1,MYB,INHA,INHBA,GATA2,GATA3,BCL2,KAT2A,ZP3,PRDM1,BMP4,GLI2,GLI3,WNT3A,FOXP3,GRN,ZMIZ1,RUNX1,DICER1,TGFBR2,SPACA3
GO: Biological Process	GO:2000146	negative regulation of cell motility		4.467e-07	0.003743	3.469e-06	3.334e-05	28	378	TPM1,ERBB4,NOG,PDGFB,ACVRL1,ADA,MECP2,CITED2,SLIT2,FBLN1,AKT1,RECK,CXCL12,SHH,CLIC4,GATA3,SRF,BCL2,BMPR1A,KISS1R,NFE2L2,PLCB1,C5,NOTCH1,NR2F2,TIE1,LRP1,PDCD10
GO: Biological Process	GO:0001558	regulation of cell growth		4.539e-07	0.003803	3.522e-06	3.385e-05	33	494	TRO,ACVR1B,ACVRL1,ADAM10,MECP2,SLIT2,AKT1,CXCL12,VEGFA,SEMA3C,FLT4,WNT5A,SIN3A,MSX1,FOXP1,MYL2,INHBA,DISC1,DAB2,SRF,BCL2,GJA1,WNT3A,CDC73,DDR1,SOX17,EDN1,TGFB2,TGFBR1,LRP1,TP53,SMAD3,SMAD4
GO: Biological Process	GO:0050821	protein stabilization		4.572e-07	0.003831	3.544e-06	3.406e-05	19	192	PARK7,UBE2B,MSX1,SMO,SYVN1,NCKAP1,STK3,STK4,USP7,GNAQ,DSC3,COG7,SOX17,GRN,EFNA1,MORC3,PDCD10,TP53,SMAD3
GO: Biological Process	GO:0044419	interspecies interaction between organisms		4.968e-07	0.004164	3.848e-06	3.698e-05	51	960	PCSK5,EPOR,RPL29,ERCC2,CEBPA,PDGFRA,CD46,MECP2,MET,FBLN1,PLG,MMP9,CXCL12,ANPEP,ATG7,RICTOR,XRCC4,MST1R,CSF1R,NR5A2,CTNNB1,IL6ST,SP1,NCKAP1,INHBB,INPP5K,INSR,BAX,BCL2,BCL2L1,KAT2A,KEAP1,ITGB1,CCNK,DDX5,DDX11,NFE2L2,PTX3,USP7,KDR,NOTCH1,BCL2L11,KRT19,DICER1,LIG4,AAAS,TNF,MORC3,TP53,SMAD3,TP73
GO: Biological Process	GO:0071364	cellular response to epidermal growth factor stimulus		4.984e-07	0.004177	3.857e-06	3.707e-05	10	51	ERBB4,AKT1,FOXC1,COL1A1,MED1,INPP5K,DAB2,IREB2,TDGF1,ERRFI1
GO: Biological Process	GO:0060004	reflex		5.024e-07	0.00421	3.884e-06	3.732e-05	12	77	ERBB4,HIF1A,VEGFA,MED1,NCOR2,MTX1,PRLR,ATP7A,CDH23,GJA1,DDR1,FOXP2
GO: Biological Process	GO:1901135	carbohydrate derivative metabolic process		5.146e-07	0.004312	3.974e-06	3.82e-05	63	1299	HIF1A,MAN2A1,GCNT3,PDGFB,B3GNT5,PDGFRB,PARK7,DPM3,EXT1,MAGT1,FOXA2,ADA,MECP2,MGAT1,ALG8,AKT1,ALG12,FOXC1,COL2A1,DDIT4,MPDU1,MSH2,ALG2,ARNT,PRKCSH,CTNNB1,IHH,SYVN1,IL1B,FUT8,ADCY10,TET2,ATP7A,PSEN1,TMEM165,INSR,GATA1,BAX,BCL2,BCL2L1,SERP1,DDOST,B4GALT1,BMP2,IMPAD1,SULF2,PTX3,PLCB1,GAPDHS,ALDH5A1,NOS3,DPAGT1,NPPC,GNPDA1,SRD5A3,COG7,CCNB1,AAAS,OVGP1,ICMT,ALG9,CELA1,TP53
GO: Biological Process	GO:0016032	viral process		5.165e-07	0.004328	3.985e-06	3.83e-05	47	853	PCSK5,EPOR,RPL29,ERCC2,CEBPA,PDGFRA,CD46,FBLN1,MMP9,CXCL12,ANPEP,ATG7,RICTOR,XRCC4,MST1R,CSF1R,NR5A2,CTNNB1,IL6ST,SP1,NCKAP1,INPP5K,INSR,BAX,BCL2,BCL2L1,KAT2A,KEAP1,ITGB1,CCNK,DDX5,DDX11,NFE2L2,PTX3,USP7,KDR,NOTCH1,BCL2L11,KRT19,DICER1,LIG4,AAAS,TNF,MORC3,TP53,SMAD3,TP73
GO: Biological Process	GO:0051783	regulation of nuclear division		5.325e-07	0.004462	4.105e-06	3.945e-05	20	213	PDGFB,CENPF,PDGFRB,MET,UBE2B,FGF8,FGFR2,NIPBL,WNT5A,MSX1,IL1B,INSR,BMP4,BUB1B,PLCB1,TEX14,EDN1,CCNB1,LIF,TNF
GO: Biological Process	GO:0051890	regulation of cardioblast differentiation		5.363e-07	0.004494	4.112e-06	3.952e-05	5	8	NKX2-5,GATA4,GATA6,WNT3A,TGFB2
GO: Biological Process	GO:0072033	renal vesicle formation		5.363e-07	0.004494	4.112e-06	3.952e-05	5	8	SOX8,SALL1,SMO,CTNNB1,KIF26B
GO: Biological Process	GO:0032906	transforming growth factor beta2 production		5.363e-07	0.004494	4.112e-06	3.952e-05	5	8	HIF1A,GATA6,TGFB2,SMAD3,SMAD4
GO: Biological Process	GO:0032278	positive regulation of gonadotropin secretion		5.363e-07	0.004494	4.112e-06	3.952e-05	5	8	ACVR2A,INHA,INHBA,INHBB,SMAD4
GO: Biological Process	GO:0032909	regulation of transforming growth factor beta2 production		5.363e-07	0.004494	4.112e-06	3.952e-05	5	8	HIF1A,GATA6,TGFB2,SMAD3,SMAD4
GO: Biological Process	GO:0060956	endocardial cell differentiation		5.363e-07	0.004494	4.112e-06	3.952e-05	5	8	SOX18,ACVR1,NOTCH1,SOX17,SMAD4
GO: Biological Process	GO:1901099	negative regulation of signal transduction in absence of ligand		5.413e-07	0.004536	4.142e-06	3.981e-05	9	40	FGF10,AKT1,COL2A1,CSF2,IL1B,GATA1,BCL2,BCL2L1,TNF
GO: Biological Process	GO:2001240	negative regulation of extrinsic apoptotic signaling pathway in absence of ligand		5.413e-07	0.004536	4.142e-06	3.981e-05	9	40	FGF10,AKT1,COL2A1,CSF2,IL1B,GATA1,BCL2,BCL2L1,TNF
GO: Biological Process	GO:0045604	regulation of epidermal cell differentiation		5.44e-07	0.004559	4.156e-06	3.994e-05	11	64	MAFG,GRHL2,MAFF,FOXC1,MED1,KEAP1,BMP4,NOTCH1,RUNX1,TGFB2,ERRFI1
GO: Biological Process	GO:0001836	release of cytochrome c from mitochondria		5.44e-07	0.004559	4.156e-06	3.994e-05	11	64	AKT1,MMP9,ARRB2,SOD2,ATP7A,BAX,BCL2,BCL2L1,BCL2L11,TP53,TP73
GO: Biological Process	GO:0072234	metanephric nephron tubule development		5.467e-07	0.004581	4.172e-06	4.01e-05	7	21	SOX8,PKD1,PKD2,WNT7B,POU3F3,OSR1,LIF
GO: Biological Process	GO:0030522	intracellular receptor signaling pathway		5.654e-07	0.004738	4.311e-06	4.144e-05	24	295	PARK7,FOXA1,AXIN1,TWIST1,CITED2,NR0B1,FKBP4,DDX17,MED1,NCOR2,ARNT,ARRB2,FSHR,NR5A2,FOXP1,CTNNB1,DAB2,DDX5,ALDH1A2,BRCA1,KLF9,NR4A2,RUNX1,NR2F2
GO: Biological Process	GO:0051054	positive regulation of DNA metabolic process		5.738e-07	0.004809	4.371e-06	4.201e-05	20	214	ERCC1,ERCC2,PDGFB,PDGFRB,GRHL2,MECP2,UBE2B,FGF10,AKT1,DNMT3L,VEGFA,MSH2,ARRB2,CTNNB1,BAX,DDX11,BRCA1,USP7,PARN,ENDOG
GO: Biological Process	GO:0007595	lactation		6.033e-07	0.005055	4.587e-06	4.409e-05	10	52	ERBB4,HIF1A,VEGFA,MED1,NCOR2,MTX1,PRLR,ATP7A,GJA1,DDR1
GO: Biological Process	GO:0060156	milk ejection reflex		6.033e-07	0.005055	4.587e-06	4.409e-05	10	52	ERBB4,HIF1A,VEGFA,MED1,NCOR2,MTX1,PRLR,ATP7A,GJA1,DDR1
GO: Biological Process	GO:0006809	nitric oxide biosynthetic process		6.168e-07	0.005169	4.686e-06	4.504e-05	13	93	EPOR,KLF2,PKD2,AKT1,IL1B,SOD2,INSR,PTGS2,PTX3,NOS3,EDN1,TNF,SMAD3
GO: Biological Process	GO:0070663	regulation of leukocyte proliferation		6.239e-07	0.005228	4.736e-06	4.551e-05	22	255	EPO,HHEX,CEBPB,CD46,ADA,SCGB1A1,FGF10,SHH,CSF1,CTNNB1,IHH,IL1B,ZP4,IL6ST,PRNP,BCL2,ZP3,PRDM1,BMP4,WNT3A,FOXP3,TGFBR2
GO: Biological Process	GO:0034968	histone lysine methylation		6.451e-07	0.005406	4.892e-06	4.702e-05	15	125	MECP2,KDM6A,CTR9,CTNNB1,WDR61,KDM1A,MYB,TET2,GATA3,RTF1,JARID2,PYGO2,BRCA1,EHMT2,SMAD4
GO: Biological Process	GO:0001933	negative regulation of protein phosphorylation		6.483e-07	0.005433	4.912e-06	4.721e-05	32	478	HHEX,NOG,CEBPA,PARK7,TWIST1,SLIT2,MET,CACTIN,FBLN1,UBE2B,AKT1,DDIT4,ARRB2,IL1B,PRNP,PSEN1,INPP5K,INPPL1,INSR,DAB2,BAX,BMP4,RPS6KA6,GNAQ,GPRC5A,NR2F2,CCNB1,LIF,EFNA1,ERRFI1,SMAD4,TP73
GO: Biological Process	GO:0007204	positive regulation of cytosolic calcium ion concentration		6.622e-07	0.00555	5.013e-06	4.818e-05	27	363	EPO,EPOR,PDGFRA,RYR1,RYR2,PKD1,PKD2,CHD7,SLC8A1,GNA13,PRKACA,IL1B,PRNP,GHRL,GATA2,BAX,BCL2,GJA1,BMP4,PLCB1,KDR,CALCA,GRIN2B,EDN1,EDNRA,TGFB2,LRP1
GO: Biological Process	GO:0071456	cellular response to hypoxia		6.654e-07	0.005576	5.031e-06	4.835e-05	20	216	EPO,HIF1A,TWIST1,CITED2,AKT1,VEGFA,SLC8A1,ARNT,STC2,ATP7A,GATA6,BCL2,PTGS2,NFE2L2,NOTCH1,EDN1,CCNB1,ENDOG,EPAS1,TP53
GO: Biological Process	GO:1902107	positive regulation of leukocyte differentiation		6.658e-07	0.005579	5.031e-06	4.835e-05	18	178	CD46,ADA,SHH,CSF1,CSF1R,IHH,IL1B,MYB,GATA3,PRDM1,GLI2,GLI3,FOXP3,ZMIZ1,RUNX1,LIF,TGFBR2,TNF
GO: Biological Process	GO:1990138	neuron projection extension		6.793e-07	0.005692	5.128e-06	4.929e-05	19	197	MECP2,SLIT2,CXCL12,VEGFA,SEMA3C,WNT5A,SIN3A,SMO,CTNNB1,KDM1A,DISC1,SRF,NDN,ITGB1,WNT3A,DDR1,LAMB2,LRP1,EMX1
GO: Biological Process	GO:0030308	negative regulation of cell growth		7.16e-07	0.006	5.401e-06	5.191e-05	20	217	TRO,ACVR1B,ACVRL1,MECP2,SLIT2,SEMA3C,WNT5A,MSX1,FOXP1,MYL2,INHBA,DAB2,BCL2,GJA1,WNT3A,SOX17,TGFB2,TP53,SMAD3,SMAD4
GO: Biological Process	GO:0021517	ventral spinal cord development		7.269e-07	0.006091	5.478e-06	5.265e-05	10	53	SHH,GIGYF2,FOXP1,GATA2,LRP8,GLI2,GLI3,DICER1,LHX1,OLIG2
GO: Biological Process	GO:0043535	regulation of blood vessel endothelial cell migration		7.391e-07	0.006194	5.565e-06	5.349e-05	17	161	HIF1A,PDGFB,ACVRL1,MECP2,AMOT,AKT1,FGFR1,VEGFA,SP1,GATA2,PTGS2,NFE2L2,KDR,NOS3,NOTCH1,EFNA1,PDCD10
GO: Biological Process	GO:0030162	regulation of proteolysis		7.432e-07	0.006228	5.591e-06	5.373e-05	44	784	CEBPA,PARK7,AXIN1,FBLN1,PKD1,AKT1,MMP9,RECK,FOXF2,VEGFA,ATG7,SHH,ARRB2,PRKACA,IL1B,PRNP,SOX2,MYH9,PSEN1,INPP5B,DISC1,DAB2,BAX,BCL2L1,KEAP1,ASTL,PTGS2,NFE2L2,WNT3A,USP7,GNA12,C5,SERPINA7,BCL2L11,GRN,GRIN2B,RET,EFNA1,IFT88,TNF,TNP1,SERPINA5,TP53,SMAD3
[truncated: 153,249 more rows]

## Sheet: Functional_prio_results
Rank	GeneSymbol	GeneId	GO: Molecular Function Score	GO: Molecular Function pValue	GO: Biological Process Score	GO: Biological Process pValue	GO: Cellular Component Score	GO: Cellular Component pValue	Human Phenotype Score	Human Phenotype pValue	Mouse Phenotype Score	Mouse Phenotype pValue	Pathway Score	Pathway pValue	Pubmed Score	Pubmed pValue	Coexpression Score	Coexpression pValue	Coexpression Atlas Score	Coexpression Atlas pValue	Disease Score	Disease pValue	Average Score	Overall pValue
[truncated: 49 more rows]
