# Supplementary material for: Weighted Gene Correlation Network Meta-Analysis Reveals Functional Candidate Genes Associated with High- and Sub-Fertile Reproductive Performance in Beef Cattle
Source: Genes (Basel). 2020 May 12;11(5):543. doi: 10.3390/genes11050543 (PMC7290847; doi:10.3390/genes11050543)
Supplement: Supplementary file 1 [file genes-11-00543-s001.zip › Supplementary_Table7.xlsx]

## Sheet: Variants_fixed_fucntional_cand
Supplementary Table 8: Fized variants in functional candidate genes
Uploaded_variation	Location	Allele	Consequence	IMPACT	SYMBOL	Gene	Feature_type	Feature	BIOTYPE	EXON	INTRON	HGVSc	HGVSp	cDNA_position	CDS_position	Protein_position	Amino_acids	Codons	Existing_variation	DISTANCE	STRAND	FLAGS	SYMBOL_SOURCE	HGNC_ID	TSL	APPRIS	ENSP	SWISSPROT	TREMBL	UNIPARC	SIFT	CLIN_SIG	SOMATIC	PHENO	group
.	1:70176772-70176772	A	upstream_gene_variant	MODIFIER	IQCG	ENSBTAG00000018025	Transcript	ENSBTAT00000023995	protein_coding	-	-	-	-	-	-	-	-	-	rs109948765	3672	1	-	VGNC	-	-	-	ENSBTAP00000023995	-	F1MWI0	UPI0000F33DF0	-	-	-	-	HF
.	1:70176795-70176795	C	upstream_gene_variant	MODIFIER	IQCG	ENSBTAG00000018025	Transcript	ENSBTAT00000023995	protein_coding	-	-	-	-	-	-	-	-	-	rs136523490	3649	1	-	VGNC	-	-	-	ENSBTAP00000023995	-	F1MWI0	UPI0000F33DF0	-	-	-	-	HF
.	1:70176897-70176897	A	upstream_gene_variant	MODIFIER	IQCG	ENSBTAG00000018025	Transcript	ENSBTAT00000023995	protein_coding	-	-	-	-	-	-	-	-	-	rs109800196	3547	1	-	VGNC	-	-	-	ENSBTAP00000023995	-	F1MWI0	UPI0000F33DF0	-	-	-	-	HF
.	1:70177085-70177085	C	upstream_gene_variant	MODIFIER	IQCG	ENSBTAG00000018025	Transcript	ENSBTAT00000023995	protein_coding	-	-	-	-	-	-	-	-	-	rs135148088	3359	1	-	VGNC	-	-	-	ENSBTAP00000023995	-	F1MWI0	UPI0000F33DF0	-	-	-	-	HF
.	1:70178204-70178204	A	upstream_gene_variant	MODIFIER	IQCG	ENSBTAG00000018025	Transcript	ENSBTAT00000023995	protein_coding	-	-	-	-	-	-	-	-	-	rs110183174	2240	1	-	VGNC	-	-	-	ENSBTAP00000023995	-	F1MWI0	UPI0000F33DF0	-	-	-	-	HF
.	1:70178293-70178293	T	upstream_gene_variant	MODIFIER	IQCG	ENSBTAG00000018025	Transcript	ENSBTAT00000023995	protein_coding	-	-	-	-	-	-	-	-	-	rs110880131	2151	1	-	VGNC	-	-	-	ENSBTAP00000023995	-	F1MWI0	UPI0000F33DF0	-	-	-	-	HF
.	1:70178413-70178413	G	upstream_gene_variant	MODIFIER	IQCG	ENSBTAG00000018025	Transcript	ENSBTAT00000023995	protein_coding	-	-	-	-	-	-	-	-	-	rs109138790	2031	1	-	VGNC	-	-	-	ENSBTAP00000023995	-	F1MWI0	UPI0000F33DF0	-	-	-	-	HF
.	1:70178539-70178539	T	upstream_gene_variant	MODIFIER	IQCG	ENSBTAG00000018025	Transcript	ENSBTAT00000023995	protein_coding	-	-	-	-	-	-	-	-	-	rs110303287	1905	1	-	VGNC	-	-	-	ENSBTAP00000023995	-	F1MWI0	UPI0000F33DF0	-	-	-	-	HF
.	1:70178591-70178591	C	upstream_gene_variant	MODIFIER	IQCG	ENSBTAG00000018025	Transcript	ENSBTAT00000023995	protein_coding	-	-	-	-	-	-	-	-	-	rs109245466	1853	1	-	VGNC	-	-	-	ENSBTAP00000023995	-	F1MWI0	UPI0000F33DF0	-	-	-	-	HF
.	1:70178829-70178829	C	upstream_gene_variant	MODIFIER	IQCG	ENSBTAG00000018025	Transcript	ENSBTAT00000023995	protein_coding	-	-	-	-	-	-	-	-	-	rs109278810	1615	1	-	VGNC	-	-	-	ENSBTAP00000023995	-	F1MWI0	UPI0000F33DF0	-	-	-	-	HF
.	1:107181881-107181881	A	splice_donor_variant	HIGH	IFT80	ENSBTAG00000031572	Transcript	ENSBTAT00000044761	protein_coding	-	15/18	-	-	-	-	-	-	-	-	-	1	-	EntrezGene	-	-	-	ENSBTAP00000042227	-	F1N0G0	-	-	-	-	-	HF
.	11:96487780-96487781	-	splice_region_variant,intron_variant	LOW	MAPKAP1	ENSBTAG00000010271	Transcript	ENSBTAT00000013577	protein_coding	-	2019-12-02	-	-	-	-	-	-	-	-	-	-1	-	VGNC	-	-	-	ENSBTAP00000013577	A2VDU2	-	UPI0000583677	-	-	-	-	HF
.	11:96487780-96487781	-	splice_region_variant,intron_variant	LOW	MAPKAP1	ENSBTAG00000010271	Transcript	ENSBTAT00000070428	protein_coding	-	2019-11-01	-	-	-	-	-	-	-	-	-	-1	-	VGNC	-	-	-	ENSBTAP00000073079	-	-	UPI0000583677	-	-	-	-	HF
.	11:96487780-96487781	-	splice_region_variant,intron_variant	LOW	MAPKAP1	ENSBTAG00000010271	Transcript	ENSBTAT00000078717	protein_coding	-	2019-11-02	-	-	-	-	-	-	-	-	-	-1	-	VGNC	-	-	-	ENSBTAP00000061652	-	-	-	-	-	-	-	HF
.	11:96487780-96487781	-	splice_region_variant,intron_variant	LOW	MAPKAP1	ENSBTAG00000010271	Transcript	ENSBTAT00000080097	protein_coding	-	2019-11-01	-	-	-	-	-	-	-	-	-	-1	-	VGNC	-	-	-	ENSBTAP00000071041	-	-	UPI0000583677	-	-	-	-	HF
.	11:96487780-96487781	-	splice_region_variant,intron_variant	LOW	MAPKAP1	ENSBTAG00000010271	Transcript	ENSBTAT00000080311	protein_coding	-	2019-11-01	-	-	-	-	-	-	-	-	-	-1	-	VGNC	-	-	-	ENSBTAP00000063173	-	-	UPI0000583677	-	-	-	-	HF
.	11:96487780-96487781	-	splice_region_variant,intron_variant	LOW	MAPKAP1	ENSBTAG00000010271	Transcript	ENSBTAT00000083324	protein_coding	-	2019-10-01	-	-	-	-	-	-	-	-	-	-1	-	VGNC	-	-	-	ENSBTAP00000064500	-	-	UPI0000583678	-	-	-	-	HF
.	11:96487785-96487785	G	splice_region_variant,intron_variant	LOW	MAPKAP1	ENSBTAG00000010271	Transcript	ENSBTAT00000013577	protein_coding	-	2019-12-02	-	-	-	-	-	-	-	-	-	-1	-	VGNC	-	-	-	ENSBTAP00000013577	A2VDU2	-	UPI0000583677	-	-	-	-	HF
.	11:96487785-96487785	G	splice_region_variant,intron_variant	LOW	MAPKAP1	ENSBTAG00000010271	Transcript	ENSBTAT00000070428	protein_coding	-	2019-11-01	-	-	-	-	-	-	-	-	-	-1	-	VGNC	-	-	-	ENSBTAP00000073079	-	-	UPI0000583677	-	-	-	-	HF
.	11:96487785-96487785	G	splice_region_variant,intron_variant	LOW	MAPKAP1	ENSBTAG00000010271	Transcript	ENSBTAT00000078717	protein_coding	-	2019-11-02	-	-	-	-	-	-	-	-	-	-1	-	VGNC	-	-	-	ENSBTAP00000061652	-	-	-	-	-	-	-	HF
.	11:96487785-96487785	G	splice_region_variant,intron_variant	LOW	MAPKAP1	ENSBTAG00000010271	Transcript	ENSBTAT00000080097	protein_coding	-	2019-11-01	-	-	-	-	-	-	-	-	-	-1	-	VGNC	-	-	-	ENSBTAP00000071041	-	-	UPI0000583677	-	-	-	-	HF
.	11:96487785-96487785	G	splice_region_variant,intron_variant	LOW	MAPKAP1	ENSBTAG00000010271	Transcript	ENSBTAT00000080311	protein_coding	-	2019-11-01	-	-	-	-	-	-	-	-	-	-1	-	VGNC	-	-	-	ENSBTAP00000063173	-	-	UPI0000583677	-	-	-	-	HF
.	11:96487785-96487785	G	splice_region_variant,intron_variant	LOW	MAPKAP1	ENSBTAG00000010271	Transcript	ENSBTAT00000083324	protein_coding	-	2019-10-01	-	-	-	-	-	-	-	-	-	-1	-	VGNC	-	-	-	ENSBTAP00000064500	-	-	UPI0000583678	-	-	-	-	HF
.	14:614762-614762	CTG	inframe_insertion,splice_region_variant	MODERATE	HSF1	ENSBTAG00000020751	Transcript	ENSBTAT00000027654	protein_coding	-	-	-	-	2056-2057	1302-1303	434-435	-/Q	-/CAG	-	-	-1	-	VGNC	-	-	-	ENSBTAP00000027654	Q08DJ8	-	UPI0000E2680D	-	-	-	-	HF
.	14:614762-614762	CTG	inframe_insertion,splice_region_variant	MODERATE	HSF1	ENSBTAG00000020751	Transcript	ENSBTAT00000083220	protein_coding	-	-	-	-	2140-2141	1386-1387	462-463	-/Q	-/CAG	-	-	-1	-	VGNC	-	-	-	ENSBTAP00000062137	-	-	UPI000383FF6D	-	-	-	-	HF
.	15:7968443-7968443	C	downstream_gene_variant	MODIFIER	PGR	ENSBTAG00000024648	Transcript	ENSBTAT00000010545	protein_coding	-	-	-	-	-	-	-	-	-	-	1458	1	-	EntrezGene	-	-	-	ENSBTAP00000010545	-	F1N712	-	-	-	-	-	HF
.	15:7969842-7969842	G	downstream_gene_variant	MODIFIER	PGR	ENSBTAG00000024648	Transcript	ENSBTAT00000010545	protein_coding	-	-	-	-	-	-	-	-	-	rs208289597	2857	1	-	EntrezGene	-	-	-	ENSBTAP00000010545	-	F1N712	-	-	-	-	-	HF
.	15:7969922-7969922	C	downstream_gene_variant	MODIFIER	PGR	ENSBTAG00000024648	Transcript	ENSBTAT00000010545	protein_coding	-	-	-	-	-	-	-	-	-	rs208479533	2937	1	-	EntrezGene	-	-	-	ENSBTAP00000010545	-	F1N712	-	-	-	-	-	HF
.	15:35402965-35402965	A	downstream_gene_variant	MODIFIER	PIK3C2A	ENSBTAG00000004901	Transcript	ENSBTAT00000046627	protein_coding	-	-	-	-	-	-	-	-	-	rs41758377	2344	1	-	HGNC	HGNC:8971	-	-	ENSBTAP00000043907	-	E1BE68	UPI000D539811	-	-	-	-	HF
.	25:26204049-26204049	G	downstream_gene_variant	MODIFIER	TBX6	ENSBTAG00000009046	Transcript	ENSBTAT00000011919	protein_coding	-	-	-	-	-	-	-	-	-	rs42068181	2275	1	-	VGNC	-	-	-	ENSBTAP00000011919	E1BEA8	-	UPI0000612F91	-	-	-	-	HF
.	3:79741787-79741787	T	downstream_gene_variant	MODIFIER	LEPR	ENSBTAG00000005910	Transcript	ENSBTAT00000007764	protein_coding	-	-	-	-	-	-	-	-	-	rs43348728	133	-1	-	VGNC	-	-	-	ENSBTAP00000007764	-	F1N1E9	UPI000D535027	-	-	-	-	HF
.	3:79741787-79741787	T	downstream_gene_variant	MODIFIER	LEPR	ENSBTAG00000005910	Transcript	ENSBTAT00000067031	protein_coding	-	-	-	-	-	-	-	-	-	rs43348728	4434	-1	-	VGNC	-	-	-	ENSBTAP00000073045	-	-	UPI000D53923D	-	-	-	-	HF
.	3:79741787-79741787	T	downstream_gene_variant	MODIFIER	LEPR	ENSBTAG00000005910	Transcript	ENSBTAT00000071020	protein_coding	-	-	-	-	-	-	-	-	-	rs43348728	133	-1	-	VGNC	-	-	-	ENSBTAP00000073431	-	-	-	-	-	-	-	HF
.	3:79745217-79745217	T	downstream_gene_variant	MODIFIER	LEPR	ENSBTAG00000005910	Transcript	ENSBTAT00000067031	protein_coding	-	-	-	-	-	-	-	-	-	rs43349234	1004	-1	-	VGNC	-	-	-	ENSBTAP00000073045	-	-	UPI000D53923D	-	-	-	-	HF
.	5:97335440-97335440	C	downstream_gene_variant	MODIFIER	DUSP16	ENSBTAG00000010763	Transcript	ENSBTAT00000000929	protein_coding	-	-	-	-	-	-	-	-	-	rs110314527	904	1	-	VGNC	-	-	-	ENSBTAP00000000929	-	E1BAA9	UPI0000EBCA59	-	-	-	-	HF
.	5:97338066-97338066	C	downstream_gene_variant	MODIFIER	DUSP16	ENSBTAG00000010763	Transcript	ENSBTAT00000000929	protein_coding	-	-	-	-	-	-	-	-	-	rs135501846	3530	1	-	VGNC	-	-	-	ENSBTAP00000000929	-	E1BAA9	UPI0000EBCA59	-	-	-	-	HF
.	16:2280783-2280783	A	missense_variant	MODERATE	MDM4	ENSBTAG00000006255	Transcript	ENSBTAT00000008209	protein_coding	2019-11-05	-	-	-	401	322	108	A/T	Gca/Aca	rs42705987	-	1	-	VGNC	-	-	-	ENSBTAP00000008209	-	F1N736	UPI00005C1980	tolerated(1)	-	-	-	SF
.	16:4718662-4718662	C	missense_variant	MODERATE	PIGR	ENSBTAG00000019798	Transcript	ENSBTAT00000026377	protein_coding	2013-08-01	-	-	-	1652	1510	504	T/A	Acc/Gcc	rs41790811	-	-1	-	VGNC	-	-	-	ENSBTAP00000026377	-	F1MR22	-	tolerated(1)	-	-	-	SF
.	16:4718662-4718662	C	missense_variant	MODERATE	PIGR	ENSBTAG00000019798	Transcript	ENSBTAT00000054718	protein_coding	2013-07-01	-	-	-	1675	1510	504	T/A	Acc/Gcc	rs41790811	-	-1	-	VGNC	-	-	-	ENSBTAP00000050920	-	F1MR22	-	tolerated(1)	-	-	-	SF
.	16:4718662-4718662	C	missense_variant	MODERATE	PIGR	ENSBTAG00000019798	Transcript	ENSBTAT00000063804	protein_coding	2019-10-05	-	-	-	1311	856	286	T/A	Acc/Gcc	rs41790811	-	-1	-	VGNC	-	-	-	ENSBTAP00000056364	-	G5E6M1	-	tolerated(1)	-	-	-	SF
.	16:4719816-4719816	T	missense_variant	MODERATE	PIGR	ENSBTAG00000019798	Transcript	ENSBTAT00000026377	protein_coding	2013-07-01	-	-	-	1445	1303	435	A/T	Gcc/Acc	rs41790822	-	-1	-	VGNC	-	-	-	ENSBTAP00000026377	-	F1MR22	-	deleterious(0.04)	-	-	-	SF
.	16:4719816-4719816	T	missense_variant	MODERATE	PIGR	ENSBTAG00000019798	Transcript	ENSBTAT00000054718	protein_coding	2013-06-01	-	-	-	1468	1303	435	A/T	Gcc/Acc	rs41790822	-	-1	-	VGNC	-	-	-	ENSBTAP00000050920	-	F1MR22	-	deleterious(0.04)	-	-	-	SF
.	16:4719816-4719816	T	missense_variant	MODERATE	PIGR	ENSBTAG00000019798	Transcript	ENSBTAT00000063804	protein_coding	2019-10-04	-	-	-	1104	649	217	A/T	Gcc/Acc	rs41790822	-	-1	-	VGNC	-	-	-	ENSBTAP00000056364	-	G5E6M1	-	tolerated(0.06)	-	-	-	SF
.	16:4719907-4719907	T	missense_variant	MODERATE	PIGR	ENSBTAG00000019798	Transcript	ENSBTAT00000026377	protein_coding	2013-07-01	-	-	-	1354	1212	404	M/I	atG/atA	rs41790826	-	-1	-	VGNC	-	-	-	ENSBTAP00000026377	-	F1MR22	-	deleterious(0.05)	-	-	-	SF
.	16:4719907-4719907	T	missense_variant	MODERATE	PIGR	ENSBTAG00000019798	Transcript	ENSBTAT00000054718	protein_coding	2013-06-01	-	-	-	1377	1212	404	M/I	atG/atA	rs41790826	-	-1	-	VGNC	-	-	-	ENSBTAP00000050920	-	F1MR22	-	deleterious(0.05)	-	-	-	SF
.	16:4719907-4719907	T	missense_variant	MODERATE	PIGR	ENSBTAG00000019798	Transcript	ENSBTAT00000063804	protein_coding	2019-10-04	-	-	-	1013	558	186	M/I	atG/atA	rs41790826	-	-1	-	VGNC	-	-	-	ENSBTAP00000056364	-	G5E6M1	-	deleterious(0.04)	-	-	-	SF
.	16:4721487-4721487	T	missense_variant	MODERATE	PIGR	ENSBTAG00000019798	Transcript	ENSBTAT00000026377	protein_coding	2013-06-01	-	-	-	935	793	265	H/N	Cat/Aat	rs41580873	-	-1	-	VGNC	-	-	-	ENSBTAP00000026377	-	F1MR22	-	tolerated(1)	-	-	-	SF
.	16:4721487-4721487	T	missense_variant	MODERATE	PIGR	ENSBTAG00000019798	Transcript	ENSBTAT00000054718	protein_coding	2013-05-01	-	-	-	958	793	265	H/N	Cat/Aat	rs41580873	-	-1	-	VGNC	-	-	-	ENSBTAP00000050920	-	F1MR22	-	tolerated(1)	-	-	-	SF
.	16:4721797-4721797	C	missense_variant	MODERATE	PIGR	ENSBTAG00000019798	Transcript	ENSBTAT00000026377	protein_coding	2013-04-01	-	-	-	627	485	162	I/R	aTa/aGa	-	-	-1	-	VGNC	-	-	-	ENSBTAP00000026377	-	F1MR22	-	tolerated(0.94)	-	-	-	SF
.	16:4721797-4721797	C	missense_variant	MODERATE	PIGR	ENSBTAG00000019798	Transcript	ENSBTAT00000054718	protein_coding	2013-03-01	-	-	-	650	485	162	I/R	aTa/aGa	-	-	-1	-	VGNC	-	-	-	ENSBTAP00000050920	-	F1MR22	-	tolerated(0.94)	-	-	-	SF
.	16:26106168-26106168	A	missense_variant	MODERATE	MIA3	ENSBTAG00000018824	Transcript	ENSBTAT00000025055	protein_coding	2028-04-01	-	-	-	443	417	139	D/E	gaC/gaA	rs110885793	-	1	-	VGNC	-	-	-	ENSBTAP00000025055	-	G5E5L5	UPI000D6DC432	tolerated(1)	-	-	-	SF
.	16:26106168-26106168	A	missense_variant	MODERATE	MIA3	ENSBTAG00000018824	Transcript	ENSBTAT00000069642	protein_coding	2029-04-01	-	-	-	443	417	139	D/E	gaC/gaA	rs110885793	-	1	-	VGNC	-	-	-	ENSBTAP00000067728	-	-	UPI000D532325	tolerated(1)	-	-	-	SF
.	16:26106168-26106168	A	missense_variant	MODERATE	MIA3	ENSBTAG00000018824	Transcript	ENSBTAT00000070003	protein_coding	2027-04-01	-	-	-	443	417	139	D/E	gaC/gaA	rs110885793	-	1	-	VGNC	-	-	-	ENSBTAP00000073568	-	-	UPI000D5316D2	tolerated(1)	-	-	-	SF
.	16:26106168-26106168	A	missense_variant	MODERATE	MIA3	ENSBTAG00000018824	Transcript	ENSBTAT00000072492	protein_coding	2029-04-01	-	-	-	417	417	139	D/E	gaC/gaA	rs110885793	-	1	-	VGNC	-	-	-	ENSBTAP00000072919	-	-	-	tolerated(1)	-	-	-	SF
.	16:49554549-49554549	G	5_prime_UTR_variant	MODIFIER	ARHGEF16	ENSBTAG00000020837	Transcript	ENSBTAT00000027769	protein_coding	2015-04-01	-	-	-	877	-	-	-	-	rs209526046	-	-1	-	VGNC	-	-	-	ENSBTAP00000027769	-	A7YY32,F1MFR9	UPI00015C7083	-	-	-	-	SF
.	16:80138495-80138495	G	downstream_gene_variant	MODIFIER	PPP1R12B	ENSBTAG00000011772	Transcript	ENSBTAT00000015631	protein_coding	-	-	-	-	-	-	-	-	-	rs43756312	249	-1	-	HGNC	HGNC:7619	-	-	ENSBTAP00000015631	-	G3X6Y0	-	-	-	-	-	SF
.	16:80138495-80138495	G	downstream_gene_variant	MODIFIER	PPP1R12B	ENSBTAG00000011772	Transcript	ENSBTAT00000065424	protein_coding	-	-	-	-	-	-	-	-	-	rs43756312	249	-1	-	HGNC	HGNC:7619	-	-	ENSBTAP00000055124	-	G3MZX0	-	-	-	-	-	SF
.	16:80138495-80138495	G	downstream_gene_variant	MODIFIER	PPP1R12B	ENSBTAG00000011772	Transcript	ENSBTAT00000070021	protein_coding	-	-	-	-	-	-	-	-	-	rs43756312	249	-1	-	HGNC	HGNC:7619	-	-	ENSBTAP00000065965	-	-	-	-	-	-	-	SF
.	16:80138495-80138495	G	downstream_gene_variant	MODIFIER	PPP1R12B	ENSBTAG00000011772	Transcript	ENSBTAT00000073413	protein_coding	-	-	-	-	-	-	-	-	-	rs43756312	249	-1	-	HGNC	HGNC:7619	-	-	ENSBTAP00000067707	-	-	-	-	-	-	-	SF
.	16:80138495-80138495	G	downstream_gene_variant	MODIFIER	PPP1R12B	ENSBTAG00000011772	Transcript	ENSBTAT00000074900	protein_coding	-	-	-	-	-	-	-	-	-	rs43756312	3101	-1	-	HGNC	HGNC:7619	-	-	ENSBTAP00000057277	-	-	-	-	-	-	-	SF
.	16:80138495-80138495	G	downstream_gene_variant	MODIFIER	PPP1R12B	ENSBTAG00000011772	Transcript	ENSBTAT00000078520	protein_coding	-	-	-	-	-	-	-	-	-	rs43756312	249	-1	-	HGNC	HGNC:7619	-	-	ENSBTAP00000068164	-	-	-	-	-	-	-	SF
.	1:71676230-71676230	T	frameshift_variant	HIGH	DLG1	ENSBTAG00000020378	Transcript	ENSBTAT00000068315	protein_coding	2019-01-01	-	-	-	231-232	231-232	77-78	-/X	-/A	-	-	-1	-	VGNC	-	-	-	ENSBTAP00000060532	-	-	-	-	-	-	-	SF
.	1:71676230-71676230	T	frameshift_variant	HIGH	DLG1	ENSBTAG00000020378	Transcript	ENSBTAT00000084049	protein_coding	2018-01-01	-	-	-	231-232	231-232	77-78	-/X	-/A	-	-	-1	-	VGNC	-	-	-	ENSBTAP00000066025	-	-	-	-	-	-	-	SF
.	1:81192972-81192972	C	3_prime_UTR_variant	MODIFIER	ETV5	ENSBTAG00000014915	Transcript	ENSBTAT00000019858	protein_coding	13/13	-	-	-	2381-2382	-	-	-	-	-	-	1	-	VGNC	-	-	-	ENSBTAP00000019858	-	E1BCP8	UPI00005BB88D	-	-	-	-	SF
.	10:7847322-7847322	A	3_prime_UTR_variant	MODIFIER	F2RL2	ENSBTAG00000000898	Transcript	ENSBTAT00000001191	protein_coding	2019-02-02	-	-	-	2376	-	-	-	-	rs133868985	-	-1	-	VGNC	-	-	-	ENSBTAP00000001191	-	A4IFB7	UPI00005C131A	-	-	-	-	SF
.	10:70642270-70642270	G	missense_variant	MODERATE	ARID4A	ENSBTAG00000018898	Transcript	ENSBTAT00000025155	protein_coding	21/24	-	-	-	3453	3250	1084	S/G	Agt/Ggt	rs43643745	-	1	-	VGNC	-	-	-	ENSBTAP00000025155	-	E1BGK1	UPI00005BD7EE	tolerated(0.29)	-	-	-	SF
.	10:70653302-70653302	A	3_prime_UTR_variant	MODIFIER	ARID4A	ENSBTAG00000018898	Transcript	ENSBTAT00000025155	protein_coding	24/24	-	-	-	4288	-	-	-	-	rs43642802	-	1	-	VGNC	-	-	-	ENSBTAP00000025155	-	E1BGK1	UPI00005BD7EE	-	-	-	-	SF
.	11:12899623-12899623	T	3_prime_UTR_variant	MODIFIER	DYSF	ENSBTAG00000013290	Transcript	ENSBTAT00000033154	protein_coding	57/57	-	-	-	6955	-	-	-	-	rs43665246	-	-1	-	VGNC	-	-	-	ENSBTAP00000033077	-	F1MB01	-	-	-	-	-	SF
.	11:12899623-12899623	T	downstream_gene_variant	MODIFIER	DYSF	ENSBTAG00000013290	Transcript	ENSBTAT00000084000	protein_coding	-	-	-	-	-	-	-	-	-	rs43665246	173	-1	-	VGNC	-	-	-	ENSBTAP00000059859	-	-	-	-	-	-	-	SF
.	14:36624842-36624842	C	upstream_gene_variant	MODIFIER	RDH10	ENSBTAG00000020143	Transcript	ENSBTAT00000026830	protein_coding	-	-	-	-	-	-	-	-	-	rs42443495	3608	1	-	VGNC	-	-	-	ENSBTAP00000026830	Q8HZT6	-	UPI0000054C83	-	-	-	-	SF
.	17:44401943-44401943	C	missense_variant	MODERATE	CHFR	ENSBTAG00000013951	Transcript	ENSBTAT00000018544	protein_coding	2016-09-01	-	-	-	1628	1628	543	M/T	aTg/aCg	rs43324808	-	1	-	VGNC	-	-	-	ENSBTAP00000018544	-	E1BBP0	-	tolerated(1)	-	-	-	SF
.	17:63346158-63346158	G	downstream_gene_variant	MODIFIER	TCHP	ENSBTAG00000006504	Transcript	ENSBTAT00000045400	protein_coding	-	-	-	-	-	-	-	-	-	rs449899899	4375	-1	-	VGNC	-	-	-	ENSBTAP00000042791	-	F1MYY5	UPI00005BE909	-	-	-	-	SF
.	22:903454-903454	A	downstream_gene_variant	MODIFIER	EGFR	ENSBTAG00000011628	Transcript	ENSBTAT00000015445	protein_coding	-	-	-	-	-	-	-	-	-	rs380032009	2506	-1	-	VGNC	-	-	-	ENSBTAP00000015445	-	F1N7F3	-	-	-	-	-	SF
.	22:903454-903454	A	downstream_gene_variant	MODIFIER	EGFR	ENSBTAG00000011628	Transcript	ENSBTAT00000067365	protein_coding	-	-	-	-	-	-	-	-	-	rs380032009	2981	-1	-	VGNC	-	-	-	ENSBTAP00000070620	-	-	UPI0003840A34	-	-	-	-	SF
.	22:903454-903454	A	downstream_gene_variant	MODIFIER	EGFR	ENSBTAG00000011628	Transcript	ENSBTAT00000071827	protein_coding	-	-	-	-	-	-	-	-	-	rs380032009	2981	-1	-	VGNC	-	-	-	ENSBTAP00000069567	-	-	-	-	-	-	-	SF
.	23:27203641-27203641	G	upstream_gene_variant	MODIFIER	AGER	ENSBTAG00000014420	Transcript	ENSBTAT00000019179	protein_coding	-	-	-	-	-	-	-	-	-	rs110942333	2533	1	-	VGNC	-	-	-	ENSBTAP00000019179	-	F1N306	UPI0000613279	-	-	-	-	SF
.	23:27203641-27203641	G	upstream_gene_variant	MODIFIER	AGER	ENSBTAG00000014420	Transcript	ENSBTAT00000063820	protein_coding	-	-	-	-	-	-	-	-	-	rs110942333	2533	1	-	VGNC	-	-	-	ENSBTAP00000056131	-	G3N2L6	-	-	-	-	-	SF
.	23:27203641-27203641	G	upstream_gene_variant	MODIFIER	AGER	ENSBTAG00000014420	Transcript	ENSBTAT00000065259	protein_coding	-	-	-	-	-	-	-	-	-	rs110942333	2514	1	-	VGNC	-	-	-	ENSBTAP00000056272	-	G3N301	UPI0002263ACD	-	-	-	-	SF
.	23:27203641-27203641	G	upstream_gene_variant	MODIFIER	AGER	ENSBTAG00000014420	Transcript	ENSBTAT00000066156	protein_coding	-	-	-	-	-	-	-	-	-	rs110942333	2514	1	-	VGNC	-	-	-	ENSBTAP00000054930	-	G3MZD3	UPI0002263ACE	-	-	-	-	SF
.	23:27206446-27206446	C	missense_variant	MODERATE	AGER	ENSBTAG00000014420	Transcript	ENSBTAT00000019179	protein_coding	2019-11-02	-	-	-	100	100	34	V/L	Gtg/Ctg	rs109006853	-	1	-	VGNC	-	-	-	ENSBTAP00000019179	-	F1N306	UPI0000613279	tolerated(1)	-	-	-	SF
.	23:27206446-27206446	C	missense_variant	MODERATE	AGER	ENSBTAG00000014420	Transcript	ENSBTAT00000063820	protein_coding	2019-08-02	-	-	-	100	100	34	V/L	Gtg/Ctg	rs109006853	-	1	-	VGNC	-	-	-	ENSBTAP00000056131	-	G3N2L6	-	tolerated(1)	-	-	-	SF
.	23:27206446-27206446	C	5_prime_UTR_variant	MODIFIER	AGER	ENSBTAG00000014420	Transcript	ENSBTAT00000065259	protein_coding	2019-10-01	-	-	-	292	-	-	-	-	rs109006853	-	1	-	VGNC	-	-	-	ENSBTAP00000056272	-	G3N301	UPI0002263ACD	-	-	-	-	SF
.	23:27206446-27206446	C	missense_variant	MODERATE	AGER	ENSBTAG00000014420	Transcript	ENSBTAT00000066156	protein_coding	2019-09-01	-	-	-	292	40	14	V/L	Gtg/Ctg	rs109006853	-	1	-	VGNC	-	-	-	ENSBTAP00000054930	-	G3MZD3	UPI0002263ACE	tolerated(1)	-	-	-	SF
.	25:21346536-21346536	C	missense_variant	MODERATE	ERN2	ENSBTAG00000014456	Transcript	ENSBTAT00000019220	protein_coding	18/22	-	-	-	2128	2128	710	Q/E	Cag/Gag	rs42658841	-	-1	-	VGNC	-	-	-	ENSBTAP00000019220	-	E1B8J7	-	tolerated(0.5)	-	-	-	SF
.	25:21346536-21346536	C	missense_variant	MODERATE	ERN2	ENSBTAG00000014456	Transcript	ENSBTAT00000073620	protein_coding	17/21	-	-	-	1963	1963	655	Q/E	Cag/Gag	rs42658841	-	-1	-	VGNC	-	-	-	ENSBTAP00000070995	-	-	-	tolerated(0.45)	-	-	-	SF
.	25:27221647-27221647	C	downstream_gene_variant	MODIFIER	BCKDK	ENSBTAG00000010524	Transcript	ENSBTAT00000013909	protein_coding	-	-	-	-	-	-	-	-	-	rs41567516	4720	1	-	VGNC	-	-	-	ENSBTAP00000013909	Q2KJG8	-	UPI00004F2C21	-	-	-	-	SF
.	25:27221647-27221647	C	downstream_gene_variant	MODIFIER	BCKDK	ENSBTAG00000010524	Transcript	ENSBTAT00000068647	protein_coding	-	-	-	-	-	-	-	-	-	rs41567516	4720	1	-	VGNC	-	-	-	ENSBTAP00000067306	-	-	UPI00004F2C21	-	-	-	-	SF
.	25:34727251-34727251	C	downstream_gene_variant	MODIFIER	CUX1	ENSBTAG00000010659	Transcript	ENSBTAT00000014098	protein_coding	-	-	-	-	-	-	-	-	-	rs43723242	1280	-1	-	VGNC	-	-	-	ENSBTAP00000014098	-	F1N693	UPI000D5367C9	-	-	-	-	SF
.	25:34727251-34727251	C	downstream_gene_variant	MODIFIER	CUX1	ENSBTAG00000010659	Transcript	ENSBTAT00000071467	protein_coding	-	-	-	-	-	-	-	-	-	rs43723242	1280	-1	-	VGNC	-	-	-	ENSBTAP00000066571	-	-	-	-	-	-	-	SF
.	25:34727251-34727251	C	downstream_gene_variant	MODIFIER	CUX1	ENSBTAG00000010659	Transcript	ENSBTAT00000073430	protein_coding	-	-	-	-	-	-	-	-	-	rs43723242	1280	-1	-	VGNC	-	-	-	ENSBTAP00000060997	-	-	-	-	-	-	-	SF
.	25:34727251-34727251	C	downstream_gene_variant	MODIFIER	CUX1	ENSBTAG00000010659	Transcript	ENSBTAT00000084936	protein_coding	-	-	-	-	-	-	-	-	-	rs43723242	1280	-1	-	VGNC	-	-	-	ENSBTAP00000070582	-	-	-	-	-	-	-	SF
.	25:34727251-34727251	C	downstream_gene_variant	MODIFIER	CUX1	ENSBTAG00000010659	Transcript	ENSBTAT00000085885	protein_coding	-	-	-	-	-	-	-	-	-	rs43723242	1369	-1	-	VGNC	-	-	-	ENSBTAP00000063694	-	-	-	-	-	-	-	SF
.	3:34032855-34032855	A	upstream_gene_variant	MODIFIER	SORT1	ENSBTAG00000008849	Transcript	ENSBTAT00000011652	protein_coding	-	-	-	-	-	-	-	-	-	rs110866014	3416	1	-	VGNC	-	-	-	ENSBTAP00000011652	-	E1BKZ9	-	-	-	-	-	SF
.	3:34032855-34032855	A	upstream_gene_variant	MODIFIER	SORT1	ENSBTAG00000008849	Transcript	ENSBTAT00000082768	protein_coding	-	-	-	-	-	-	-	-	-	rs110866014	3416	1	-	VGNC	-	-	-	ENSBTAP00000069332	-	-	-	-	-	-	-	SF
.	6:111215696-111215696	T	missense_variant	MODERATE	PROM1	ENSBTAG00000013736	Transcript	ENSBTAT00000018252	protein_coding	2025-05-01	-	-	-	552	552	184	F/L	ttC/ttA	rs43494871	-	-1	-	VGNC	-	-	-	ENSBTAP00000018252	-	F1MK52	-	tolerated(0.52)	-	-	-	SF
.	7:39291008-39291008	C	downstream_gene_variant	MODIFIER	HNRNPAB	ENSBTAG00000013627	Transcript	ENSBTAT00000018114	protein_coding	-	-	-	-	-	-	-	-	-	rs797604695	4317	1	-	VGNC	-	-	-	ENSBTAP00000018114	-	Q3ZC44	UPI0000599434	-	-	-	-	SF
.	7:39291008-39291008	C	downstream_gene_variant	MODIFIER	HNRNPAB	ENSBTAG00000013627	Transcript	ENSBTAT00000082673	protein_coding	-	-	-	-	-	-	-	-	-	rs797604695	4294	1	-	VGNC	-	-	-	ENSBTAP00000062686	-	-	UPI0000F32B72	-	-	-	-	SF
.	8:97178992-97178992	G	5_prime_UTR_variant	MODIFIER	KLF4	ENSBTAG00000020355	Transcript	ENSBTAT00000027125	protein_coding	2019-05-01	-	-	-	344	-	-	-	-	rs136662069	-	-1	-	VGNC	-	-	-	ENSBTAP00000027125	-	A7YWE2	UPI00005C0D17	-	-	-	-	SF
.	8:97178992-97178992	G	5_prime_UTR_variant	MODIFIER	KLF4	ENSBTAG00000020355	Transcript	ENSBTAT00000077353	protein_coding	2019-03-01	-	-	-	344	-	-	-	-	rs136662069	-	-1	-	VGNC	-	-	-	ENSBTAP00000072107	-	-	UPI0000619047	-	-	-	-	SF
.	9:102553520-102553520	G	missense_variant	MODERATE	DACT2	ENSBTAG00000031532	Transcript	ENSBTAT00000044696	protein_coding	2019-04-04	-	-	-	1058	1058	353	L/P	cTg/cCg	rs136905668	-	-1	-	VGNC	-	-	-	ENSBTAP00000042173	-	F1N127	-	tolerated(0.32)	-	-	-	SF
